# Supplementary material for: Data in support of genome-wide identification of lineage-specific genes within Caenorhabditis elegans
Source: Data Brief. 2015 Aug 3;4:595–601. doi: 10.1016/j.dib.2015.07.032 (PMC4552949; doi:10.1016/j.dib.2015.07.032)
Supplement: Supplementary file 1 — Supplementary data [file mmc1.xlsx]

## Sheet: SSGs
Table S1_1 List of SSGs
WormBase Gene Accession	GC content (%)	Gene Start (bp)	Gene End (bp)	Strand	Chromosome Name	Description
WBGene00000427	34.7	8299119	8299654	-1	X	Protein CED-13 [Source:RefSeq peptide;Acc:NP_509402]
WBGene00000555	33.12	1443970	1444286	-1	V	Protein CNC-1 [Source:RefSeq peptide;Acc:NP_503414]
WBGene00000556	36.9	1449667	1450189	-1	V	Protein CNC-2 [Source:RefSeq peptide;Acc:NP_503418]
WBGene00000557	37.04	1448031	1448794	1	V	Protein CNC-3 [Source:RefSeq peptide;Acc:NP_503417]
WBGene00000559	41.15	1445381	1445832	1	V	Protein CNC-5 [Source:RefSeq peptide;Acc:NP_503415]
WBGene00000859	39.94	4840619	4841269	-1	V	Protein CWP-1 [Source:RefSeq peptide;Acc:NP_504294]
WBGene00000860	38.54	4841940	4842567	-1	V	Protein CWP-2 [Source:RefSeq peptide;Acc:NP_504295]
WBGene00000861	35.74	4842836	4843845	1	V	Protein CWP-3 [Source:RefSeq peptide;Acc:NP_504296]
WBGene00001569	40.82	1986203	1989605	-1	X	Protein GEI-12 [Source:RefSeq peptide;Acc:NP_508367]
WBGene00001858	40.18	6646034	6646939	1	IV	Protein HIL-7, isoform b [Source:RefSeq peptide;Acc:NP_001021282]
WBGene00001859	33.98	5465941	5469627	-1	I	Protein HIL-8 [Source:RefSeq peptide;Acc:NP_491603]
WBGene00001864	33.11	14090814	14092432	1	V	Protein HIM-5, isoform a [Source:RefSeq peptide;Acc:NP_001256555]
WBGene00001977	44.33	11916511	11918319	1	II	Protein HMG-12 [Source:RefSeq peptide;Acc:NP_496544]
WBGene00002096	29.59	5544585	5544851	-1	II	Protein INS-13 [Source:RefSeq peptide;Acc:NP_001021962]
WBGene00002099	41.75	2060673	2060957	-1	III	Protein INS-16 [Source:RefSeq peptide;Acc:NP_001022841]
WBGene00002102	37.32	3126032	3126441	-1	II	Protein INS-19 [Source:RefSeq peptide;Acc:NP_001022339]
WBGene00002117	40.87	14106584	14107706	1	IV	Protein INS-34 [Source:RefSeq peptide;Acc:NP_502702]
WBGene00002118	37.76	20375540	20376299	1	V	Protein INS-35 [Source:RefSeq peptide;Acc:NP_507926]
WBGene00002119	35.45	11212426	11215091	-1	I	Protein INS-36, isoform b [Source:RefSeq peptide;Acc:NP_001251579]
WBGene00002120	46.45	13835102	13835665	-1	II	Protein INS-37 [Source:RefSeq peptide;Acc:NP_496902]
WBGene00003764	37.83	19613528	19614521	1	V	Protein NLP-26 [Source:RefSeq peptide;Acc:NP_507802]
WBGene00003765	38.09	3989091	3989770	1	V	Protein NLP-27 [Source:RefSeq peptide;Acc:NP_504111]
WBGene00003766	35.66	3987900	3988314	1	V	Neuropeptide-like protein 28 QWGYGGY-amide GYGGYGGY-amide GMYGGY-amide GMYGGW-amide [Source:UniProtKB/Swiss-Prot;Acc:O44665]
WBGene00003767	37.53	3984413	3984849	1	V	Neuropeptide-like protein 29 QWGYGGY-amide GYGGYGGY-amide GMYGGY-amide GMYGGW-amide [Source:UniProtKB/Swiss-Prot;Acc:O44664]
WBGene00003768	35.38	3981980	3982745	1	V	Neuropeptide-like protein 30 QWGYGGY-amide GYGGYGGY-amide GYGGY-amide GMW-amide PYGGYGW-amide [Source:UniProtKB/Swiss-Prot;Acc:O44663]
WBGene00003769	35.17	3980055	3980617	1	V	Neuropeptide-like protein 31 QWGYGGY-amide GYGGYGGY-amide GYGGY-amide GMYGGY-amide PYGGYGW-amide [Source:UniProtKB/Swiss-Prot;Acc:O44662]
WBGene00004097	32.5	9736030	9736869	-1	III	Protein PQM-96 [Source:RefSeq peptide;Acc:NP_499149]
WBGene00004103	32.02	15966112	15972300	-1	X	Protein PQN-11 [Source:RefSeq peptide;Acc:NP_510618]
WBGene00004455	38.34	11092749	11093854	1	II	Protein RPL-42 [Source:RefSeq peptide;Acc:NP_496373]
WBGene00005324	26.24	503229	506014	-1	II	Protein T27A1.1 [Source:RefSeq peptide;Acc:NP_493748]
WBGene00005833	35.02	19400142	19400715	-1	V	Protein SRW-86 [Source:RefSeq peptide;Acc:NP_507775]
WBGene00006488	36.94	3903201	3905563	1	IV	Protein F56D6.6 [Source:RefSeq peptide;Acc:NP_500434]
WBGene00007069	33.42	17714456	17714832	1	X	Protein 6R55.2 [Source:RefSeq peptide;Acc:NP_510863]
WBGene00007076	41.67	226651	227394	-1	X	Protein AC8.4 [Source:RefSeq peptide;Acc:NP_508043]
WBGene00007079	40.92	230433	231363	1	X	Protein AC8.7 [Source:RefSeq peptide;Acc:NP_508041]
WBGene00007085	28.33	14137348	14137640	-1	V	Protein AH10.4 [Source:RefSeq peptide;Acc:NP_506500]
WBGene00007124	33.07	20473168	20473929	-1	V
WBGene00007125	37.16	20469703	20470485	-1	V	Protein B0250.8 [Source:RefSeq peptide;Acc:NP_507937]
WBGene00007133	32.5	4379368	4381041	-1	III	Protein B0284.3 [Source:RefSeq peptide;Acc:NP_497883]
WBGene00007158	45.12	10097317	10097777	1	I	Protein B0379.6 [Source:RefSeq peptide;Acc:NP_492664]
WBGene00007164	39.64	15593462	15593799	-1	V	Protein FBXA-139 [Source:RefSeq peptide;Acc:NP_506876]
WBGene00007173	36.51	4751878	4752370	-1	III	Protein B0393.8 [Source:RefSeq peptide;Acc:NP_497977]
WBGene00007179	38.76	8910913	8912029	-1	II	Protein B0457.4 [Source:RefSeq peptide;Acc:NP_495896]
WBGene00007213	34.75	13410157	13411451	-1	I	Protein C01A2.1, isoform c [Source:RefSeq peptide;Acc:NP_001252158]
WBGene00007218	34.86	13379917	13384371	1	I	Protein C01A2.6 [Source:RefSeq peptide;Acc:NP_493354]
WBGene00007231	34.46	15089755	15090021	1	V	Protein C01G10.4 [Source:RefSeq peptide;Acc:NP_506719]
WBGene00007232	31.91	15089102	15089499	-1	V	Protein C01G10.5 [Source:RefSeq peptide;Acc:NP_506718]
WBGene00007233	38.77	15087656	15088336	1	V	Protein C01G10.6 [Source:RefSeq peptide;Acc:NP_506717]
WBGene00007240	35.55	15086951	15087296	-1	V	Protein C01G10.15 [Source:RefSeq peptide;Acc:NP_001021355]
WBGene00007265	35.02	10523435	10524145	-1	IV	Protein C02F4.5 [Source:RefSeq peptide;Acc:NP_501942]
WBGene00007271	38.2	4090291	4090557	-1	III	Uncharacterized protein C03C10.5 [Source:UniProtKB/Swiss-Prot;Acc:P42172]
WBGene00007293	36.49	12287659	12288354	-1	X	Protein C04B4.5 [Source:RefSeq peptide;Acc:NP_510050]
WBGene00007294	37.42	12275042	12275677	-1	X	Protein C04B4.6 [Source:RefSeq peptide;Acc:NP_510046]
WBGene00007306	35.19	10094200	10095225	-1	IV	Protein C04G2.5 [Source:RefSeq peptide;Acc:NP_501833]
WBGene00007315	36.73	14537946	14539162	1	II	Protein C04H5.7, isoform a [Source:RefSeq peptide;Acc:NP_001122578]
WBGene00007327	33.74	11142971	11152820	-1	X	Protein C05C9.3 [Source:RefSeq peptide;Acc:NP_509861]
WBGene00007341	38.49	11431868	11432766	1	II	Protein C05D12.4 [Source:RefSeq peptide;Acc:NP_496434]
WBGene00007342	38.21	11434221	11434958	1	II	Protein C05D12.5 [Source:RefSeq peptide;Acc:NP_496435]
WBGene00007377	36.74	9385539	9386537	1	II	Protein C06C3.7 [Source:RefSeq peptide;Acc:NP_496000]
WBGene00007416	33.58	10363584	10365709	-1	II	Protein CEH-57 [Source:RefSeq peptide;Acc:NP_496232]
WBGene00007447	33.86	11161787	11162551	-1	IV	Protein FBXB-9 [Source:RefSeq peptide;Acc:NP_502092]
WBGene00007485	35.34	15986163	15987594	1	X	Protein C09G1.3 [Source:RefSeq peptide;Acc:NP_510620]
WBGene00007567	30.5	18146377	18146635	1	V	Protein C14A6.3 [Source:RefSeq peptide;Acc:NP_507544]
WBGene00007569	38.73	18163631	18164828	-1	V	Protein C14A6.5 [Source:RefSeq peptide;Acc:NP_507548]
WBGene00007570	39.42	18165294	18167231	-1	V	Protein C14A6.6 [Source:RefSeq peptide;Acc:NP_507549]
WBGene00007571	43.45	18167634	18168450	-1	V	Protein C14A6.7 [Source:RefSeq peptide;Acc:NP_507550]
WBGene00007636	39.71	12526660	12527286	1	X	Protein C16D6.3 [Source:RefSeq peptide;Acc:NP_510100]
WBGene00007655	26.95	13085106	13103119	-1	I	Protein C17H1.2 [Source:RefSeq peptide;Acc:NP_493294]
WBGene00007657	37.67	13110416	13112443	-1	I	Protein C17H1.4 [Source:RefSeq peptide;Acc:NP_493296]
WBGene00007661	36.08	13128470	13130409	-1	I	Protein C17H1.8 [Source:RefSeq peptide;Acc:NP_493299]
WBGene00007663	30.04	15012684	15012926	1	X	Protein C18B12.1 [Source:RefSeq peptide;Acc:NP_510495]
WBGene00007675	37.73	17535753	17538373	-1	V	Protein C18D4.6, isoform c [Source:RefSeq peptide;Acc:NP_001023668]
WBGene00007713	41.3	10197321	10197596	1	I	Protein C25A1.15 [Source:RefSeq peptide;Acc:NP_492688]
WBGene00007719	55.74	15065135	15065317	1	V	Protein C25D7.9 [Source:RefSeq peptide;Acc:NP_506708]
WBGene00007726	34.5	19403530	19405326	-1	V	Protein C25F9.6 [Source:RefSeq peptide;Acc:NP_507776]
WBGene00007766	45.86	11439287	11440710	1	I	Protein C27C7.1 [Source:RefSeq peptide;Acc:NP_492923]
WBGene00007852	37.3	18185210	18185461	1	V	Protein C31G12.3 [Source:RefSeq peptide;Acc:NP_507554]
WBGene00007870	35.02	12930707	12931514	1	IV	Protein C32H11.7, isoform a [Source:RefSeq peptide;Acc:NP_001040917]
WBGene00007895	31.56	10489063	10489775	1	X	Protein C33D3.4 [Source:RefSeq peptide;Acc:NP_509757]
WBGene00007900	32.71	8775422	8778145	-1	IV	Protein C33D9.6 [Source:RefSeq peptide;Acc:NP_501515]
WBGene00007901	31.57	8785764	8786650	-1	IV	Protein C33D9.8 [Source:RefSeq peptide;Acc:NP_501517]
WBGene00007906	32.9	14080390	14084325	-1	X	Protein C33G3.6 [Source:RefSeq peptide;Acc:NP_510344]
WBGene00007921	36.14	3456477	3460104	1	III	Protein C34C12.2 [Source:RefSeq peptide;Acc:NP_497712]
WBGene00007970	28.57	3829830	3830235	-1	III	Protein C36A4.10 [Source:RefSeq peptide;Acc:NP_497774]
WBGene00008023	41.3	10444169	10444674	1	X	Protein C39B10.3 [Source:RefSeq peptide;Acc:NP_509750]
WBGene00008024	37.01	10445005	10445439	1	X	Protein C39B10.4 [Source:RefSeq peptide;Acc:NP_509751]
WBGene00008025	37.1	10447351	10447722	1	X	Protein C39B10.5 [Source:RefSeq peptide;Acc:NP_509752]
WBGene00008037	32.09	13651149	13651737	1	X	Protein C40C9.4 [Source:RefSeq peptide;Acc:NP_510287]
WBGene00008067	38.16	19321901	19322487	-1	V	Protein C43D7.4 [Source:RefSeq peptide;Acc:NP_507765]
WBGene00008068	40.69	19320624	19321203	1	V	Protein SDZ-6 [Source:RefSeq peptide;Acc:NP_507764]
WBGene00008069	32.48	19319033	19319460	-1	V	Protein C43D7.7 [Source:RefSeq peptide;Acc:NP_507763]
WBGene00008087	34.83	11698384	11699098	1	X	Protein C44C10.6 [Source:RefSeq peptide;Acc:NP_509957]
WBGene00008090	38.87	11690314	11690789	1	X	Protein C44C10.10 [Source:RefSeq peptide;Acc:NP_509954]
WBGene00008111	36.48	9225125	9227934	1	IV	Protein C46C2.3 [Source:RefSeq peptide;Acc:NP_501605]
WBGene00008138	34.41	11681825	11682844	1	II	Protein C47D12.4 [Source:RefSeq peptide;Acc:NP_496494]
WBGene00008163	40.38	12326441	12327022	-1	I	Protein C47F8.7 [Source:RefSeq peptide;Acc:NP_493117]
WBGene00008210	40.28	11988314	11991287	1	X	Protein C49F5.6 [Source:RefSeq peptide;Acc:NP_510007]
WBGene00008279	38.96	13048558	13050885	1	X	Protein C53C7.3 [Source:RefSeq peptide;Acc:NP_510165]
WBGene00008295	42.83	12461645	12462097	1	I	Protein NLP-39 [Source:RefSeq peptide;Acc:NP_493163]
WBGene00008319	44.68	14641101	14641382	1	V	Protein C54G10.1 [Source:RefSeq peptide;Acc:NP_506618]
WBGene00008325	44.85	15626452	15627238	1	V	Protein C55A1.9 [Source:RefSeq peptide;Acc:NP_506887]
WBGene00008326	43.25	15625861	15626223	1	V	Protein C55A1.11 [Source:RefSeq peptide;Acc:NP_506886]
WBGene00008393	35.72	14079799	14081766	1	V	Protein D1086.6 [Source:RefSeq peptide;Acc:NP_506492]
WBGene00008394	35.48	14084270	14085498	1	V	Protein D1086.7 [Source:RefSeq peptide;Acc:NP_506493]
WBGene00008460	36.33	14278459	14281599	-1	X	Protein E02H4.2 [Source:RefSeq peptide;Acc:NP_510381]
WBGene00008463	34.86	14254039	14255131	-1	X	Protein E02H4.5 [Source:RefSeq peptide;Acc:NP_510378]
WBGene00008468	34.71	15926549	15928487	1	X	Protein E03G2.1 [Source:RefSeq peptide;Acc:NP_510615]
WBGene00008517	34.88	13397323	13397775	1	X	Protein F02C12.3 [Source:RefSeq peptide;Acc:NP_510228]
WBGene00008523	35.15	13462668	13463893	-1	X	Protein F02D10.2 [Source:RefSeq peptide;Acc:NP_510246]
WBGene00008524	32.61	13456889	13462619	-1	X	Protein F02D10.3 [Source:RefSeq peptide;Acc:NP_510245]
WBGene00008535	35.35	14196449	14198824	1	IV	Protein F02H6.2 [Source:RefSeq peptide;Acc:NP_502724]
WBGene00008536	34.99	14203445	14205356	1	IV	Protein F02H6.3, isoform a [Source:RefSeq peptide;Acc:NP_502726]
WBGene00008537	39.83	14216095	14219308	1	IV	Protein F02H6.4, isoform a [Source:RefSeq peptide;Acc:NP_001255796]
WBGene00008557	34.01	8791856	8792740	-1	II	Protein F07H5.6 [Source:RefSeq peptide;Acc:NP_495871]
WBGene00008563	31.39	8790558	8791038	1	II	Protein F07H5.13 [Source:RefSeq peptide;Acc:NP_495870]
WBGene00008577	41.21	13832853	13833631	-1	II	Protein F08G2.5 [Source:RefSeq peptide;Acc:NP_496901]
WBGene00008587	36.45	11300283	11302617	1	X	Protein F08G12.3 [Source:RefSeq peptide;Acc:NP_509887]
WBGene00008590	48.92	14460626	14461134	1	V	Protein F08H9.2 [Source:RefSeq peptide;Acc:NP_506584]
WBGene00008617	35.57	16878724	16880154	-1	V	Protein F09C6.3 [Source:RefSeq peptide;Acc:NP_507265]
WBGene00008620	33.21	16915373	16916179	-1	V	Protein F09C6.10 [Source:RefSeq peptide;Acc:NP_507274]
WBGene00008668	35.78	10656598	10659576	-1	X	Protein F11A1.2 [Source:RefSeq peptide;Acc:NP_509783]
WBGene00008674	55.78	16203940	16204086	-1	V	Protein F11A5.6 [Source:RefSeq peptide;Acc:NP_507086]
WBGene00008721	42.88	11583415	11583948	-1	IV	Protein F12F6.2 [Source:RefSeq peptide;Acc:NP_502181]
WBGene00008751	42.48	10877144	10877296	1	IV	Protein FIPR-14 [Source:RefSeq peptide;Acc:NP_502017]
WBGene00008752	41.83	10880564	10880716	1	IV	Fungus-induced-related protein 15 [Source:UniProtKB/Swiss-Prot;Acc:Q19408]
WBGene00008782	37.81	12216249	12217766	-1	I	Protein SDZ-14 [Source:RefSeq peptide;Acc:NP_493084]
WBGene00008784	39.73	12230416	12232308	1	I	Protein F14B6.3 [Source:RefSeq peptide;Acc:NP_493086]
WBGene00008789	41.1	14291781	14293712	-1	V	Protein F14D7.2 [Source:RefSeq peptide;Acc:NP_506540]
WBGene00008816	41.59	16671622	16672186	-1	V	Protein F14F8.8 [Source:RefSeq peptide;Acc:NP_507219]
WBGene00008822	35.36	16051921	16053453	-1	V	Protein F14H3.3 [Source:RefSeq peptide;Acc:NP_507037]
WBGene00008823	36.15	16053899	16055071	-1	V	Protein F14H3.4 [Source:RefSeq peptide;Acc:NP_507038]
WBGene00008824	36.3	16055815	16057037	-1	V	Protein F14H3.5 [Source:RefSeq peptide;Acc:NP_507039]
WBGene00008825	43.09	16057322	16058892	-1	V	Protein F14H3.6 [Source:RefSeq peptide;Acc:NP_507040]
WBGene00008855	46.38	11570886	11571230	-1	I	Protein F15D3.5 [Source:RefSeq peptide;Acc:NP_492951]
WBGene00008863	35.12	13249093	13249895	1	II	Protein F15D4.6 [Source:RefSeq peptide;Acc:NP_496807]
WBGene00008896	40.76	18205369	18205996	1	V	Protein F16H6.6 [Source:RefSeq peptide;Acc:NP_507561]
WBGene00008900	32.85	18222798	18224447	-1	V	Protein F16H6.10 [Source:RefSeq peptide;Acc:NP_507565]
WBGene00008903	36.37	12310812	12312730	1	X	Protein F17A2.4 [Source:RefSeq peptide;Acc:NP_510058]
WBGene00008949	44.67	12327360	12328718	1	IV	Protein F19B6.3 [Source:RefSeq peptide;Acc:NP_502347]
WBGene00008961	37.96	12362397	12363110	1	X	Protein F19H6.6 [Source:RefSeq peptide;Acc:NP_510075]
WBGene00008970	32.77	8767688	8770092	-1	IV	Protein F20C5.5 [Source:RefSeq peptide;Acc:NP_501512]
WBGene00008971	35.42	8771711	8773195	-1	IV	Protein F20C5.6 [Source:RefSeq peptide;Acc:NP_501513]
WBGene00008984	45.19	17464578	17466730	1	V	Protein F20E11.7 [Source:RefSeq peptide;Acc:NP_507421]
WBGene00009067	42.18	16217392	16217666	1	X	Protein F23A7.1 [Source:RefSeq peptide;Acc:NP_510642]
WBGene00009069	45.18	16212606	16213072	1	X	Protein F23A7.4 [Source:RefSeq peptide;Acc:NP_510641]
WBGene00009088	39	14445002	14446124	1	X	Protein F23D12.4 [Source:RefSeq peptide;Acc:NP_510404]
WBGene00009143	37.45	7668535	7669797	1	I	Protein F26A3.5 [Source:RefSeq peptide;Acc:NP_492134]
WBGene00009166	39.7	20559080	20561895	-1	V	Protein F26F2.1 [Source:RefSeq peptide;Acc:NP_507966]
WBGene00009167	30.12	20562662	20563003	1	V	Protein F26F2.2 [Source:RefSeq peptide;Acc:NP_507967]
WBGene00009168	39.58	20565410	20566541	-1	V	Protein F26F2.3 [Source:RefSeq peptide;Acc:NP_507968]
WBGene00009169	34.24	20569716	20570191	1	V	Protein F26F2.4 [Source:RefSeq peptide;Acc:NP_507969]
WBGene00009170	39.79	20573717	20574000	1	V	Protein F26F2.5 [Source:RefSeq peptide;Acc:NP_507970]
WBGene00009231	32.14	14141944	14144267	1	X	Protein CEH-89 [Source:RefSeq peptide;Acc:NP_510356]
WBGene00009250	34.53	8840634	8841163	1	I	Protein F29D10.1 [Source:RefSeq peptide;Acc:NP_492390]
WBGene00009269	35.17	9481608	9482278	1	I	Protein F30A10.12 [Source:RefSeq peptide;Acc:NP_001021430]
WBGene00009280	38.83	15923738	15924749	1	X	Protein F31B9.3 [Source:RefSeq peptide;Acc:NP_510614]
WBGene00009299	38.91	17313571	17315125	-1	V	Protein F31E9.6 [Source:RefSeq peptide;Acc:NP_507382]
WBGene00009363	46.61	12585382	12585971	1	I	Protein F33E2.7 [Source:RefSeq peptide;Acc:NP_001021446]
WBGene00009377	40	3730829	3731248	1	III	Protein F34D10.8 [Source:RefSeq peptide;Acc:NP_001022560]
WBGene00009410	39.79	11736637	11737699	-1	I	Protein F35E2.2 [Source:RefSeq peptide;Acc:NP_492990]
WBGene00009457	43.39	8819412	8820114	-1	I	Protein F36A2.10 [Source:RefSeq peptide;Acc:NP_492386]
WBGene00009464	36.05	11266070	11266474	1	I	Protein F36D1.5 [Source:RefSeq peptide;Acc:NP_492893]
WBGene00009466	38.33	11263148	11263661	1	I	Protein F36D1.7 [Source:RefSeq peptide;Acc:NP_492892]
WBGene00009592	39.26	9918645	9920898	-1	III	Protein F40F12.3 [Source:RefSeq peptide;Acc:NP_499200]
WBGene00009606	34.99	14286171	14288056	1	V	Protein F40G12.11 [Source:RefSeq peptide;Acc:NP_506538]
WBGene00009612	39.82	12267045	12267491	1	I	Protein F41D3.7 [Source:RefSeq peptide;Acc:NP_493096]
WBGene00009630	35.74	13062429	13063617	1	V	Protein F42E8.1 [Source:RefSeq peptide;Acc:NP_506263]
WBGene00009659	45.21	11810788	11811674	1	II	Protein F43G6.7 [Source:RefSeq peptide;Acc:NP_496522]
WBGene00009662	44.28	11809355	11810289	1	II	Protein F43G6.10 [Source:RefSeq peptide;Acc:NP_496521]
WBGene00009676	30.15	10214444	10215554	-1	X	Protein F44A6.4 [Source:RefSeq peptide;Acc:NP_509716]
WBGene00009750	43.74	11237693	11238227	-1	I	Protein F46A8.7 [Source:RefSeq peptide;Acc:NP_492882]
WBGene00009863	46.91	14311009	14312871	1	I	Protein F49B2.3 [Source:RefSeq peptide;Acc:NP_493500]
WBGene00009868	35.74	12546030	12546513	-1	II	Protein F49C5.5 [Source:RefSeq peptide;Acc:NP_496680]
WBGene00009869	38.91	12566165	12568297	1	II	Protein F49C5.7 [Source:RefSeq peptide;Acc:NP_496682]
WBGene00009909	52.72	17022370	17022663	-1	V	Protein F49H6.8 [Source:RefSeq peptide;Acc:NP_507310]
WBGene00009913	45.41	17020907	17021461	-1	V	Protein F49H6.12 [Source:RefSeq peptide;Acc:NP_507309]
WBGene00009934	31.46	16283803	16284069	1	X	Protein F52E10.3 [Source:RefSeq peptide;Acc:NP_510652]
WBGene00009964	28.98	8945473	8946200	-1	I	Protein FIP-6 [Source:RefSeq peptide;Acc:NP_740901]
WBGene00009984	30.81	13416099	13417604	-1	V	Protein F53F1.6 [Source:RefSeq peptide;Acc:NP_506326]
WBGene00010005	37.42	20394073	20394732	1	V	Protein CNC-7 [Source:RefSeq peptide;Acc:NP_507930]
WBGene00010065	31.43	11849390	11850143	-1	X	Protein F54F7.3 [Source:RefSeq peptide;Acc:NP_509978]
WBGene00010102	29.1	19290619	19291381	-1	V	Protein F55C9.5 [Source:RefSeq peptide;Acc:NP_507754]
WBGene00010121	32.81	11940336	11942051	-1	X	Protein F55G7.3 [Source:RefSeq peptide;Acc:NP_509998]
WBGene00010164	38.59	12289552	12290191	-1	I	Protein F56H6.3 [Source:RefSeq peptide;Acc:NP_493104]
WBGene00010196	37.26	14525312	14526033	1	II	Protein F57C2.4 [Source:RefSeq peptide;Acc:NP_497018]
WBGene00010203	32.97	16482420	16483144	-1	V	Protein F57E7.2 [Source:RefSeq peptide;Acc:NP_507170]
WBGene00010249	37.64	14049574	14054663	1	V	Protein F58D12.1 [Source:RefSeq peptide;Acc:NP_506490]
WBGene00010271	36.53	12924646	12925261	1	II	Protein F58G1.9 [Source:RefSeq peptide;Acc:NP_496752]
WBGene00010358	37.79	15053883	15054652	1	X	Protein H03G16.1 [Source:RefSeq peptide;Acc:NP_510500]
WBGene00010361	32.35	15055500	15056822	-1	X	Protein H03G16.5 [Source:RefSeq peptide;Acc:NP_510501]
WBGene00010381	34.72	14894053	14894798	1	V	Protein H12D21.5 [Source:RefSeq peptide;Acc:NP_506672]
WBGene00010382	40.51	14897284	14897831	-1	V	Protein H12D21.6 [Source:RefSeq peptide;Acc:NP_506673]
WBGene00010412	42.38	16210502	16211013	-1	IV	Protein H25K10.2 [Source:RefSeq peptide;Acc:NP_502921]
WBGene00010424	36.86	12652587	12653522	-1	X	Protein H36L18.2 [Source:RefSeq peptide;Acc:NP_510113]
WBGene00010429	41.57	4322969	4323466	-1	III	Protein H38K22.4 [Source:RefSeq peptide;Acc:NP_497869]
WBGene00010451	38.97	3447140	3452613	-1	III	Protein K01A11.3 [Source:RefSeq peptide;Acc:NP_497710]
WBGene00010483	33.66	14193498	14196162	1	IV	Protein K01G12.3 [Source:RefSeq peptide;Acc:NP_502723]
WBGene00010492	42.29	13927033	13929631	-1	X	Protein MEG-1 [Source:RefSeq peptide;Acc:NP_510319]
WBGene00010493	43.11	13922779	13926176	-1	X	Protein MEG-2 [Source:RefSeq peptide;Acc:NP_510318]
WBGene00010544	43.37	9940771	9941464	-1	III	Protein K03H1.9 [Source:RefSeq peptide;Acc:NP_499206]
WBGene00010570	39.57	14335498	14336657	1	X	Protein K04G11.1 [Source:RefSeq peptide;Acc:NP_510391]
WBGene00010586	37.56	14725296	14726131	1	I	Protein K05C4.10 [Source:RefSeq peptide;Acc:NP_493561]
WBGene00010596	50.88	9480472	9480923	-1	V	Protein K06A4.6 [Source:RefSeq peptide;Acc:NP_505446]
WBGene00010607	32.07	14219568	14223256	-1	X	Protein K06G5.3 [Source:RefSeq peptide;Acc:NP_510368]
WBGene00010653	41.83	11498903	11499655	-1	I	Protein K08C9.6 [Source:RefSeq peptide;Acc:NP_492938]
WBGene00010655	32.68	12892513	12893283	1	IV	Protein K08D8.1 [Source:RefSeq peptide;Acc:NP_502458]
WBGene00010656	36.38	12903117	12903762	1	IV	Protein K08D8.2 [Source:RefSeq peptide;Acc:NP_502459]
WBGene00010668	38.66	12066572	12066884	-1	IV	Protein K08E4.4 [Source:RefSeq peptide;Acc:NP_502286]
WBGene00010672	39.29	12570601	12571053	-1	IV	Protein K08E7.4 [Source:RefSeq peptide;Acc:NP_502408]
WBGene00010729	30.56	9597351	9597566	-1	V	Protein K09G1.3 [Source:RefSeq peptide;Acc:NP_505477]
WBGene00010752	31.41	17264066	17265345	-1	V	Protein K10G4.3 [Source:RefSeq peptide;Acc:NP_507374]
WBGene00010823	42.02	12119111	12119586	1	I	Protein M01G12.10 [Source:RefSeq peptide;Acc:NP_493063]
WBGene00010854	50.23	8546063	8546725	-1	I	Protein M04C7.3 [Source:RefSeq peptide;Acc:NP_492314]
WBGene00010862	36.72	10029991	10030600	-1	III
WBGene00010938	38.21	14462857	14464400	1	X	Protein M163.6 [Source:RefSeq peptide;Acc:NP_510406]
WBGene00011008	37.47	10090802	10091252	-1	V	Protein R04B5.11 [Source:RefSeq peptide;Acc:NP_505593]
WBGene00011012	38.94	13287760	13288817	-1	X	Protein R04D3.4 [Source:RefSeq peptide;Acc:NP_510209]
WBGene00011087	39.57	12056563	12059749	-1	V	Protein R07B7.2, isoform b [Source:RefSeq peptide;Acc:NP_001256398]
WBGene00011113	32.79	4397415	4398576	1	III	Protein R07E5.5 [Source:RefSeq peptide;Acc:NP_497887]
WBGene00011130	33.91	11213446	11218137	-1	IV	Protein ZIP-6, isoform b [Source:RefSeq peptide;Acc:NP_001255548]
WBGene00011213	35.11	18238118	18240729	-1	V	Protein R10E8.8 [Source:RefSeq peptide;Acc:NP_872158]
WBGene00011234	42.69	7867577	7867918	-1	I	Protein R11A5.6 [Source:RefSeq peptide;Acc:NP_492175]
WBGene00011363	42.43	14167228	14167729	-1	V	Protein OCAM-1 [Source:RefSeq peptide;Acc:NP_506507]
WBGene00011387	32.97	11809132	11811266	-1	I	Protein T02G6.4 [Source:RefSeq peptide;Acc:NP_493001]
WBGene00011414	39.74	4706978	4708434	1	III	Protein T04A8.13 [Source:RefSeq peptide;Acc:NP_497967]
WBGene00011435	41.41	13309994	13310715	1	I	Protein T04D3.8 [Source:RefSeq peptide;Acc:NP_493342]
WBGene00011491	38.24	9633179	9635937	-1	I	Protein T05F1.5 [Source:RefSeq peptide;Acc:NP_492559]
WBGene00011544	33.29	10035708	10036413	-1	V	Protein T06E8.2 [Source:RefSeq peptide;Acc:NP_505579]
WBGene00011546	34.6	12712158	12714715	-1	I	Protein T06G6.4 [Source:RefSeq peptide;Acc:NP_493223]
WBGene00011547	38.35	12715648	12716583	1	I	Protein T06G6.5, isoform a [Source:RefSeq peptide;Acc:NP_493224]
WBGene00011599	42.36	10553416	10554168	1	IV	Protein T07G12.8 [Source:RefSeq peptide;Acc:NP_501950]
WBGene00011620	36.58	16478698	16479375	-1	V	Protein T08G3.11 [Source:RefSeq peptide;Acc:NP_507168]
WBGene00011627	38.22	14047838	14048588	1	V	Protein T08G5.8 [Source:RefSeq peptide;Acc:NP_506489]
WBGene00011628	37.56	14045446	14046321	-1	V	Protein T08G5.9 [Source:RefSeq peptide;Acc:NP_506488]
WBGene00011666	37.32	15150961	15151638	1	V	Protein T09F5.2 [Source:RefSeq peptide;Acc:NP_506738]
WBGene00011685	42.26	15164408	15164859	1	X	Protein T10B10.9 [Source:RefSeq peptide;Acc:NP_510519]
WBGene00011706	33.35	8840725	8842805	1	IV	Protein T11B7.1 [Source:RefSeq peptide;Acc:NP_501530]
WBGene00011707	33.21	8843427	8844504	-1	IV	Protein T11B7.2, isoform a [Source:RefSeq peptide;Acc:NP_001255341]
WBGene00011714	44.48	11482357	11483017	-1	V	Protein T11F9.13 [Source:RefSeq peptide;Acc:NP_505912]
WBGene00011715	51.45	11480697	11480834	-1	V	Protein T11F9.14 [Source:RefSeq peptide;Acc:NP_505911]
WBGene00011721	40.41	10844596	10845711	-1	IV	Protein T11G6.7 [Source:RefSeq peptide;Acc:NP_502009]
WBGene00011804	45.99	10052067	10053075	1	III	Protein T16G12.3 [Source:RefSeq peptide;Acc:NP_499231]
WBGene00011811	38.03	10083462	10085057	1	III	Uncharacterized protein T16H12.1 [Source:UniProtKB/Swiss-Prot;Acc:P34564]
WBGene00011934	34.42	11694722	11694997	-1	I	Protein T22H2.4 [Source:RefSeq peptide;Acc:NP_492978]
WBGene00011942	47.15	15732863	15733668	-1	V	Protein T23D5.3 [Source:RefSeq peptide;Acc:NP_506917]
WBGene00011958	42.45	13688324	13688780	-1	IV	Protein T23G4.2 [Source:RefSeq peptide;Acc:NP_502646]
WBGene00011982	36.89	14543557	14544643	1	X	Protein T24C2.3 [Source:RefSeq peptide;Acc:NP_510420]
WBGene00011989	31.84	12574069	12577209	1	X	Protein T24D5.1 [Source:RefSeq peptide;Acc:NP_510102]
WBGene00011991	31.15	12580074	12583213	1	X	Protein T24D5.3 [Source:RefSeq peptide;Acc:NP_510103]
WBGene00012003	38.55	9102710	9105451	1	II	Protein T24H10.5 [Source:RefSeq peptide;Acc:NP_495942]
WBGene00012038	37.83	12662938	12663833	-1	I
WBGene00012041	32.86	12657762	12659380	-1	I	Protein T26E3.8 [Source:RefSeq peptide;Acc:NP_493204]
WBGene00012051	34.34	15799212	15802723	-1	V	Protein T26E4.9 [Source:RefSeq peptide;Acc:NP_506940]
WBGene00012052	43.33	15797879	15798208	-1	V	Protein T26E4.10 [Source:RefSeq peptide;Acc:NP_506939]
WBGene00012074	34.6	16057724	16059119	-1	X	Protein T27A8.2 [Source:RefSeq peptide;Acc:NP_510626]
WBGene00012076	43.54	16067069	16067463	-1	X	Protein T27A8.4 [Source:RefSeq peptide;Acc:NP_510629]
WBGene00012096	48.43	13475406	13476107	-1	III	Protein T27E9.6 [Source:RefSeq peptide;Acc:NP_499787]
WBGene00012119	36.54	8820356	8821239	1	IV	Protein T28C6.3 [Source:RefSeq peptide;Acc:NP_501524]
WBGene00012146	36.51	4749794	4750286	1	III	Protein B0393.8 [Source:RefSeq peptide;Acc:NP_497977]
WBGene00012151	42.89	7781178	7782548	-1	I	Protein VH15N14R.1 [Source:RefSeq peptide;Acc:NP_492155]
WBGene00012161	37.9	19149	20433	-1	X	Protein VY35H6BL.2 [Source:RefSeq peptide;Acc:NP_872259]
WBGene00012212	43.78	12560260	12560709	-1	I	Protein W02D9.6 [Source:RefSeq peptide;Acc:NP_493184]
WBGene00012213	43.97	12559275	12559672	-1	I	Protein W02D9.7 [Source:RefSeq peptide;Acc:NP_493183]
WBGene00012214	38.19	12558547	12558944	1	I	Protein W02D9.8 [Source:RefSeq peptide;Acc:NP_493182]
WBGene00012215	41.25	12557164	12557563	1	I	Protein W02D9.9 [Source:RefSeq peptide;Acc:NP_493181]
WBGene00012228	43.26	14142993	14143845	-1	II	Protein W03H9.2, isoform b [Source:RefSeq peptide;Acc:NP_001254423]
WBGene00012238	38.26	13844729	13846926	-1	I	Protein W04A8.3 [Source:RefSeq peptide;Acc:NP_493423]
WBGene00012240	36.13	13849618	13850868	-1	I	Protein W04A8.5 [Source:RefSeq peptide;Acc:NP_493424]
WBGene00012248	33.7	19741951	19742312	1	V	Protein W04E12.3 [Source:RefSeq peptide;Acc:NP_507826]
WBGene00012249	38.08	19743644	19745749	1	V	Protein W04E12.4 [Source:RefSeq peptide;Acc:NP_507827]
WBGene00012250	41.27	19746152	19748540	1	V	Protein W04E12.5, isoform a [Source:RefSeq peptide;Acc:NP_001256884]
WBGene00012264	28.77	11629641	11629932	1	I	Protein W04G5.3 [Source:RefSeq peptide;Acc:NP_492964]
WBGene00012284	30.09	12442142	12442367	1	II	Protein W05H5.2 [Source:RefSeq peptide;Acc:NP_496644]
WBGene00012301	33.94	12298691	12300057	1	X	Protein W06D11.3 [Source:RefSeq peptide;Acc:NP_510054]
WBGene00012303	37.6	12300134	12301282	1	X	Protein W06D11.5 [Source:RefSeq peptide;Acc:NP_510055]
WBGene00012309	46.09	16629291	16629648	1	V	Protein W06G6.2 [Source:RefSeq peptide;Acc:NP_507206]
WBGene00012311	38.14	16645997	16646481	-1	V	Protein W06G6.9 [Source:RefSeq peptide;Acc:NP_507212]
WBGene00012312	36.84	16646434	16647193	-1	V	Protein W06G6.10 [Source:RefSeq peptide;Acc:NP_507213]
WBGene00012313	36.67	16649031	16649300	-1	V	Protein W06G6.11 [Source:RefSeq peptide;Acc:NP_001256722]
WBGene00012314	42.05	16651842	16653344	1	V	Protein W06G6.12 [Source:RefSeq peptide;Acc:NP_507215]
WBGene00012374	40.22	13185092	13185914	1	II	Protein W09H1.4 [Source:RefSeq peptide;Acc:NP_496799]
WBGene00012378	40.98	16245194	16245559	1	X	Protein W10G6.1 [Source:RefSeq peptide;Acc:NP_510646]
WBGene00012380	49.67	3984367	3984670	-1	III	Protein Y1A5A.2 [Source:RefSeq peptide;Acc:NP_497800]
WBGene00012409	36.9	15781625	15784670	-1	X	Protein Y7A5A.3 [Source:RefSeq peptide;Acc:NP_510597]
WBGene00012411	39.93	15786529	15786826	-1	X	Protein Y7A5A.5 [Source:RefSeq peptide;Acc:NP_510598]
WBGene00012412	33.25	15797332	15799695	-1	X	Protein Y7A5A.6 [Source:RefSeq peptide;Acc:NP_510599]
WBGene00012414	28.97	15822552	15823055	1	X	Protein Y7A5A.8 [Source:RefSeq peptide;Acc:NP_510601]
WBGene00012415	33.31	15826645	15828007	1	X	Protein Y7A5A.9 [Source:RefSeq peptide;Acc:NP_510602]
WBGene00012431	35.67	9249529	9250470	1	IV	Protein Y11D7A.7 [Source:RefSeq peptide;Acc:NP_501613]
WBGene00012452	34.67	18776199	18780216	-1	V	Protein Y17D7B.4 [Source:RefSeq peptide;Acc:NP_507668]
WBGene00012455	39.21	18707984	18708363	1	V	Protein Y17D7C.1 [Source:RefSeq peptide;Acc:NP_507651]
WBGene00012473	33.39	12068097	12070675	1	II	Protein Y17G7B.22 [Source:RefSeq peptide;Acc:NP_871969]
WBGene00012477	45.71	12815904	12816428	1	I	Protein Y18D10A.4 [Source:RefSeq peptide;Acc:NP_493242]
WBGene00012501	30.12	13072067	13073062	-1	I	Protein Y26D4A.3 [Source:RefSeq peptide;Acc:NP_493287]
WBGene00012503	32.83	13076622	13077020	1	I	Protein Y26D4A.5 [Source:RefSeq peptide;Acc:NP_493288]
WBGene00012510	24.44	13092786	13094438	1	I
WBGene00012537	40.28	14059551	14060712	-1	IV	Protein Y37A1B.4 [Source:RefSeq peptide;Acc:NP_502692]
WBGene00012577	42.29	13779781	13781402	-1	I	Protein Y37H9A.2 [Source:RefSeq peptide;Acc:NP_493411]
WBGene00012579	40.61	12570198	12570623	-1	II	Protein Y38E10A.1 [Source:RefSeq peptide;Acc:NP_496684]
WBGene00012592	39.4	12623189	12623952	-1	II	Protein Y38E10A.14 [Source:RefSeq peptide;Acc:NP_496697]
WBGene00012617	46.19	20504875	20505097	-1	V	Protein Y38H6C.4 [Source:RefSeq peptide;Acc:NP_507947]
WBGene00012630	39.96	20546626	20547148	-1	V	Protein Y38H6C.18 [Source:RefSeq peptide;Acc:NP_507961]
WBGene00012640	41.46	13455506	13456149	1	IV	Protein Y38H8A.7 [Source:RefSeq peptide;Acc:NP_001023458]
WBGene00012649	52.38	10632728	10633084	1	III	Protein Y39A1A.10 [Source:RefSeq peptide;Acc:NP_499345]
WBGene00012691	32.02	19007536	19008144	-1	V	Protein Y39B6A.32 [Source:RefSeq peptide;Acc:NP_741665]
WBGene00012710	32.56	12257599	12259192	-1	IV	Protein Y39C12A.9 [Source:RefSeq peptide;Acc:NP_502327]
WBGene00012760	37.74	11641461	11641876	1	III	Protein Y41C4A.17 [Source:RefSeq peptide;Acc:NP_871710]
WBGene00012818	36.31	19490761	19491231	1	V	Protein Y43F8B.7 [Source:UniProtKB/TrEMBL;Acc:I2FLU4]
WBGene00012831	40.75	19646092	19647340	1	V	Protein Y43F8C.9 [Source:RefSeq peptide;Acc:NP_507809]
WBGene00012838	40.96	19716147	19717103	1	V	Protein Y43F8C.17 [Source:RefSeq peptide;Acc:NP_507817]
WBGene00012840	45.89	19610160	19612144	1	V	Protein GRSP-1 [Source:RefSeq peptide;Acc:NP_001024238]
WBGene00012852	36.06	20787416	20787623	-1	V	Protein Y44A6D.1 [Source:RefSeq peptide;Acc:NP_508010]
WBGene00012862	39.31	10585848	10586343	-1	III	Protein Y45F3A.5 [Source:RefSeq peptide;Acc:NP_499331]
WBGene00012899	34.78	12755158	12756195	-1	II	Protein Y46G5A.7 [Source:RefSeq peptide;Acc:NP_496713]
WBGene00012900	33.51	12756353	12757674	1	II	Protein Y46G5A.8 [Source:RefSeq peptide;Acc:NP_496714]
WBGene00012906	35.29	12782749	12785406	-1	II	Protein Y46G5A.15 [Source:RefSeq peptide;Acc:NP_496720]
WBGene00012910	40.89	12811037	12811931	1	II	Protein Y46G5A.20 [Source:RefSeq peptide;Acc:NP_496724]
WBGene00012913	46.6	12828552	12828963	-1	II	Protein Y46G5A.23 [Source:RefSeq peptide;Acc:NP_496728]
WBGene00012955	39.48	11896674	11896982	1	I	Protein Y47H9C.12 [Source:RefSeq peptide;Acc:NP_493016]
WBGene00012957	35.44	11889419	11890747	-1	I	Protein Y47H9C.15 [Source:RefSeq peptide;Acc:NP_493013]
WBGene00012985	30.98	13260495	13261201	1	II	Protein Y48C3A.1 [Source:RefSeq peptide;Acc:NP_496809]
WBGene00013060	38.82	18290942	18291348	1	V	Protein Y51A2A.4, isoform a [Source:RefSeq peptide;Acc:NP_001256795]
WBGene00013063	40.41	18305181	18305571	-1	V	Protein CLEC-249 [Source:RefSeq peptide;Acc:NP_507583]
WBGene00013064	40.41	18294359	18294749	1	V	Protein CLEC-249 [Source:RefSeq peptide;Acc:NP_507583]
WBGene00013099	42.57	16493428	16494510	-1	IV	Protein Y51H4A.2 [Source:RefSeq peptide;Acc:NP_502960]
WBGene00013102	34.77	16533661	16533962	1	IV	Protein Y51H4A.6 [Source:RefSeq peptide;Acc:NP_502963]
WBGene00013105	38.96	16626228	16626458	1	IV	Protein FIP-7 [Source:RefSeq peptide;Acc:NP_502967]
WBGene00013110	30.89	16662369	16664016	-1	IV	Protein Y51H4A.16 [Source:RefSeq peptide;Acc:NP_502973]
WBGene00013115	31.23	16685038	16685687	-1	IV	Protein Y51H4A.21 [Source:RefSeq peptide;Acc:NP_502978]
WBGene00013133	39.62	11967929	11968660	-1	I	Protein Y53C10A.2 [Source:RefSeq peptide;Acc:NP_493033]
WBGene00013141	32.06	9717305	9717775	-1	II	Protein Y53C12A.6, isoform a [Source:RefSeq peptide;Acc:NP_001254223]
WBGene00013148	36.84	14876147	14877164	-1	II	Protein Y53F4A.2 [Source:RefSeq peptide;Acc:NP_497080]
WBGene00013152	28.64	14980930	14984009	-1	II	Protein Y53F4B.5 [Source:RefSeq peptide;Acc:NP_497090]
WBGene00013154	39.72	14992898	14993403	1	II	Protein Y53F4B.7 [Source:RefSeq peptide;Acc:NP_497092]
WBGene00013163	34.82	15058227	15062057	1	II	Protein Y53F4B.17 [Source:RefSeq peptide;Acc:NP_497102]
WBGene00013172	39.92	15140476	15140981	-1	II	Protein Y53F4B.26 [Source:RefSeq peptide;Acc:NP_497112]
WBGene00013221	38.86	14318158	14321039	1	II	Protein Y54G11A.14, isoform a [Source:RefSeq peptide;Acc:NP_001254424]
WBGene00013242	41.47	11974116	11979065	-1	III	Protein Y56A3A.30 [Source:RefSeq peptide;Acc:NP_499562]
WBGene00013274	32.45	12373522	12379511	-1	II	Protein Y57A10B.2 [Source:RefSeq peptide;Acc:NP_496625]
WBGene00013280	38.17	12411622	12412517	-1	II	Protein Y57A10C.1 [Source:RefSeq peptide;Acc:NP_496635]
WBGene00013349	36.14	18085630	18086437	-1	V	Protein Y59A8B.12 [Source:RefSeq peptide;Acc:NP_507531]
WBGene00013356	49.69	17951348	17952820	1	V	Protein Y59A8B.24 [Source:RefSeq peptide;Acc:NP_507516]
WBGene00013374	38.41	13359505	13360285	-1	IV	Protein Y62E10A.3 [Source:RefSeq peptide;Acc:NP_502568]
WBGene00013399	31.59	11904924	11907022	-1	X	Protein Y62H9A.11 [Source:RefSeq peptide;Acc:NP_509992]
WBGene00013401	32.28	11917005	11920158	1	X	Protein Y62H9A.13 [Source:RefSeq peptide;Acc:NP_509994]
WBGene00013409	39.24	14084523	14087351	1	I	Protein FBXB-56 [Source:RefSeq peptide;Acc:NP_493457]
WBGene00013427	39.1	11608170	11609082	1	III	Protein Y66D12A.1 [Source:RefSeq peptide;Acc:NP_499501]
WBGene00013432	39.04	11580811	11581494	-1	III	Protein Y66D12A.6 [Source:RefSeq peptide;Acc:NP_499496]
WBGene00013454	31.32	14319834	14321755	-1	IV	Protein FBXA-126 [Source:RefSeq peptide;Acc:NP_502738]
WBGene00013505	36.09	13938185	13942016	1	I	Protein Y71A12B.8 [Source:RefSeq peptide;Acc:NP_493433]
WBGene00013508	41.13	13978430	13980148	1	I	Protein Y71A12B.11 [Source:RefSeq peptide;Acc:NP_493439]
WBGene00013536	42.97	15514557	15514805	-1	IV	Protein Y73F8A.32, isoform a [Source:RefSeq peptide;Acc:NP_001255867]
WBGene00013568	38.48	15185892	15186299	-1	V	Protein Y75B12B.3 [Source:RefSeq peptide;Acc:NP_506748]
WBGene00013581	42.75	12041299	12042091	1	III	Protein Y79H2A.4 [Source:RefSeq peptide;Acc:NP_499569]
WBGene00013611	40.51	16918810	16919547	1	V	Protein Y102A5C.2 [Source:RefSeq peptide;Acc:NP_507276]
WBGene00013616	35.53	16939031	16940049	1	V	Protein FBXA-148 [Source:RefSeq peptide;Acc:NP_507281]
WBGene00013628	40	16988240	16988714	-1	V	Protein Y102A5C.27 [Source:RefSeq peptide;Acc:NP_507298]
WBGene00013635	36.56	15635762	15635947	1	IV	Protein Y105C5A.10 [Source:RefSeq peptide;Acc:NP_502878]
WBGene00013640	37.5	15726465	15726912	1	IV	Protein Y105C5A.17 [Source:RefSeq peptide;Acc:NP_502885]
WBGene00013641	43.91	15798121	15799753	-1	IV	Protein Y105C5A.22 [Source:RefSeq peptide;Acc:NP_502886]
WBGene00013685	38.33	14496810	14498291	-1	I	Protein Y105E8A.28 [Source:RefSeq peptide;Acc:NP_001021688]
WBGene00013698	35.32	10107393	10109000	-1	I	Protein Y106G6D.1 [Source:RefSeq peptide;Acc:NP_492665]
WBGene00013741	42.64	12746450	12747699	1	III	Protein Y111B2A.21 [Source:RefSeq peptide;Acc:NP_499655]
WBGene00013749	34.82	20144247	20146805	1	V	Protein Y113G7A.12 [Source:RefSeq peptide;Acc:NP_507882]
WBGene00013779	46.04	17216300	17217372	1	IV	Protein Y116A8B.1 [Source:RefSeq peptide;Acc:NP_503053]
WBGene00013791	32.01	16988795	16989778	1	IV	Uncharacterized protein Y116A8C.11 [Source:UniProtKB/Swiss-Prot;Acc:Q9U2T3]
WBGene00013806	31.11	17094080	17095310	1	IV	Protein Y116A8C.29 [Source:RefSeq peptide;Acc:NP_503030]
WBGene00013824	32.84	19857623	19860956	1	V	Protein Y116F11B.8 [Source:RefSeq peptide;Acc:NP_507846]
WBGene00013922	40.88	12366874	12367937	-1	IV	Protein ZC518.4 [Source:RefSeq peptide;Acc:NP_502357]
WBGene00013951	36.62	18423883	18424207	-1	V	Protein ZK262.4 [Source:RefSeq peptide;Acc:NP_507605]
WBGene00013953	46.78	18438381	18440195	1	V	Protein ZK262.8 [Source:RefSeq peptide;Acc:NP_507609]
WBGene00014038	29.36	8925607	8926529	-1	III	Uncharacterized protein ZK643.7 [Source:UniProtKB/Swiss-Prot;Acc:P30653]
WBGene00014242	40.09	9690932	9691360	1	IV	Protein SDZ-36 [Source:RefSeq peptide;Acc:NP_501723]
WBGene00014699	46.67	14151868	14152182	1	I	Protein C37A5.5 [Source:RefSeq peptide;Acc:NP_001252301]
WBGene00014801	41.95	10141471	10143322	-1	III	Protein K08E5.1, isoform b [Source:RefSeq peptide;Acc:NP_001255066]
WBGene00014836	39.21	15165355	15166318	-1	V	Protein T09F5.12, isoform a [Source:RefSeq peptide;Acc:NP_001256653]
WBGene00014871	41.72	13796060	13796675	-1	I	Protein Y37H9A.5 [Source:RefSeq peptide;Acc:NP_001122538]
WBGene00015003	45.09	5944196	5944368	-1	II	Protein B0034.2 [Source:RefSeq peptide;Acc:NP_495188]
WBGene00015020	34.58	10740218	10740590	1	I	Protein B0205.5 [Source:RefSeq peptide;Acc:NP_492813]
WBGene00015031	27.35	5951136	5951742	-1	I	Protein B0207.8 [Source:RefSeq peptide;Acc:NP_491717]
WBGene00015058	38.79	9158384	9159538	1	V	Protein B0222.10 [Source:RefSeq peptide;Acc:NP_741585]
WBGene00015086	36.1	5767882	5768665	1	III	Protein B0244.11 [Source:RefSeq peptide;Acc:NP_498246]
WBGene00015096	35.87	5271277	5272037	-1	I	Protein B0261.8 [Source:RefSeq peptide;Acc:NP_001020968]
WBGene00015108	34.18	2313067	2314927	1	II	Protein B0281.1 [Source:RefSeq peptide;Acc:NP_494235]
WBGene00015118	40.06	1892187	1893272	1	X	Protein B0294.3 [Source:RefSeq peptide;Acc:NP_508346]
WBGene00015119	36.12	17178539	17178992	1	X	Uncharacterized protein B0302.2 [Source:UniProtKB/Swiss-Prot;Acc:Q10926]
WBGene00015121	42.01	17176490	17176777	-1	X	Uncharacterized protein B0302.4 [Source:UniProtKB/Swiss-Prot;Acc:Q10927]
WBGene00015149	32.81	5710062	5710509	-1	III	Protein B0336.12 [Source:RefSeq peptide;Acc:NP_498233]
WBGene00015154	26.43	5965482	5966041	1	IV	Protein B0350.3 [Source:RefSeq peptide;Acc:NP_500897]
WBGene00015170	32.59	2894573	2895244	1	X	Protein B0410.1 [Source:RefSeq peptide;Acc:NP_508503]
WBGene00015222	31.04	8753695	8754873	1	V	Protein B0507.5, isoform a [Source:RefSeq peptide;Acc:NP_001256108]
WBGene00015244	33.54	1891383	1893842	-1	III	Protein B0524.5 [Source:RefSeq peptide;Acc:NP_497473]
WBGene00015253	31.27	5645831	5646233	1	IV	Protein B0547.2 [Source:RefSeq peptide;Acc:NP_500840]
WBGene00015254	41.97	438401	438674	1	V	Protein B0554.1 [Source:RefSeq peptide;Acc:NP_503202]
WBGene00015256	43.31	434148	434401	1	V	Protein B0554.3 [Source:RefSeq peptide;Acc:NP_503199]
WBGene00015275	36.29	8783422	8784165	-1	V	Protein C01B7.3 [Source:RefSeq peptide;Acc:NP_505263]
WBGene00015341	31.63	4920342	4920790	-1	V	Protein C02E7.8 [Source:RefSeq peptide;Acc:NP_504321]
WBGene00015366	48.5	5181912	5183717	1	V	Protein C03A7.2 [Source:RefSeq peptide;Acc:NP_504390]
WBGene00015385	34.16	7716166	7716446	1	III	Uncharacterized protein C03B8.2 [Source:UniProtKB/Swiss-Prot;Acc:Q11105]
WBGene00015414	35.36	3394366	3394645	1	IV	Protein C04C3.4 [Source:RefSeq peptide;Acc:NP_500338]
WBGene00015420	33.09	5920121	5920395	1	V	Protein C04E6.3 [Source:RefSeq peptide;Acc:NP_504542]
WBGene00015430	37.59	344127	346289	-1	X	Uncharacterized protein C04E7.3 [Source:UniProtKB/Swiss-Prot;Acc:Q11194]
WBGene00015456	43.73	5099438	5100242	-1	II	Protein C04G6.6 [Source:RefSeq peptide;Acc:NP_494942]
WBGene00015459	28.54	5103341	5103834	-1	II	Protein C04G6.11 [Source:RefSeq peptide;Acc:NP_494945]
WBGene00015491	33.14	761626	761978	-1	V	Protein C05E4.12 [Source:RefSeq peptide;Acc:NP_503317]
WBGene00015549	33.43	7036123	7036469	1	IV	Protein C06G3.3 [Source:RefSeq peptide;Acc:NP_501091]
WBGene00015659	29.43	8082367	8082767	1	V	Protein C09H5.1 [Source:RefSeq peptide;Acc:NP_505085]
WBGene00015715	31.32	3486309	3486838	-1	X	Protein C12D12.4 [Source:RefSeq peptide;Acc:NP_508598]
WBGene00015770	36.11	1826466	1827354	1	X	Protein C14E2.1 [Source:RefSeq peptide;Acc:NP_508335]
WBGene00015772	46.77	1810686	1811536	-1	X	Protein C14E2.3 [Source:RefSeq peptide;Acc:NP_508332]
WBGene00015774	36.81	1823616	1825340	-1	X	Protein C14E2.5 [Source:RefSeq peptide;Acc:NP_508334]
WBGene00015782	38.21	6208161	6208563	-1	X	Protein C14F11.7 [Source:RefSeq peptide;Acc:NP_509041]
WBGene00015785	46.59	6467284	6467562	-1	X	Protein C15B12.3 [Source:RefSeq peptide;Acc:NP_509090]
WBGene00015797	37.63	6976810	6977367	-1	II	Protein C15F1.8 [Source:RefSeq peptide;Acc:NP_495432]
WBGene00015825	36.56	1894212	1894438	1	II	Protein C16C4.1 [Source:RefSeq peptide;Acc:NP_494114]
WBGene00015843	34.54	3444728	3445364	-1	II	Protein C16C8.5 [Source:RefSeq peptide;Acc:NP_494543]
WBGene00015845	39.66	3459619	3460314	-1	II	Protein C16C8.7 [Source:RefSeq peptide;Acc:NP_494551]
WBGene00015847	38.84	3462570	3463205	-1	II	Protein C16C8.9 [Source:RefSeq peptide;Acc:NP_494553]
WBGene00015850	37.25	3452642	3453602	1	II	Protein C16C8.12 [Source:RefSeq peptide;Acc:NP_494547]
WBGene00015851	35.71	3451421	3452414	1	II	Protein C16C8.13 [Source:RefSeq peptide;Acc:NP_494546]
WBGene00015852	35.78	3449562	3451059	1	II	Protein C16C8.14 [Source:RefSeq peptide;Acc:NP_494545]
WBGene00015888	37.64	5566082	5566692	1	II	Protein C17C3.2 [Source:RefSeq peptide;Acc:NP_495073]
WBGene00015890	35.41	5551935	5552335	1	II	Protein C17C3.5 [Source:RefSeq peptide;Acc:NP_495070]
WBGene00015892	33.86	5531273	5532282	-1	II	Protein C17C3.9 [Source:RefSeq peptide;Acc:NP_495061]
WBGene00015895	37.64	5567786	5568396	-1	II	Protein C17C3.2 [Source:RefSeq peptide;Acc:NP_495073]
WBGene00015907	38.54	6669184	6669593	1	I	Protein C17F3.1 [Source:RefSeq peptide;Acc:NP_491916]
WBGene00015908	35.56	6682368	6683697	1	I	Protein C17F3.3 [Source:RefSeq peptide;Acc:NP_491917]
WBGene00015945	32.4	5714924	5716250	1	II	Protein C18A3.9 [Source:RefSeq peptide;Acc:NP_495124]
WBGene00015951	53.67	8034641	8034817	-1	X
WBGene00015973	30.77	4202417	4203040	1	I	Protein C18E3.4 [Source:RefSeq peptide;Acc:NP_491326]
WBGene00015995	29.32	586291	587712	1	IV	Protein C18H7.5 [Source:RefSeq peptide;Acc:NP_499951]
WBGene00016008	35.06	9391645	9394702	1	X	Protein C23F12.3 [Source:RefSeq peptide;Acc:NP_509578]
WBGene00016041	31.74	5380160	5383029	1	I	Protein C24A11.2 [Source:RefSeq peptide;Acc:NP_491582]
WBGene00016042	34.3	5384639	5385737	-1	I	Protein C24A11.5 [Source:RefSeq peptide;Acc:NP_491583]
WBGene00016043	24.26	5396269	5396503	-1	I	Protein C24A11.6 [Source:RefSeq peptide;Acc:NP_491584]
WBGene00016070	35.15	5058367	5058733	-1	X	Protein C24H10.4 [Source:RefSeq peptide;Acc:NP_508860]
WBGene00016075	38.66	417349	418882	-1	II	Protein C24H12.6 [Source:RefSeq peptide;Acc:NP_493729]
WBGene00016076	33.1	420056	422067	-1	II	Protein C24H12.7 [Source:RefSeq peptide;Acc:NP_493730]
WBGene00016077	33.37	422319	423142	-1	II	Protein C24H12.8 [Source:RefSeq peptide;Acc:NP_493731]
WBGene00016079	32.71	426485	427019	-1	II	Protein C24H12.10 [Source:RefSeq peptide;Acc:NP_493733]
WBGene00016086	36.26	9119774	9121651	1	X	Protein C25A11.1 [Source:RefSeq peptide;Acc:NP_509540]
WBGene00016127	33.5	8040299	8041516	1	IV	Protein C26B2.5 [Source:RefSeq peptide;Acc:NP_501347]
WBGene00016183	38.88	7505351	7506595	1	II	Uncharacterized protein C28F5.1 [Source:UniProtKB/Swiss-Prot;Acc:Q09239]
WBGene00016211	39.04	6299527	6301419	1	II	Protein SDZ-3 [Source:RefSeq peptide;Acc:NP_495265]
WBGene00016213	38.45	6297243	6298675	-1	II	Protein C29F5.5 [Source:RefSeq peptide;Acc:NP_495264]
WBGene00016217	37.25	130947	131754	1	III	Protein C29F9.2 [Source:RefSeq peptide;Acc:NP_497151]
WBGene00016218	36.35	124775	126419	1	III	Protein C29F9.3, isoform a [Source:RefSeq peptide;Acc:NP_741062]
WBGene00016226	38.81	121735	122020	-1	III	Protein C29F9.12 [Source:RefSeq peptide;Acc:NP_497147]
WBGene00016230	38.69	2590393	2590821	1	V	Protein C29G2.2 [Source:RefSeq peptide;Acc:NP_503709]
WBGene00016275	33.27	7274732	7277223	1	II	Uncharacterized protein C30G12.3 [Source:UniProtKB/Swiss-Prot;Acc:Q09256]
WBGene00016290	31.26	5808580	5810303	-1	IV	Protein C31H1.7 [Source:RefSeq peptide;Acc:NP_500867]
WBGene00016299	33.1	968406	970523	1	II	Protein C32B5.6 [Source:RefSeq peptide;Acc:NP_493869]
WBGene00016334	38.19	2197846	2198675	1	II	Protein C33C12.1 [Source:RefSeq peptide;Acc:NP_494211]
WBGene00016336	36.36	2165218	2166493	-1	II	Protein C33C12.4 [Source:RefSeq peptide;Acc:NP_494203]
WBGene00016339	40.24	2174613	2175457	-1	II	Protein C33C12.7 [Source:RefSeq peptide;Acc:NP_494206]
WBGene00016345	38.37	17305347	17305763	1	X	Protein C33E10.1 [Source:RefSeq peptide;Acc:NP_510808]
WBGene00016347	34.64	17272934	17279532	1	X	Protein C33E10.5 [Source:RefSeq peptide;Acc:NP_510804]
WBGene00016349	36.02	17293076	17294538	-1	X	Protein C33E10.8 [Source:RefSeq peptide;Acc:NP_510805]
WBGene00016430	33.7	5372418	5377500	1	V	Protein C35A11.3 [Source:RefSeq peptide;Acc:NP_504428]
WBGene00016434	41.33	4079805	4080392	1	IV	Protein C35B1.4 [Source:RefSeq peptide;Acc:NP_500476]
WBGene00016485	42.16	1682952	1686383	1	X	Protein C36C9.1 [Source:RefSeq peptide;Acc:NP_508310]
WBGene00016528	34.91	2238967	2240172	-1	III	Protein C39B5.10 [Source:RefSeq peptide;Acc:NP_497519]
WBGene00016529	46.15	7906964	7907119	1	X	Protein C39D10.1 [Source:RefSeq peptide;Acc:NP_509333]
WBGene00016536	35.83	7901631	7901990	-1	X	Protein C39D10.9 [Source:RefSeq peptide;Acc:NP_741852]
WBGene00016551	37.62	2150552	2151290	-1	II	Protein C40A11.8 [Source:RefSeq peptide;Acc:NP_494200]
WBGene00016553	33.94	2136532	2137300	-1	II	Protein C40A11.10 [Source:RefSeq peptide;Acc:NP_494194]
WBGene00016557	32.75	1999743	2000820	-1	II	Protein CEH-84 [Source:RefSeq peptide;Acc:NP_494148]
WBGene00016560	31.06	356609	357458	-1	II	Protein C41D7.1 [Source:RefSeq peptide;Acc:NP_493717]
WBGene00016571	46.44	3016068	3017471	1	II	Protein C41H7.1 [Source:RefSeq peptide;Acc:NP_494425]
WBGene00016572	35.4	3014835	3015961	1	II	Protein C41H7.2 [Source:RefSeq peptide;Acc:NP_494424]
WBGene00016584	46.37	12293786	12295437	-1	IV	Protein C42C1.6 [Source:RefSeq peptide;Acc:NP_502343]
WBGene00016635	30.66	3152736	3153472	1	III	Protein C44B11.6 [Source:RefSeq peptide;Acc:NP_741108]
WBGene00016637	39.12	1104773	1105273	1	IV	Protein C44B12.3 [Source:RefSeq peptide;Acc:NP_500038]
WBGene00016662	42.96	6087966	6088363	1	X	Protein C45B2.8 [Source:RefSeq peptide;Acc:NP_509018]
WBGene00016694	39.78	2148657	2150976	-1	V	Protein C45H4.13 [Source:RefSeq peptide;Acc:NP_503581]
WBGene00016709	47.82	3721316	3723084	1	II	Protein C46E10.3 [Source:RefSeq peptide;Acc:NP_494629]
WBGene00016724	38.05	1209411	1210845	1	X	Protein C46H3.1 [Source:RefSeq peptide;Acc:NP_508228]
WBGene00016727	28.25	5055686	5056039	1	I	Protein C46H11.1 [Source:RefSeq peptide;Acc:NP_491512]
WBGene00016736	33.89	7754046	7754284	1	X	Protein C47C12.2 [Source:RefSeq peptide;Acc:NP_509309]
WBGene00016752	41.44	6234719	6235343	1	I	Protein C48E7.7 [Source:RefSeq peptide;Acc:NP_491801]
WBGene00016784	30.77	4041285	4041544	1	V	Protein C49G7.6 [Source:RefSeq peptide;Acc:NP_504127]
WBGene00016804	32.5	8176484	8177243	1	III	Protein C50C3.12 [Source:RefSeq peptide;Acc:NP_741247]
WBGene00016822	40.55	7602252	7603494	-1	V	Protein C50E3.11 [Source:RefSeq peptide;Acc:NP_504964]
WBGene00016823	39.64	7620514	7622029	-1	V	Protein C50E3.12 [Source:RefSeq peptide;Acc:NP_504968]
WBGene00016824	39.52	7622335	7624214	-1	V	Protein C50E3.13 [Source:RefSeq peptide;Acc:NP_504969]
WBGene00016855	37.31	3054553	3055667	1	V	Protein C50H11.8 [Source:RefSeq peptide;Acc:NP_503832]
WBGene00016873	37.71	1285209	1285863	1	X	Protein C52B11.4 [Source:RefSeq peptide;Acc:NP_508237]
WBGene00016881	46.21	1852803	1853092	1	II	Protein C52E2.2 [Source:RefSeq peptide;Acc:NP_494096]
WBGene00016895	52.9	6868632	6868769	-1	X	Protein C53B7.6 [Source:RefSeq peptide;Acc:NP_509158]
WBGene00016899	32.89	17339907	17342220	1	X	Protein C53C11.1 [Source:RefSeq peptide;Acc:NP_510812]
WBGene00016910	39.49	5261009	5261322	1	II	Protein C54A12.3 [Source:RefSeq peptide;Acc:NP_494988]
WBGene00016940	32.54	7187355	7188482	-1	X	Protein C55B6.4 [Source:RefSeq peptide;Acc:NP_509207]
WBGene00016941	33.57	7204742	7205295	-1	X	Protein C55B6.5 [Source:RefSeq peptide;Acc:NP_509211]
WBGene00016952	30.11	5707096	5708417	1	IV	Protein C55C3.2 [Source:RefSeq peptide;Acc:NP_500849]
WBGene00017006	33.42	4590430	4591587	1	I	Protein D1007.9 [Source:RefSeq peptide;Acc:NP_491402]
WBGene00017029	43.91	5521719	5522030	-1	III	Uncharacterized protein D1044.4 [Source:UniProtKB/Swiss-Prot;Acc:P41952]
WBGene00017030	47.1	5524181	5524439	-1	III	Uncharacterized protein D1044.5 [Source:UniProtKB/Swiss-Prot;Acc:P41953]
WBGene00017058	47.71	2619442	2619747	1	II	Protein D2062.6 [Source:RefSeq peptide;Acc:NP_494307]
WBGene00017059	43.9	2616905	2617371	1	II	Protein D2062.7 [Source:RefSeq peptide;Acc:NP_494306]
WBGene00017090	34.99	4147273	4148278	-1	I	Protein E01A2.8 [Source:RefSeq peptide;Acc:NP_491307]
WBGene00017104	31.33	2436105	2442328	1	III	Protein E02H9.6 [Source:RefSeq peptide;Acc:NP_497556]
WBGene00017105	34.46	2445223	2446142	-1	III	Protein E02H9.7 [Source:RefSeq peptide;Acc:NP_497557]
WBGene00017117	35.22	4734205	4735212	1	IV	Protein FBXB-80 [Source:RefSeq peptide;Acc:NP_500624]
WBGene00017130	39.83	7217012	7217478	1	II	Protein E04F6.12 [Source:RefSeq peptide;Acc:NP_495505]
WBGene00017141	36.85	5411540	5412174	-1	II	Protein EEED8.13 [Source:RefSeq peptide;Acc:NP_495023]
WBGene00017148	38.95	5230081	5230501	1	II	Protein EGAP2.2 [Source:RefSeq peptide;Acc:NP_494981]
WBGene00017186	44.24	8870259	8872003	1	V	Protein F07B7.2 [Source:RefSeq peptide;Acc:NP_505284]
WBGene00017201	35.94	7624946	7626453	1	V	Protein GRSP-4 [Source:RefSeq peptide;Acc:NP_504970]
WBGene00017212	36.9	2070593	2071516	-1	II	Protein F07E5.7 [Source:RefSeq peptide;Acc:NP_494171]
WBGene00017214	36.44	2076156	2080526	-1	II	Protein F07E5.9 [Source:RefSeq peptide;Acc:NP_494173]
WBGene00017222	35.96	1727356	1729154	1	X	Protein F07G6.2 [Source:RefSeq peptide;Acc:NP_508318]
WBGene00017224	39.03	1706370	1706638	-1	X	Protein F07G6.5 [Source:RefSeq peptide;Acc:NP_508313]
WBGene00017276	24.18	543231	544086	-1	IV	Protein F09C11.1 [Source:RefSeq peptide;Acc:NP_499945]
WBGene00017287	38.82	5346607	5347013	1	II	Protein F09E5.9 [Source:RefSeq peptide;Acc:NP_494999]
WBGene00017294	46.18	1502880	1503219	1	X	Protein F09E10.1 [Source:RefSeq peptide;Acc:NP_508286]
WBGene00017324	46.88	5774229	5774420	1	II	Protein F10C1.1 [Source:RefSeq peptide;Acc:NP_495139]
WBGene00017325	37.75	5756949	5758421	-1	II	Protein F10C1.3 [Source:RefSeq peptide;Acc:NP_495135]
WBGene00017344	43.06	7122242	7124401	1	II	Protein F10E7.2 [Source:RefSeq peptide;Acc:NP_495475]
WBGene00017395	37.77	5494085	5494505	-1	II	Uncharacterized protein F12A10.6 [Source:UniProtKB/Swiss-Prot;Acc:Q09947]
WBGene00017402	41.25	3741882	3742504	1	II	Protein F12E12.1 [Source:RefSeq peptide;Acc:NP_494639]
WBGene00017407	40.82	3735963	3736937	-1	II	Protein F12E12.6 [Source:RefSeq peptide;Acc:NP_494636]
WBGene00017410	34.71	4380758	4382382	-1	V	Protein F13A2.1 [Source:RefSeq peptide;Acc:NP_504207]
WBGene00017411	35.58	4382916	4385242	-1	V	Protein F13A2.2 [Source:RefSeq peptide;Acc:NP_504208]
WBGene00017412	33.41	4393428	4396534	-1	V	Protein F13A2.3 [Source:RefSeq peptide;Acc:NP_504209]
WBGene00017453	40.99	3340556	3341260	1	II	Protein F14D2.5 [Source:RefSeq peptide;Acc:NP_494510]
WBGene00017469	41.34	5146179	5150464	-1	V	Protein F14F9.6 [Source:RefSeq peptide;Acc:NP_504378]
WBGene00017502	35.56	1315105	1315911	1	V	Protein F16B3.2 [Source:RefSeq peptide;Acc:NP_503403]
WBGene00017508	41.72	1587206	1587936	1	V	Protein F16B4.6 [Source:RefSeq peptide;Acc:NP_503448]
WBGene00017516	41.24	2404175	2404659	1	II	Protein F16G10.1 [Source:RefSeq peptide;Acc:NP_494268]
WBGene00017525	41.61	2389582	2390994	-1	II	Protein F16G10.10 [Source:RefSeq peptide;Acc:NP_494264]
WBGene00017527	39.56	2394916	2395964	-1	II	Protein F16G10.13 [Source:RefSeq peptide;Acc:NP_494266]
WBGene00017551	37.64	3415005	3416250	1	II	Protein F18A12.2 [Source:RefSeq peptide;Acc:NP_494536]
WBGene00017568	40.77	8601569	8602272	1	X	Protein F18E9.1 [Source:RefSeq peptide;Acc:NP_509458]
WBGene00017584	44.88	3675624	3676737	1	II	Protein F19B10.2 [Source:RefSeq peptide;Acc:NP_494612]
WBGene00017585	28.49	3664770	3665120	1	II	Protein F19B10.3 [Source:RefSeq peptide;Acc:NP_494608]
WBGene00017586	37.7	3660084	3662006	1	II	Protein F19B10.4 [Source:RefSeq peptide;Acc:NP_494606]
WBGene00017588	40.98	3663509	3663896	-1	II	Protein F19B10.6 [Source:RefSeq peptide;Acc:NP_494607]
WBGene00017595	34.32	4595958	4596735	1	IV	Protein F19C7.5 [Source:RefSeq peptide;Acc:NP_500593]
WBGene00017596	35.49	4595052	4595530	1	IV	Protein F19C7.6 [Source:RefSeq peptide;Acc:NP_500592]
WBGene00017604	36.4	7569696	7570390	-1	V	Protein F19F10.8 [Source:RefSeq peptide;Acc:NP_504951]
WBGene00017611	48.17	1425727	1426164	1	X	Protein F19G12.3 [Source:RefSeq peptide;Acc:NP_508268]
WBGene00017612	46.62	1417304	1417702	1	X	Protein F19G12.4 [Source:RefSeq peptide;Acc:NP_508267]
WBGene00017629	46.71	4198791	4199929	-1	X	Protein F20B6.5 [Source:RefSeq peptide;Acc:NP_508713]
WBGene00017631	44.91	4206830	4207477	-1	X	Protein F20B6.7 [Source:RefSeq peptide;Acc:NP_508717]
WBGene00017632	36.73	4204602	4206444	-1	X	Protein F20B6.9 [Source:RefSeq peptide;Acc:NP_508716]
WBGene00017662	36.17	7318684	7319153	1	II	Protein F21D12.2 [Source:RefSeq peptide;Acc:NP_495531]
WBGene00017668	49.3	1343837	1344410	-1	X	Protein INS-39 [Source:RefSeq peptide;Acc:NP_508247]
WBGene00017670	40.56	1355556	1356482	-1	X	Protein F21E9.6 [Source:RefSeq peptide;Acc:NP_508249]
WBGene00017680	34.6	8266348	8267373	-1	V	Protein F21F8.6 [Source:RefSeq peptide;Acc:NP_505132]
WBGene00017701	39.3	6938585	6938869	-1	II	Protein F22D3.5 [Source:RefSeq peptide;Acc:NP_495423]
WBGene00017704	34.95	2665389	2666252	1	II	Protein F22E5.2 [Source:RefSeq peptide;Acc:NP_494325]
WBGene00017708	32.95	2638322	2639353	1	II	Protein F22E5.9 [Source:RefSeq peptide;Acc:NP_494314]
WBGene00017711	36.95	2647694	2649639	-1	II	Protein F22E5.13 [Source:RefSeq peptide;Acc:NP_494319]
WBGene00017717	31.87	5998250	6001534	-1	X	Protein F22F4.4, isoform b [Source:RefSeq peptide;Acc:NP_001257035]
WBGene00017740	37.07	2451147	2451807	-1	I	Protein F23C8.12 [Source:RefSeq peptide;Acc:NP_490982]
WBGene00017790	45.89	7437506	7437919	-1	V	Protein F25E5.9 [Source:RefSeq peptide;Acc:NP_504910]
WBGene00017843	41.09	4975485	4977499	1	V	Protein F26G5.1, isoform a [Source:RefSeq peptide;Acc:NP_504337]
WBGene00017848	34.22	6577827	6578761	-1	III	Protein F27B3.6 [Source:RefSeq peptide;Acc:NP_498451]
WBGene00017862	60.91	7651132	7651548	1	X	Protein F27D9.3 [Source:RefSeq peptide;Acc:NP_509291]
WBGene00017863	41.52	7653135	7654425	-1	X	Protein F27D9.4 [Source:RefSeq peptide;Acc:NP_509292]
WBGene00017890	31.93	3205078	3205835	1	X	Protein F28B4.1 [Source:RefSeq peptide;Acc:NP_508548]
WBGene00017915	46.13	2747393	2747728	-1	II	Protein F29A7.5 [Source:RefSeq peptide;Acc:NP_494347]
WBGene00017927	35.18	111465	111862	1	IV	Protein F29C4.4 [Source:RefSeq peptide;Acc:NP_499863]
WBGene00017930	45.07	6039101	6040582	1	V	Protein F29G9.1 [Source:RefSeq peptide;Acc:NP_504563]
WBGene00017941	30.1	1794246	1795690	1	X	Protein F31A9.2 [Source:RefSeq peptide;Acc:NP_508329]
WBGene00017949	36.78	4209738	4210066	1	II	Protein F31D5.6 [Source:RefSeq peptide;Acc:NP_494740]
WBGene00017952	35.3	6982437	6983062	1	III	Protein F31E3.6 [Source:RefSeq peptide;Acc:NP_498526]
WBGene00017953	45.68	6828119	6830456	1	II	Protein F31E8.1 [Source:RefSeq peptide;Acc:NP_495397]
WBGene00017966	34.41	6268404	6270481	-1	V	Protein F31F7.3 [Source:RefSeq peptide;Acc:NP_504601]
WBGene00017986	46.93	4374974	4376179	-1	V	Protein F32D1.7 [Source:RefSeq peptide;Acc:NP_504205]
WBGene00017987	37.5	4376619	4377722	-1	V	Protein F32D1.8 [Source:RefSeq peptide;Acc:NP_504206]
WBGene00018010	37.7	296598	300008	1	V	Protein F33E11.2 [Source:RefSeq peptide;Acc:NP_503170]
WBGene00018030	37.04	17013462	17014028	1	X	Protein F35B3.3 [Source:RefSeq peptide;Acc:NP_510747]
WBGene00018038	37.52	5372149	5374443	-1	X	Protein F35C8.8 [Source:RefSeq peptide;Acc:NP_508914]
WBGene00018063	33.33	3319475	3319675	-1	V	Protein F35F10.14 [Source:RefSeq peptide;Acc:NP_503920]
WBGene00018066	34.02	4037909	4038737	1	IV	Protein F35F11.3 [Source:RefSeq peptide;Acc:NP_500463]
WBGene00018086	43.01	4244956	4245620	-1	IV	Protein F36A4.11 [Source:RefSeq peptide;Acc:NP_500521]
WBGene00018098	45.03	2099337	2100080	1	V	Protein F36F12.7 [Source:RefSeq peptide;Acc:NP_503570]
WBGene00018116	35.45	1771903	1773442	-1	V	Protein F36H9.8 [Source:RefSeq peptide;Acc:NP_872221]
WBGene00018126	34.07	5262743	5263282	-1	IV	Protein F36H12.13 [Source:RefSeq peptide;Acc:NP_500761]
WBGene00018127	38.47	5263066	5264466	-1	IV	Protein F36H12.14 [Source:RefSeq peptide;Acc:NP_500762]
WBGene00018183	35.58	8378903	8379925	-1	V	Protein F38E1.11 [Source:RefSeq peptide;Acc:NP_505160]
WBGene00018192	51.9	17578692	17579111	-1	X	Protein F39B3.3 [Source:RefSeq peptide;Acc:NP_510843]
WBGene00018198	34.24	3311926	3312547	-1	II	Protein F39E9.6 [Source:RefSeq peptide;Acc:NP_494503]
WBGene00018229	35.82	3570172	3571391	1	V	Protein F40C5.2 [Source:RefSeq peptide;Acc:NP_504004]
WBGene00018231	33.72	2638649	2639419	1	I	Protein F40E3.3 [Source:RefSeq peptide;Acc:NP_491017]
WBGene00018234	39.01	3617812	3618621	1	II	Protein F40E12.1, isoform b [Source:RefSeq peptide;Acc:NP_001254080]
WBGene00018242	33.37	179542	180347	1	III	Protein F40G9.6 [Source:RefSeq peptide;Acc:NP_497170]
WBGene00018252	37.34	6186973	6187355	-1	II	Protein F40H3.6 [Source:RefSeq peptide;Acc:NP_495234]
WBGene00018276	45.25	6870354	6871670	1	X	Protein F41C6.2 [Source:RefSeq peptide;Acc:NP_509159]
WBGene00018277	44.64	6870566	6871087	-1	X	Protein F41C6.3 [Source:RefSeq peptide;Acc:NP_509160]
WBGene00018291	37.22	8610917	8611268	-1	V	Protein FIP-4 [Source:RefSeq peptide;Acc:NP_505221]
WBGene00018296	32.95	4654555	4655786	1	V	Protein F41F3.1 [Source:RefSeq peptide;Acc:NP_504253]
WBGene00018297	57.12	4647661	4648243	-1	V	Protein F41F3.3 [Source:RefSeq peptide;Acc:NP_504251]
WBGene00018320	36.04	5389553	5390179	-1	IV	Protein F41H10.9 [Source:RefSeq peptide;Acc:NP_500798]
WBGene00018322	37.32	5385320	5386080	1	IV	Protein F41H10.12 [Source:RefSeq peptide;Acc:NP_500796]
WBGene00018329	35.29	3340631	3340953	-1	IV	Protein FBXA-130 [Source:RefSeq peptide;Acc:NP_500327]
WBGene00018382	39.52	2345118	2346028	1	II	Protein F43C11.5 [Source:RefSeq peptide;Acc:NP_494248]
WBGene00018387	34.33	2350216	2351657	-1	II	Protein F43C11.10 [Source:RefSeq peptide;Acc:NP_494250]
WBGene00018394	38.65	7366591	7368846	-1	II	Protein F43E2.6, isoform b [Source:RefSeq peptide;Acc:NP_495542]
WBGene00018425	35.28	5771945	5772457	1	V	Protein F44E7.3 [Source:RefSeq peptide;Acc:NP_504513]
WBGene00018433	45.18	1732276	1733291	1	II	Protein CEH-82 [Source:RefSeq peptide;Acc:NP_494061]
WBGene00018434	45.86	1730403	1732046	1	II	Protein CEH-81 [Source:RefSeq peptide;Acc:NP_494060]
WBGene00018446	40.71	1733680	1736533	-1	II	Protein CEH-83 [Source:RefSeq peptide;Acc:NP_494062]
WBGene00018454	32.18	993033	993638	1	II	Protein FBXB-28 [Source:RefSeq peptide;Acc:NP_493878]
WBGene00018490	33.14	6518297	6519138	1	V	Protein F46E10.3 [Source:RefSeq peptide;Acc:NP_504657]
WBGene00018493	39.23	789972	791982	-1	II	Protein F46F5.1 [Source:RefSeq peptide;Acc:NP_493811]
WBGene00018497	47.99	814469	814866	-1	II	Protein F46F5.6 [Source:RefSeq peptide;Acc:NP_493819]
WBGene00018500	51.75	822516	822830	-1	II	Protein F46F5.9 [Source:RefSeq peptide;Acc:NP_493822]
WBGene00018507	36.9	787312	787994	1	II	Protein F46F5.16 [Source:RefSeq peptide;Acc:NP_493809]
WBGene00018536	40.08	3767795	3768817	-1	X	Protein F47B7.5 [Source:RefSeq peptide;Acc:NP_508650]
WBGene00018537	50.25	3769653	3770643	-1	X	Protein F47B7.6 [Source:RefSeq peptide;Acc:NP_508651]
WBGene00018565	32.38	9073800	9077724	1	X	Protein F47E1.1 [Source:RefSeq peptide;Acc:NP_509533]
WBGene00018570	34.2	3885440	3887559	-1	X	Protein F47F2.2 [Source:RefSeq peptide;Acc:NP_508670]
WBGene00018574	39.01	1262130	1262998	1	II	Protein F47F6.4 [Source:RefSeq peptide;Acc:NP_493934]
WBGene00018578	36.76	2375997	2379059	1	X	Protein F47G3.3 [Source:RefSeq peptide;Acc:NP_508430]
WBGene00018596	25.18	5314333	5314606	1	I	Protein F48C1.3 [Source:RefSeq peptide;Acc:NP_491564]
WBGene00018670	39.43	1930190	1930747	-1	II	Protein F52C6.13 [Source:RefSeq peptide;Acc:NP_494131]
WBGene00018687	31.64	1973796	1974762	-1	X	Protein F52D2.5 [Source:RefSeq peptide;Acc:NP_508364]
WBGene00018688	40.72	1976115	1976701	1	X	Protein F52D2.6 [Source:RefSeq peptide;Acc:NP_508365]
WBGene00018691	34.59	1955550	1956824	1	X	Protein FBXA-17 [Source:RefSeq peptide;Acc:NP_508361]
WBGene00018693	32.3	8394800	8396344	1	V	Protein F52E1.3 [Source:RefSeq peptide;Acc:NP_505168]
WBGene00018751	40.46	3894841	3896239	1	II	Protein F53C3.7 [Source:RefSeq peptide;Acc:NP_494686]
WBGene00018752	35.1	3891424	3893574	1	II	Protein F53C3.8 [Source:RefSeq peptide;Acc:NP_494685]
WBGene00018759	32.75	2604841	2608101	1	V	Protein F53E10.3 [Source:RefSeq peptide;Acc:NP_503714]
WBGene00018767	35.46	2481921	2485922	1	II	Protein F53G2.2 [Source:RefSeq peptide;Acc:NP_494282]
WBGene00018768	39.93	2480399	2481312	1	II	Protein F53G2.3 [Source:RefSeq peptide;Acc:NP_494281]
WBGene00018770	39.52	2483407	2483869	-1	II	Protein F53G2.8 [Source:RefSeq peptide;Acc:NP_494283]
WBGene00018795	33.63	86674	87336	-1	III	Protein F54C4.4 [Source:RefSeq peptide;Acc:NP_497137]
WBGene00018805	36.19	3805493	3807053	-1	II	Protein F54D10.4 [Source:RefSeq peptide;Acc:NP_494656]
WBGene00018806	39.63	3807096	3808223	-1	II	Protein F54D10.5 [Source:RefSeq peptide;Acc:NP_494657]
WBGene00018817	32.86	1368090	1368299	-1	II	Protein F54D12.4 [Source:RefSeq peptide;Acc:NP_493956]
WBGene00018822	40.13	1380944	1381713	-1	II	Protein F54D12.9 [Source:RefSeq peptide;Acc:NP_001022196]
WBGene00018834	50	8800486	8800701	-1	III	Uncharacterized protein F54F2.6 [Source:UniProtKB/Swiss-Prot;Acc:P34451]
WBGene00018851	38.25	10784187	10784884	-1	I	Protein F55A3.6 [Source:RefSeq peptide;Acc:NP_492819]
WBGene00018868	50.77	4005435	4006019	1	I	Protein F55C7.2 [Source:RefSeq peptide;Acc:NP_491288]
WBGene00018875	35.51	5489838	5490113	1	X	Protein F55D1.1 [Source:RefSeq peptide;Acc:NP_508931]
WBGene00018876	43.58	5488777	5489111	1	X	Protein F55D1.2 [Source:RefSeq peptide;Acc:NP_508930]
WBGene00018881	50.32	8341975	8342286	1	X	Protein F55E10.1 [Source:RefSeq peptide;Acc:NP_509414]
WBGene00018882	40.82	8340693	8340986	1	X	Protein F55E10.2 [Source:RefSeq peptide;Acc:NP_509413]
WBGene00018883	45.91	8327559	8327900	-1	X	Protein F55E10.4 [Source:RefSeq peptide;Acc:NP_509411]
WBGene00018884	34.37	8333247	8337948	-1	X	Protein F55E10.5 [Source:RefSeq peptide;Acc:NP_509412]
WBGene00018888	39.32	2769588	2770060	-1	X	Protein F55F1.2 [Source:RefSeq peptide;Acc:NP_508483]
WBGene00018927	43.92	562022	563560	1	IV	Protein F56A11.7 [Source:RefSeq peptide;Acc:NP_001023230]
WBGene00018929	38.81	770754	772281	-1	IV	Protein F56B3.3 [Source:RefSeq peptide;Acc:NP_499985]
WBGene00018938	44.69	1386248	1388160	1	X	Protein F56C3.1 [Source:RefSeq peptide;Acc:NP_508257]
WBGene00018940	37.93	1357771	1358532	-1	X	Protein F56C3.3 [Source:RefSeq peptide;Acc:NP_508250]
WBGene00018941	39.51	1359592	1362036	-1	X	Protein F56C3.4 [Source:RefSeq peptide;Acc:NP_508251]
WBGene00018942	35.96	1362816	1363997	-1	X	Protein F56C3.5 [Source:RefSeq peptide;Acc:NP_508252]
WBGene00018944	43.44	1370543	1370786	-1	X	Protein F56C3.7 [Source:RefSeq peptide;Acc:NP_508254]
WBGene00018945	43.53	1384361	1384638	-1	X	Protein F56C3.8 [Source:RefSeq peptide;Acc:NP_508256]
WBGene00018968	36.02	5581582	5582411	-1	III	Protein F56D2.8 [Source:RefSeq peptide;Acc:NP_498197]
WBGene00018981	33.37	6137994	6138955	1	I	Protein F56F4.4 [Source:RefSeq peptide;Acc:NP_491768]
WBGene00019044	39.39	1694815	1695827	-1	II	Protein F58E1.13 [Source:RefSeq peptide;Acc:NP_494046]
WBGene00019052	41.67	1375369	1376563	-1	IV	Protein F58F6.3 [Source:RefSeq peptide;Acc:NP_500072]
WBGene00019063	37.44	6389310	6391256	-1	II	Uncharacterized protein F58F12.3 [Source:UniProtKB/Swiss-Prot;Acc:Q09400]
WBGene00019070	48.84	919990	920808	1	IV	Protein F58H7.5 [Source:RefSeq peptide;Acc:NP_500014]
WBGene00019083	33.9	5542630	5543334	-1	I	Protein F59A3.10 [Source:RefSeq peptide;Acc:NP_491622]
WBGene00019134	43.85	2017796	2018860	1	II	Protein F59H6.3 [Source:RefSeq peptide;Acc:NP_494152]
WBGene00019137	35.4	2011487	2012472	-1	II	Protein CEH-85 [Source:RefSeq peptide;Acc:NP_494151]
WBGene00019171	34.68	3059598	3059943	-1	III	Protein FIPR-29 [Source:RefSeq peptide;Acc:NP_001022639]
WBGene00019176	34.83	6147539	6149927	-1	IV	Protein H10D12.2 [Source:RefSeq peptide;Acc:NP_500922]
WBGene00019189	46.01	17710486	17711674	-1	X	Protein H11L12.1 [Source:RefSeq peptide;Acc:NP_510861]
WBGene00019193	40.87	6077700	6078230	-1	II	Protein H12I13.5 [Source:RefSeq peptide;Acc:NP_495215]
WBGene00019194	43.37	6077904	6078235	1	II	Protein H12I13.6 [Source:RefSeq peptide;Acc:NP_741008]
WBGene00019201	32.29	2390203	2392116	-1	III	Protein H14E04.4 [Source:RefSeq peptide;Acc:NP_497547]
WBGene00019251	34.03	5220406	5222042	-1	X	Protein H28G03.3 [Source:RefSeq peptide;Acc:NP_508886]
WBGene00019266	38.85	8604115	8605038	-1	X	Protein H35N09.2 [Source:RefSeq peptide;Acc:NP_509459]
WBGene00019267	32.18	1396275	1396821	-1	X	Protein H39E20.1 [Source:RefSeq peptide;Acc:NP_508259]
WBGene00019281	39.11	299583	300955	1	II	Protein K01A2.6 [Source:RefSeq peptide;Acc:NP_493700]
WBGene00019302	37.66	8770756	8771225	-1	III	Uncharacterized protein K02D10.2 [Source:UniProtKB/Swiss-Prot;Acc:P34493]
WBGene00019303	38.67	8771334	8771951	-1	III	Uncharacterized protein K02D10.3 [Source:UniProtKB/Swiss-Prot;Acc:P34494]
WBGene00019309	28.94	1072406	1074727	1	II	Protein K02E7.4 [Source:RefSeq peptide;Acc:NP_872071]
WBGene00019312	30.98	1055024	1056014	1	II	Protein K02E7.7 [Source:RefSeq peptide;Acc:NP_493900]
WBGene00019316	33.02	1070640	1071490	1	II	Protein K02E7.12 [Source:RefSeq peptide;Acc:NP_493905]
WBGene00019340	37.58	2530817	2531476	1	II	Protein K02F6.6 [Source:RefSeq peptide;Acc:NP_494290]
WBGene00019350	34.91	1535224	1537079	-1	V	Protein K02H11.9 [Source:RefSeq peptide;Acc:NP_741509]
WBGene00019356	39.56	4675599	4676192	-1	V	Protein K03B4.6 [Source:RefSeq peptide;Acc:NP_504258]
WBGene00019359	36.76	3827231	3829300	-1	X	Protein K03C7.3 [Source:RefSeq peptide;Acc:NP_508665]
WBGene00019371	36.26	6431261	6431875	1	II	Protein K03H9.1 [Source:RefSeq peptide;Acc:NP_495295]
WBGene00019372	38.24	6423112	6424811	1	II	Protein K03H9.3 [Source:RefSeq peptide;Acc:NP_495293]
WBGene00019423	34.51	16494930	16499875	1	X	Protein K05G3.2 [Source:RefSeq peptide;Acc:NP_510675]
WBGene00019443	34.5	8914915	8916795	1	V	Protein K06C4.7 [Source:RefSeq peptide;Acc:NP_505303]
WBGene00019463	36.88	1839514	1847186	1	IV	Protein K07A9.4 [Source:RefSeq peptide;Acc:NP_741328]
WBGene00019468	41.01	9340418	9340934	-1	V	Protein K07B1.8 [Source:RefSeq peptide;Acc:NP_505416]
WBGene00019495	35.36	658669	659867	1	II	Protein SDZ-24 [Source:RefSeq peptide;Acc:NP_493781]
WBGene00019501	39.32	6737336	6737747	1	III	Protein K07E12.2 [Source:RefSeq peptide;Acc:NP_498480]
WBGene00019502	41.28	1741548	1742189	1	II	Protein K07G6.1 [Source:RefSeq peptide;Acc:NP_494065]
WBGene00019533	33.61	4154040	4154774	1	IV	Protein K08D10.10 [Source:RefSeq peptide;Acc:NP_500498]
WBGene00019534	34.18	4184948	4186123	-1	IV	Protein K08D10.11 [Source:RefSeq peptide;Acc:NP_500508]
WBGene00019541	45.13	4724862	4725313	1	IV	Protein K08F11.1 [Source:RefSeq peptide;Acc:NP_500622]
WBGene00019551	35.94	3274757	3275613	1	X	Protein K09C4.6 [Source:RefSeq peptide;Acc:NP_508563]
WBGene00019552	34.27	3272730	3273155	1	X	Protein K09C4.7 [Source:RefSeq peptide;Acc:NP_508562]
WBGene00019553	38.95	3271353	3271773	-1	X	Protein K09C4.9 [Source:RefSeq peptide;Acc:NP_508561]
WBGene00019574	56.36	17117659	17117988	1	X	Protein K09E3.2 [Source:RefSeq peptide;Acc:NP_510772]
WBGene00019575	38.19	17119269	17120263	1	X	Protein K09E3.4 [Source:RefSeq peptide;Acc:NP_510773]
WBGene00019583	48.63	7710170	7710716	-1	X	Protein K09F5.4 [Source:RefSeq peptide;Acc:NP_509302]
WBGene00019598	39.56	3150409	3152003	-1	I	Protein K09H9.7 [Source:RefSeq peptide;Acc:NP_491110]
WBGene00019602	28.96	5727802	5728357	-1	V	Protein K09H11.5 [Source:RefSeq peptide;Acc:NP_504505]
WBGene00019621	31.19	6451363	6451859	1	X	Protein K10C2.6 [Source:RefSeq peptide;Acc:NP_509085]
WBGene00019622	34.37	6443055	6443441	-1	X	Protein K10C2.7 [Source:RefSeq peptide;Acc:NP_509081]
WBGene00019638	39.97	398730	399392	-1	III	Protein K10F12.6 [Source:RefSeq peptide;Acc:NP_497195]
WBGene00019639	39.64	381900	382570	-1	III	Protein K10F12.7 [Source:RefSeq peptide;Acc:NP_741071]
WBGene00019661	42.05	677588	679171	1	IV	Protein K11H12.5 [Source:RefSeq peptide;Acc:NP_499970]
WBGene00019670	34.99	6293920	6294342	-1	V	Protein K12B6.6 [Source:RefSeq peptide;Acc:NP_504608]
WBGene00019681	49.16	8042577	8042875	-1	III	Uncharacterized protein K12H4.6 [Source:UniProtKB/Swiss-Prot;Acc:P34527]
WBGene00019684	36.87	2823413	2824269	-1	II	Protein K12H6.4 [Source:RefSeq peptide;Acc:NP_494374]
WBGene00019714	38.8	6664960	6665374	-1	III	Protein M01G4.1 [Source:RefSeq peptide;Acc:NP_498466]
WBGene00019728	33.1	8739048	8740171	1	X	Protein M02D8.2 [Source:RefSeq peptide;Acc:NP_509482]
WBGene00019758	44.25	4957329	4958067	-1	X	Protein M03F4.4 [Source:RefSeq peptide;Acc:NP_508840]
WBGene00019788	33.52	8411253	8411953	1	IV	Protein M116.1 [Source:RefSeq peptide;Acc:NP_501431]
WBGene00019793	42.04	3641500	3644082	1	II	Protein M151.1 [Source:RefSeq peptide;Acc:NP_494602]
WBGene00019794	44.98	3631444	3633875	1	II	Protein M151.2 [Source:RefSeq peptide;Acc:NP_494600]
WBGene00019795	42.81	3627198	3629131	1	II	Protein M151.3 [Source:RefSeq peptide;Acc:NP_494599]
WBGene00019799	47.13	3622314	3624055	1	II	Protein M151.7 [Source:RefSeq peptide;Acc:NP_494597]
WBGene00019804	36.23	6041196	6043185	-1	V	Protein R01B10.2 [Source:RefSeq peptide;Acc:NP_504564]
WBGene00019809	47.94	7062880	7063194	1	III	Protein R01H2.1 [Source:RefSeq peptide;Acc:NP_498539]
WBGene00019835	48.89	5478682	5479086	-1	III	Protein R02F2.6 [Source:RefSeq peptide;Acc:NP_498168]
WBGene00019887	34.05	2779201	2780886	-1	V	Protein R05D8.11 [Source:RefSeq peptide;Acc:NP_503757]
WBGene00019903	45.56	6503168	6504576	1	II	Protein R05G9.1 [Source:RefSeq peptide;Acc:NP_495315]
WBGene00019910	44.27	1078424	1079234	-1	I	Protein R06A10.3 [Source:RefSeq peptide;Acc:NP_490818]
WBGene00019916	27.34	1001145	1001411	-1	III	Protein R06B10.7 [Source:RefSeq peptide;Acc:NP_871703]
WBGene00019929	35.29	926531	927859	-1	II	Protein R07C3.13 [Source:RefSeq peptide;Acc:NP_493853]
WBGene00019930	40	929485	930184	-1	II	Protein FBXC-35 [Source:RefSeq peptide;Acc:NP_493854]
WBGene00019954	52.12	4454773	4454937	-1	IV	Protein R08C7.11 [Source:RefSeq peptide;Acc:NP_500572]
WBGene00019991	38.16	1666986	1668848	-1	X	Protein R09H3.3 [Source:UniProtKB/TrEMBL;Acc:Q9U390]
WBGene00019992	26.12	6418565	6418809	1	I	Protein R10A10.1 [Source:RefSeq peptide;Acc:NP_491848]
WBGene00020021	39.23	5815045	5815513	1	III	Protein R12B2.7 [Source:RefSeq peptide;Acc:NP_741150]
WBGene00020024	38.76	6039344	6039650	-1	II	Protein R12C12.4 [Source:RefSeq peptide;Acc:NP_495205]
WBGene00020041	27.69	7220078	7220727	1	IV	Protein R13A1.1 [Source:RefSeq peptide;Acc:NP_501143]
WBGene00020044	44.88	7213228	7213530	-1	IV	Protein R13A1.7 [Source:RefSeq peptide;Acc:NP_501140]
WBGene00020078	32.88	2111227	2113048	-1	II	Protein R52.6 [Source:RefSeq peptide;Acc:NP_494185]
WBGene00020085	54.06	17479842	17480309	1	X	Protein R106.1 [Source:RefSeq peptide;Acc:NP_510832]
WBGene00020119	35.94	4376595	4376850	1	X	Protein R160.2 [Source:RefSeq peptide;Acc:NP_508755]
WBGene00020120	38.01	4365322	4366318	-1	X	Protein R160.3 [Source:RefSeq peptide;Acc:NP_508751]
WBGene00020127	42.49	1154948	1155613	1	X	Protein R193.1 [Source:RefSeq peptide;Acc:NP_508220]
WBGene00020129	37.07	1151547	1153545	-1	X	Protein R193.3 [Source:RefSeq peptide;Acc:NP_508219]
WBGene00020170	33.07	7089650	7092274	1	II	Protein T02G5.14 [Source:RefSeq peptide;Acc:NP_741020]
WBGene00020173	37.56	691881	693456	1	II	Protein T02H6.3 [Source:RefSeq peptide;Acc:NP_493794]
WBGene00020176	36.29	683767	684116	1	II	Protein T02H6.6 [Source:RefSeq peptide;Acc:NP_493791]
WBGene00020178	45.69	680832	681516	1	II	Protein T02H6.8 [Source:RefSeq peptide;Acc:NP_493789]
WBGene00020180	34.83	679777	680712	-1	II	Protein T02H6.10 [Source:RefSeq peptide;Acc:NP_493788]
WBGene00020203	31.72	634284	637303	1	II	Protein T04B8.1 [Source:RefSeq peptide;Acc:NP_493776]
WBGene00020210	48.15	5991880	5992230	1	III	Protein T04C9.2 [Source:RefSeq peptide;Acc:NP_498305]
WBGene00020211	42.92	5985640	5985858	1	III	Protein T04C9.3 [Source:RefSeq peptide;Acc:NP_498304]
WBGene00020228	37.66	2709942	2711019	-1	II	Protein T05A8.2 [Source:RefSeq peptide;Acc:NP_494341]
WBGene00020232	39.55	2738523	2739642	-1	II	Protein T05A8.6 [Source:RefSeq peptide;Acc:NP_494345]
WBGene00020252	38.86	4490408	4490865	-1	II	Protein T05C1.5 [Source:RefSeq peptide;Acc:NP_494794]
WBGene00020285	42.6	16895739	16895961	1	IV	Protein T06A10.2 [Source:RefSeq peptide;Acc:NP_503001]
WBGene00020290	43.62	3381836	3384020	1	II	Protein T06D4.1, isoform a [Source:RefSeq peptide;Acc:NP_494527]
WBGene00020291	38.88	3384826	3385895	-1	II	Protein T06D4.2 [Source:RefSeq peptide;Acc:NP_494528]
WBGene00020350	41.87	6231498	6232118	-1	I	Protein T08B2.12 [Source:RefSeq peptide;Acc:NP_491799]
WBGene00020459	30.12	947848	949092	-1	III	Protein FBXA-23 [Source:RefSeq peptide;Acc:NP_497301]
WBGene00020494	50.17	1202606	1203763	-1	X	Protein T13G4.7 [Source:RefSeq peptide;Acc:NP_508227]
WBGene00020535	40.43	2081557	2082016	1	II	Protein T16A1.4 [Source:RefSeq peptide;Acc:NP_494174]
WBGene00020536	34.17	2083595	2084109	-1	II	Protein T16A1.5 [Source:RefSeq peptide;Acc:NP_494175]
WBGene00020539	37.38	5241233	5241660	-1	II	Protein T16D1.1 [Source:RefSeq peptide;Acc:NP_494985]
WBGene00020548	41.11	145047	145299	-1	III	Protein T17A3.12 [Source:RefSeq peptide;Acc:NP_741065]
WBGene00020564	36.62	627886	631025	-1	III	Uncharacterized protein T19C3.6 [Source:UniProtKB/Swiss-Prot;Acc:Q10012]
WBGene00020565	42.59	634893	636167	-1	III	Protein T19C3.7 [Source:UniProtKB/TrEMBL;Acc:Q95QA1]
WBGene00020603	40.4	7366717	7367112	-1	III	Uncharacterized protein T20B12.5 [Source:UniProtKB/Swiss-Prot;Acc:P41845]
WBGene00020621	35	3394389	3394688	-1	V	Protein T20D4.16 [Source:RefSeq peptide;Acc:NP_503947]
WBGene00020660	29.74	6870622	6871169	1	I	Protein T21G5.2 [Source:RefSeq peptide;Acc:NP_491964]
WBGene00020666	32.82	3921683	3923233	1	X	Protein T22B2.2 [Source:RefSeq peptide;Acc:NP_508679]
WBGene00020667	35.42	3917301	3919835	1	X	Protein T22B2.3 [Source:RefSeq peptide;Acc:NP_508678]
WBGene00020669	33.27	3909827	3911380	-1	X	Protein T22B2.5 [Source:RefSeq peptide;Acc:NP_508676]
WBGene00020745	32.56	3558145	3558918	1	V	Protein T24A6.2 [Source:RefSeq peptide;Acc:NP_504000]
WBGene00020754	35.82	3564240	3565459	-1	V	Protein F40C5.2 [Source:RefSeq peptide;Acc:NP_504004]
WBGene00020769	32.1	2365700	2365942	-1	X	Protein T24D8.6 [Source:RefSeq peptide;Acc:NP_508429]
WBGene00020773	37.96	3776019	3777459	1	II	Protein T24E12.3 [Source:RefSeq peptide;Acc:NP_494647]
WBGene00020775	40.71	3760300	3761699	-1	II	Protein T24E12.6, isoform b [Source:RefSeq peptide;Acc:NP_001122642]
WBGene00020778	42.96	3778406	3779555	-1	II	Protein T24E12.11 [Source:RefSeq peptide;Acc:NP_494648]
WBGene00020805	52.5	6768429	6768788	1	V	Protein T25F10.1 [Source:RefSeq peptide;Acc:NP_504713]
WBGene00020810	36.64	17247674	17248972	1	X	Protein T25G12.2 [Source:RefSeq peptide;Acc:NP_510795]
WBGene00020817	43.01	17236933	17237855	-1	X	Protein T25G12.11 [Source:RefSeq peptide;Acc:NP_741948]
WBGene00020829	39.1	1834445	1839024	-1	X	Protein T26C11.3 [Source:RefSeq peptide;Acc:NP_508338]
WBGene00020835	37.7	535578	538309	1	II	Protein T27A1.3 [Source:RefSeq peptide;Acc:NP_493754]
WBGene00020873	34.49	3262407	3263299	1	V	Protein T28A11.6 [Source:RefSeq peptide;Acc:NP_503897]
WBGene00020899	40.38	6491469	6491993	-1	II	Uncharacterized protein T28D9.11 [Source:UniProtKB/Swiss-Prot;Acc:Q10027]
WBGene00020907	34.3	7102478	7103442	1	V	Protein VC5.1 [Source:RefSeq peptide;Acc:NP_504799]
WBGene00020922	57.22	4218279	4218458	-1	X	Protein W01H2.2 [Source:RefSeq peptide;Acc:NP_508720]
WBGene00020923	49.7	668098	668433	-1	III	Uncharacterized protein W02B3.3 [Source:UniProtKB/Swiss-Prot;Acc:Q09340]
WBGene00020944	31.79	8326191	8326514	-1	V	Protein W02D7.9 [Source:RefSeq peptide;Acc:NP_505149]
WBGene00020948	44.63	6703057	6704575	1	V	Protein W02F12.3 [Source:RefSeq peptide;Acc:NP_504698]
WBGene00021001	43.53	132466	132998	-1	V	Protein W03F9.3 [Source:RefSeq peptide;Acc:NP_503142]
WBGene00021013	37.18	527379	528583	-1	IV	Protein W03G1.8 [Source:RefSeq peptide;Acc:NP_499942]
WBGene00021018	37.98	2428194	2429370	1	III	Protein W04B5.1 [Source:RefSeq peptide;Acc:NP_497554]
WBGene00021023	32.6	2433550	2435227	-1	III	Protein W04B5.6 [Source:RefSeq peptide;Acc:NP_497555]
WBGene00021029	40.31	5836926	5837183	1	III	Protein W04D12.1 [Source:RefSeq peptide;Acc:NP_498259]
WBGene00021031	30.58	605584	605995	1	II	Protein W04H10.2 [Source:RefSeq peptide;Acc:NP_493769]
WBGene00021045	35.04	1435098	1435916	1	X	Protein W05H7.2 [Source:RefSeq peptide;Acc:NP_508271]
WBGene00021054	34.98	4062357	4064057	-1	II	Protein FBXB-118 [Source:RefSeq peptide;Acc:NP_494717]
WBGene00021055	34.93	4055939	4057653	1	II	Protein W06A11.4 [Source:RefSeq peptide;Acc:NP_494715]
WBGene00021076	35.23	476555	478064	1	II	Protein W07E6.5 [Source:RefSeq peptide;Acc:NP_493743]
WBGene00021090	34.02	3306741	3307563	-1	IV	Protein W08E12.9 [Source:RefSeq peptide;Acc:NP_500317]
WBGene00021100	31.42	592575	594703	-1	II	Protein W08F4.11 [Source:RefSeq peptide;Acc:NP_493766]
WBGene00021101	39.27	583080	584403	-1	II	Protein W08F4.12 [Source:RefSeq peptide;Acc:NP_740968]
WBGene00021105	36.12	1139277	1142360	-1	II	Protein W09B6.5 [Source:RefSeq peptide;Acc:NP_493921]
WBGene00021107	44.24	8828165	8829909	1	V	Protein F07B7.2 [Source:RefSeq peptide;Acc:NP_505284]
WBGene00021120	47.38	1231897	1232812	1	IV	Protein W09G12.6 [Source:RefSeq peptide;Acc:NP_500058]
WBGene00021126	42.15	2832872	2833253	-1	I	Protein W10C8.3 [Source:RefSeq peptide;Acc:NP_491054]
WBGene00021130	35.32	449154	453156	-1	II	Protein W10D9.2 [Source:RefSeq peptide;Acc:NP_493737]
WBGene00021150	45.42	7085367	7085639	1	X	Protein Y1B5A.1 [Source:RefSeq peptide;Acc:NP_509192]
WBGene00021173	38.24	3790750	3791395	1	II	Protein Y8A9A.4 [Source:RefSeq peptide;Acc:NP_494651]
WBGene00021186	47.41	7446672	7448542	1	II	Protein Y9D1A.1 [Source:RefSeq peptide;Acc:NP_495558]
WBGene00021188	43.04	16883673	16884541	1	X	Protein Y13C8A.1 [Source:RefSeq peptide;Acc:NP_510729]
WBGene00021189	46.1	16885191	16885587	1	X	Protein Y13C8A.2 [Source:RefSeq peptide;Acc:NP_001024952]
WBGene00021199	35.71	4764201	4764550	1	IV	Protein Y17G9B.2 [Source:RefSeq peptide;Acc:NP_500638]
WBGene00021211	41.42	717939	719727	-1	I	Protein Y18H1A.7 [Source:RefSeq peptide;Acc:NP_490773]
WBGene00021241	35.52	1650302	1652669	1	III	Protein Y22D7AL.1 [Source:RefSeq peptide;Acc:NP_497436]
WBGene00021243	53.48	1641463	1641735	1	III	Protein Y22D7AL.3 [Source:RefSeq peptide;Acc:NP_497432]
WBGene00021250	40.52	1642649	1644563	-1	III	Protein Y22D7AL.12 [Source:RefSeq peptide;Acc:NP_497434]
WBGene00021251	50	1648621	1648806	-1	III	Protein Y22D7AL.13 [Source:RefSeq peptide;Acc:NP_497435]
WBGene00021257	33.22	1665493	1665793	-1	III	Protein Y22D7AR.3 [Source:RefSeq peptide;Acc:NP_497440]
WBGene00021263	39.61	1701710	1702436	-1	III	Protein Y22D7AR.10 [Source:RefSeq peptide;Acc:NP_497447]
WBGene00021283	45.25	4398604	4399750	-1	IV	Protein Y24D9A.5 [Source:RefSeq peptide;Acc:NP_500556]
WBGene00021284	36.59	4399879	4400400	-1	IV	Protein Y24D9A.6 [Source:RefSeq peptide;Acc:NP_500557]
WBGene00021285	50.85	4404938	4405171	-1	IV	Protein Y24D9A.7 [Source:RefSeq peptide;Acc:NP_500558]
WBGene00021293	44.52	3061100	3062112	1	II	Protein Y25C1A.6 [Source:RefSeq peptide;Acc:NP_494437]
WBGene00021300	36.81	3191213	3191644	-1	II	Protein Y27F2A.9 [Source:RefSeq peptide;Acc:NP_001022424]
WBGene00021301	40.87	1920548	1921029	1	V	Protein Y32G9A.2 [Source:RefSeq peptide;Acc:NP_503531]
WBGene00021307	29.98	1913600	1917038	-1	V	Protein Y32G9A.10 [Source:RefSeq peptide;Acc:NP_503530]
WBGene00021308	44.02	1912328	1912904	1	V	Protein Y32G9A.11 [Source:RefSeq peptide;Acc:NP_741513]
WBGene00021337	36.9	1010535	1011374	1	III	Protein Y34F4.2, isoform a [Source:RefSeq peptide;Acc:NP_497313]
WBGene00021339	37.61	1023283	1024561	-1	III	Protein Y34F4.4 [Source:RefSeq peptide;Acc:NP_497316]
WBGene00021375	36.28	3578446	3579396	1	IV	Protein Y37E11B.2 [Source:RefSeq peptide;Acc:NP_500375]
WBGene00021380	47.62	3601764	3603378	-1	IV	Protein Y37E11B.9 [Source:RefSeq peptide;Acc:NP_500382]
WBGene00021385	43.99	10855509	10855799	-1	I	Protein Y37F4.4 [Source:RefSeq peptide;Acc:NP_740916]
WBGene00021418	33.81	2330193	2330680	-1	IV	Protein Y38F2AL.6 [Source:RefSeq peptide;Acc:NP_741337]
WBGene00021438	29.81	1985109	1987466	1	III	Protein Y39A3B.3 [Source:RefSeq peptide;Acc:NP_497488]
WBGene00021447	36.51	1881158	1883017	-1	III	Protein Y39A3CR.8, isoform a [Source:RefSeq peptide;Acc:NP_001254847]
WBGene00021484	32.91	1990734	1991766	1	X	Protein Y40A1A.2 [Source:RefSeq peptide;Acc:NP_508368]
WBGene00021485	43.35	1997218	1998112	-1	X	Protein Y40A1A.3 [Source:RefSeq peptide;Acc:NP_508369]
WBGene00021505	40.28	1754755	1755767	1	IV	Protein Y41D4A.3 [Source:RefSeq peptide;Acc:NP_500131]
WBGene00021530	33.88	2998303	3003803	-1	X	Protein Y41G9A.6 [Source:RefSeq peptide;Acc:NP_508512]
WBGene00021592	43.65	1758721	1759783	1	III	Protein Y46E12A.2 [Source:RefSeq peptide;Acc:NP_497454]
WBGene00021598	35.45	15196214	15198075	1	II	Protein Y46E12BR.1 [Source:RefSeq peptide;Acc:NP_497322]
WBGene00021600	40.5	1809554	1811168	-1	V	Protein Y46H3A.4 [Source:RefSeq peptide;Acc:NP_503510]
WBGene00021605	43.99	1691029	1691735	-1	V	Protein Y46H3C.5 [Source:RefSeq peptide;Acc:NP_503484]
WBGene00021606	45.59	1697891	1699717	-1	V	Protein Y46H3C.6 [Source:RefSeq peptide;Acc:NP_503485]
WBGene00021607	40.32	1692561	1693510	-1	V	Protein Y46H3C.7 [Source:RefSeq peptide;Acc:NP_001024248]
WBGene00021627	44.57	4431763	4432103	1	V	Protein Y47D7A.15 [Source:RefSeq peptide;Acc:NP_741525]
WBGene00021653	38.45	3523972	3524590	-1	I	Protein Y47G6A.30 [Source:RefSeq peptide;Acc:NP_001021766]
WBGene00021672	48.52	238616	239021	-1	I	Protein Y48G1BM.7 [Source:RefSeq peptide;Acc:NP_490703]
WBGene00021673	40.74	248624	249676	-1	I	Protein Y48G1BM.8 [Source:RefSeq peptide;Acc:NP_490705]
WBGene00021700	40.88	2117842	2119091	1	III	Protein Y48G9A.6 [Source:RefSeq peptide;Acc:NP_497503]
WBGene00021705	39.98	2158622	2160342	-1	III	Protein Y48G9A.12 [Source:RefSeq peptide;Acc:NP_497507]
WBGene00021718	42.58	3472879	3473289	1	II	Protein Y49F6B.6 [Source:RefSeq peptide;Acc:NP_494555]
WBGene00021729	42.45	3367258	3368197	-1	II	Protein Y49F6C.7 [Source:RefSeq peptide;Acc:NP_494520]
WBGene00021730	41.5	3369175	3370145	-1	II	Protein Y49F6C.8 [Source:RefSeq peptide;Acc:NP_494521]
WBGene00021760	29.25	1182857	1184384	1	II	Protein Y50F7A.2 [Source:RefSeq peptide;Acc:NP_493927]
WBGene00021801	38.92	3251461	3253143	-1	III	Protein Y53G8AL.3 [Source:RefSeq peptide;Acc:NP_497676]
WBGene00021803	51.8	3271822	3272043	1	III	Protein Y53G8AM.2 [Source:RefSeq peptide;Acc:NP_497683]
WBGene00021806	34.47	3259331	3260882	-1	III	Protein Y53G8AM.6 [Source:RefSeq peptide;Acc:NP_497679]
WBGene00021807	32.59	3263682	3266608	-1	III	Protein Y53G8AM.7 [Source:RefSeq peptide;Acc:NP_497681]
WBGene00021822	38.05	4140901	4141105	1	II	Protein Y54C5A.1 [Source:RefSeq peptide;Acc:NP_494725]
WBGene00021833	36.4	3199540	3203229	-1	I	Protein Y54E10A.13 [Source:RefSeq peptide;Acc:NP_491121]
WBGene00021837	53.64	3012111	3012440	1	I	Protein Y54E10BL.1 [Source:RefSeq peptide;Acc:NP_491089]
WBGene00021880	38.67	2843285	2843959	-1	IV	Protein Y54G2A.15 [Source:RefSeq peptide;Acc:NP_500261]
WBGene00021884	38.95	2893819	2894714	-1	IV	Protein Y54G2A.19 [Source:RefSeq peptide;Acc:NP_500268]
WBGene00021891	52.38	2998877	2999485	-1	IV	Protein Y54G2A.27 [Source:RefSeq peptide;Acc:NP_500278]
WBGene00021907	41.61	602708	603822	-1	III	Protein Y55B1AR.3 [Source:RefSeq peptide;Acc:NP_497216]
WBGene00021908	39.18	604007	605512	-1	III	Protein Y55B1AR.4 [Source:RefSeq peptide;Acc:NP_497217]
WBGene00021916	41.23	2968966	2969877	1	III	Protein Y55D5A.2 [Source:RefSeq peptide;Acc:NP_497646]
WBGene00021958	32.39	7054738	7055410	-1	V	Protein Y57E12AL.4 [Source:RefSeq peptide;Acc:NP_504789]
WBGene00021961	38.16	6948528	6948831	1	V	Protein Y57E12B.1 [Source:RefSeq peptide;Acc:NP_504757]
WBGene00021964	34.51	6945711	6947547	-1	V	Protein Y57E12B.4 [Source:RefSeq peptide;Acc:NP_504756]
WBGene00021966	39.61	1296078	1296746	1	II	Protein Y57G7A.2 [Source:RefSeq peptide;Acc:NP_493942]
WBGene00021971	40.32	1290700	1292217	-1	II	Protein Y57G7A.8 [Source:RefSeq peptide;Acc:NP_493941]
WBGene00021990	36.03	1879377	1880314	1	X	Protein Y59E1B.1 [Source:RefSeq peptide;Acc:NP_508345]
WBGene00021991	33.66	1873269	1873779	1	X	Protein Y59E1B.2 [Source:RefSeq peptide;Acc:NP_508344]
WBGene00021995	48.14	5221885	5222233	-1	IV	Protein Y59E9AL.5 [Source:RefSeq peptide;Acc:NP_500744]
WBGene00022065	33.33	3075137	3075940	1	IV	Protein Y67D8C.1 [Source:RefSeq peptide;Acc:NP_500291]
WBGene00022068	36.34	3053730	3055661	1	IV	Protein Y67D8C.4 [Source:RefSeq peptide;Acc:NP_500285]
WBGene00022070	48.16	3062524	3063366	-1	IV	Protein Y67D8C.6 [Source:RefSeq peptide;Acc:NP_500287]
WBGene00022095	34.44	2563704	2564066	-1	IV	Protein Y69A2AR.24 [Source:RefSeq peptide;Acc:NP_500221]
WBGene00022096	35.51	2565794	2568367	-1	IV	Protein Y69A2AR.25 [Source:RefSeq peptide;Acc:NP_500222]
WBGene00022098	36.7	2597621	2598105	-1	IV	Protein Y69A2AR.27 [Source:RefSeq peptide;Acc:NP_500230]
WBGene00022111	39.34	2890446	2891261	1	I	Protein Y71F9AL.6 [Source:RefSeq peptide;Acc:NP_491068]
WBGene00022116	30.55	2862403	2864464	1	I	Protein Y71F9AL.11 [Source:RefSeq peptide;Acc:NP_491058]
WBGene00022147	34.91	1792455	1792898	1	I	Protein Y71G12B.7 [Source:RefSeq peptide;Acc:NP_490894]
WBGene00022163	31.44	1829770	1832062	1	I	Protein Y71G12B.28 [Source:RefSeq peptide;Acc:NP_490903]
WBGene00022198	29.11	2605230	2606500	1	III	Protein Y71H2B.11 [Source:RefSeq peptide;Acc:NP_497588]
WBGene00022209	35.17	135793	138075	-1	X	Protein Y73B3A.7 [Source:RefSeq peptide;Acc:NP_508067]
WBGene00022210	42.8	140434	140683	-1	X	Protein Y73B3A.8 [Source:RefSeq peptide;Acc:NP_508065]
WBGene00022213	32.89	146463	148812	1	X	Protein Y73B3A.11 [Source:RefSeq peptide;Acc:NP_508064]
WBGene00022216	37.57	119803	121146	1	X	Protein FBXA-16 [Source:RefSeq peptide;Acc:NP_508070]
WBGene00022221	41.26	47799	48496	1	X	Protein Y73B3A.20 [Source:RefSeq peptide;Acc:NP_508080]
WBGene00022225	36.44	211441	211676	1	X	Protein Y73B3B.3 [Source:RefSeq peptide;Acc:NP_508050]
WBGene00022241	42.93	6384850	6385252	-1	IV	Protein Y73B6BL.20 [Source:RefSeq peptide;Acc:NP_500976]
WBGene00022290	29.45	1756417	1757788	1	X	Protein ZC190.9 [Source:RefSeq peptide;Acc:NP_505240]
WBGene00022291	47.93	1742848	1743523	1	X	Protein Y75D11A.2 [Source:RefSeq peptide;Acc:NP_508320]
WBGene00022292	44.81	1745245	1746217	-1	X	Protein Y75D11A.3 [Source:RefSeq peptide;Acc:NP_508321]
WBGene00022298	45.18	1970734	1972371	-1	IV	Protein Y76B12C.4 [Source:RefSeq peptide;Acc:NP_500151]
WBGene00022303	37.31	2034982	2035986	-1	IV	Protein Y76B12C.9 [Source:RefSeq peptide;Acc:NP_741333]
WBGene00022308	37.43	1446404	1448316	1	IV	Protein Y77E11A.3 [Source:RefSeq peptide;Acc:NP_500083]
WBGene00022316	32.71	9184163	9190717	1	X	Protein Y81B9A.2 [Source:RefSeq peptide;Acc:NP_509550]
WBGene00022317	36.59	9182674	9183042	1	X	Protein Y81B9A.3 [Source:RefSeq peptide;Acc:NP_509549]
WBGene00022321	34.02	1347734	1349420	-1	III	Protein FBXA-25 [Source:RefSeq peptide;Acc:NP_497390]
WBGene00022334	33.04	1458536	1466732	1	III	Protein Y82E9BR.1 [Source:RefSeq peptide;Acc:NP_497410]
WBGene00022338	41.11	1387467	1388079	1	III	Protein Y82E9BR.5 [Source:RefSeq peptide;Acc:NP_497401]
WBGene00022339	42.62	1381445	1381627	1	III	Protein Y82E9BR.6 [Source:RefSeq peptide;Acc:NP_497400]
WBGene00022343	34.01	1375245	1375591	-1	III	Protein Y82E9BR.10 [Source:RefSeq peptide;Acc:NP_497397]
WBGene00022346	34.19	1390452	1391852	-1	III	Protein Y82E9BR.13 [Source:RefSeq peptide;Acc:NP_497402]
WBGene00022349	33.89	1447529	1455770	-1	III	Protein Y82E9BR.17, isoform a [Source:RefSeq peptide;Acc:NP_001022962]
WBGene00022352	36.09	1374152	1376542	1	III	Protein Y82E9BR.20 [Source:RefSeq peptide;Acc:NP_741094]
WBGene00022356	40.7	1175107	1176553	-1	III	Protein EAK-3 [Source:RefSeq peptide;Acc:NP_497343]
WBGene00022357	37.59	1080870	1081300	1	III	Protein KBP-4 [Source:RefSeq peptide;Acc:NP_497330]
WBGene00022370	28.2	1433015	1433851	-1	I	Protein Y92H12BR.4 [Source:RefSeq peptide;Acc:NP_490853]
WBGene00022395	31.89	7993789	7994666	-1	V	Protein CEH-76 [Source:RefSeq peptide;Acc:NP_505056]
WBGene00022410	40.46	7728813	7730028	1	V	Protein Y97E10C.1 [Source:RefSeq peptide;Acc:NP_741565]
WBGene00022421	38.19	6733992	6734520	-1	III	Protein Y102E9.3 [Source:RefSeq peptide;Acc:NP_498478]
WBGene00022449	51.54	2902962	2904001	-1	II	Protein Y110A2AM.1 [Source:RefSeq peptide;Acc:NP_494396]
WBGene00022451	25.38	2900725	2901319	-1	II	Protein Y110A2AM.4 [Source:RefSeq peptide;Acc:NP_001022409]
WBGene00022497	42.56	1214952	1215287	1	III	Protein Y119D3B.21 [Source:RefSeq peptide;Acc:NP_497350]
WBGene00022508	44.72	1911401	1913359	-1	X	Protein ZC53.1 [Source:RefSeq peptide;Acc:NP_508349]
WBGene00022541	42.14	8686195	8686830	-1	V	Protein ZC190.7 [Source:RefSeq peptide;Acc:NP_505238]
WBGene00022543	29.38	8692198	8693572	-1	V	Protein ZC190.9 [Source:RefSeq peptide;Acc:NP_505240]
WBGene00022545	29.62	8744130	8745125	1	V	Protein ZC196.1 [Source:RefSeq peptide;Acc:NP_505252]
WBGene00022550	33.75	8726516	8728894	1	V	Protein ZC196.6 [Source:RefSeq peptide;Acc:NP_505247]
WBGene00022556	49.12	1644249	1644814	-1	II	Protein ZC204.6 [Source:RefSeq peptide;Acc:NP_494022]
WBGene00022563	36.12	1660474	1660988	-1	II	Protein ZC204.13 [Source:RefSeq peptide;Acc:NP_494030]
WBGene00022564	31.98	1661820	1662951	-1	II	Protein ZC204.14 [Source:RefSeq peptide;Acc:NP_494031]
WBGene00022581	36.9	8333562	8334233	-1	III	Uncharacterized protein ZC262.4 [Source:UniProtKB/Swiss-Prot;Acc:P34596]
WBGene00022600	34.55	5286086	5286305	-1	III	Protein ZC395.11 [Source:RefSeq peptide;Acc:NP_498129]
WBGene00022602	34.7	6778551	6779700	-1	V	Protein ZC404.7 [Source:RefSeq peptide;Acc:NP_504716]
WBGene00022619	51.03	7098542	7098784	-1	IV	Protein ZC477.4 [Source:RefSeq peptide;Acc:NP_501106]
WBGene00022625	31.44	6723466	6723764	-1	V	Protein ZC487.3 [Source:RefSeq peptide;Acc:NP_504704]
WBGene00022651	26.89	6008458	6008762	-1	II	Protein ZK84.4 [Source:RefSeq peptide;Acc:NP_495199]
WBGene00022660	54.13	7729709	7730011	-1	III	Uncharacterized protein ZK112.4 [Source:UniProtKB/Swiss-Prot;Acc:P34613]
WBGene00022669	37.09	5528139	5529637	1	II	Uncharacterized protein ZK177.1 [Source:UniProtKB/Swiss-Prot;Acc:Q09370]
WBGene00022706	36.36	5310156	5311445	1	IV	Protein ZK354.3 [Source:RefSeq peptide;Acc:NP_500777]
WBGene00022713	41.17	2927017	2927633	-1	II	Protein ZK355.3 [Source:RefSeq peptide;Acc:NP_494401]
WBGene00022723	33.85	1630615	1635727	1	X	Protein ZK380.2 [Source:RefSeq peptide;Acc:NP_508302]
WBGene00022724	33.76	1651419	1653897	-1	X	Protein ZK380.4 [Source:RefSeq peptide;Acc:NP_508303]
WBGene00022728	41.84	1404271	1406101	1	X	Protein ZK402.1 [Source:RefSeq peptide;Acc:NP_508264]
WBGene00022746	40.87	4139516	4139767	-1	X	Protein ZK470.4 [Source:RefSeq peptide;Acc:NP_508703]
WBGene00022755	33.46	612781	614678	1	V	Protein NHR-250 [Source:RefSeq peptide;Acc:NP_503264]
WBGene00022791	37.19	7773134	7773851	1	III	Uncharacterized protein ZK686.1 [Source:UniProtKB/Swiss-Prot;Acc:P34667]
WBGene00022821	40.88	3443816	3444270	1	X	Protein ZK813.2 [Source:RefSeq peptide;Acc:NP_508594]
WBGene00022844	29.91	6590583	6591040	1	V	Protein ZK1055.3 [Source:RefSeq peptide;Acc:NP_504675]
WBGene00022869	30.8	2315084	2315622	1	II	Protein ZK1240.4 [Source:RefSeq peptide;Acc:NP_494236]
WBGene00023284	37.63	2255537	2256227	1	V
WBGene00023413	36.15	8172721	8173489	1	I	Protein H31B20.2 [Source:RefSeq peptide;Acc:NP_001021531]
WBGene00023458	31.07	322523	323214	1	X	Protein M02E1.3 [Source:RefSeq peptide;Acc:NP_001024801]
WBGene00023459	34.24	12783358	12784978	1	I	Protein Y18D10A.26 [Source:RefSeq peptide;Acc:NP_001021726]
WBGene00043054	42.51	12490214	12491815	1	II	Protein T21B4.15 [Source:RefSeq peptide;Acc:NP_001022351]
WBGene00043068	39.1	7562196	7563310	-1	IV	Protein F32E10.9 [Source:RefSeq peptide;Acc:NP_001023167]
WBGene00043279	33.88	7098977	7099705	-1	I	Protein F22D6.8 [Source:RefSeq peptide;Acc:NP_001040651]
WBGene00043297	35.77	6816643	6817011	-1	III	Protein F28F5.4 [Source:RefSeq peptide;Acc:NP_001033361]
WBGene00043469	39.18	1664855	1665025	-1	X	Protein R09H3.2 [Source:RefSeq peptide;Acc:NP_001256987]
WBGene00043952	38.04	6787961	6788449	1	V	Protein ZC404.2 [Source:RefSeq peptide;Acc:NP_001256071]
WBGene00043984	37.04	6516359	6518380	1	II	Protein C56E6.7 [Source:RefSeq peptide;Acc:NP_001022044]
WBGene00043985	31.79	11707898	11710184	-1	X	Protein C44C10.11 [Source:RefSeq peptide;Acc:NP_001024460]
WBGene00043989	41.67	236067	236810	-1	X	Protein AC8.4 [Source:RefSeq peptide;Acc:NP_508043]
WBGene00043990	40.92	239849	240779	1	X	Protein AC8.7 [Source:RefSeq peptide;Acc:NP_508041]
WBGene00044080	37.81	14082753	14083593	1	V	Protein D1086.10, isoform c [Source:RefSeq peptide;Acc:NP_001122895]
WBGene00044081	32.95	14074456	14076716	1	V	Protein D1086.11, isoform b [Source:RefSeq peptide;Acc:NP_001256553]
WBGene00044137	37.64	14133896	14134344	-1	X	Protein F28H6.8 [Source:RefSeq peptide;Acc:NP_001024613]
WBGene00044139	34.56	14807236	14807944	1	X	Protein F42D1.4 [Source:RefSeq peptide;Acc:NP_001024656]
WBGene00044140	36.74	12347029	12347899	1	X	Protein F42F12.11 [Source:RefSeq peptide;Acc:NP_001024658]
WBGene00044141	35.76	15051688	15052870	1	X	Protein H03G16.6 [Source:RefSeq peptide;Acc:NP_001024733]
WBGene00044146	34.73	14470987	14471772	1	X	Protein M163.10 [Source:RefSeq peptide;Acc:NP_001024809]
WBGene00044149	47.15	12603622	12604060	1	X	Protein T24D5.6 [Source:RefSeq peptide;Acc:NP_001024926]
WBGene00044154	36.5	15793767	15794936	-1	X	Protein Y7A5A.10 [Source:RefSeq peptide;Acc:NP_001024967]
WBGene00044157	32.72	14460349	14462139	1	X	Protein Y66C5A.2 [Source:RefSeq peptide;Acc:NP_001024965]
WBGene00044160	36.63	11120882	11122628	-1	II	Protein W10C6.2 [Source:RefSeq peptide;Acc:NP_001022406]
WBGene00044161	39.42	11294752	11295644	-1	II	Protein C47G2.8 [Source:RefSeq peptide;Acc:NP_001022036]
WBGene00044164	36.15	12752854	12753813	-1	II	Protein Y46G5A.39 [Source:RefSeq peptide;Acc:NP_001022443]
WBGene00044167	38.31	3840595	3841150	1	III	Protein C36A4.11 [Source:RefSeq peptide;Acc:NP_001021204]
WBGene00044169	31.24	9375859	9377209	-1	II	Protein C06C3.10 [Source:RefSeq peptide;Acc:NP_001122579]
WBGene00044178	32.33	14946630	14947229	-1	V	Protein C30G7.4 [Source:RefSeq peptide;Acc:NP_001023689]
WBGene00044181	36.81	16881803	16882310	-1	V	Protein F09C6.11, isoform b [Source:RefSeq peptide;Acc:NP_001256731]
WBGene00044182	40.75	16882878	16883142	1	V	Protein F09C6.12 [Source:RefSeq peptide;Acc:NP_001023776]
WBGene00044183	39.21	16885075	16885403	1	V	Protein F09C6.13 [Source:RefSeq peptide;Acc:NP_001023777]
WBGene00044184	37.39	16210904	16211454	1	V	Protein F11A5.16 [Source:RefSeq peptide;Acc:NP_001023788]
WBGene00044185	48.28	16666340	16666747	-1	V	Protein F14F8.14 [Source:RefSeq peptide;Acc:NP_001023802]
WBGene00044189	38.39	16502947	16503282	-1	V	Protein F36D3.14 [Source:RefSeq peptide;Acc:NP_001023884]
WBGene00044192	40.16	9798926	9799179	-1	V	Protein F46B6.13 [Source:RefSeq peptide;Acc:NP_001023934]
WBGene00044195	36.57	16875877	16876144	1	V	Protein F49A5.10 [Source:RefSeq peptide;Acc:NP_001023949]
WBGene00044200	47.62	13646949	13648397	-1	V	Protein H37A05.4 [Source:RefSeq peptide;Acc:NP_001024017]
WBGene00044206	36.5	15444910	15445372	1	V	Protein T26H5.9 [Source:RefSeq peptide;Acc:NP_001024162]
WBGene00044207	36.85	17615227	17615709	-1	V	Protein Y6G8.5 [Source:RefSeq peptide;Acc:NP_001024284]
WBGene00044208	30.51	17616473	17616921	-1	V	Protein Y6G8.6 [Source:RefSeq peptide;Acc:NP_001024285]
WBGene00044212	37.41	17207210	17208142	-1	V	Protein Y68A4A.13 [Source:RefSeq peptide;Acc:NP_001024278]
WBGene00044213	41.84	16926927	16927447	-1	V	Protein Y102A5C.36 [Source:RefSeq peptide;Acc:NP_001024209]
WBGene00044215	32.89	18456728	18457329	1	V	Protein ZK228.10 [Source:RefSeq peptide;Acc:NP_001024307]
WBGene00044227	41.54	9679698	9681269	-1	III	Protein C07A9.13 [Source:RefSeq peptide;Acc:NP_001021156]
WBGene00044230	43.91	3988059	3988575	1	III	Protein C36E8.6 [Source:RefSeq peptide;Acc:NP_001021207]
WBGene00044239	30.22	8787459	8788057	-1	IV	Protein C33D9.10 [Source:RefSeq peptide;Acc:NP_001023040]
WBGene00044242	44.63	12456918	12457215	1	I	Protein C54C8.12 [Source:RefSeq peptide;Acc:NP_001021061]
WBGene00044245	40.71	14838692	14839251	1	I	Protein F32A7.8 [Source:RefSeq peptide;Acc:NP_001021439]
WBGene00044246	47.11	11268030	11268409	1	I	Protein F36D1.10 [Source:RefSeq peptide;Acc:NP_001021452]
WBGene00044247	28.16	9249541	9250488	-1	I	Protein F36H2.4 [Source:RefSeq peptide;Acc:NP_001021460]
WBGene00044249	39.41	14416489	14417201	-1	IV	Protein F55B11.6 [Source:RefSeq peptide;Acc:NP_001023226]
WBGene00044253	32.11	11827549	11828121	-1	IV	Protein M117.6 [Source:RefSeq peptide;Acc:NP_001023321]
WBGene00044254	36.99	10314139	10314576	1	IV	Protein R09E10.10 [Source:RefSeq peptide;Acc:NP_001023334]
WBGene00044258	44.42	14773598	14774565	-1	IV	Protein Y57G11C.51 [Source:RefSeq peptide;Acc:NP_001023535]
WBGene00044265	48.57	14620388	14620632	-1	I	Protein Y105E8B.11 [Source:RefSeq peptide;Acc:NP_001021701]
WBGene00044278	40.23	16880994	16881336	1	V	Protein F09C6.14 [Source:RefSeq peptide;Acc:NP_001023778]
WBGene00044298	40.27	4841380	4842206	-1	II	Protein T23B7.2 [Source:RefSeq peptide;Acc:NP_001022353]
WBGene00044359	41.69	1864578	1864884	1	II	Protein C16C4.17, isoform b [Source:RefSeq peptide;Acc:NP_001254041]
WBGene00044360	55.89	2163341	2163832	-1	II	Protein C33C12.11 [Source:RefSeq peptide;Acc:NP_001022010]
WBGene00044368	30.11	2822874	2823059	1	II	Protein K12H6.10 [Source:RefSeq peptide;Acc:NP_494373]
WBGene00044370	58.17	3012081	3012233	-1	II	Protein C41H7.9 [Source:RefSeq peptide;Acc:NP_001022025]
WBGene00044371	41.57	3206020	3206541	-1	II	Protein ZC239.20 [Source:RefSeq peptide;Acc:NP_001022492]
WBGene00044372	46.22	3206939	3207388	1	II	Protein ZC239.21 [Source:RefSeq peptide;Acc:NP_001022493]
WBGene00044374	36.55	3243676	3244162	-1	II	Protein C17F4.12 [Source:RefSeq peptide;Acc:NP_001021967]
WBGene00044375	42.14	3290486	3290644	-1	II	Protein F39E9.14 [Source:RefSeq peptide;Acc:NP_001022149]
WBGene00044376	47.08	3472075	3472416	-1	II	Protein Y49F6B.12 [Source:RefSeq peptide;Acc:NP_001022457]
WBGene00044378	43.68	3514963	3515484	-1	II	Protein Y49F6B.14 [Source:RefSeq peptide;Acc:NP_001022459]
WBGene00044380	39.69	3759581	3760036	1	II	Protein T24E12.12 [Source:RefSeq peptide;Acc:NP_001022360]
WBGene00044382	31.64	3988700	3989685	-1	II	Protein Y14H12A.2 [Source:RefSeq peptide;Acc:NP_001022410]
WBGene00044412	39.6	6065521	6066217	1	III	Protein F40H6.6 [Source:RefSeq peptide;Acc:NP_001033362]
WBGene00044415	39.54	1625966	1626883	1	II	Protein C08E3.14 [Source:RefSeq peptide;Acc:NP_001021935]
WBGene00044416	36.54	1627479	1627883	-1	II	Protein C08E3.15 [Source:RefSeq peptide;Acc:NP_001021936]
WBGene00044420	41.06	99726	100441	1	II	Protein C50D2.10 [Source:RefSeq peptide;Acc:NP_001022037]
WBGene00044439	45.25	1459140	1461307	-1	II	Protein Y51H7C.15 [Source:RefSeq peptide;Acc:NP_001022460]
WBGene00044441	51.66	4552851	4553121	-1	I	Protein Y119C1B.11 [Source:RefSeq peptide;Acc:NP_001021720]
WBGene00044443	34.17	8529225	8531135	1	III	Protein ZC21.10 [Source:RefSeq peptide;Acc:NP_001033384]
WBGene00044454	52.78	6579698	6579877	1	III	Protein F27B3.8 [Source:RefSeq peptide;Acc:NP_001033360]
WBGene00044458	38.66	676075	676687	1	IV	Protein K11H12.10 [Source:RefSeq peptide;Acc:NP_001033425]
WBGene00044473	40.94	3906113	3906493	-1	IV	Protein F56D6.11 [Source:RefSeq peptide;Acc:NP_001033413]
WBGene00044474	41.4	3908138	3908509	1	IV	Protein F56D6.12 [Source:RefSeq peptide;Acc:NP_001033414]
WBGene00044475	40.84	3909396	3909799	1	IV	Protein F56D6.13 [Source:RefSeq peptide;Acc:NP_001033415]
WBGene00044476	39.59	3917705	3918045	1	IV	Protein F56D6.14 [Source:RefSeq peptide;Acc:NP_001033416]
WBGene00044478	37.67	4196173	4196695	-1	IV	Protein K06B9.6 [Source:RefSeq peptide;Acc:NP_001033422]
WBGene00044479	30.7	4292869	4293614	1	IV	Protein F15E6.10 [Source:RefSeq peptide;Acc:NP_001033408]
WBGene00044502	30.83	6010352	6011645	-1	IV	Protein C46G7.5 [Source:RefSeq peptide;Acc:NP_001033403]
WBGene00044505	27.06	7251447	7251749	-1	IV	Protein D2024.10 [Source:RefSeq peptide;Acc:NP_001033407]
WBGene00044506	36.64	7528532	7528763	-1	IV	Protein R05G6.11 [Source:RefSeq peptide;Acc:NP_001033427]
WBGene00044517	31.42	1917395	1917986	-1	V	Protein Y32G9A.13 [Source:RefSeq peptide;Acc:NP_001033509]
WBGene00044518	35.85	1957417	1957932	1	V	Protein FIPR-25 [Source:RefSeq peptide;Acc:NP_001033502]
WBGene00044519	41.53	2013418	2013860	-1	V	Protein F59A7.11 [Source:RefSeq peptide;Acc:NP_001033491]
WBGene00044520	58.87	2030177	2030407	1	V	Protein F59A7.12 [Source:RefSeq peptide;Acc:NP_001033492]
WBGene00044526	36.89	3257585	3258240	1	V	Protein T28A11.22 [Source:RefSeq peptide;Acc:NP_001033505]
WBGene00044527	33.73	3668758	3670595	1	V	Protein Y39H10B.2, isoform a [Source:RefSeq peptide;Acc:NP_001256028]
WBGene00044537	52.47	5240189	5240451	1	V	Protein B0238.15 [Source:RefSeq peptide;Acc:NP_001033465]
WBGene00044540	42.18	5716926	5717072	1	V	Protein K09H11.10 [Source:RefSeq peptide;Acc:NP_001033494]
WBGene00044541	42.95	5754460	5755558	-1	V	Protein K09H11.11 [Source:RefSeq peptide;Acc:NP_001033495]
WBGene00044543	38.79	5756493	5756657	1	V	Protein C53A3.3 [Source:RefSeq peptide;Acc:NP_001033470]
WBGene00044545	36.98	6576867	6577780	1	V	Protein EGAP9.4 [Source:RefSeq peptide;Acc:NP_001033473]
WBGene00044547	39.63	7258808	7260157	1	V	Protein C13A2.12 [Source:RefSeq peptide;Acc:NP_001033466]
WBGene00044548	40.88	7399904	7400199	-1	V	Protein CNC-9 [Source:RefSeq peptide;Acc:NP_001033500]
WBGene00044558	44.67	1381375	1381665	-1	X	Protein F56C3.10 [Source:RefSeq peptide;Acc:NP_001033552]
WBGene00044559	33.92	1647991	1649237	-1	X	Protein ZK380.5 [Source:RefSeq peptide;Acc:NP_001033578]
WBGene00044560	34.4	1690039	1691512	-1	X	Protein C36C9.6 [Source:RefSeq peptide;Acc:NP_001033530]
WBGene00044561	35.63	1748403	1748576	-1	X	Protein Y75D11A.6 [Source:RefSeq peptide;Acc:NP_001033573]
WBGene00044562	43.53	1816361	1816762	1	X	Protein C14E2.7 [Source:RefSeq peptide;Acc:NP_001033525]
WBGene00044565	54.09	2131686	2131844	-1	X	Protein F53B1.9 [Source:RefSeq peptide;Acc:NP_001033550]
WBGene00044570	37.04	5637887	5638075	1	X	Protein T22B7.8 [Source:RefSeq peptide;Acc:NP_001033562]
WBGene00044577	34.71	7177641	7178922	1	X	Protein F43E12.1 [Source:RefSeq peptide;Acc:NP_001033549]
WBGene00044579	39.19	8861258	8861650	1	X	Protein C06E2.9 [Source:RefSeq peptide;Acc:NP_001033524]
WBGene00044586	39.87	4553872	4554498	1	V	Protein Y61A9LA.12 [Source:RefSeq peptide;Acc:NP_001033519]
WBGene00044638	44.49	16213373	16213599	1	X	Protein F23A7.8 [Source:RefSeq peptide;Acc:NP_001033542]
WBGene00044658	33.88	15090757	15091119	1	V	Protein C01G10.17 [Source:RefSeq peptide;Acc:NP_001041078]
WBGene00044707	34.67	13143201	13145594	1	I	Protein F22G12.7 [Source:RefSeq peptide;Acc:NP_001040652]
WBGene00044708	36.35	13124081	13125684	-1	I	Protein C17H1.13 [Source:RefSeq peptide;Acc:NP_001040636]
WBGene00044709	36.25	13107492	13109778	-1	I	Protein C17H1.14 [Source:RefSeq peptide;Acc:NP_001040637]
WBGene00044711	43.71	13107140	13107457	1	I	Protein C17H1.11 [Source:UniProtKB/TrEMBL;Acc:I2FLU3]
WBGene00044712	33.84	13145600	13146453	1	I	Protein F22G12.8 [Source:RefSeq peptide;Acc:NP_001040653]
WBGene00044741	40.59	14854003	14854443	1	IV	Protein Y57G11C.52 [Source:RefSeq peptide;Acc:NP_001041051]
WBGene00044742	40.97	832436	832828	1	IV	Protein Y55F3BR.10 [Source:RefSeq peptide;Acc:NP_001041040]
WBGene00044755	31.99	6335478	6336493	1	II	Protein C32D5.14 [Source:RefSeq peptide;Acc:NP_001040749]
WBGene00044761	35.6	1401966	1403319	1	III	Protein Y82E9BR.23 [Source:RefSeq peptide;Acc:NP_001040888]
WBGene00044786	31.87	13237054	13238302	1	I	Protein ZK1053.7 [Source:RefSeq peptide;Acc:NP_001040720]
WBGene00044789	43.01	386699	387893	1	IV	Protein T07A9.14 [Source:RefSeq peptide;Acc:NP_001040986]
WBGene00044900	38.06	1442588	1442876	1	V	Protein CNC-11 [Source:RefSeq peptide;Acc:NP_001076747]
WBGene00044949	35.11	10371076	10372354	-1	X	Protein Y49A10A.2 [Source:RefSeq peptide;Acc:NP_001076776]
WBGene00044998	47.18	15127491	15127791	-1	IV	Protein M199.9 [Source:RefSeq peptide;Acc:NP_001076698]
WBGene00045078	31.32	9194856	9196062	1	IV	Protein C46C2.7 [Source:RefSeq peptide;Acc:NP_001076667]
WBGene00045096	44.16	11738174	11738567	-1	IV	Protein K01A6.7 [Source:RefSeq peptide;Acc:NP_001255585]
WBGene00045108	37.5	11801697	11803144	-1	IV	Protein H01G02.4 [Source:RefSeq peptide;Acc:NP_001076692]
WBGene00045128	48.39	16930837	16931177	-1	IV	Protein Y116A8C.49 [Source:RefSeq peptide;Acc:NP_001076720]
WBGene00045144	35.11	14239765	14241419	-1	IV	Protein Y64G10A.10, isoform a [Source:RefSeq peptide;Acc:NP_001255801]
WBGene00045178	38.95	16630922	16631206	1	IV	Protein FIPR-27 [Source:RefSeq peptide;Acc:NP_001076736]
WBGene00045180	34.34	9842428	9842992	1	IV	Protein K07F5.17 [Source:RefSeq peptide;Acc:NP_001076694]
WBGene00045208	47.72	10889477	10889870	-1	IV	Protein F13E9.15 [Source:RefSeq peptide;Acc:NP_001076677]
WBGene00045234	32.64	13077556	13077941	1	I	Protein Y26D4A.17 [Source:RefSeq peptide;Acc:NP_001122535]
WBGene00045253	30.75	11419108	11420060	-1	X	Protein F46C3.6 [Source:RefSeq peptide;Acc:NP_001123144]
WBGene00045271	29.3	1737909	1739229	1	X	Protein F07G6.10 [Source:RefSeq peptide;Acc:NP_001123123]
WBGene00045272	53.48	16602445	16602717	-1	X	Protein F59C12.4 [Source:RefSeq peptide;Acc:NP_001123155]
WBGene00045291	35.87	14413617	14415746	-1	X	Protein F23D12.10 [Source:RefSeq peptide;Acc:NP_001123139]
WBGene00045310	40.61	14371341	14371931	-1	IV	Protein Y67A10A.15 [Source:RefSeq peptide;Acc:NP_001122824]
WBGene00045344	40.94	19710871	19711742	-1	V	Protein Y43F8C.23 [Source:RefSeq peptide;Acc:NP_001123050]
WBGene00045362	38.49	18749579	18750199	-1	V	Protein F11D11.12 [Source:RefSeq peptide;Acc:NP_001122910]
WBGene00045382	36.71	17068627	17069533	1	V	Protein T05E12.8 [Source:RefSeq peptide;Acc:NP_001123003]
WBGene00045394	40.4	3444802	3445395	1	X	Protein ZK813.7 [Source:RefSeq peptide;Acc:NP_001123197]
WBGene00045396	41.2	14028997	14029212	-1	I	Protein ZC334.12 [Source:RefSeq peptide;Acc:NP_001122562]
WBGene00045398	32.79	2940910	2941583	-1	I	Protein Y71F9AM.8 [Source:RefSeq peptide;Acc:NP_001122552]
WBGene00045402	35.87	15193734	15194009	-1	V	Protein Y75B12B.13 [Source:RefSeq peptide;Acc:NP_001123068]
WBGene00045411	33.01	19432441	19433158	-1	V	Protein C25F9.11 [Source:RefSeq peptide;Acc:NP_001122859]
WBGene00045412	31.63	19402188	19402949	-1	V	Protein C25F9.12 [Source:RefSeq peptide;Acc:NP_001122860]
WBGene00045415	35.56	19460818	19462102	-1	V	Protein Y43F8B.15 [Source:RefSeq peptide;Acc:NP_001123041]
WBGene00045416	40.35	18143738	18144721	1	V	Protein Y37H2A.14, isoform a [Source:RefSeq peptide;Acc:NP_001256792]
WBGene00045417	35.54	18142849	18143543	1	V	Protein Y37H2A.13 [Source:RefSeq peptide;Acc:NP_001123035]
WBGene00045480	31.92	10528002	10529251	-1	X	Protein F14F3.5 [Source:RefSeq peptide;Acc:NP_001123131]
WBGene00045510	35.02	16202030	16202740	1	V	Protein F11A5.17 [Source:RefSeq peptide;Acc:NP_001122907]
WBGene00045511	38.73	16202809	16204902	1	V	Protein F11A5.18 [Source:RefSeq peptide;Acc:NP_001256701]
WBGene00045513	33.77	16062661	16062888	-1	V	Protein F14H3.14 [Source:RefSeq peptide;Acc:NP_001122916]
WBGene00050894	51.19	17026138	17026389	-1	V	Protein F49H6.15 [Source:RefSeq peptide;Acc:NP_001122944]
WBGene00050906	36.75	17468754	17469251	-1	V	Protein F20E11.17 [Source:RefSeq peptide;Acc:NP_001122925]
WBGene00050907	36.41	18395338	18395749	-1	V	Protein Y51A2B.9 [Source:RefSeq peptide;Acc:NP_001123053]
WBGene00050910	31.75	19484721	19484972	1	V	Protein Y43F8B.17 [Source:RefSeq peptide;Acc:NP_001256868]
WBGene00050913	35.88	954873	955304	1	III	Protein T12B5.14 [Source:RefSeq peptide;Acc:NP_001122719]
WBGene00050914	37.99	954295	954652	-1	III	Protein T12B5.15 [Source:RefSeq peptide;Acc:NP_001122720]
WBGene00050939	47.75	14743670	14743780	-1	X	Protein C05G5.7 [Source:RefSeq peptide;Acc:NP_001123097]
WBGene00050947	41.98	10342532	10342612	1	V	Protein K07C5.13 [Source:RefSeq peptide;Acc:NP_001122971]
WBGene00050955	39.84	18162034	18162668	-1	V	Protein C14A6.12 [Source:RefSeq peptide;Acc:NP_001122846]
WBGene00050956	38.89	18159653	18161339	-1	V	Protein C14A6.13 [Source:RefSeq peptide;Acc:NP_001122847]
WBGene00050959	30.12	20567575	20567916	1	V	Protein F26F2.2 [Source:RefSeq peptide;Acc:NP_507967]
WBGene00050965	48.52	17019990	17020226	1	V	Protein F49H6.17 [Source:RefSeq peptide;Acc:NP_001122945]
WBGene00077445	37.71	18292595	18292944	1	V	Protein Y51A2A.12 [Source:RefSeq peptide;Acc:NP_001123052]
WBGene00077492	34.51	16893740	16894107	1	V	Protein F09C6.15 [Source:RefSeq peptide;Acc:NP_001122902]
WBGene00077508	34.14	12474620	12475934	-1	I	Protein T27F6.10 [Source:RefSeq peptide;Acc:NP_001122524]
WBGene00077522	37.37	3146142	3146992	1	II	Protein T10D4.15 [Source:RefSeq peptide;Acc:NP_001122635]
WBGene00077546	39.41	13376876	13377347	1	I	Protein C01A2.9 [Source:RefSeq peptide;Acc:NP_001122412]
WBGene00077558	29.7	9085351	9085855	-1	I	Protein T06D10.3 [Source:RefSeq peptide;Acc:NP_001122515]
WBGene00077563	36.99	2352835	2356238	1	I	Protein PEEL-1 [Source:RefSeq peptide;Acc:NP_001249145]
WBGene00077583	32.6	15088427	15088699	-1	V	Protein C01G10.18 [Source:RefSeq peptide;Acc:NP_001122839]
WBGene00077585	47.87	15116268	15116595	1	V	Protein T01G5.8 [Source:RefSeq peptide;Acc:NP_001122994]
WBGene00077616	35.53	16480336	16481019	-1	V	Protein F57E7.4 [Source:RefSeq peptide;Acc:NP_001122961]
WBGene00077703	33.45	10159027	10160482	-1	III	Protein K08E5.5 [Source:RefSeq peptide;Acc:NP_001129838]
WBGene00077714	37.12	10698379	10699760	-1	IV	Protein R102.11, isoform a [Source:RefSeq peptide;Acc:NP_001255504]
WBGene00077752	32.42	15583935	15585504	1	IV	Protein Y105C5A.508 [Source:RefSeq peptide;Acc:NP_001255872]
WBGene00077764	31.8	10514170	10514408	1	I	Protein F59C6.16 [Source:RefSeq peptide;Acc:NP_001129780]
WBGene00077766	42.37	13183452	13183772	-1	I	Protein F17B5.9 [Source:RefSeq peptide;Acc:NP_001129766]
WBGene00077783	31.85	10800774	10801291	-1	V	Protein D1054.18, isoform a [Source:RefSeq peptide;Acc:NP_001256257]
WBGene00077784	34.03	5372938	5373272	1	X	Protein F35C8.9 [Source:RefSeq peptide;Acc:NP_001129929]
WBGene00086553	36.66	14015754	14016405	-1	I	Protein ZC334.13 [Source:RefSeq peptide;Acc:NP_001129802]
WBGene00086556	36.75	11261227	11261977	-1	I	Protein F36D1.12 [Source:RefSeq peptide;Acc:NP_001129771]
WBGene00086560	38.87	2927813	2928149	1	II	Protein ZK355.8 [Source:RefSeq peptide;Acc:NP_001129832]
WBGene00086563	46.24	11498450	11498715	-1	I	Protein K08C9.9 [Source:RefSeq peptide;Acc:NP_001129784]
WBGene00086564	43.75	11492358	11492773	-1	I	Protein K08C9.10 [Source:RefSeq peptide;Acc:NP_001129783]
WBGene00086565	40.32	16644799	16645237	-1	V	Protein W06G6.17 [Source:RefSeq peptide;Acc:NP_001129912]
WBGene00086568	32.63	13443835	13445170	1	V	Protein Y2H9A.6 [Source:RefSeq peptide;Acc:NP_001129915]
WBGene00119201	33.11	18351021	18352672	1	V	Protein C08E8.11 [Source:RefSeq peptide;Acc:NP_001129878]
WBGene00138719	31.9	20593368	20594828	-1	V	Protein F26F2.10, isoform a [Source:RefSeq peptide;Acc:NP_001256929]
WBGene00164974	38.5	11440040	11440652	1	X	Protein F46C3.7 [Source:RefSeq peptide;Acc:NP_001257162]
WBGene00175027	30.48	6692247	6694723	-1	V	Protein W02F12.8 [Source:RefSeq peptide;Acc:NP_001256067]
WBGene00175031	39.22	9375107	9375848	1	II	Protein C06C3.12 [Source:RefSeq peptide;Acc:NP_001254206]
WBGene00185075	41.48	4089803	4089937	-1	III	Protein C03C10.9 [Source:RefSeq peptide;Acc:NP_001254887]
WBGene00185077	37.31	13188004	13189051	-1	IV	Protein F58D2.4 [Source:RefSeq peptide;Acc:NP_001255706]
WBGene00185091	35.98	14207564	14208041	1	IV	Protein F02H6.71 [Source:RefSeq peptide;Acc:NP_001255795]
WBGene00185092	34.42	12896698	12898664	1	IV	Protein K08D8.7, isoform a [Source:RefSeq peptide;Acc:NP_001255684]
WBGene00185095	37.2	9621994	9622372	-1	IV	Protein W09C2.7 [Source:RefSeq peptide;Acc:NP_001255405]
WBGene00185096	31.85	9622850	9623367	-1	IV	Protein W09C2.9 [Source:RefSeq peptide;Acc:NP_001255406]
WBGene00185097	36.31	17316155	17316501	-1	IV	Protein C49C3.20 [Source:RefSeq peptide;Acc:NP_001255936]
WBGene00185101	32.84	16393968	16394646	1	IV	Protein Y65A5A.24 [Source:RefSeq peptide;Acc:NP_001255888]
WBGene00185102	33.45	15646153	15646433	-1	IV	Protein Y105C5A.1268 [Source:RefSeq peptide;Acc:NP_001255874]
WBGene00185118	27.71	20383362	20384404	1	V	Protein K02E2.11 [Source:RefSeq peptide;Acc:NP_001256913]
WBGene00189930	33.42	17700436	17700824	-1	V	Protein Y26G10.5 [Source:RefSeq peptide;Acc:NP_001256756]
WBGene00189931	32.93	17699959	17700374	1	V	Protein Y26G10.6 [Source:RefSeq peptide;Acc:NP_001256755]
WBGene00189937	40.94	17610036	17610609	-1	V	Protein Y6G8.15 [Source:RefSeq peptide;Acc:NP_001256749]
WBGene00189943	40.89	19820568	19822191	-1	V	Protein Y116F11B.17 [Source:RefSeq peptide;Acc:NP_001256887]
WBGene00189951	34.89	6354011	6357243	1	IV	Protein Y73B6BL.269 [Source:RefSeq peptide;Acc:NP_001255283]
WBGene00189953	31.73	1969983	1970524	-1	III	Protein R155.5 [Source:RefSeq peptide;Acc:NP_001254850]
WBGene00189956	40.41	1008454	1009913	1	III	Protein Y34F4.6, isoform b [Source:RefSeq peptide;Acc:NP_001254837]
WBGene00194645	34.31	15847396	15848520	1	IV	Protein Y105C5A.1269 [Source:RefSeq peptide;Acc:NP_001255880]
WBGene00194646	38.77	15845998	15846696	-1	IV	Protein Y105C5A.1270 [Source:RefSeq peptide;Acc:NP_001255879]
WBGene00194651	32.22	8783322	8785239	-1	IV	Protein C33D9.13 [Source:RefSeq peptide;Acc:NP_001255331]
WBGene00194660	42.91	13661522	13662332	-1	I	Protein W09C5.12 [Source:RefSeq peptide;Acc:NP_001252210]
WBGene00194661	34.92	14932972	14933624	1	IV	Protein Y57G11C.1131 [Source:RefSeq peptide;Acc:NP_001255841]
WBGene00194679	42.41	1852841	1853802	-1	X	Protein T26C11.9 [Source:RefSeq peptide;Acc:NP_001256991]
WBGene00194680	35.26	18709878	18711865	1	V
WBGene00194682	34.42	17154574	17155430	-1	V	Protein F40D4.17 [Source:RefSeq peptide;Acc:NP_001256733]
WBGene00194689	27.25	20526453	20526830	1	V	Protein Y38H6C.24 [Source:RefSeq peptide;Acc:NP_001256927]
WBGene00194695	41.06	18322215	18323327	-1	V	Protein B0462.5 [Source:RefSeq peptide;Acc:NP_001256796]
WBGene00194699	34.31	19482698	19483073	1	V	Protein Y43F8B.22 [Source:RefSeq peptide;Acc:NP_001256867]
WBGene00194702	32.2	3773871	3774575	-1	I	Protein C32E8.12 [Source:RefSeq peptide;Acc:NP_001249436]
WBGene00194703	41.98	6329536	6330183	1	I	Protein F26B1.8 [Source:RefSeq peptide;Acc:NP_001250179]
WBGene00194704	35.39	1586605	1587381	1	II	Protein T07H3.8 [Source:RefSeq peptide;Acc:NP_001254033]
WBGene00194705	40.68	677994	678347	1	II	Protein Y39F10C.2 [Source:RefSeq peptide;Acc:NP_001254019]
WBGene00194708	29.78	15426199	15426846	1	V	Protein Y36E3A.2 [Source:RefSeq peptide;Acc:NP_001256663]
WBGene00194711	37.31	2612573	2614030	1	II	Protein D2062.13 [Source:RefSeq peptide;Acc:NP_001254055]
WBGene00194713	31.69	3662258	3662986	1	II	Protein F19B10.13 [Source:RefSeq peptide;Acc:NP_001254083]
WBGene00194714	44.49	1645410	1646299	-1	II	Protein ZC204.17 [Source:RefSeq peptide;Acc:NP_001254034]
WBGene00194715	35.07	16733290	16733788	-1	V	Protein T25E12.16 [Source:RefSeq peptide;Acc:NP_001256723]
WBGene00194725	42.45	10085403	10086064	1	III	Protein T16H12.13 [Source:RefSeq peptide;Acc:NP_001255064]
WBGene00194729	32.7	7656719	7657241	1	III	Protein ZK783.7 [Source:RefSeq peptide;Acc:NP_001254952]
WBGene00194730	27.15	7922507	7923018	1	III	Protein C29E4.17 [Source:RefSeq peptide;Acc:NP_001254953]
WBGene00194731	38.27	10639033	10639701	1	III	Protein Y39A1A.27 [Source:RefSeq peptide;Acc:NP_001255084]
WBGene00194742	37.88	7188357	7188987	1	III	Protein F37C12.21 [Source:RefSeq peptide;Acc:NP_001254944]
WBGene00194744	39.11	20519227	20520062	1	V	Protein Y38H6C.25 [Source:RefSeq peptide;Acc:NP_001256925]
WBGene00194785	32.89	11996180	11996556	1	V	Protein C52E4.12 [Source:RefSeq peptide;Acc:NP_001256390]
WBGene00194787	38.71	12949939	12950248	1	V	Protein T16G1.13 [Source:RefSeq peptide;Acc:NP_001256470]
WBGene00194803	37.87	19434387	19434753	1	V	Protein C25F9.16 [Source:RefSeq peptide;Acc:NP_001256855]
WBGene00194815	39.41	19465854	19467657	-1	V	Protein Y43F8B.23 [Source:RefSeq peptide;Acc:NP_001256866]
WBGene00194832	38.26	6365302	6369020	1	IV	Protein Y73B6BL.270 [Source:RefSeq peptide;Acc:NP_001255284]
WBGene00194834	32.91	4816948	4817263	-1	IV	Protein H06H21.36 [Source:RefSeq peptide;Acc:NP_001255266]
WBGene00194835	37.57	4756605	4756942	1	IV	Protein Y17G9B.11 [Source:RefSeq peptide;Acc:NP_001255265]
WBGene00194848	32.86	11835586	11837621	1	II	Protein T27D12.6 [Source:RefSeq peptide;Acc:NP_001254319]
WBGene00194850	36.28	10914783	10915314	1	II	Protein F44F4.15 [Source:RefSeq peptide;Acc:NP_001254265]
WBGene00194866	29.77	11695337	11696448	1	III	Protein Y41C4A.22 [Source:RefSeq peptide;Acc:NP_001255137]
WBGene00194867	32.6	9624713	9625074	-1	IV	Protein W09C2.10 [Source:RefSeq peptide;Acc:NP_001255408]
WBGene00194868	30.77	10388632	10391728	-1	III	Protein M03C11.9 [Source:RefSeq peptide;Acc:NP_001255074]
WBGene00194869	52.8	11737031	11737369	-1	IV	Protein K01A6.8 [Source:RefSeq peptide;Acc:NP_001255584]
WBGene00194871	28.31	9037839	9038601	1	III	Protein R107.9 [Source:RefSeq peptide;Acc:NP_001254975]
WBGene00194883	34.55	7433548	7433958	-1	IV	Protein B0496.11 [Source:RefSeq peptide;Acc:NP_001255299]
WBGene00194890	37.62	13770839	13784016	-1	II	Protein C01B9.4 [Source:RefSeq peptide;Acc:NP_001254406]
WBGene00194894	34.08	4108668	4109970	-1	V	Protein T05B4.14 [Source:RefSeq peptide;Acc:NP_001256033]
WBGene00194898	39.18	3320297	3320615	-1	V	Protein C17B7.14 [Source:RefSeq peptide;Acc:NP_001256022]
WBGene00194902	30.99	3670841	3672644	1	V	Protein Y39H10B.3 [Source:RefSeq peptide;Acc:NP_001256030]
WBGene00194906	42.03	9717669	9718596	-1	II	Protein Y53C12A.11 [Source:RefSeq peptide;Acc:NP_001254225]
WBGene00194908	30.52	2120947	2121703	-1	V	Protein F22F7.8 [Source:RefSeq peptide;Acc:NP_001256010]
WBGene00194913	39.56	15646992	15647312	1	IV	Protein Y105C5A.1272 [Source:RefSeq peptide;Acc:NP_001255875]
WBGene00194914	38.68	10029667	10029772	1	IV	Protein F44D12.16 [Source:RefSeq peptide;Acc:NP_001255455]
WBGene00194917	32.83	13602674	13603264	1	IV	Protein Y45F10B.59 [Source:RefSeq peptide;Acc:NP_001255751]
WBGene00194918	34.31	12899708	12900013	1	IV	Protein K08D8.9 [Source:RefSeq peptide;Acc:NP_001255685]
WBGene00194919	38.67	12900567	12900897	1	IV	Protein K08D8.10 [Source:RefSeq peptide;Acc:NP_001255686]
WBGene00194920	32.45	14127477	14127855	-1	IV	Protein H12I19.115 [Source:RefSeq peptide;Acc:NP_001255792]
WBGene00194922	43.7	10899406	10899540	1	IV	Protein F13E9.19 [Source:RefSeq peptide;Acc:NP_001255514]
WBGene00194923	31.15	14934821	14937128	-1	IV	Protein Y57G11C.1134 [Source:RefSeq peptide;Acc:NP_001255842]
WBGene00194924	38.01	16629366	16629636	1	IV	Protein Y51H4A.936 [Source:RefSeq peptide;Acc:NP_001255898]
WBGene00194925	43.81	12895296	12895400	1	IV	Protein K08D8.11 [Source:RefSeq peptide;Acc:NP_001255683]
WBGene00194926	33.07	12893576	12894724	1	IV	Protein K08D8.12, isoform b [Source:RefSeq peptide;Acc:NP_001255681]
WBGene00194927	33.69	16528684	16528870	1	IV	Protein Y51H4A.937 [Source:RefSeq peptide;Acc:NP_001255897]
WBGene00194929	36.56	16184157	16184621	-1	IV	Protein Y105C5B.1413 [Source:RefSeq peptide;Acc:NP_001255884]
WBGene00194930	53.97	15390902	15391027	-1	IV	Protein Y73F8A.1159 [Source:RefSeq peptide;Acc:NP_001255862]
WBGene00194931	36.87	15791146	15791343	1	IV	Protein Y105C5A.1273 [Source:RefSeq peptide;Acc:NP_001255878]
WBGene00194940	33.18	8685923	8686579	1	II	Protein C34C6.9 [Source:RefSeq peptide;Acc:NP_001254177]
WBGene00194949	39.13	16417118	16417416	1	IV	Protein Y10G11A.90 [Source:RefSeq peptide;Acc:NP_001255891]
WBGene00194951	45.5	15634739	15634927	1	IV	Protein Y105C5A.1274 [Source:RefSeq peptide;Acc:NP_001255873]
WBGene00194952	34.8	10494807	10495671	1	II	Protein ZK666.14 [Source:RefSeq peptide;Acc:NP_001254254]
WBGene00194955	35.99	11176285	11176748	-1	II	Protein F37H8.6 [Source:RefSeq peptide;Acc:NP_001254293]
WBGene00194957	41.84	17065382	17065761	1	IV	Protein Y116A8C.465 [Source:RefSeq peptide;Acc:NP_001255916]
WBGene00194981	41.82	12386897	12387721	1	III	Protein Y49E10.30 [Source:RefSeq peptide;Acc:NP_001255164]
WBGene00194982	38.38	18783908	18784811	1	V	Protein Y17D7B.10 [Source:RefSeq peptide;Acc:NP_001256824]
WBGene00194983	32.59	6178244	6178737	1	X	Protein T25B2.4 [Source:RefSeq peptide;Acc:NP_001257037]
WBGene00194998	31.13	1860628	1861080	-1	II	Protein C16C4.18 [Source:RefSeq peptide;Acc:NP_001254040]
WBGene00195003	33.03	3943303	3943744	1	IV	Protein Y46C8AL.11 [Source:RefSeq peptide;Acc:NP_001255253]
WBGene00195006	34.28	4080171	4080946	-1	IV	Protein C35B1.9 [Source:RefSeq peptide;Acc:NP_001255256]
WBGene00195011	38.11	4511553	4511859	-1	IV	Protein ZK180.8 [Source:RefSeq peptide;Acc:NP_001255263]
WBGene00195012	45.1	1821817	1822408	1	IV	Protein Y38C1BA.4 [Source:RefSeq peptide;Acc:NP_001255236]
WBGene00195046	42.57	8627567	8627869	1	IV	Protein F42A9.11 [Source:RefSeq peptide;Acc:NP_001255316]
WBGene00195047	33.28	8628865	8629492	-1	IV	Protein F42A9.12 [Source:RefSeq peptide;Acc:NP_001255317]
WBGene00195051	25.86	6919739	6920059	-1	IV	Protein T22D1.18 [Source:RefSeq peptide;Acc:NP_001255287]
WBGene00195059	30.26	18819766	18823446	1	V	Protein C54E10.8 [Source:RefSeq peptide;Acc:NP_001256828]
WBGene00195061	39.1	18467940	18468228	-1	V	Protein ZK228.13 [Source:RefSeq peptide;Acc:NP_001256800]
WBGene00195067	27.52	3428088	3428534	-1	IV	Protein C04C3.9 [Source:RefSeq peptide;Acc:NP_001255250]
WBGene00195068	36	1214964	1217274	-1	I	Protein Y48G8AL.16 [Source:RefSeq peptide;Acc:NP_001248972]
WBGene00195070	37.88	3446957	3448020	1	II	Protein C16C8.20 [Source:RefSeq peptide;Acc:NP_001254076]
WBGene00195071	35.92	3448206	3448759	1	II	Protein C16C8.21 [Source:RefSeq peptide;Acc:NP_001254077]
WBGene00195146	37.85	11555884	11557188	1	II	Protein F54D5.17 [Source:RefSeq peptide;Acc:NP_001254303]
WBGene00195147	34.8	8420758	8422056	1	II	Protein F14E5.8 [Source:RefSeq peptide;Acc:NP_001254148]
WBGene00195154	33.97	4385667	4386293	-1	V	Protein F13A2.10 [Source:RefSeq peptide;Acc:NP_001256038]
WBGene00195155	40.06	13853079	13853727	1	I	Protein W04A8.9 [Source:RefSeq peptide;Acc:NP_001252247]
WBGene00195157	31.49	10240573	10241188	-1	V	Protein C12D8.21, isoform a [Source:RefSeq peptide;Acc:NP_001256199]
WBGene00195158	32.13	20595426	20595730	-1	V	Protein F26F2.11 [Source:RefSeq peptide;Acc:NP_001256931]
WBGene00195160	36.32	4411462	4411852	-1	V	Protein Y47D7A.17 [Source:RefSeq peptide;Acc:NP_001256039]
WBGene00195164	31.91	6288908	6289656	1	V	Protein K12B6.11 [Source:RefSeq peptide;Acc:NP_001256065]
WBGene00195169	35.86	1197816	1199042	-1	V	Protein Y50D4A.6 [Source:RefSeq peptide;Acc:NP_001255995]
WBGene00195171	35.35	5366899	5368915	-1	V	Protein T09D3.9 [Source:RefSeq peptide;Acc:NP_001256060]
WBGene00195181	34.65	10409763	10410091	-1	V	Protein F15H10.12 [Source:RefSeq peptide;Acc:NP_001256216]
WBGene00195183	30.64	389517	390567	-1	X	Protein R04A9.9 [Source:RefSeq peptide;Acc:NP_001256972]
WBGene00195184	29.9	1417749	1418778	1	X	Protein F19G12.8 [Source:RefSeq peptide;Acc:NP_001256982]
WBGene00195185	28.65	1419620	1420181	1	X	Protein F19G12.9 [Source:RefSeq peptide;Acc:NP_001256983]
WBGene00195186	35.15	1420762	1421054	1	X	Protein F19G12.10 [Source:RefSeq peptide;Acc:NP_001256984]
WBGene00195188	35	1426282	1426541	-1	X	Protein F19G12.11 [Source:RefSeq peptide;Acc:NP_001256985]
WBGene00195190	39.31	7603714	7604326	1	III	Protein T04A6.5 [Source:RefSeq peptide;Acc:NP_001254948]
WBGene00195212	30.69	15093663	15094949	-1	X	Protein F09B12.7 [Source:RefSeq peptide;Acc:NP_001257254]
WBGene00195213	35.39	12977244	12977551	-1	X	Protein F11C1.9 [Source:RefSeq peptide;Acc:NP_001257206]
WBGene00195215	36.13	11938187	11938900	-1	X	Protein F55G7.5 [Source:RefSeq peptide;Acc:NP_001257180]
WBGene00195226	33.02	6772312	6773165	-1	V	Protein ZC404.16 [Source:RefSeq peptide;Acc:NP_001256069]
WBGene00195228	36.03	13927091	13927548	-1	I	Protein Y71A12B.24 [Source:RefSeq peptide;Acc:NP_001252257]
WBGene00195229	39.97	13923061	13923763	-1	I	Protein Y71A12B.25 [Source:RefSeq peptide;Acc:NP_001252256]
WBGene00195230	37.29	11264685	11264987	-1	I	Protein F36D1.13 [Source:RefSeq peptide;Acc:NP_001251601]
WBGene00195231	36.53	11265105	11265427	1	I	Protein F36D1.13 [Source:RefSeq peptide;Acc:NP_001251601]
WBGene00195232	40.29	11268619	11268958	1	I	Protein F36D1.15 [Source:RefSeq peptide;Acc:NP_001251605]
WBGene00195240	36	19152279	19152428	-1	V	Protein Y39B6A.69 [Source:RefSeq peptide;Acc:NP_001256843]
WBGene00195241	29.38	20192632	20193431	1	V	Protein Y113G7B.27, isoform a [Source:RefSeq peptide;Acc:NP_001256900]
WBGene00195242	36.66	20195986	20196416	1	V	Protein Y113G7B.28 [Source:RefSeq peptide;Acc:NP_001256902]
WBGene00195246	37.41	4941771	4942318	1	II	Protein ZK546.19 [Source:RefSeq peptide;Acc:NP_001254094]
WBGene00195249	39.34	5790290	5790533	-1	V	Protein F44E7.12 [Source:RefSeq peptide;Acc:NP_001256062]
WBGene00195256	28.32	10539414	10539925	1	V	Protein F25D1.8 [Source:RefSeq peptide;Acc:NP_001256225]
WBGene00202495	33.22	15443982	15444288	-1	V	Protein T26H5.11 [Source:RefSeq peptide;Acc:NP_001256664]
WBGene00202500	33.15	5729692	5730943	-1	V	Protein K09H11.15 [Source:RefSeq peptide;Acc:NP_001256061]
WBGene00202501	41.48	6935553	6935863	-1	V	Protein Y57E12B.10 [Source:RefSeq peptide;Acc:NP_001256078]
WBGene00202513	34.24	9850310	9850826	-1	II	Protein ZK938.10 [Source:RefSeq peptide;Acc:NP_001254230]
WBGene00202514	30.95	15146387	15146861	-1	V	Protein T09F5.20, isoform b [Source:RefSeq peptide;Acc:NP_001256651]
WBGene00206354	36.88	10134938	10135829	1	II	Protein F27E5.9 [Source:RefSeq peptide;Acc:NP_001254235]
WBGene00206355	35.45	8694427	8695814	-1	II	Protein C34C6.10 [Source:RefSeq peptide;Acc:NP_001254178]
WBGene00206362	45.25	4661115	4662199	-1	I	Protein B0041.11 [Source:RefSeq peptide;Acc:NP_001249686]
WBGene00206365	36.98	9172578	9173318	1	X	Protein B0563.18 [Source:RefSeq peptide;Acc:NP_001257071]
WBGene00206368	41.37	674426	674935	1	II	Protein Y39F10C.3 [Source:RefSeq peptide;Acc:NP_001254018]
WBGene00206370	28.25	14955021	14955774	-1	V	Protein F02D8.9 [Source:RefSeq peptide;Acc:NP_001256635]
WBGene00206376	29.63	9069152	9070025	1	X	Protein F47E1.17 [Source:RefSeq peptide;Acc:NP_001257069]
WBGene00206379	35.26	7191524	7191886	-1	X	Protein C55B6.7 [Source:RefSeq peptide;Acc:NP_001257046]
WBGene00206383	29.41	10647775	10648182	1	V	Protein KVS-2 [Source:RefSeq peptide;Acc:NP_001256244]
WBGene00206384	33.15	1485868	1486229	-1	X	Protein ACLY-1 [Source:RefSeq peptide;Acc:NP_001256986]
WBGene00206385	36.44	3387143	3387603	-1	II	Protein T06D4.6 [Source:RefSeq peptide;Acc:NP_001254074]
WBGene00206388	30.78	6439894	6440559	-1	X	Protein K10C2.14 [Source:RefSeq peptide;Acc:NP_001257043]
WBGene00206389	39.85	13430239	13431046	-1	X	Protein C29F7.10 [Source:RefSeq peptide;Acc:NP_001257221]
WBGene00206390	35.68	13030920	13031858	1	III	Protein F14F7.7 [Source:RefSeq peptide;Acc:NP_001255186]
WBGene00206393	35	11648796	11649015	-1	I	Protein W04G5.16 [Source:RefSeq peptide;Acc:NP_001251696]
WBGene00206395	34.15	9862039	9862161	-1	II	Protein C08H9.18 [Source:RefSeq peptide;Acc:NP_001254231]
WBGene00206410	37.88	560621	566293	-1	II	Protein C09E8.4 [Source:RefSeq peptide;Acc:NP_001254013]
WBGene00206412	33.41	6242096	6242523	1	II	Protein T24H7.8 [Source:RefSeq peptide;Acc:NP_001254111]
WBGene00206413	40.51	2325256	2326245	1	II	Protein ZK1240.11 [Source:RefSeq peptide;Acc:NP_001254050]
WBGene00206415	34.61	2033637	2034812	1	II	Protein F59H6.14 [Source:RefSeq peptide;Acc:NP_001254047]
WBGene00206416	34.46	606350	606735	1	II	Protein W04H10.5 [Source:RefSeq peptide;Acc:NP_001254014]
WBGene00206417	30.61	607791	608316	-1	II	Protein W04H10.6 [Source:RefSeq peptide;Acc:NP_001254015]
WBGene00206418	32.98	19449775	19451078	1	V	Protein M04C3.5, isoform a [Source:RefSeq peptide;Acc:NP_001256860]
WBGene00206419	38.99	17481184	17481560	1	X	Protein R106.5 [Source:RefSeq peptide;Acc:NP_001257286]
WBGene00206459	39.03	7600558	7604093	1	III	Protein Y80D4G.1 [Source:RefSeq peptide;Acc:NP_001254947]
WBGene00206460	37.58	12624158	12624463	-1	V	Protein F56H9.9 [Source:RefSeq peptide;Acc:NP_001256438]
WBGene00206462	37.97	15599171	15599731	-1	V	Protein B0391.14 [Source:RefSeq peptide;Acc:NP_001256678]
WBGene00206465	47.94	10049286	10049917	-1	V	Protein F57A8.10 [Source:RefSeq peptide;Acc:NP_001256177]
WBGene00206469	41.42	13189138	13193249	-1	IV	Protein F58D2.5 [Source:RefSeq peptide;Acc:NP_001255707]
WBGene00206471	34.29	10275402	10275646	-1	V	Protein Y22F5A.11 [Source:RefSeq peptide;Acc:NP_001256203]
WBGene00206480	39.16	12924129	12924649	1	II	Protein F58G1.13 [Source:RefSeq peptide;Acc:NP_001254360]
WBGene00206481	35.56	9397812	9398500	-1	II	Protein Y51B9A.14 [Source:RefSeq peptide;Acc:NP_001254209]
WBGene00206485	33.85	7397646	7398035	-1	X	Protein C10A4.13 [Source:RefSeq peptide;Acc:NP_001257047]
WBGene00206490	39.57	14802547	14802781	1	IV	Protein Y57G11C.1142 [Source:RefSeq peptide;Acc:NP_001255837]
WBGene00206492	44.42	18750163	18750691	-1	V	Protein F11D11.21 [Source:RefSeq peptide;Acc:NP_001256823]
WBGene00206493	35.07	13459916	13460987	-1	IV	Protein Y38H8A.12 [Source:RefSeq peptide;Acc:NP_001255746]
WBGene00206495	33.55	17435678	17436592	-1	V	Protein F20E11.18, isoform b [Source:RefSeq peptide;Acc:NP_001256743]
WBGene00206496	32.51	18397323	18397888	-1	V	Protein Y51A2B.16 [Source:RefSeq peptide;Acc:NP_001256797]
WBGene00206498	36.52	10812063	10812344	1	V	Protein C29A12.22 [Source:RefSeq peptide;Acc:NP_001256261]
WBGene00206499	44.63	17893883	17894059	-1	V	Protein C06H5.11 [Source:RefSeq peptide;Acc:NP_001256759]
WBGene00206500	39.62	19306641	19307006	-1	V	Protein F55C9.15 [Source:RefSeq peptide;Acc:NP_001256851]
WBGene00206501	35.29	14289833	14290736	-1	V	Protein F14D7.18 [Source:RefSeq peptide;Acc:NP_001256572]
WBGene00206502	34.22	8715417	8715717	1	II	Protein T01B7.13 [Source:RefSeq peptide;Acc:NP_001254183]
WBGene00206503	44.93	15803711	15803848	-1	V	Protein T26E4.18 [Source:RefSeq peptide;Acc:NP_001256683]
WBGene00206504	33.61	17290094	17290453	1	V	Protein K10G4.16 [Source:RefSeq peptide;Acc:NP_001256737]
WBGene00206505	32.52	20456846	20457254	-1	V	Protein B0250.18, isoform a [Source:RefSeq peptide;Acc:NP_001256922]
WBGene00206507	38.89	18280277	18280528	-1	V	Protein Y51A2A.16 [Source:RefSeq peptide;Acc:NP_001256794]
WBGene00206508	36.32	18425185	18425608	-1	V	Protein ZK262.19 [Source:RefSeq peptide;Acc:NP_001256798]
WBGene00206510	35.18	20134606	20135347	-1	V	Protein Y113G7A.22 [Source:RefSeq peptide;Acc:NP_001256899]
WBGene00206515	42.24	8839663	8840261	-1	IV	Protein T28C6.11 [Source:RefSeq peptide;Acc:NP_001255340]
WBGene00206516	31.33	15654424	15655237	1	V	Protein F53E4.2 [Source:RefSeq peptide;Acc:NP_001256680]
WBGene00206517	37.7	4990102	4990613	1	II	Protein T27F7.12 [Source:RefSeq peptide;Acc:NP_001254095]
WBGene00206520	40.54	12765776	12765886	1	IV	Protein ZK897.10 [Source:RefSeq peptide;Acc:NP_001255662]
WBGene00206521	34.95	7087361	7087875	1	II	Protein T02G5.15 [Source:RefSeq peptide;Acc:NP_001254122]
WBGene00206523	36.61	18802924	18803360	-1	V	Protein C54E10.10 [Source:RefSeq peptide;Acc:NP_001256826]
WBGene00206524	34.9	18801433	18802177	-1	V	Protein C54E10.11 [Source:RefSeq peptide;Acc:NP_001256825]
WBGene00206527	33.79	16055620	16056282	1	X	Protein T27A8.7 [Source:RefSeq peptide;Acc:NP_001257270]
WBGene00206528	38.04	11213762	11214597	1	I	Protein Y53H1A.7 [Source:RefSeq peptide;Acc:NP_001251581]
WBGene00206532	29.89	11686152	11686238	-1	I	Protein F11A6.15 [Source:RefSeq peptide;Acc:NP_001251702]
WBGene00206533	35.77	8218219	8219342	1	III	Protein C30A5.16 [Source:RefSeq peptide;Acc:NP_001254956]
WBGene00206534	35.91	16302254	16302551	-1	V	Protein C31A11.13 [Source:RefSeq peptide;Acc:NP_001256702]
WBGene00206535	39.11	19771523	19771724	-1	V	Protein M162.15 [Source:RefSeq peptide;Acc:NP_001256886]
WBGene00219205	31.87	10942527	10943417	1	II	Protein R03D7.15 [Source:RefSeq peptide;Acc:NP_001254266]
WBGene00219206	45.08	13411814	13412423	1	I	Protein W05H12.4 [Source:RefSeq peptide;Acc:NP_001252159]
WBGene00219207	36.44	9103897	9104121	-1	IV	Protein C01F6.14 [Source:RefSeq peptide;Acc:NP_001255364]
WBGene00219209	29.41	10687901	10688563	1	V	Protein F29F11.20 [Source:RefSeq peptide;Acc:NP_001256251]
WBGene00219212	33.61	17286042	17286401	-1	V	Protein K10G4.16 [Source:RefSeq peptide;Acc:NP_001256737]
WBGene00219214	28.77	9782219	9782437	-1	II	Protein T10B9.14 [Source:RefSeq peptide;Acc:NP_001254229]
WBGene00219218	36.24	6341440	6342231	-1	IV	Protein Y73B6BL.288 [Source:RefSeq peptide;Acc:NP_001255282]
WBGene00219238	47.45	3629295	3630860	1	II	Protein M151.9 [Source:RefSeq peptide;Acc:NP_001254082]
WBGene00219241	48.08	16842656	16842942	-1	IV	Protein Y116A8A.150, isoform a [Source:RefSeq peptide;Acc:NP_001255903]
WBGene00219243	30.31	13696058	13698690	-1	IV	Protein T23G4.127 [Source:RefSeq peptide;Acc:NP_001255755]
WBGene00219244	47.32	16481233	16481735	1	IV	Protein Y51H4A.938, isoform a [Source:RefSeq peptide;Acc:NP_001255894]
WBGene00219272	37.07	5540984	5541822	-1	II	Protein C17C3.24 [Source:RefSeq peptide;Acc:NP_001254100]
WBGene00219278	41.71	12604961	12605171	1	X	Protein R09A8.9 [Source:RefSeq peptide;Acc:NP_001257195]
WBGene00219280	34.42	10012436	10013205	1	III	Protein C05B5.16 [Source:RefSeq peptide;Acc:NP_001255055]
WBGene00219281	31.23	7121657	7122194	-1	I	Protein K10D3.8 [Source:RefSeq peptide;Acc:NP_001250402]
WBGene00219282	31.95	8616405	8616814	-1	I	Protein F43G9.21 [Source:RefSeq peptide;Acc:NP_001250832]
WBGene00219283	29.48	8863996	8865545	-1	I	Protein F55H12.7, isoform a [Source:RefSeq peptide;Acc:NP_001250918]
WBGene00219285	39.23	9600445	9601015	-1	I	Protein K07A1.20 [Source:RefSeq peptide;Acc:NP_001251147]
WBGene00219286	42.98	9704952	9705293	1	I	Protein C04F12.16 [Source:RefSeq peptide;Acc:NP_001251187]
WBGene00219287	30.68	11272536	11273441	1	I	Protein F36D1.23 [Source:RefSeq peptide;Acc:NP_001251608]
WBGene00219289	29.69	8169600	8169828	1	II	Protein T05C12.15 [Source:RefSeq peptide;Acc:NP_001254143]
WBGene00219290	33.7	9523170	9523534	1	II	Protein AH6.17 [Source:RefSeq peptide;Acc:NP_001254216]
WBGene00219293	32	11499643	11500464	-1	II	Protein B0334.20 [Source:RefSeq peptide;Acc:NP_001254302]
WBGene00219295	32.86	3453300	3453932	1	III	Protein C34C12.12 [Source:RefSeq peptide;Acc:NP_001254874]
WBGene00219296	37.84	3548346	3548966	1	III	Protein C54C6.11 [Source:RefSeq peptide;Acc:NP_001254875]
WBGene00219298	26.25	9513891	9514549	1	III	Protein F55H2.8 [Source:RefSeq peptide;Acc:NP_001255004]
WBGene00219301	33.08	11699572	11700357	-1	X	Protein C44C10.15 [Source:RefSeq peptide;Acc:NP_001257165]
WBGene00219306	34.1	6268972	6270188	1	II	Protein F13H8.15 [Source:RefSeq peptide;Acc:NP_001254116]
WBGene00219308	39.21	16648027	16648480	-1	V	Protein W06G6.20 [Source:RefSeq peptide;Acc:NP_001256721]
WBGene00219309	39.08	20564383	20564666	1	V	Protein F26F2.13 [Source:RefSeq peptide;Acc:NP_001256928]
WBGene00219318	39.53	14708258	14708639	1	V
WBGene00219322	38.44	2169062	2169511	-1	II	Protein C33C12.12 [Source:RefSeq peptide;Acc:NP_001254049]
WBGene00219327	41.67	11915947	11916126	1	IV	Protein ZK822.9, isoform b [Source:RefSeq peptide;Acc:NP_001255598]
WBGene00219329	32.1	8786359	8787112	1	III	Protein K02D10.8 [Source:RefSeq peptide;Acc:NP_001254965]
WBGene00219332	23.93	17059283	17063800	-1	IV	Protein Y116A8C.467 [Source:RefSeq peptide;Acc:NP_001255915]
WBGene00219337	32.02	12951337	12952023	1	V	Protein T16G1.18 [Source:RefSeq peptide;Acc:NP_001256471]
WBGene00219351	34.7	15828626	15829772	1	X	Protein Y7A5A.20 [Source:RefSeq peptide;Acc:NP_001257269]
WBGene00219368	38.67	4362760	4363315	-1	X	Protein F14H12.17 [Source:RefSeq peptide;Acc:NP_001257007]
WBGene00219370	31.22	18434511	18435061	-1	V	Protein ZK262.20 [Source:RefSeq peptide;Acc:NP_001256799]
WBGene00219381	40.63	17764831	17765177	-1	V	Protein C47A10.16 [Source:UniProtKB/TrEMBL;Acc:I2HAH2]
WBGene00219394	34.2	11126898	11127628	-1	III	Protein Y48A6C.8 [Source:UniProtKB/TrEMBL;Acc:I2HAI5]
WBGene00219395	44.95	15112931	15113217	-1	IV	Protein M199.134 [Source:RefSeq peptide;Acc:NP_001255857]
WBGene00219410	35.42	3395881	3396552	1	IV	Protein C04C3.14 [Source:RefSeq peptide;Acc:NP_001255249]
WBGene00219412	27.03	6970965	6971297	-1	IV	Protein ZK381.62 [Source:RefSeq peptide;Acc:NP_001255288]
WBGene00219413	40.69	2317797	2318027	1	IV	Protein Y38F2AL.12 [Source:RefSeq peptide;Acc:NP_001255238]
WBGene00219414	46.81	16059781	16060235	-1	V	Protein F14H3.15 [Source:UniProtKB/TrEMBL;Acc:I2HAH1]
WBGene00219418	42.86	10021583	10021750	1	IV	Protein F44D12.19 [Source:UniProtKB/TrEMBL;Acc:I2HAL7]
WBGene00219419	35.47	18948152	18948354	-1	V
WBGene00219420	46.08	11146907	11147008	-1	V	Protein T19C4.24 [Source:UniProtKB/TrEMBL;Acc:I2HAL1]
WBGene00219421	37.81	11609868	11611126	1	III	Protein Y66D12A.30 [Source:RefSeq peptide;Acc:NP_001255133]
WBGene00219422	34.87	11011341	11014274	-1	I	Protein Y52B11A.20, isoform a [Source:UniProtKB/TrEMBL;Acc:I2HAH3]
WBGene00219424	32.48	2778141	2778571	1	IV	Protein Y54G2A.72 [Source:RefSeq peptide;Acc:NP_001255241]
WBGene00219434	36.5	11568654	11569242	-1	II	Protein F54D5.23 [Source:UniProtKB/TrEMBL;Acc:I2HAG4]
WBGene00219443	32.04	14937510	14937793	1	IV	Protein Y57G11C.1144 [Source:UniProtKB/TrEMBL;Acc:I2HAH6]
WBGene00219444	38.05	15000243	15000468	-1	IV	Protein Y41E3.461 [Source:UniProtKB/TrEMBL;Acc:I2HAH9]
WBGene00219445	48.76	17894785	17894985	1	V	Protein C06H5.12 [Source:UniProtKB/TrEMBL;Acc:I2HAK7]
WBGene00219446	48.26	17897546	17897746	-1	V	Protein C06H5.13; Protein C06H5.14 [Source:UniProtKB/TrEMBL;Acc:I2HAK8]
WBGene00219447	48.76	17904129	17904329	1	V	Protein C06H5.13; Protein C06H5.14 [Source:UniProtKB/TrEMBL;Acc:I2HAK8]
WBGene00219450	36.64	8949567	8951670	-1	I	Protein F53B6.13 [Source:RefSeq peptide;Acc:NP_001250941]
WBGene00219451	41.72	1978071	1980896	1	X	Protein F52D2.12 [Source:RefSeq peptide;Acc:NP_001256992]
WBGene00219453	34.03	8845498	8846073	-1	IV	Protein LINC-97, isoform a [Source:UniProtKB/TrEMBL;Acc:I2HAG7]
WBGene00219454	52.17	12639113	12639411	-1	IV	Protein C26H9A.3 [Source:RefSeq peptide;Acc:NP_001255655]
WBGene00219455	43.84	19491602	19491820	1	V	Protein Y43F8B.29 [Source:UniProtKB/TrEMBL;Acc:I2HAI3]
WBGene00219456	34.7	11917137	11917355	1	IV	Protein ZK822.10 [Source:RefSeq peptide;Acc:NP_001255600]
WBGene00219458	32.61	11500721	11502103	1	IV	Protein H21P03.10 [Source:RefSeq peptide;Acc:NP_001255560]
WBGene00219460	35.58	3132974	3135233	-1	I	Protein K09H9.9 [Source:RefSeq peptide;Acc:NP_001249308]
WBGene00219476	35.82	8922150	8922900	1	IV	Protein D1046.16 [Source:UniProtKB/TrEMBL;Acc:I7LHV7]
WBGene00219478	34.42	16067170	16067445	-1	IV	Protein Y105C5B.1418 [Source:UniProtKB/TrEMBL;Acc:I7LHW2]
WBGene00219489	42.64	11469620	11469748	-1	IV	Protein C10C6.13 [Source:UniProtKB/TrEMBL;Acc:I7KSD1]
WBGene00219493	38.26	17530157	17530718	-1	V	Protein C18D4.4, isoform b [Source:RefSeq peptide;Acc:NP_001256746]
WBGene00219497	38.63	4259737	4260391	-1	IV	Protein LINC-114, isoform a [Source:UniProtKB/TrEMBL;Acc:I7J4C7]
WBGene00219498	40.39	10203437	10203743	1	I	Protein Y106G6E.8 [Source:UniProtKB/TrEMBL;Acc:I7LHW1]
WBGene00219544	29.11	9938813	9940042	1	X	Protein C17G1.14 [Source:UniProtKB/TrEMBL;Acc:J7S138]
WBGene00219547	44.44	16868812	16869000	-1	IV	Protein T06A10.106 [Source:UniProtKB/TrEMBL;Acc:J7SEY7]
WBGene00220249	29.75	5029912	5030274	1	III	Protein R144.19 [Source:WormBase]
WBGene00220253	38.64	10695481	10695612	1	V	Protein C05A2.4 [Source:WormBase]
WBGene00220254	32.14	15752484	15752707	1	IV	Protein Y105C5A.1285 [Source:WormBase]
WBGene00220258	46.28	8190805	8191275	1	III	Protein C50C3.19 [Source:WormBase]
WBGene00235090	36.58	17573481	17574076	1	V	Protein C38D9.13 [Source:WormBase]
WBGene00235094	39.56	3236487	3236711	-1	V	Protein K08D9.9 [Source:WormBase]
WBGene00235095	36.45	11327356	11327569	1	IV	Protein B0035.21 [Source:WormBase]

## Sheet: GSGs
Table S1_2 List of GSGs
WormBase Gene Accession	GC content (%)	Gene Start (bp)	Gene End (bp)	Strand	Chromosome Name	Description
WBGene00000014	33.64	15817410	15817846	-1	V	Protein ABF-3 [Source:RefSeq peptide;Acc:NP_506950]
WBGene00000015	40.69	20557945	20558379	-1	V	Protein ABF-4 [Source:RefSeq peptide;Acc:NP_507965]
WBGene00000016	39.96	12792849	12793386	1	X	Protein ABF-5 [Source:RefSeq peptide;Acc:NP_510136]
WBGene00000017	37.73	12794177	12794873	1	X	Protein ABF-6 [Source:RefSeq peptide;Acc:NP_741914]
WBGene00000094	32.92	5371806	5373421	-1	II	Protein AGT-2 [Source:RefSeq peptide;Acc:NP_495008]
WBGene00000467	33	8324120	8328858	1	I	Transcription factor cep-1 [Source:UniProtKB/Swiss-Prot;Acc:Q20646]
WBGene00000558	37.24	1447222	1447707	1	V	Protein CNC-4 [Source:RefSeq peptide;Acc:NP_503416]
WBGene00000560	31.93	1763524	1764901	1	III	Protein CNC-6 [Source:RefSeq peptide;Acc:NP_497455]
WBGene00000592	38.85	14457475	14460141	1	V	Protein COH-3 [Source:RefSeq peptide;Acc:NP_506583]
WBGene00000804	47.83	13596953	13598035	1	II	Chromosome segregation and cytokinesis defective protein 1 [Source:UniProtKB/Swiss-Prot;Acc:O45952]
WBGene00000920	46.97	19815445	19816219	1	V	Protein DAF-28 [Source:RefSeq peptide;Acc:NP_507840]
WBGene00000930	34.83	10075288	10076358	1	X	Protein DAO-4 [Source:RefSeq peptide;Acc:NP_509691]
WBGene00000932	33.42	9735263	9736028	-1	III	Protein DAO-6 [Source:RefSeq peptide;Acc:NP_741265]
WBGene00001085	38.55	12445982	12451294	-1	IV	Protein DPY-26 [Source:RefSeq peptide;Acc:NP_502378]
WBGene00001111	39.69	113255	118631	-1	IV	Protein DUO-2 [Source:RefSeq peptide;Acc:NP_499864]
WBGene00001170	35.71	14431310	14432359	-1	V	Programmed cell death activator egl-1 [Source:UniProtKB/Swiss-Prot;Acc:O61667]
WBGene00001413	32.89	9104966	9107610	1	IV	Sex-determination protein fem-3 [Source:UniProtKB/Swiss-Prot;Acc:P34691]
WBGene00001482	35.83	20199255	20200641	1	V	Protein FOG-2, isoform b [Source:RefSeq peptide;Acc:NP_001041187]
WBGene00001571	38.39	8273469	8276021	-1	II	Protein GEI-14 [Source:RefSeq peptide;Acc:NP_495745]
WBGene00001584	35.4	7646200	7654230	-1	IV	Protein NRDE-4, isoform b [Source:RefSeq peptide;Acc:NP_501246]
WBGene00001688	41.45	8628935	8630777	1	III	G-protein regulator 1 [Source:UniProtKB/Swiss-Prot;Acc:Q95QJ7]
WBGene00001689	40.79	9391270	9393164	-1	III	G-protein regulator 2 [Source:UniProtKB/Swiss-Prot;Acc:Q03569]
WBGene00001693	36.55	8501339	8502282	1	X	Protein GRD-4 [Source:UniProtKB/TrEMBL;Acc:O02154]
WBGene00001702	41.48	3438312	3439502	1	IV	Protein GRD-13 [Source:RefSeq peptide;Acc:NP_001023422]
WBGene00001703	39.01	8499664	8501037	1	X	Protein GRD-14 [Source:RefSeq peptide;Acc:NP_509441]
WBGene00001731	45.53	5413223	5413993	-1	III	Protein GRL-22 [Source:RefSeq peptide;Acc:NP_498154]
WBGene00001733	31.75	17475417	17475838	-1	IV	Protein GRL-24 [Source:RefSeq peptide;Acc:NP_503117]
WBGene00001830	40.92	9645840	9650309	1	V	Protein HCP-2 [Source:RefSeq peptide;Acc:NP_505489]
WBGene00001910	39.89	9546092	9546838	1	V	Protein C50F4.6 [Source:RefSeq peptide;Acc:NP_505465]
WBGene00001964	34.73	5535240	5536149	1	II	Protein HLH-25 [Source:RefSeq peptide;Acc:NP_495063]
WBGene00001965	33.9	5532857	5533738	-1	II	Helix-loop-helix protein 26 [Source:UniProtKB/Swiss-Prot;Acc:Q18053]
WBGene00001966	34.22	5539081	5540211	-1	II	Protein HLH-27 [Source:RefSeq peptide;Acc:NP_495065]
WBGene00001967	37.88	17551057	17551877	1	X	Protein HLH-28 [Source:RefSeq peptide;Acc:NP_510838]
WBGene00001968	37.76	17547817	17548637	-1	X	Protein HLH-29 [Source:RefSeq peptide;Acc:NP_510837]
WBGene00001976	42.53	4672798	4673747	1	II	Protein HMG-11 [Source:RefSeq peptide;Acc:NP_494825]
WBGene00002068	39.29	5054089	5055335	-1	II	Protein IFY-1 [Source:RefSeq peptide;Acc:NP_494931]
WBGene00002085	31.65	5988526	5989394	1	II	Probable insulin-like peptide beta-type 2 [Source:UniProtKB/Swiss-Prot;Acc:Q09627]
WBGene00002086	35.58	5990102	5990770	-1	II	Probable insulin-like peptide beta-type 3 [Source:UniProtKB/Swiss-Prot;Acc:Q09628]
WBGene00002087	39.43	5996370	5997003	1	II	Probable insulin-like peptide beta-type 1 [Source:UniProtKB/Swiss-Prot;Acc:Q09626]
WBGene00002088	43.33	5998443	5999019	1	II	Putative insulin-like peptide beta-type 6 [Source:UniProtKB/Swiss-Prot;Acc:P56173]
WBGene00002089	41.3	6000491	6001013	1	II	Probable insulin-like peptide beta-type 5 [Source:UniProtKB/Swiss-Prot;Acc:P56174]
WBGene00002090	31.81	9682011	9682928	-1	IV	Probable insulin-like peptide beta-type 4 [Source:UniProtKB/Swiss-Prot;Acc:Q23430]
WBGene00002091	31.9	9680387	9680991	-1	IV	Protein INS-8, isoform b [Source:RefSeq peptide;Acc:NP_001255415]
WBGene00002092	41.69	8866238	8866640	-1	X	Protein INS-9 [Source:RefSeq peptide;Acc:NP_001024362]
WBGene00002093	36.89	14033995	14034341	1	V	Protein INS-10 [Source:RefSeq peptide;Acc:NP_001024125]
WBGene00002094	40.85	5556761	5557088	1	II	Probable insulin-like peptide gamma-type 1 B-chain-like peptide A-chain-like peptide [Source:UniProtKB/Swiss-Prot;Acc:Q18060]
WBGene00002095	31.88	5554617	5555306	1	II	Protein INS-12 [Source:RefSeq peptide;Acc:NP_001021963]
WBGene00002097	34.4	6745433	6745871	-1	II	Protein INS-14 [Source:RefSeq peptide;Acc:NP_001022153]
WBGene00002098	36.02	6744339	6744735	-1	II	Protein INS-15 [Source:RefSeq peptide;Acc:NP_001022154]
WBGene00002103	32.43	6010844	6011321	1	II	Protein INS-20 [Source:RefSeq peptide;Acc:NP_001022529]
WBGene00002104	34.7	10023804	10024120	1	III	Probable insulin-like peptide alpha-type 1 [Source:UniProtKB/Swiss-Prot;Acc:Q21507]
WBGene00002105	35.32	10026289	10026673	1	III	Probable insulin-like peptide alpha-type 2 [Source:UniProtKB/Swiss-Prot;Acc:Q21508]
WBGene00002106	41.81	10028247	10028600	1	III	Probable insulin-like peptide alpha-type 3 [Source:UniProtKB/Swiss-Prot;Acc:Q21506]
WBGene00002107	44.62	14031148	14031667	-1	I	Protein INS-24 [Source:RefSeq peptide;Acc:NP_493443]
WBGene00002108	39.14	14020364	14021155	1	I	Protein INS-25 [Source:RefSeq peptide;Acc:NP_001021849]
WBGene00002109	42.81	14037150	14037803	-1	I	Protein INS-26 [Source:RefSeq peptide;Acc:NP_493445]
WBGene00002110	37.24	14026649	14027569	1	I	Protein INS-27 [Source:RefSeq peptide;Acc:NP_001021847]
WBGene00002111	39.03	14012442	14013612	-1	I	Protein INS-28 [Source:RefSeq peptide;Acc:NP_001021850]
WBGene00002112	31.67	14018803	14019686	1	I	Protein INS-29 [Source:RefSeq peptide;Acc:NP_001021846]
WBGene00002113	45.35	14034954	14036040	-1	I	Protein INS-30 [Source:RefSeq peptide;Acc:NP_493444]
WBGene00002114	42.93	3127041	3127811	1	II	Protein INS-31 [Source:RefSeq peptide;Acc:NP_494454]
WBGene00002115	45.08	3802959	3803324	-1	II	Protein INS-32 [Source:RefSeq peptide;Acc:NP_494655]
WBGene00002116	38.36	13637847	13639311	-1	I	Protein INS-33 [Source:RefSeq peptide;Acc:NP_493389]
WBGene00002121	40.65	5530501	5530928	1	II	Protein INS-38 [Source:RefSeq peptide;Acc:NP_001021964]
WBGene00002148	35.88	6606435	6611163	-1	V	Protein GON-14, isoform a [Source:RefSeq peptide;Acc:NP_741557]
WBGene00002997	37.67	3056641	3060248	1	II	Protein LIN-8 [Source:RefSeq peptide;Acc:NP_494436]
WBGene00003038	33.95	10450658	10452003	1	II	Uncharacterized protein ZK673.3 [Source:UniProtKB/Swiss-Prot;Acc:Q09377]
WBGene00003221	30.99	4996839	5002350	1	I	Polycomb protein mes-3 [Source:UniProtKB/Swiss-Prot;Acc:Q10665]
WBGene00003473	38.18	6691369	6691863	-1	V	Metallothionein-1 [Source:UniProtKB/Swiss-Prot;Acc:P17511]
WBGene00003474	39.25	14018272	14018643	-1	V	Metallothionein-2 [Source:UniProtKB/Swiss-Prot;Acc:P17512]
WBGene00003508	36.4	10080152	10086291	1	I	Protein MUT-16, isoform a [Source:RefSeq peptide;Acc:NP_492660]
WBGene00003743	32.61	8238455	8243747	1	II	Protein NLP-5 [Source:RefSeq peptide;Acc:NP_495735]
WBGene00003744	37.99	17662452	17665357	1	X	Protein NLP-6, isoform b [Source:RefSeq peptide;Acc:NP_001257287]
WBGene00003745	35.38	8593195	8594042	1	X	Protein NLP-7, isoform b [Source:RefSeq peptide;Acc:NP_001257062]
WBGene00003747	36.43	4219643	4222184	1	V	Protein NLP-9, isoform a [Source:RefSeq peptide;Acc:NP_504168]
WBGene00003755	34.55	13505267	13505758	-1	IV	Protein NLP-17 [Source:RefSeq peptide;Acc:NP_502603]
WBGene00003758	33.21	7642057	7643125	-1	IV	Protein NLP-20 [Source:RefSeq peptide;Acc:NP_501244]
WBGene00003760	39.53	2341359	2342089	-1	X	Protein NLP-22 [Source:RefSeq peptide;Acc:NP_508424]
WBGene00003762	39.67	11616283	11616887	1	V	Protein NLP-24 [Source:RefSeq peptide;Acc:NP_505946]
WBGene00003763	34.89	19607511	19608410	1	V	Protein NLP-25 [Source:RefSeq peptide;Acc:NP_507801]
WBGene00003770	47.53	486123	486547	-1	III	Neuropeptide-like protein 32 YGGWG-amide GGW-amide GG-amide GYG-amide GGGWG-amide GGGW-amide GGG-amide GFYGG-amide GW-amide [Source:UniProtKB/Swiss-Prot;Acc:Q09982]
WBGene00003771	37.47	11147344	11147810	1	V	Neuropeptide-like protein 33 [Source:UniProtKB/Swiss-Prot;Acc:Q95ZN4]
WBGene00003785	42.98	9746718	9749972	1	II	Protein NOS-3, isoform b [Source:RefSeq peptide;Acc:NP_496101]
WBGene00003890	36.32	7243305	7245735	1	III	Protein OSM-10 [Source:RefSeq peptide;Acc:NP_498598]
WBGene00003977	39.65	11355236	11356370	1	I	Protein PES-2.1 [Source:RefSeq peptide;Acc:NP_492909]
WBGene00003979	42.09	11827999	11830020	-1	II	Protein PES-5, isoform c [Source:RefSeq peptide;Acc:NP_001254316]
WBGene00003983	36.05	12846203	12847836	-1	II	Patterned expression site protein 10 [Source:UniProtKB/Swiss-Prot;Acc:P41991]
WBGene00003992	41.58	6973964	6977318	-1	IV	P granule abnormality protein 1 [Source:UniProtKB/Swiss-Prot;Acc:Q9TZQ3]
WBGene00003993	39.45	8670545	8675051	-1	III	P granule abnormality protein 2 [Source:UniProtKB/Swiss-Prot;Acc:P34266]
WBGene00003994	44.59	4755985	4758608	1	V	Protein PGL-3, isoform a [Source:RefSeq peptide;Acc:NP_504278]
WBGene00004010	32.34	11131799	11135982	1	III	Protein PHA-1, isoform a [Source:RefSeq peptide;Acc:NP_001022890]
WBGene00004100	35.26	9996211	9997920	-1	III	Prion-like-(Q/N-rich) domain-bearing protein 8 [Source:UniProtKB/Swiss-Prot;Acc:P34291]
WBGene00004102	33.65	6528202	6532088	1	III	Protein PQN-10 [Source:RefSeq peptide;Acc:NP_498440]
WBGene00004108	36.7	12907832	12920131	1	X	Protein PQN-18, isoform a [Source:RefSeq peptide;Acc:NP_001257202]
WBGene00004118	36.54	4643999	4646346	-1	III	Protein PQN-29 [Source:RefSeq peptide;Acc:NP_497948]
WBGene00004138	41.78	12063434	12065391	-1	V	Protein PQN-53, isoform a [Source:RefSeq peptide;Acc:NP_506023]
WBGene00004146	49.01	9616032	9617539	1	V	Protein PQN-63 [Source:RefSeq peptide;Acc:NP_505479]
WBGene00004148	42.29	4610926	4620423	-1	X	Protein PQN-65, isoform a [Source:RefSeq peptide;Acc:NP_741772]
WBGene00004154	37.85	3269403	3280883	-1	I	Protein PQN-72, isoform b [Source:RefSeq peptide;Acc:NP_001122527]
WBGene00004163	39.4	1849045	1852902	1	III	Protein PQN-82 [Source:RefSeq peptide;Acc:NP_497464]
WBGene00004168	41.04	1655645	1656726	-1	I	Protein PQN-88 [Source:RefSeq peptide;Acc:NP_490877]
WBGene00004172	32.54	12307779	12311911	1	III	Protein PQN-92 [Source:RefSeq peptide;Acc:NP_499599]
WBGene00004324	35.27	7280552	7282873	-1	I	Protein RDE-2, isoform b [Source:RefSeq peptide;Acc:NP_001021399]
WBGene00004334	38.14	10218471	10220025	1	II	Protein REF-1 [Source:RefSeq peptide;Acc:NP_496204]
WBGene00004681	34.07	13521970	13540265	-1	IV	Protein RSD-2, isoform a [Source:RefSeq peptide;Acc:NP_001040952]
WBGene00004684	34.35	8358254	8363860	-1	I	Protein RSD-6 [Source:RefSeq peptide;Acc:NP_492269]
WBGene00004747	38.19	15039357	15048209	-1	V	Zinc finger protein sdc-3 [Source:UniProtKB/Swiss-Prot;Acc:P34706]
WBGene00004765	35.86	3613218	3627142	-1	III	Protein lag-3 [Source:UniProtKB/Swiss-Prot;Acc:Q09260]
WBGene00004783	41.09	6329578	6333600	1	IV	Protein SEU-1, isoform a [Source:RefSeq peptide;Acc:NP_500965]
WBGene00004796	33.93	13679445	13682456	1	III	Protein SID-2 [Source:RefSeq peptide;Acc:NP_499823]
WBGene00004954	34.16	6762715	6765202	1	IV	Protein SPD-3 [Source:RefSeq peptide;Acc:NP_501036]
WBGene00004965	37.94	5330576	5332175	-1	I	Spermatocyte protein spe-11 [Source:UniProtKB/Swiss-Prot;Acc:P54217]
WBGene00004966	31.21	8224608	8226299	-1	I	Protein SPE-12 [Source:RefSeq peptide;Acc:NP_492242]
WBGene00004971	44	12013451	12014050	1	IV	Spermatogenesis-defective protein spe-17 [Source:UniProtKB/Swiss-Prot;Acc:P34890]
WBGene00004973	28.82	5864529	5865902	-1	IV	Spermatocyte protein spe-27 [Source:UniProtKB/Swiss-Prot;Acc:P54218]
WBGene00004974	32.36	9933910	9934629	1	IV	Protein SPE-29 [Source:RefSeq peptide;Acc:NP_501791]
WBGene00005002	43.57	1016403	1017180	1	I	Protein SPP-17 [Source:RefSeq peptide;Acc:NP_740777]
WBGene00005004	33.19	6558766	6561525	-1	V	Protein SPP-19 [Source:RefSeq peptide;Acc:NP_504666]
WBGene00005005	33.66	6556653	6558310	-1	V	Protein SPP-20 [Source:RefSeq peptide;Acc:NP_504665]
WBGene00005012	41.19	4911228	4911948	1	III	Protein F26F4.2 [Source:RefSeq peptide;Acc:NP_498032]
WBGene00005028	31.76	9528780	9529862	1	II	Serpentine receptor class alpha-2 [Source:UniProtKB/Swiss-Prot;Acc:Q09204]
WBGene00005029	32.9	9539274	9540823	-1	II	Serpentine receptor class alpha-3 [Source:UniProtKB/Swiss-Prot;Acc:Q09205]
WBGene00005033	32.37	9544686	9546208	1	II	Serpentine receptor class alpha-7 [Source:UniProtKB/Swiss-Prot;Acc:Q09209]
WBGene00005034	32.94	9537729	9539085	1	II	Serpentine receptor class alpha-8 [Source:UniProtKB/Swiss-Prot;Acc:Q09210]
WBGene00005035	33.17	9532299	9533974	1	II	Serpentine receptor class alpha-9 [Source:UniProtKB/Swiss-Prot;Acc:Q09212]
WBGene00005043	37.05	12688727	12690572	1	I	Serpentine receptor class alpha-17 [Source:UniProtKB/Swiss-Prot;Acc:O17842]
WBGene00005044	35.86	12692169	12693724	1	I	Serpentine receptor class alpha-18 [Source:UniProtKB/Swiss-Prot;Acc:O18689]
WBGene00005046	39.11	12696558	12698214	1	I	Serpentine receptor class alpha-20 [Source:UniProtKB/Swiss-Prot;Acc:O17844]
WBGene00005047	37.44	12699430	12701093	1	I	Serpentine receptor class alpha-21 [Source:UniProtKB/Swiss-Prot;Acc:O18690]
WBGene00005048	37.36	12701439	12702886	1	I	Serpentine receptor class alpha-22 [Source:UniProtKB/Swiss-Prot;Acc:O17846]
WBGene00005049	37.66	12703435	12704727	1	I	Serpentine receptor class alpha-23 [Source:UniProtKB/Swiss-Prot;Acc:O62367]
WBGene00005050	36.35	12705097	12706983	1	I	Serpentine receptor class alpha-24 [Source:UniProtKB/Swiss-Prot;Acc:O62368]
WBGene00005051	37.3	12686116	12688206	1	I	Serpentine receptor class alpha-25 [Source:UniProtKB/Swiss-Prot;Acc:O17847]
WBGene00005052	30.33	6649789	6651819	-1	II	Protein SRA-26 [Source:RefSeq peptide;Acc:NP_495352]
WBGene00005053	30.4	6569014	6570434	1	II	Serpentine receptor class alpha-27 [Source:UniProtKB/Swiss-Prot;Acc:Q19549]
WBGene00005054	36.52	6570547	6573777	-1	II	Serpentine receptor class alpha-28 [Source:UniProtKB/Swiss-Prot;Acc:Q19550]
WBGene00005055	30.8	6574378	6575747	-1	II	Serpentine receptor class alpha-29 [Source:UniProtKB/Swiss-Prot;Acc:Q19552]
WBGene00005056	36.22	15192299	15203023	-1	IV	Protein SRA-30 [Source:RefSeq peptide;Acc:NP_502833]
WBGene00005057	30.23	6576974	6578478	-1	II	Serpentine receptor class alpha-31 [Source:UniProtKB/Swiss-Prot;Acc:Q18881]
WBGene00005058	33.45	4529636	4531964	-1	II	Serpentine receptor class alpha-32 [Source:UniProtKB/Swiss-Prot;Acc:Q10934]
WBGene00005059	34.6	4534742	4537241	-1	II	Serpentine receptor class alpha-33 [Source:UniProtKB/Swiss-Prot;Acc:Q10935]
WBGene00005060	33.92	4541865	4543668	-1	II	Serpentine receptor class alpha-34 [Source:UniProtKB/Swiss-Prot;Acc:Q10936]
WBGene00005061	36.46	4524634	4527900	-1	II	Protein SRA-35 [Source:RefSeq peptide;Acc:NP_872033]
WBGene00005062	29.82	4538988	4540731	-1	II	Protein SRA-36 [Source:RefSeq peptide;Acc:NP_494803]
WBGene00005073	31.92	7171652	7173590	1	III	Serpentine receptor class beta-8/9 [Source:UniProtKB/Swiss-Prot;Acc:P83260]
WBGene00005074	31.2	7174073	7175806	-1	III	Serpentine receptor class beta-8/9 [Source:UniProtKB/Swiss-Prot;Acc:P83260]
WBGene00005076	30.32	6491368	6492907	-1	III	Serpentine receptor class beta-11 [Source:UniProtKB/Swiss-Prot;Acc:P46506]
WBGene00005112	32.68	10547598	10549081	-1	V	Serpentine receptor class delta-34 [Source:UniProtKB/Swiss-Prot;Acc:Q19975]
WBGene00005113	34.06	12964376	12966022	1	V	Protein SRD-35, isoform a [Source:RefSeq peptide;Acc:NP_001041152]
WBGene00005116	33.67	13291806	13292984	1	X	Protein SRD-38 [Source:RefSeq peptide;Acc:NP_510211]
WBGene00005119	32.89	12326724	12328365	1	X	Serpentine receptor class delta-41 [Source:UniProtKB/Swiss-Prot;Acc:O17821]
WBGene00005120	32.44	13301599	13303457	-1	X	Protein SRD-42 [Source:RefSeq peptide;Acc:NP_510214]
WBGene00005121	36.29	13303905	13305844	-1	X	Protein SRD-43 [Source:RefSeq peptide;Acc:NP_510215]
WBGene00005122	32.34	12338440	12340248	1	X	Serpentine receptor class delta-44 [Source:UniProtKB/Swiss-Prot;Acc:O17823]
WBGene00005123	32.56	12328976	12330526	1	X	Serpentine receptor class delta-45 [Source:UniProtKB/Swiss-Prot;Acc:Q19505]
WBGene00005124	32.12	12332095	12333302	1	X	Serpentine receptor class delta-46 [Source:UniProtKB/Swiss-Prot;Acc:Q19508]
WBGene00005126	32.64	12336108	12337752	1	X	Serpentine receptor class delta-48 [Source:UniProtKB/Swiss-Prot;Acc:O17822]
WBGene00005140	39.2	16392482	16393828	-1	V	Serpentine receptor class delta-63 [Source:UniProtKB/Swiss-Prot;Acc:O17800]
WBGene00005141	34.04	1692081	1695106	-1	III	Protein SRD-64 [Source:RefSeq peptide;Acc:NP_497445]
WBGene00005143	40.99	1980823	1982647	-1	III	Protein SRD-66 [Source:RefSeq peptide;Acc:NP_497487]
WBGene00005144	42.93	2244165	2245827	-1	III	Protein SRD-67 [Source:RefSeq peptide;Acc:NP_497521]
WBGene00005145	43.67	16901215	16902826	-1	V	Protein SRD-68 [Source:RefSeq peptide;Acc:NP_507271]
WBGene00005159	32.65	6256948	6258362	-1	III	Serpentine receptor class gamma-1 [Source:UniProtKB/Swiss-Prot;Acc:P46570]
WBGene00005164	32.35	6264460	6266011	-1	III	Serpentine receptor class gamma-6 [Source:UniProtKB/Swiss-Prot;Acc:P54128]
WBGene00005165	30.97	6266510	6268159	-1	III	Serpentine receptor class gamma-7 [Source:UniProtKB/Swiss-Prot;Acc:P54129]
WBGene00005168	36.78	4677766	4679663	1	III	Serpentine receptor class gamma-10 [Source:UniProtKB/Swiss-Prot;Acc:P46568]
WBGene00005169	33.42	4680013	4681562	1	III	Serpentine receptor class gamma-11 [Source:UniProtKB/Swiss-Prot;Acc:P46569]
WBGene00005170	31.14	4672249	4674207	1	III	Serpentine receptor class gamma-13 [Source:UniProtKB/Swiss-Prot;Acc:P46567]
WBGene00005171	31.63	6312750	6314624	1	I	Serpentine receptor class gamma-14 [Source:UniProtKB/Swiss-Prot;Acc:P91275]
WBGene00005176	36.72	15637540	15640521	-1	IV	Protein SRG-19 [Source:RefSeq peptide;Acc:NP_502879]
WBGene00005178	43.57	3088474	3091296	-1	II	Protein SRG-21 [Source:RefSeq peptide;Acc:NP_494442]
WBGene00005179	38.17	3091503	3093692	-1	II	Protein SRG-22 [Source:RefSeq peptide;Acc:NP_494443]
WBGene00005180	37.94	3093902	3096160	-1	II	Protein SRG-23 [Source:RefSeq peptide;Acc:NP_494444]
WBGene00005181	37.03	3098403	3100646	-1	II	Protein SRG-24 [Source:RefSeq peptide;Acc:NP_494445]
WBGene00005183	32.87	5331267	5333055	1	V	Protein SRG-26 [Source:RefSeq peptide;Acc:NP_504422]
WBGene00005187	35.62	6716855	6718297	-1	V	Serpentine receptor class gamma-30 [Source:UniProtKB/Swiss-Prot;Acc:O45150]
WBGene00005203	32.74	13363715	13364728	1	V	Serpentine receptor class gamma-46 [Source:UniProtKB/Swiss-Prot;Acc:P91994]
WBGene00005204	32.03	14554980	14556287	-1	V	Serpentine receptor class gamma-47 [Source:UniProtKB/Swiss-Prot;Acc:O17699]
WBGene00005205	34.05	7072410	7073625	1	IV	Protein SRG-48 [Source:RefSeq peptide;Acc:NP_872110]
WBGene00005207	30.25	7074030	7075163	-1	IV	Protein SRG-50 [Source:RefSeq peptide;Acc:NP_501100]
WBGene00005208	31.77	15139101	15140932	-1	IV	Protein SRG-51 [Source:RefSeq peptide;Acc:NP_502827]
WBGene00005210	31.87	879793	881574	1	V	Serpentine receptor class gamma-53 [Source:UniProtKB/Swiss-Prot;Acc:O16974]
WBGene00005211	31.03	14921988	14924204	-1	V	Protein SRG-54 [Source:RefSeq peptide;Acc:NP_872230]
WBGene00005212	32.39	14926710	14928342	-1	V	Protein SRG-55 [Source:RefSeq peptide;Acc:NP_506679]
WBGene00005213	31.3	2735531	2738274	-1	V	Protein SRG-56 [Source:RefSeq peptide;Acc:NP_872216]
WBGene00005215	41.87	2758174	2759556	-1	V	Protein SRG-58 [Source:RefSeq peptide;Acc:NP_503750]
WBGene00005216	34.38	2722903	2725325	-1	V	Protein SRG-59 [Source:RefSeq peptide;Acc:NP_872217]
WBGene00005217	34.55	2721290	2722655	-1	V	Protein SRG-60 [Source:RefSeq peptide;Acc:NP_503739]
WBGene00005218	41.5	2739163	2740280	-1	V	Protein SRG-61 [Source:RefSeq peptide;Acc:NP_503744]
WBGene00005219	32.42	2740444	2744326	-1	V	Protein SRG-62 [Source:RefSeq peptide;Acc:NP_503745]
WBGene00005221	37.91	15736844	15740626	-1	X	Protein SRG-64 [Source:RefSeq peptide;Acc:NP_510589]
WBGene00005223	35.89	5480750	5482415	-1	V	Protein SRG-66 [Source:RefSeq peptide;Acc:NP_504449]
WBGene00005225	32.64	5463791	5465435	-1	V	Protein SRG-68 [Source:RefSeq peptide;Acc:NP_504444]
WBGene00005227	36.2	11485858	11487266	1	V	Protein SRH-1 [Source:RefSeq peptide;Acc:NP_001024135]
WBGene00005228	33.06	728309	734279	1	V	Protein SRH-2, isoform a [Source:RefSeq peptide;Acc:NP_001021364]
WBGene00005229	34.09	1682579	1685089	1	V	Protein SRH-3 [Source:RefSeq peptide;Acc:NP_503481]
WBGene00005230	34.47	4010470	4011966	1	V	Protein SRH-4 [Source:RefSeq peptide;Acc:NP_504119]
WBGene00005231	35.97	1685628	1686864	1	V	Protein SRH-5 [Source:RefSeq peptide;Acc:NP_503482]
WBGene00005233	30.65	4008227	4009818	1	V	Protein SRH-7 [Source:RefSeq peptide;Acc:NP_504118]
WBGene00005234	37.06	4005567	4007517	1	V	Protein SRH-8 [Source:RefSeq peptide;Acc:NP_504117]
WBGene00005236	34.62	6065507	6067089	-1	V	Protein SRH-10 [Source:RefSeq peptide;Acc:NP_504571]
WBGene00005237	33.17	8317637	8319050	-1	X	Protein SRH-11 [Source:RefSeq peptide;Acc:NP_509405]
WBGene00005240	35.28	13320984	13322355	1	V	Protein SRH-15 [Source:RefSeq peptide;Acc:NP_506302]
WBGene00005241	31.72	12292214	12293802	1	V	Protein SRH-16 [Source:RefSeq peptide;Acc:NP_506084]
WBGene00005242	31.59	14661305	14662928	1	V	Protein SRH-17 [Source:RefSeq peptide;Acc:NP_506622]
WBGene00005243	31.48	13318464	13320226	1	V	Protein SRH-18 [Source:RefSeq peptide;Acc:NP_506301]
WBGene00005244	34.86	1413144	1416545	1	X	Protein SRH-19 [Source:RefSeq peptide;Acc:NP_508266]
WBGene00005245	32.52	4924918	4926224	1	V	Protein SRH-20 [Source:RefSeq peptide;Acc:NP_504324]
WBGene00005246	34.3	4926671	4928195	1	V	Protein SRH-21 [Source:RefSeq peptide;Acc:NP_504325]
WBGene00005247	32.92	4923292	4924594	1	V	Protein SRH-22, isoform b [Source:RefSeq peptide;Acc:NP_001256054]
WBGene00005248	31.49	4921102	4922616	1	V	Protein SRH-23 [Source:RefSeq peptide;Acc:NP_504322]
WBGene00005250	36.97	12448541	12449887	1	II	Protein SRH-27 [Source:RefSeq peptide;Acc:NP_496647]
WBGene00005251	32.72	6774351	6776196	-1	V	Protein SRH-28 [Source:RefSeq peptide;Acc:NP_504715]
WBGene00005253	33.28	6769662	6771704	-1	V	Protein SRH-30 [Source:RefSeq peptide;Acc:NP_504714]
WBGene00005254	35.42	17707184	17709823	1	V	Protein SRH-31 [Source:RefSeq peptide;Acc:NP_507479]
WBGene00005255	32.69	17701212	17703285	1	V	Protein SRH-32 [Source:RefSeq peptide;Acc:NP_507477]
WBGene00005256	40.37	441820	443293	-1	V	Protein SRH-33 [Source:RefSeq peptide;Acc:NP_503203]
WBGene00005257	41.19	444893	446674	-1	V	Protein SRH-34 [Source:RefSeq peptide;Acc:NP_503204]
WBGene00005258	39.95	447569	449230	-1	V	Protein SRH-35 [Source:RefSeq peptide;Acc:NP_503205]
WBGene00005259	35.97	2819581	2821668	-1	V	Protein SRH-36 [Source:RefSeq peptide;Acc:NP_503764]
WBGene00005260	36.32	511194	512520	-1	V	Protein SRH-37 [Source:RefSeq peptide;Acc:NP_503228]
WBGene00005261	34.03	2920600	2922694	-1	V	Protein SRH-38 [Source:RefSeq peptide;Acc:NP_503793]
WBGene00005262	32.34	7763937	7765516	-1	II	Protein SRH-39 [Source:RefSeq peptide;Acc:NP_495632]
WBGene00005263	31.69	6610822	6612263	1	III	Protein SRH-40 [Source:RefSeq peptide;Acc:NP_498459]
WBGene00005271	33.57	9381228	9384995	1	II	Protein SRH-48 [Source:RefSeq peptide;Acc:NP_495999]
WBGene00005275	35.25	15374900	15376323	-1	V	Protein SRH-52 [Source:RefSeq peptide;Acc:NP_506816]
WBGene00005279	34.82	2771860	2773519	1	V	Protein SRH-56 [Source:RefSeq peptide;Acc:NP_503755]
WBGene00005280	37.53	3588283	3589721	1	II	Protein SRH-57 [Source:RefSeq peptide;Acc:NP_494590]
WBGene00005283	35.78	12514972	12516413	-1	II	Protein SRH-61 [Source:RefSeq peptide;Acc:NP_496672]
WBGene00005284	36.02	401688	403128	-1	V	Protein SRH-62 [Source:RefSeq peptide;Acc:NP_503190]
WBGene00005285	30.75	14523868	14525197	1	IV	Protein SRH-63 [Source:RefSeq peptide;Acc:NP_001023404]
WBGene00005288	38.28	12508950	12510135	1	II	Protein SRH-67 [Source:RefSeq peptide;Acc:NP_496669]
WBGene00005292	42.68	3123506	3124899	1	II	Protein SRH-71 [Source:RefSeq peptide;Acc:NP_494453]
WBGene00005293	42.12	1639213	1640596	-1	II	Serpentine receptor class H-72 [Source:UniProtKB/Swiss-Prot;Acc:P91536]
WBGene00005310	35.31	7463279	7464796	-1	V	Protein SRH-89 [Source:RefSeq peptide;Acc:NP_504919]
WBGene00005315	33.61	16246879	16248455	1	V	Protein SRH-95 [Source:RefSeq peptide;Acc:NP_507100]
WBGene00005317	36.22	16235171	16235747	-1	V	Protein SRH-98 [Source:RefSeq peptide;Acc:NP_001023831]
WBGene00005319	38.79	3713188	3714695	-1	II	Protein SRH-100 [Source:RefSeq peptide;Acc:NP_494626]
WBGene00005321	36.05	17162900	17165509	-1	V	Protein SRH-102 [Source:RefSeq peptide;Acc:NP_507341]
WBGene00005328	38.89	17219253	17220445	-1	V	Protein SRH-109 [Source:RefSeq peptide;Acc:NP_507361]
WBGene00005330	41.8	17484045	17485178	-1	V	Protein SRH-111 [Source:RefSeq peptide;Acc:NP_507428]
WBGene00005331	43.03	17225086	17226219	-1	V	Protein SRH-112 [Source:RefSeq peptide;Acc:NP_507363]
WBGene00005334	36.64	17255754	17257194	1	V	Protein SRH-115 [Source:RefSeq peptide;Acc:NP_507372]
WBGene00005335	36.58	17252931	17255128	-1	V	Protein SRH-116 [Source:RefSeq peptide;Acc:NP_507371]
WBGene00005337	37.73	17494306	17496171	-1	V	Protein SRH-118 [Source:RefSeq peptide;Acc:NP_507433]
WBGene00005338	35.23	16972434	16974088	1	V	Protein SRH-119 [Source:RefSeq peptide;Acc:NP_507292]
WBGene00005339	32.44	17395674	17398034	1	V	Protein SRH-120 [Source:RefSeq peptide;Acc:NP_507400]
WBGene00005340	33.33	15376501	15378003	-1	V	Protein SRH-122 [Source:RefSeq peptide;Acc:NP_506818]
WBGene00005341	40.8	17473999	17475471	1	V	Protein SRH-123 [Source:RefSeq peptide;Acc:NP_507424]
WBGene00005342	33.6	7475626	7476866	-1	V	Protein SRH-125 [Source:RefSeq peptide;Acc:NP_504922]
WBGene00005347	34.17	5151180	5152982	1	V	Protein SRH-130 [Source:RefSeq peptide;Acc:NP_504379]
WBGene00005357	38.69	15722188	15723999	1	V	Protein SRH-140 [Source:RefSeq peptide;Acc:NP_506913]
WBGene00005381	34.36	15219946	15221377	1	V	Protein SRH-165 [Source:RefSeq peptide;Acc:NP_506761]
WBGene00005386	38.3	15386923	15388870	-1	V	Protein SRH-170 [Source:RefSeq peptide;Acc:NP_506823]
WBGene00005387	38.89	19965700	19972559	1	V	Protein SRH-171 [Source:RefSeq peptide;Acc:NP_507865]
WBGene00005390	38.68	17178757	17180002	1	V	Protein SRH-174 [Source:RefSeq peptide;Acc:NP_507348]
WBGene00005395	35.03	16317567	16318805	1	V	Protein SRH-180 [Source:RefSeq peptide;Acc:NP_507123]
WBGene00005396	39.75	18474523	18476268	1	V	Protein SRH-181 [Source:RefSeq peptide;Acc:NP_507617]
WBGene00005397	43.47	18471985	18473530	-1	V	Protein SRH-182 [Source:RefSeq peptide;Acc:NP_507616]
WBGene00005398	31.02	19975610	19978320	-1	V	Protein SRH-183 [Source:RefSeq peptide;Acc:NP_507867]
WBGene00005399	33.2	10796863	10798157	-1	V	Protein SRH-184 [Source:RefSeq peptide;Acc:NP_505760]
WBGene00005400	38.11	3066228	3067497	1	V	Protein SRH-185 [Source:RefSeq peptide;Acc:NP_503836]
WBGene00005418	40.56	19317362	19318500	1	V	Protein SRH-208 [Source:RefSeq peptide;Acc:NP_507762]
WBGene00005419	40.66	18403722	18404867	-1	V	Protein SRH-209 [Source:RefSeq peptide;Acc:NP_507600]
WBGene00005441	34.16	7650242	7651857	-1	V	Protein SRH-234 [Source:RefSeq peptide;Acc:NP_504982]
WBGene00005442	39.46	17470223	17471664	-1	V	Protein SRH-235 [Source:RefSeq peptide;Acc:NP_507423]
WBGene00005443	39.58	17210716	17212039	-1	V	Protein SRH-236 [Source:RefSeq peptide;Acc:NP_507358]
WBGene00005447	37.15	2865199	2867284	1	V	Protein SRH-240 [Source:RefSeq peptide;Acc:NP_503777]
WBGene00005448	33.39	2867792	2869603	-1	V	Protein SRH-241 [Source:RefSeq peptide;Acc:NP_503778]
WBGene00005449	34.82	2870427	2872106	1	V	Protein SRH-243 [Source:RefSeq peptide;Acc:NP_503779]
WBGene00005456	37.8	3878630	3879891	1	II	Protein SRH-250 [Source:RefSeq peptide;Acc:NP_494681]
WBGene00005461	37.37	17064976	17066471	1	V	Protein SRH-255 [Source:RefSeq peptide;Acc:NP_001023867]
WBGene00005475	39.19	16590101	16592042	-1	V	Protein SRH-269 [Source:RefSeq peptide;Acc:NP_507198]
WBGene00005493	37.86	17792679	17794086	-1	V	Protein SRH-289 [Source:RefSeq peptide;Acc:NP_001023711]
WBGene00005502	40.48	17818867	17821003	1	V	Protein SRH-298 [Source:RefSeq peptide;Acc:NP_507498]
WBGene00005503	39.57	15863342	15864458	1	V	Protein SRH-299 [Source:RefSeq peptide;Acc:NP_001024041]
WBGene00005509	37.53	3592051	3593489	-1	II	Protein SRH-57 [Source:RefSeq peptide;Acc:NP_494590]
WBGene00005516	35.55	748344	750467	1	V	Protein SRI-4 [Source:RefSeq peptide;Acc:NP_503313]
WBGene00005517	42.88	11182817	11186137	1	I	Protein SRI-5, isoform a [Source:RefSeq peptide;Acc:NP_001021424]
WBGene00005518	39.14	13185684	13187428	1	V	Protein SRI-6, isoform a [Source:RefSeq peptide;Acc:NP_001256481]
WBGene00005519	39.96	15400327	15401820	1	V	Protein SRI-7 [Source:RefSeq peptide;Acc:NP_506828]
WBGene00005522	38.02	18804080	18806509	-1	V	Protein SRI-10 [Source:RefSeq peptide;Acc:NP_507674]
WBGene00005523	40.69	11695339	11697943	-1	I	Protein SRI-11 [Source:RefSeq peptide;Acc:NP_492979]
WBGene00005554	33.51	3140918	3142955	-1	II	Protein SRI-42 [Source:RefSeq peptide;Acc:NP_494457]
WBGene00005555	42.34	3143394	3144652	-1	II	Protein SRI-43 [Source:RefSeq peptide;Acc:NP_494458]
WBGene00005557	39.68	660091	661796	-1	II	Protein SRI-45 [Source:RefSeq peptide;Acc:NP_493782]
WBGene00005558	40.86	669506	671125	-1	II	Protein SRI-46 [Source:RefSeq peptide;Acc:NP_493785]
WBGene00005559	37.92	2656906	2658258	1	II	Protein SRI-47 [Source:RefSeq peptide;Acc:NP_494323]
WBGene00005563	38.83	3197613	3199098	-1	II	Protein SRI-51 [Source:RefSeq peptide;Acc:NP_494469]
WBGene00005565	41.74	3201204	3202619	-1	II	Protein SRI-53 [Source:RefSeq peptide;Acc:NP_494471]
WBGene00005582	37.69	17303054	17304438	1	V	Protein SRI-70 [Source:RefSeq peptide;Acc:NP_507380]
WBGene00005652	34.85	13049767	13053910	-1	V	Protein SRR-1 [Source:RefSeq peptide;Acc:NP_506262]
WBGene00005653	34.49	19213668	19217138	-1	V	Protein SRR-2 [Source:RefSeq peptide;Acc:NP_507735]
WBGene00005655	34.81	5019224	5022369	1	V	Protein SRR-4, isoform a [Source:RefSeq peptide;Acc:NP_504347]
WBGene00005656	32.58	5007229	5011728	1	V	Protein SRR-5 [Source:RefSeq peptide;Acc:NP_504345]
WBGene00005659	35.67	5001492	5003414	1	V	Protein SRR-8 [Source:RefSeq peptide;Acc:NP_504344]
WBGene00005661	34.07	7735619	7737024	1	V	Protein SRR-10 [Source:RefSeq peptide;Acc:NP_741566]
WBGene00005664	32.13	9488670	9490194	1	IV	Protein SRU-1 [Source:RefSeq peptide;Acc:NP_501676]
WBGene00005665	30.29	9486272	9487631	1	IV	Protein SRU-2 [Source:RefSeq peptide;Acc:NP_501675]
WBGene00005666	32.03	9496606	9497888	1	IV	Protein SRU-3 [Source:RefSeq peptide;Acc:NP_501678]
WBGene00005667	28.81	9498388	9499588	1	IV	Protein SRU-4 [Source:RefSeq peptide;Acc:NP_501679]
WBGene00005669	30.61	9490620	9491991	1	IV	Protein SRU-6 [Source:RefSeq peptide;Acc:NP_501677]
WBGene00005670	33.61	8492542	8494487	1	IV	Protein SRU-7 [Source:RefSeq peptide;Acc:NP_501450]
WBGene00005671	33.58	9843866	9846161	1	V	Protein SRU-8 [Source:RefSeq peptide;Acc:NP_505541]
WBGene00005672	33.31	13588993	13590337	1	IV	Protein SRU-9 [Source:RefSeq peptide;Acc:NP_502620]
WBGene00005674	34.44	13584946	13587288	1	IV	Protein SRU-11 [Source:RefSeq peptide;Acc:NP_502618]
WBGene00005675	32.18	13583209	13584479	1	IV	Protein SRU-12 [Source:RefSeq peptide;Acc:NP_502617]
WBGene00005676	32.25	12521239	12522621	-1	IV	Protein SRU-13 [Source:RefSeq peptide;Acc:NP_502397]
WBGene00005678	33.07	17396210	17397491	1	IV	Protein SRU-15 [Source:RefSeq peptide;Acc:NP_503103]
WBGene00005679	34.79	13579253	13582112	1	IV	Protein SRU-16 [Source:RefSeq peptide;Acc:NP_502616]
WBGene00005680	35.31	12505697	12507381	1	IV	Protein SRU-17 [Source:RefSeq peptide;Acc:NP_502394]
WBGene00005681	34	12502256	12504055	1	IV	Protein SRU-18 [Source:RefSeq peptide;Acc:NP_502393]
WBGene00005682	32.62	12498538	12500413	1	IV	Protein SRU-19 [Source:RefSeq peptide;Acc:NP_502392]
WBGene00005683	34.72	12496065	12497844	1	IV	Protein SRU-20, isoform a [Source:RefSeq peptide;Acc:NP_001023354]
WBGene00005684	32.86	13626769	13632697	1	IV	Protein SRU-21 [Source:RefSeq peptide;Acc:NP_502630]
WBGene00005685	36.31	15972907	15974936	-1	V	Protein SRU-22 [Source:RefSeq peptide;Acc:NP_507005]
WBGene00005686	35.12	15970433	15972579	-1	V	Protein SRU-23 [Source:RefSeq peptide;Acc:NP_507004]
WBGene00005687	40.57	667896	671442	-1	V	Protein SRU-24 [Source:RefSeq peptide;Acc:NP_503287]
WBGene00005688	36.4	672245	673895	-1	V	Protein SRU-25 [Source:RefSeq peptide;Acc:NP_503289]
WBGene00005689	33.27	12487579	12489721	1	IV	Serpentine receptor class U-26 [Source:UniProtKB/Swiss-Prot;Acc:P83502]
WBGene00005690	35.18	1499440	1500687	1	V	Protein SRU-27 [Source:RefSeq peptide;Acc:NP_503431]
WBGene00005691	36.02	1506295	1508096	1	V	Protein SRU-28 [Source:RefSeq peptide;Acc:NP_503434]
WBGene00005692	35.2	9811461	9812619	1	V	Protein SRU-29 [Source:RefSeq peptide;Acc:NP_505532]
WBGene00005693	35.64	9813838	9815007	1	V	Protein SRU-30 [Source:RefSeq peptide;Acc:NP_505533]
WBGene00005694	34.53	9816690	9817862	1	V	Protein SRU-31 [Source:RefSeq peptide;Acc:NP_505534]
WBGene00005696	33.65	9807635	9809432	1	V	Protein SRU-33 [Source:RefSeq peptide;Acc:NP_001023722]
WBGene00005698	32.41	8788449	8790244	-1	IV	Protein SRU-35 [Source:RefSeq peptide;Acc:NP_501518]
WBGene00005699	32.65	9841676	9843179	1	V	Protein SRU-36, isoform a [Source:RefSeq peptide;Acc:NP_001256143]
WBGene00005700	31.93	9805461	9806600	1	V	Protein SRU-37 [Source:RefSeq peptide;Acc:NP_505531]
WBGene00005701	33.89	9834463	9836088	-1	V	Protein SRU-38 [Source:RefSeq peptide;Acc:NP_505538]
WBGene00005702	31.01	9803476	9804607	1	V	Protein SRU-39 [Source:RefSeq peptide;Acc:NP_505530]
WBGene00005703	30.19	9832431	9834000	-1	V	Protein SRU-40, isoform a [Source:RefSeq peptide;Acc:NP_001256139]
WBGene00005705	32.41	15650467	15652413	1	V	Protein SRU-42 [Source:RefSeq peptide;Acc:NP_506894]
WBGene00005707	32.2	16466466	16467940	-1	V	Protein SRU-44 [Source:RefSeq peptide;Acc:NP_507165]
WBGene00005708	36.9	16565939	16567572	1	V	Protein SRU-45 [Source:RefSeq peptide;Acc:NP_001024223]
WBGene00005710	35.04	11289044	11291868	1	I	Protein SRU-47 [Source:RefSeq peptide;Acc:NP_492898]
WBGene00005711	37.67	5180174	5181495	1	X	Protein SRU-48 [Source:RefSeq peptide;Acc:NP_508881]
WBGene00005748	39.14	15198255	15199396	1	V	Protein SRW-1 [Source:RefSeq peptide;Acc:NP_506753]
WBGene00005749	38.48	2831011	2832577	1	V	Protein SRW-2 [Source:RefSeq peptide;Acc:NP_503766]
WBGene00005753	35.5	3808636	3810708	1	V	Protein SRW-6 [Source:RefSeq peptide;Acc:NP_504054]
WBGene00005754	35.99	3806261	3807752	1	V	Protein SRW-7 [Source:RefSeq peptide;Acc:NP_504053]
WBGene00005756	35.28	12757667	12759619	1	III	Protein SRW-9 [Source:RefSeq peptide;Acc:NP_001022977]
WBGene00005757	36.33	12755348	12756613	1	III	Protein SRW-10 [Source:RefSeq peptide;Acc:NP_499658]
WBGene00005758	34.91	15239070	15240315	-1	V	Protein SRW-11 [Source:RefSeq peptide;Acc:NP_001024058]
WBGene00005759	33.33	15237334	15238650	-1	V	Protein SRW-12 [Source:RefSeq peptide;Acc:NP_506769]
WBGene00005760	35.24	15232500	15233844	1	V	Protein SRW-13 [Source:RefSeq peptide;Acc:NP_506767]
WBGene00005761	35.72	15225950	15227472	1	V	Protein SRW-14, isoform a [Source:RefSeq peptide;Acc:NP_001256658]
WBGene00005762	36.57	15230543	15231893	1	V	Protein SRW-15 [Source:RefSeq peptide;Acc:NP_506766]
WBGene00005763	32.81	15273383	15274857	-1	V	Protein SRW-16 [Source:RefSeq peptide;Acc:NP_506782]
WBGene00005767	34.9	17078257	17079895	-1	V	Protein SRW-20 [Source:RefSeq peptide;Acc:NP_507325]
WBGene00005769	33.13	15268602	15269748	1	V	Protein SRW-22 [Source:RefSeq peptide;Acc:NP_506780]
WBGene00005771	36.49	15223968	15225359	1	V	Protein SRW-24 [Source:RefSeq peptide;Acc:NP_506763]
WBGene00005818	31.75	7429684	7431116	-1	V	Protein SRW-71 [Source:RefSeq peptide;Acc:NP_504906]
WBGene00005829	38.13	18431750	18434172	1	V	Protein SRW-82 [Source:RefSeq peptide;Acc:NP_507608]
WBGene00005830	39.67	18426580	18430537	1	V	Protein SRW-83 [Source:RefSeq peptide;Acc:NP_507606]
WBGene00005855	40.6	527902	528869	1	V	Protein SRW-108 [Source:RefSeq peptide;Acc:NP_503234]
WBGene00005986	34.02	6753126	6754774	-1	II	Protein SRX-95 [Source:RefSeq peptide;Acc:NP_495380]
WBGene00005995	39.52	3698599	3699691	-1	II	Protein SRX-104 [Source:RefSeq peptide;Acc:NP_494618]
WBGene00006024	35.79	13848679	13849969	1	V	Protein SRX-133 [Source:RefSeq peptide;Acc:NP_506431]
WBGene00006056	40.26	9892739	9893749	-1	IV	Protein SSS-1 [Source:RefSeq peptide;Acc:NP_501780]
WBGene00006057	43.23	14346008	14346997	1	V	Protein SSS-2 [Source:RefSeq peptide;Acc:NP_506557]
WBGene00006060	31.67	8052080	8053948	1	V	Protein STH-1 [Source:RefSeq peptide;Acc:NP_741574]
WBGene00006375	39.03	16405763	16407704	1	V	Protein SYP-1 [Source:RefSeq peptide;Acc:NP_507145]
WBGene00006376	35.76	5536701	5537718	1	V	Protein SYP-2 [Source:RefSeq peptide;Acc:NP_504462]
WBGene00006377	36.1	8663050	8664157	-1	I	Protein SYP-3 [Source:RefSeq peptide;Acc:NP_492345]
WBGene00006379	36.76	9980166	9984825	-1	I	Protein SYS-1, isoform a [Source:RefSeq peptide;Acc:NP_492639]
WBGene00006399	35.25	14984178	14987658	1	I	Protein TAG-4 [Source:RefSeq peptide;Acc:NP_493612]
WBGene00006440	38.05	3439108	3449177	1	I	Protein TAG-63 [Source:RefSeq peptide;Acc:NP_491161]
WBGene00006561	33.84	179008	183251	1	IV	T-cell defective protein 2 [Source:UniProtKB/Swiss-Prot;Acc:Q9N428]
WBGene00006645	32.92	6616304	6618542	1	I	Protein TSP-19 [Source:RefSeq peptide;Acc:NP_491904]
WBGene00006902	41.26	13269995	13272781	1	I	Protein VET-6 [Source:RefSeq peptide;Acc:NP_493332]
WBGene00006962	34.93	8041327	8044409	1	X	XO lethal protein 1 [Source:UniProtKB/Swiss-Prot;Acc:Q23229]
WBGene00006965	32.54	11850768	11853726	1	X	Protein XTR-1 [Source:RefSeq peptide;Acc:NP_509979]
WBGene00006966	36.36	12315540	12317673	1	X	Protein XTR-2 [Source:RefSeq peptide;Acc:NP_510059]
WBGene00006977	38.12	9002789	9004837	1	III	Zinc finger-interacting factor 1 [Source:UniProtKB/Swiss-Prot;Acc:P34482]
WBGene00006986	36.19	12335755	12345338	1	III	Protein ZIP-1, isoform a [Source:RefSeq peptide;Acc:NP_499602]
WBGene00007023	31.08	9209460	9212345	-1	V	Protein MDT-27 [Source:RefSeq peptide;Acc:NP_505386]
WBGene00007065	38.4	13780220	13781133	1	III	Protein POT-3 [Source:RefSeq peptide;Acc:NP_499848]
WBGene00007075	40.96	228080	229761	-1	X	Protein AC8.3 [Source:RefSeq peptide;Acc:NP_508042]
WBGene00007081	40.27	9519096	9520210	1	II	Uncharacterized protein AH6.3 [Source:UniProtKB/Swiss-Prot;Acc:Q09202]
WBGene00007083	36.36	14156831	14157622	1	V	Protein AH10.2 [Source:RefSeq peptide;Acc:NP_506503]
WBGene00007087	34.39	12146481	12150975	-1	IV	Protein B0001.2 [Source:RefSeq peptide;Acc:NP_502308]
WBGene00007088	39.63	12143431	12145731	-1	IV	Protein B0001.3, isoform b [Source:RefSeq peptide;Acc:NP_001122753]
WBGene00007090	41.11	12141160	12143331	-1	IV	Protein B0001.5 [Source:RefSeq peptide;Acc:NP_502306]
WBGene00007091	35.09	12156838	12164274	1	IV	Protein B0001.6 [Source:RefSeq peptide;Acc:NP_502310]
WBGene00007092	37.51	12150956	12154242	-1	IV	Protein B0001.7, isoform a [Source:RefSeq peptide;Acc:NP_001255627]
WBGene00007093	36.77	12138845	12141058	-1	IV	Protein B0001.8 [Source:RefSeq peptide;Acc:NP_502305]
WBGene00007094	31.02	12773657	12782257	1	I	Protein B0019.2 [Source:RefSeq peptide;Acc:NP_493237]
WBGene00007097	33.71	10297399	10298982	1	V	Protein B0024.4 [Source:RefSeq peptide;Acc:NP_505648]
WBGene00007109	40.78	11320800	11323636	1	IV	Protein B0035.6 [Source:RefSeq peptide;Acc:NP_502130]
WBGene00007123	34.46	20490771	20492485	-1	V	Protein SRBC-79 [Source:RefSeq peptide;Acc:NP_507942]
WBGene00007127	29.59	20487645	20489202	-1	V	Protein SRBC-78 [Source:RefSeq peptide;Acc:NP_001021344]
WBGene00007131	33.14	4376503	4378883	1	III	Protein B0284.1 [Source:RefSeq peptide;Acc:NP_497882]
WBGene00007132	36.12	4381739	4384141	1	III	Protein B0284.2 [Source:RefSeq peptide;Acc:NP_497884]
WBGene00007134	37.39	4384787	4387757	1	III	Protein B0284.4 [Source:RefSeq peptide;Acc:NP_497885]
WBGene00007136	35.47	4341685	4343336	-1	III	Uncharacterized protein B0285.3 [Source:UniProtKB/Swiss-Prot;Acc:P46553]
WBGene00007148	41.79	11518488	11519571	1	II	Protein B0334.10 [Source:RefSeq peptide;Acc:NP_496461]
WBGene00007149	34.96	11488287	11489619	1	II	Protein B0334.13 [Source:RefSeq peptide;Acc:NP_001021894]
WBGene00007156	37.89	10070923	10071830	-1	I	Protein B0379.2 [Source:RefSeq peptide;Acc:NP_492656]
WBGene00007159	42.69	10072582	10074387	-1	I	Protein B0379.7 [Source:RefSeq peptide;Acc:NP_740910]
WBGene00007163	38.78	15602915	15605155	-1	V	Protein FBXA-154 [Source:RefSeq peptide;Acc:NP_001021351]
WBGene00007182	36.13	18318595	18319776	1	V	Protein FBXB-119 [Source:RefSeq peptide;Acc:NP_507586]
WBGene00007183	38.3	18329112	18331179	-1	V	Protein B0462.4 [Source:RefSeq peptide;Acc:NP_001021352]
WBGene00007193	37.66	11345945	11347957	-1	II	Protein B0491.6, isoform a [Source:RefSeq peptide;Acc:NP_496425]
WBGene00007198	40.01	13854355	13857351	1	IV	Protein B0513.6 [Source:RefSeq peptide;Acc:NP_502667]
WBGene00007211	34.21	12808091	12811650	1	III	Protein BE10.3 [Source:RefSeq peptide;Acc:NP_499665]
WBGene00007220	39.15	13771575	13779025	1	II	Protein C01B9.1, isoform b [Source:RefSeq peptide;Acc:NP_001122576]
WBGene00007222	35.69	9099263	9101585	1	IV	Protein C01F6.2 [Source:RefSeq peptide;Acc:NP_501585]
WBGene00007224	44.21	9267336	9268303	1	II	Protein C01G6.2 [Source:RefSeq peptide;Acc:NP_495974]
WBGene00007241	32.48	15092966	15094338	1	V	Protein C01G10.16 [Source:RefSeq peptide;Acc:NP_001021356]
WBGene00007243	44.41	14578285	14578597	1	II	Protein NSPB-7 [Source:RefSeq peptide;Acc:NP_497029]
WBGene00007244	45.09	14581465	14582360	-1	II	Protein C01G12.3 [Source:RefSeq peptide;Acc:NP_497030]
WBGene00007246	43.93	14587957	14588261	-1	II	Protein NSPB-10 [Source:RefSeq peptide;Acc:NP_497032]
WBGene00007247	38.89	14588621	14591893	-1	II	Protein C01G12.7 [Source:RefSeq peptide;Acc:NP_497033]
WBGene00007250	39.55	14580331	14581043	-1	II	Protein NSPB-8 [Source:RefSeq peptide;Acc:NP_001021903]
WBGene00007251	41.78	14580893	14581275	1	II	Protein NSPB-9 [Source:RefSeq peptide;Acc:NP_001021904]
WBGene00007257	31.38	7227864	7229434	1	I	Protein C01H6.8, isoform a [Source:RefSeq peptide;Acc:NP_001122415]
WBGene00007259	34.13	12658476	12661062	-1	X	Protein C02B4.3 [Source:RefSeq peptide;Acc:NP_510114]
WBGene00007273	38.05	4096045	4097140	1	III	Protein C03C10.7 [Source:RefSeq peptide;Acc:NP_001021140]
WBGene00007278	36.32	9657058	9657850	-1	I	Protein LAB-1 [Source:RefSeq peptide;Acc:NP_492566]
WBGene00007279	30.1	11291188	11292569	1	V	Protein C03E10.1 [Source:RefSeq peptide;Acc:NP_505867]
WBGene00007281	34.35	11286818	11288226	1	V	Protein C03E10.3 [Source:RefSeq peptide;Acc:NP_505865]
WBGene00007283	35.66	11271351	11272469	1	V	Protein CLEC-222 [Source:RefSeq peptide;Acc:NP_505862]
WBGene00007288	35.12	13664587	13665352	1	X	Protein C04A11.5 [Source:RefSeq peptide;Acc:NP_001024354]
WBGene00007299	44.13	9690098	9690557	-1	I	Protein C04F12.5 [Source:RefSeq peptide;Acc:NP_492577]
WBGene00007301	36.02	9695708	9696762	-1	I	Protein C04F12.7 [Source:RefSeq peptide;Acc:NP_492579]
WBGene00007307	47.44	10110347	10111577	-1	IV	Protein C04G2.8 [Source:RefSeq peptide;Acc:NP_501837]
WBGene00007310	30.41	10119460	10122389	-1	IV	Protein C04G2.11 [Source:RefSeq peptide;Acc:NP_501840]
WBGene00007311	32.42	7958844	7960237	1	II	Protein C04H4.1 [Source:RefSeq peptide;Acc:NP_001021915]
WBGene00007313	37.18	14535447	14537579	-1	II	Protein CLEC-147 [Source:RefSeq peptide;Acc:NP_497022]
WBGene00007316	29.94	14550913	14552485	1	II	Protein NLP-41 [Source:RefSeq peptide;Acc:NP_001021917]
WBGene00007317	37.93	10842682	10844674	-1	X	Protein C05A9.2 [Source:RefSeq peptide;Acc:NP_509809]
WBGene00007319	35.06	9987768	9988460	-1	III	Uncharacterized protein C05B5.1 [Source:UniProtKB/Swiss-Prot;Acc:P34289]
WBGene00007320	40.97	9999819	10000516	-1	III	Uncharacterized protein C05B5.2 [Source:UniProtKB/Swiss-Prot;Acc:P34290]
WBGene00007322	30.3	10001375	10003113	1	III	Uncharacterized F-box protein C05B5.5 [Source:UniProtKB/Swiss-Prot;Acc:P34293]
WBGene00007323	41.04	10007973	10010177	-1	III	F-box A protein 155 [Source:UniProtKB/Swiss-Prot;Acc:P34294]
WBGene00007324	31.1	10005457	10006784	-1	III	Uncharacterized protein C05B5.8 [Source:UniProtKB/Swiss-Prot;Acc:Q86DA7]
WBGene00007334	36.13	9938106	9938963	-1	II	Protein C05C10.7 [Source:RefSeq peptide;Acc:NP_872055]
WBGene00007336	28.47	11246448	11248052	-1	IV	Protein C05C12.4 [Source:RefSeq peptide;Acc:NP_502110]
WBGene00007337	37.5	11260331	11261170	-1	IV	Protein C05C12.5 [Source:RefSeq peptide;Acc:NP_502113]
WBGene00007345	38.86	12945616	12946562	-1	X	Protein C05E7.3 [Source:RefSeq peptide;Acc:NP_510153]
WBGene00007348	40.18	14747320	14750390	1	X	Protein C05G5.2 [Source:RefSeq peptide;Acc:NP_510448]
WBGene00007356	39.09	10564175	10564678	-1	II	Protein C06A1.6 [Source:RefSeq peptide;Acc:NP_496274]
WBGene00007359	35.45	17437338	17438155	1	IV	Protein C06A12.8 [Source:RefSeq peptide;Acc:NP_001021299]
WBGene00007360	32.97	13902795	13903886	1	V	Protein C06B3.1 [Source:RefSeq peptide;Acc:NP_506447]
WBGene00007365	32.4	13908128	13909513	-1	V	Protein C06B3.6 [Source:RefSeq peptide;Acc:NP_506450]
WBGene00007366	32.08	13909748	13911524	1	V	Protein C06B3.7 [Source:RefSeq peptide;Acc:NP_506451]
WBGene00007380	38.02	15988754	15991607	1	V	Protein C06C6.6 [Source:RefSeq peptide;Acc:NP_507011]
WBGene00007381	39.59	15992206	15995607	1	V	Protein C06C6.7 [Source:RefSeq peptide;Acc:NP_507012]
WBGene00007382	37.12	15997136	15997768	1	V	Protein C06C6.8 [Source:RefSeq peptide;Acc:NP_507014]
WBGene00007383	38.91	15996214	15996745	-1	V	Protein C06C6.9 [Source:RefSeq peptide;Acc:NP_507013]
WBGene00007391	35	11143059	11144758	-1	V	Protein C06H2.7, isoform b [Source:RefSeq peptide;Acc:NP_001256305]
WBGene00007392	34.91	17895307	17896804	-1	V	Protein FBXA-156 [Source:RefSeq peptide;Acc:NP_741646]
WBGene00007393	36.15	17899828	17901913	1	V	Protein FBXA-157 [Source:RefSeq peptide;Acc:NP_507510]
WBGene00007405	36.05	9663294	9667529	-1	III	Uncharacterized protein C07A9.9 [Source:UniProtKB/Swiss-Prot;Acc:P34320]
WBGene00007406	38.66	9685170	9686726	-1	III	Uncharacterized protein C07A9.10 [Source:UniProtKB/Swiss-Prot;Acc:P34321]
WBGene00007407	30.4	9516507	9517187	-1	X	Protein C07B5.2 [Source:RefSeq peptide;Acc:NP_509600]
WBGene00007410	32.58	9519022	9521486	1	X	Protein C07B5.6 [Source:RefSeq peptide;Acc:NP_509601]
WBGene00007411	33.44	9185064	9186023	1	IV	Protein C07C7.1 [Source:RefSeq peptide;Acc:NP_501600]
WBGene00007414	44.34	10353633	10357520	-1	II	Protein C07E3.3 [Source:RefSeq peptide;Acc:NP_496230]
WBGene00007418	35.25	10352105	10353463	1	II	Protein C07E3.8 [Source:RefSeq peptide;Acc:NP_496229]
WBGene00007423	31.33	10105712	10106691	1	V	Protein C08B6.2, isoform c [Source:RefSeq peptide;Acc:NP_001256181]
WBGene00007427	30.53	10123638	10124754	1	V	Protein C08B6.6 [Source:RefSeq peptide;Acc:NP_505602]
WBGene00007430	35.88	10125052	10127537	1	V	Protein C08B6.10 [Source:RefSeq peptide;Acc:NP_505603]
WBGene00007431	30.66	10107789	10109898	1	V	Protein C08B6.11 [Source:RefSeq peptide;Acc:NP_741612]
WBGene00007432	31.63	10119574	10120986	-1	V	Protein SRXA-18 [Source:RefSeq peptide;Acc:NP_001023631]
WBGene00007439	36.76	18350148	18350555	1	V	Protein C08E8.3 [Source:RefSeq peptide;Acc:NP_507589]
WBGene00007441	45.61	18359818	18359988	-1	V	Protein C08E8.5 [Source:RefSeq peptide;Acc:NP_001023636]
WBGene00007442	36.19	18368014	18368422	-1	V	Protein C08E8.6 [Source:RefSeq peptide;Acc:NP_001023637]
WBGene00007445	41.75	11155029	11156695	1	IV	Protein C08F8.3 [Source:RefSeq peptide;Acc:NP_502090]
WBGene00007450	31.73	13623835	13625432	1	IV	Protein C08F11.1 [Source:RefSeq peptide;Acc:NP_502629]
WBGene00007451	29.91	13622366	13623134	1	IV	Protein C08F11.2 [Source:RefSeq peptide;Acc:NP_502628]
WBGene00007452	30.56	13619508	13621513	1	IV	Protein C08F11.3 [Source:RefSeq peptide;Acc:NP_502627]
WBGene00007453	31.76	13633439	13635220	1	IV	Protein FBXA-98 [Source:RefSeq peptide;Acc:NP_502631]
WBGene00007454	42.57	13637288	13638525	1	IV	Protein C08F11.7 [Source:RefSeq peptide;Acc:NP_502632]
WBGene00007456	27.17	13644463	13645923	-1	IV	Protein SRZ-29 [Source:RefSeq peptide;Acc:NP_502634]
WBGene00007457	43.87	13648037	13649210	-1	IV	Protein C08F11.10 [Source:RefSeq peptide;Acc:NP_502636]
WBGene00007458	32.47	13646735	13647658	-1	IV	UPF0375 protein C08F11.11 [Source:UniProtKB/Swiss-Prot;Acc:O62053]
WBGene00007459	34.39	13650660	13651511	-1	IV	UPF0375 protein C08F11.12 [Source:UniProtKB/Swiss-Prot;Acc:Q9U3R0]
WBGene00007460	31.17	13607440	13609884	-1	IV	Protein C08F11.13, isoform a [Source:RefSeq peptide;Acc:NP_001255752]
WBGene00007478	45.06	14698715	14699331	1	II	Protein C09F9.1 [Source:RefSeq peptide;Acc:NP_497052]
WBGene00007484	38.64	15977762	15982600	-1	X	Protein C09G1.2 [Source:RefSeq peptide;Acc:NP_510619]
WBGene00007489	40.4	10714913	10716454	1	II	Uncharacterized protein C09F5.7 [Source:UniProtKB/Swiss-Prot;Acc:Q09458]
WBGene00007495	29.27	8886526	8888602	1	IV	Protein C09G9.5, isoform a [Source:RefSeq peptide;Acc:NP_001255350]
WBGene00007499	35.82	11100972	11103757	-1	II	Protein C09H10.5, isoform c [Source:RefSeq peptide;Acc:NP_001254275]
WBGene00007506	31	9371508	9373636	1	IV	Protein C10C5.2 [Source:RefSeq peptide;Acc:NP_501649]
WBGene00007511	36.29	9385124	9385619	1	IV	Protein C10C5.7 [Source:RefSeq peptide;Acc:NP_001021322]
WBGene00007515	32.73	11465429	11467353	-1	IV	Protein C10C6.7, isoform b [Source:RefSeq peptide;Acc:NP_001076661]
WBGene00007521	33.19	9617247	9619093	1	X	Protein C11E4.7, isoform a [Source:RefSeq peptide;Acc:NP_001257080]
WBGene00007526	51	15142005	15142404	-1	X	Protein C11G10.2 [Source:RefSeq peptide;Acc:NP_510516]
WBGene00007532	41.92	14295822	14296656	-1	X	Protein C11H1.8 [Source:RefSeq peptide;Acc:NP_741929]
WBGene00007538	37.65	10242855	10243178	-1	V	Protein C12D8.9, isoform a [Source:RefSeq peptide;Acc:NP_001256201]
WBGene00007540	29.92	10219455	10220470	-1	V	Protein C12D8.13 [Source:RefSeq peptide;Acc:NP_001023649]
WBGene00007541	38.42	10228052	10228405	-1	V	Protein FIPR-4 [Source:RefSeq peptide;Acc:NP_001023650]
WBGene00007542	30.67	10228717	10229241	-1	V	Protein C12D8.15 [Source:RefSeq peptide;Acc:NP_001023651]
WBGene00007543	36.53	10229812	10230134	1	V	Protein FIPR-7 [Source:RefSeq peptide;Acc:NP_001023652]
WBGene00007558	33.13	10595262	10596562	-1	II	Protein C14A4.7, isoform a [Source:RefSeq peptide;Acc:NP_001021951]
WBGene00007572	31.44	18169087	18171618	-1	V	Protein C14A6.8 [Source:RefSeq peptide;Acc:NP_507551]
WBGene00007577	34.56	3713461	3718747	1	III	Protein NRDE-1 [Source:RefSeq peptide;Acc:NP_497752]
WBGene00007602	37.53	12207097	12212206	1	I	Protein C15C6.3 [Source:RefSeq peptide;Acc:NP_493082]
WBGene00007604	39.54	12734183	12736041	1	V	Protein C15C8.1 [Source:RefSeq peptide;Acc:NP_506183]
WBGene00007611	40.32	9654352	9655859	-1	III	Uncharacterized protein C15H7.4 [Source:UniProtKB/Swiss-Prot;Acc:P34338]
WBGene00007615	38.18	14417955	14420081	1	V	Protein SET-31 [Source:RefSeq peptide;Acc:NP_506569]
WBGene00007618	36.91	14392240	14393561	1	V	Protein C15H11.10 [Source:RefSeq peptide;Acc:NP_001023661]
WBGene00007619	43.84	14415814	14416146	1	V	Protein C15H11.11, isoform a [Source:RefSeq peptide;Acc:NP_001023662]
WBGene00007629	34.08	4155388	4157394	-1	III	Uncharacterized protein C16C10.9 [Source:UniProtKB/Swiss-Prot;Acc:Q09465]
WBGene00007633	34.45	9132215	9134539	1	II	Protein C16D2.1, isoform a [Source:RefSeq peptide;Acc:NP_495948]
WBGene00007634	50.91	12525344	12525783	-1	X	Protein C16D6.1 [Source:RefSeq peptide;Acc:NP_510099]
WBGene00007638	41.82	11616816	11620263	-1	I	Protein C17D12.3 [Source:RefSeq peptide;Acc:NP_492962]
WBGene00007639	44.89	11586236	11587331	1	I	Protein C17D12.5 [Source:RefSeq peptide;Acc:NP_492956]
WBGene00007640	35.58	11604604	11611301	-1	I	Protein C17D12.7 [Source:RefSeq peptide;Acc:NP_492959]
WBGene00007641	38.07	9408356	9410094	-1	I	Protein C17E4.1, isoform a [Source:RefSeq peptide;Acc:NP_492500]
WBGene00007642	37.47	9412314	9413223	1	I	Protein C17E4.2 [Source:RefSeq peptide;Acc:NP_492501]
WBGene00007644	33.33	9419423	9419998	1	I	Protein C17E4.4 [Source:RefSeq peptide;Acc:NP_492503]
WBGene00007648	39.52	9919302	9920346	1	X	Protein C17G1.1 [Source:RefSeq peptide;Acc:NP_509664]
WBGene00007649	34.37	9921555	9922843	1	X	Protein C17G1.2 [Source:RefSeq peptide;Acc:NP_509665]
WBGene00007658	34.23	13113487	13116434	1	I	Protein C17H1.5 [Source:RefSeq peptide;Acc:NP_493297]
WBGene00007659	37.36	13130808	13132464	-1	I	Protein C17H1.6 [Source:RefSeq peptide;Acc:NP_493300]
WBGene00007660	39.12	13136467	13138521	-1	I	Protein C17H1.7 [Source:RefSeq peptide;Acc:NP_493301]
WBGene00007662	35.05	13121092	13123513	1	I	Protein C17H1.9 [Source:RefSeq peptide;Acc:NP_001021003]
WBGene00007667	32.16	15042956	15045135	-1	X	Protein FBXA-97 [Source:RefSeq peptide;Acc:NP_510499]
WBGene00007673	41.24	17532353	17532786	-1	V	Protein C18D4.3 [Source:RefSeq peptide;Acc:NP_507441]
WBGene00007674	38.83	17530813	17531510	-1	V	Protein C18D4.4, isoform c [Source:UniProtKB/TrEMBL;Acc:I7K4P7]
WBGene00007677	38.81	17544157	17546985	-1	V	Protein C18D4.8 [Source:RefSeq peptide;Acc:NP_507444]
WBGene00007678	32.68	17528029	17529910	1	V	Protein SRZ-90 [Source:RefSeq peptide;Acc:NP_507439]
WBGene00007682	45.03	11810556	11811048	1	III	Protein C18D11.6 [Source:RefSeq peptide;Acc:NP_001021177]
WBGene00007716	32.28	15051009	15052526	-1	V	Protein FBXA-82, isoform a [Source:RefSeq peptide;Acc:NP_506704]
WBGene00007720	33.21	15067463	15068573	1	V	Protein C25D7.10 [Source:RefSeq peptide;Acc:NP_506710]
WBGene00007727	40.26	19395055	19396609	1	V	Protein C25F9.8 [Source:RefSeq peptide;Acc:NP_507774]
WBGene00007728	33.04	19416633	19417894	1	V	Protein C25F9.9 [Source:RefSeq peptide;Acc:NP_507779]
WBGene00007734	39.88	12456913	12458607	1	IV	Protein C25G4.7, isoform a [Source:RefSeq peptide;Acc:NP_001255646]
WBGene00007747	35.03	13297520	13298050	1	V	Protein C26E1.1 [Source:RefSeq peptide;Acc:NP_506294]
WBGene00007748	35.47	13305168	13307287	1	V	Protein C26E1.2, isoform a [Source:RefSeq peptide;Acc:NP_001256496]
WBGene00007749	34.77	13301652	13304786	1	V	Protein CEH-79 [Source:RefSeq peptide;Acc:NP_506295]
WBGene00007762	43.31	8901644	8903183	1	IV	Protein C27B7.5 [Source:RefSeq peptide;Acc:NP_501546]
WBGene00007765	30.54	8915389	8916128	-1	IV	Protein C27B7.9 [Source:RefSeq peptide;Acc:NP_001021334]
WBGene00007769	40.2	11422034	11423600	1	I	Protein C27C7.7 [Source:RefSeq peptide;Acc:NP_492917]
WBGene00007770	35.94	11436782	11437407	1	I	Protein NHR-259 [Source:RefSeq peptide;Acc:NP_492922]
WBGene00007773	38.15	14863609	14865844	-1	X	Protein C27C12.3 [Source:RefSeq peptide;Acc:NP_510467]
WBGene00007788	38.6	4429618	4434399	-1	III	Protein C28A5.1 [Source:RefSeq peptide;Acc:NP_497901]
WBGene00007789	38.51	4434750	4439543	-1	III	Protein C28A5.2 [Source:RefSeq peptide;Acc:NP_497902]
WBGene00007794	34.32	9741860	9743147	-1	IV	Protein C28D4.7 [Source:RefSeq peptide;Acc:NP_501734]
WBGene00007796	32.77	9738510	9739220	1	IV	Protein C28D4.10 [Source:RefSeq peptide;Acc:NP_001021335]
WBGene00007797	38.27	10812344	10813404	-1	V	Protein C29A12.1 [Source:RefSeq peptide;Acc:NP_505765]
WBGene00007804	37.77	15346682	15347388	-1	V	Protein C29F3.3 [Source:RefSeq peptide;Acc:NP_506806]
WBGene00007806	35.67	15347847	15349144	-1	V	Protein CLEC-230 [Source:RefSeq peptide;Acc:NP_506807]
WBGene00007807	33.54	15354833	15357572	1	V	Protein C29F3.7, isoform a [Source:RefSeq peptide;Acc:NP_741643]
WBGene00007809	33.83	11222048	11223936	-1	IV	Protein C29F4.3 [Source:RefSeq peptide;Acc:NP_502106]
WBGene00007816	35.54	16076777	16085215	-1	X	Protein C30F2.2 [Source:RefSeq peptide;Acc:NP_510631]
WBGene00007818	42.76	16075061	16075668	-1	X	Protein C30F2.4 [Source:RefSeq peptide;Acc:NP_001024435]
WBGene00007827	31.69	17368593	17370615	1	IV	Protein C30H6.10 [Source:RefSeq peptide;Acc:NP_741499]
WBGene00007831	35.2	16297370	16298278	1	V	Protein SRBC-83 [Source:RefSeq peptide;Acc:NP_507116]
WBGene00007832	33.67	16300576	16301478	1	V	Protein SRBC-82 [Source:RefSeq peptide;Acc:NP_507117]
WBGene00007834	37.69	16307682	16309623	1	V	Protein SRXA-7 [Source:RefSeq peptide;Acc:NP_507119]
WBGene00007837	37.18	13641562	13643823	1	II	Protein FBXA-167 [Source:RefSeq peptide;Acc:NP_496869]
WBGene00007838	44.36	13645781	13648850	1	II	Protein FBXA-168 [Source:RefSeq peptide;Acc:NP_496870]
WBGene00007840	37.09	13655884	13662081	-1	II	Protein C31C9.6 [Source:RefSeq peptide;Acc:NP_872049]
WBGene00007841	35.74	13669104	13669713	1	II	Protein C31C9.7 [Source:RefSeq peptide;Acc:NP_001022000]
WBGene00007844	31.42	13986607	13989009	1	X	Protein C31E10.3 [Source:RefSeq peptide;Acc:NP_510331]
WBGene00007845	39.12	13989496	13990180	1	X	Protein C31E10.4 [Source:RefSeq peptide;Acc:NP_510332]
WBGene00007855	39.88	9042274	9042599	-1	I	Protein C31H5.4 [Source:RefSeq peptide;Acc:NP_492430]
WBGene00007858	33.81	9041374	9042003	1	I	Protein C31H5.7 [Source:RefSeq peptide;Acc:NP_001021013]
WBGene00007861	37.42	10258733	10260135	-1	X	Protein C32A9.1 [Source:RefSeq peptide;Acc:NP_509722]
WBGene00007863	33.02	10645020	10646963	-1	V	Protein C32C4.3, isoform c [Source:RefSeq peptide;Acc:NP_001256241]
WBGene00007864	38.17	12912790	12914969	-1	IV	Protein C32H11.1, isoform a [Source:RefSeq peptide;Acc:NP_001255687]
WBGene00007865	29.18	12916043	12917293	1	IV	Protein SRZ-15 [Source:RefSeq peptide;Acc:NP_502464]
WBGene00007866	37.18	12918611	12920393	1	IV	Protein C32H11.3 [Source:RefSeq peptide;Acc:NP_502465]
WBGene00007867	37.76	12921288	12923292	1	IV	Protein C32H11.4 [Source:RefSeq peptide;Acc:NP_502466]
WBGene00007872	37.59	12935051	12936271	-1	IV	Protein C32H11.9 [Source:RefSeq peptide;Acc:NP_502471]
WBGene00007873	37.32	12936738	12937948	1	IV	Protein DOD-21 [Source:RefSeq peptide;Acc:NP_502472]
WBGene00007875	38.06	12940142	12941368	-1	IV	Protein DOD-24 [Source:RefSeq peptide;Acc:NP_502474]
WBGene00007876	36.01	12942933	12944526	1	IV	Protein DCT-19 [Source:RefSeq peptide;Acc:NP_502475]
WBGene00007890	31.69	9516997	9518435	1	IV	Protein C33A12.19 [Source:RefSeq peptide;Acc:NP_001023037]
WBGene00007892	39.68	11375652	11376271	-1	II	Protein C33B4.4 [Source:RefSeq peptide;Acc:NP_001022008]
WBGene00007894	34.77	10485383	10486659	1	X	Protein C33D3.3 [Source:RefSeq peptide;Acc:NP_509756]
WBGene00007896	34.25	10491344	10497264	1	X	Protein C33D3.5 [Source:RefSeq peptide;Acc:NP_741889]
WBGene00007897	37.36	8796881	8798355	-1	IV	Protein CLEC-182 [Source:RefSeq peptide;Acc:NP_501520]
WBGene00007898	36.1	8790749	8793294	-1	IV	Protein C33D9.3, isoform b [Source:RefSeq peptide;Acc:NP_001023042]
WBGene00007905	35.78	14076316	14078674	-1	X	Protein C33G3.5 [Source:RefSeq peptide;Acc:NP_510343]
WBGene00007910	32.18	13095954	13097457	1	V	Protein C34B4.5 [Source:RefSeq peptide;Acc:NP_001023698]
WBGene00007919	34.94	8707155	8708854	1	II	Protein C34C6.7, isoform a [Source:RefSeq peptide;Acc:NP_001254181]
WBGene00007928	38.29	3474255	3475450	-1	III	Protein C34C12.9 [Source:RefSeq peptide;Acc:NP_001021196]
WBGene00007931	32.1	13256692	13259292	-1	V	Protein C34D1.4, isoform a [Source:RefSeq peptide;Acc:NP_001256485]
WBGene00007932	31.99	13264546	13269863	1	V	Protein ZIP-5, isoform b [Source:RefSeq peptide;Acc:NP_001122873]
WBGene00007937	28.84	11804236	11805289	1	X	Protein C34E11.4 [Source:RefSeq peptide;Acc:NP_001024440]
WBGene00007939	36.28	11207488	11208890	-1	X	Protein C34F6.5, isoform a [Source:RefSeq peptide;Acc:NP_001257136]
WBGene00007950	31.23	10509056	10510480	1	V	Uncharacterized protein C35A5.6 [Source:UniProtKB/Swiss-Prot;Acc:Q18474]
WBGene00007958	35.79	11536568	11537123	1	X	Protein C35C5.9 [Source:RefSeq peptide;Acc:NP_509927]
WBGene00007960	49.43	16347168	16347430	1	IV	Protein C35D6.3 [Source:RefSeq peptide;Acc:NP_502948]
WBGene00007973	32.91	8732246	8733436	1	I	Protein C36B1.6, isoform a [Source:RefSeq peptide;Acc:NP_492362]
WBGene00007975	36.16	8737072	8742564	1	I	Germline survival defective-1 [Source:UniProtKB/Swiss-Prot;Acc:Q8I4M5]
WBGene00007978	35.51	8755843	8757605	-1	I	Protein C36B1.11 [Source:RefSeq peptide;Acc:NP_492369]
WBGene00007989	44.63	14155497	14156334	1	I	Protein FIPR-22 [Source:RefSeq peptide;Acc:NP_493470]
WBGene00007990	44.49	14153270	14154168	-1	I	Protein FIPR-23 [Source:RefSeq peptide;Acc:NP_493469]
WBGene00007992	40.13	14157628	14158078	1	I	Protein FIPR-24 [Source:RefSeq peptide;Acc:NP_493471]
WBGene00007998	39.06	14630553	14632636	-1	II	Protein C38C6.5 [Source:RefSeq peptide;Acc:NP_497040]
WBGene00008001	38.45	9384126	9385597	-1	III	Uncharacterized protein C38C10.3 [Source:UniProtKB/Swiss-Prot;Acc:Q03568]
WBGene00008002	35.57	9400531	9401067	-1	III	Protein C38C10.6 [Source:RefSeq peptide;Acc:NP_001021208]
WBGene00008003	47.58	4783197	4785262	-1	III	Protein C38D4.1, isoform a [Source:RefSeq peptide;Acc:NP_497985]
WBGene00008005	39.4	4793084	4795423	1	III	Protein C38D4.4 [Source:RefSeq peptide;Acc:NP_497988]
WBGene00008007	43.37	4810031	4811162	-1	III	Protein C38D4.7 [Source:RefSeq peptide;Acc:NP_497992]
WBGene00008010	39.04	17567513	17571603	1	V	Protein C38D9.2 [Source:RefSeq peptide;Acc:NP_507450]
WBGene00008012	37.27	17584793	17585876	1	V	Protein FBXA-133 [Source:RefSeq peptide;Acc:NP_507452]
WBGene00008016	40.96	17551506	17552816	-1	V	Protein C38D9.8 [Source:RefSeq peptide;Acc:NP_507446]
WBGene00008017	40.01	17549675	17551196	1	V	Protein FBXA-176 [Source:RefSeq peptide;Acc:NP_507445]
WBGene00008020	37.43	10385312	10386572	-1	III	Protein C38H2.3 [Source:RefSeq peptide;Acc:NP_001021212]
WBGene00008036	35.75	13647605	13648334	1	X	Protein C40C9.3 [Source:RefSeq peptide;Acc:NP_510286]
WBGene00008054	31.98	8107645	8108954	1	II	Protein C41C4.9 [Source:RefSeq peptide;Acc:NP_001022024]
WBGene00008057	37.33	15221682	15223114	1	V	Protein C41G6.6 [Source:RefSeq peptide;Acc:NP_506762]
WBGene00008058	36.02	15207088	15207781	-1	V	Protein C41G6.12 [Source:RefSeq peptide;Acc:NP_506756]
WBGene00008059	41.05	15208422	15209332	1	V	Protein Y75B12B.8 [Source:RefSeq peptide;Acc:NP_506754]
WBGene00008060	32.02	15209585	15210777	-1	V	Protein C41G6.16 [Source:RefSeq peptide;Acc:NP_001023704]
WBGene00008064	29.35	9533580	9536271	-1	I	Uncharacterized protein C41G7.7 [Source:UniProtKB/Swiss-Prot;Acc:Q93364]
WBGene00008066	38.1	19329640	19330673	1	V	Protein FBXB-65 [Source:RefSeq peptide;Acc:NP_507766]
WBGene00008070	37.61	19310583	19311058	-1	V	Protein C43D7.8 [Source:RefSeq peptide;Acc:NP_507761]
WBGene00008071	36.81	19313275	19316512	1	V	Protein FBXB-64 [Source:RefSeq peptide;Acc:NP_001023705]
WBGene00008072	33.67	10587553	10589147	-1	IV	Protein C43F9.4 [Source:RefSeq peptide;Acc:NP_501956]
WBGene00008075	36.61	10593068	10593575	-1	IV	Protein C43F9.7 [Source:RefSeq peptide;Acc:NP_501959]
WBGene00008100	34.16	12846919	12849866	-1	V	Protein C44H9.5 [Source:RefSeq peptide;Acc:NP_506216]
WBGene00008101	33.13	12842494	12845330	-1	V	Protein C44H9.6 [Source:RefSeq peptide;Acc:NP_506214]
WBGene00008102	33.64	12853015	12854839	-1	V	Protein C44H9.7, isoform b [Source:RefSeq peptide;Acc:NP_001023708]
WBGene00008105	32.53	11042817	11043855	1	V	Protein C45B11.2 [Source:RefSeq peptide;Acc:NP_505811]
WBGene00008106	27.82	11041824	11042301	1	V	Protein C45B11.5 [Source:RefSeq peptide;Acc:NP_001023709]
WBGene00008109	29.89	9217557	9220728	-1	I	Protein C45G3.4 [Source:RefSeq peptide;Acc:NP_001025229]
WBGene00008113	30.66	9191638	9192622	-1	IV	Protein C46C2.5 [Source:RefSeq peptide;Acc:NP_501602]
WBGene00008130	37.65	12960372	12961606	-1	I	Protein FBXA-140 [Source:RefSeq peptide;Acc:NP_493267]
WBGene00008139	34.07	11683479	11685289	-1	II	Protein C47D12.5 [Source:RefSeq peptide;Acc:NP_496495]
WBGene00008146	34.32	14663306	14665927	1	V	Protein C47E8.9 [Source:RefSeq peptide;Acc:NP_001023718]
WBGene00008152	31.33	9974679	9975460	1	IV	Protein C47E12.9 [Source:RefSeq peptide;Acc:NP_501796]
WBGene00008154	36.73	9969897	9971200	1	IV	Protein C47E12.11, isoform a [Source:RefSeq peptide;Acc:NP_501794]
WBGene00008155	37.82	9972037	9972652	-1	IV	Protein C47E12.12 [Source:RefSeq peptide;Acc:NP_001023070]
WBGene00008156	34.41	10005570	10005970	-1	IV	Protein C47E12.13 [Source:RefSeq peptide;Acc:NP_001023071]
WBGene00008157	34.87	12335059	12336598	1	I	Protein C47F8.1 [Source:RefSeq peptide;Acc:NP_493120]
WBGene00008169	37.33	9557450	9558558	-1	III	Uncharacterized protein C48B4.6 [Source:UniProtKB/Swiss-Prot;Acc:P34360]
WBGene00008170	37.77	9558676	9559427	-1	III	Uncharacterized protein C48B4.7 [Source:UniProtKB/Swiss-Prot;Acc:P34361]
WBGene00008171	31.85	9559736	9561236	-1	III	Uncharacterized protein C48B4.8 [Source:UniProtKB/Swiss-Prot;Acc:P34362]
WBGene00008172	33.96	9562331	9563337	-1	III	Uncharacterized protein C48B4.9 [Source:UniProtKB/Swiss-Prot;Acc:P34363]
WBGene00008173	36.22	9563439	9564512	-1	III	Uncharacterized protein C48B4.10 [Source:UniProtKB/Swiss-Prot;Acc:P34364]
WBGene00008174	36.11	9564603	9566064	-1	III	Uncharacterized protein C48B4.11 [Source:UniProtKB/Swiss-Prot;Acc:P34365]
WBGene00008175	36.99	9597359	9598361	1	III	Protein C48B4.12, isoform b [Source:RefSeq peptide;Acc:NP_499121]
WBGene00008176	33.77	9568749	9570291	1	III	Protein C48B4.13 [Source:RefSeq peptide;Acc:NP_001021223]
WBGene00008177	31.78	13193667	13197382	-1	IV	Protein C48D1.1, isoform a [Source:RefSeq peptide;Acc:NP_001040928]
WBGene00008184	40.28	14213681	14215790	1	I	Protein C49A1.1 [Source:RefSeq peptide;Acc:NP_493481]
WBGene00008188	44.99	14246228	14247314	1	I	Protein CLEC-115 [Source:RefSeq peptide;Acc:NP_493487]
WBGene00008190	36.03	14233035	14235948	-1	I	Protein CLEC-114 [Source:UniProtKB/TrEMBL;Acc:O17678]
WBGene00008195	35.64	17329205	17330739	1	IV	Protein CEH-88 [Source:RefSeq peptide;Acc:NP_503081]
WBGene00008196	38.4	17331527	17332440	1	IV	Protein C49C3.6 [Source:RefSeq peptide;Acc:NP_503082]
WBGene00008197	37.56	17332573	17333645	1	IV	Protein C49C3.7 [Source:RefSeq peptide;Acc:NP_503083]
WBGene00008198	32.42	17335270	17336685	1	IV	Protein C49C3.8, isoform a [Source:RefSeq peptide;Acc:NP_001255937]
WBGene00008199	32.76	17339656	17342314	-1	IV	Protein C49C3.9 [Source:RefSeq peptide;Acc:NP_503088]
WBGene00008201	39.59	17343782	17344809	1	IV	Protein C49C3.11 [Source:RefSeq peptide;Acc:NP_503089]
WBGene00008204	39.46	17334193	17335089	1	IV	Protein C49C3.15 [Source:RefSeq peptide;Acc:NP_503084]
WBGene00008207	38.05	11982791	11983899	-1	X	Protein C49F5.3 [Source:RefSeq peptide;Acc:NP_510005]
WBGene00008212	32.67	11960145	11961509	1	X	Protein C49F5.8 [Source:RefSeq peptide;Acc:NP_741907]
WBGene00008213	34.71	13361201	13365294	-1	X	Protein C49F8.1 [Source:RefSeq peptide;Acc:NP_510224]
WBGene00008216	33.62	12564356	12565893	1	I	Protein C49G9.1 [Source:RefSeq peptide;Acc:NP_493186]
WBGene00008217	38.78	13308916	13309423	1	V	Protein C50B6.1 [Source:RefSeq peptide;Acc:NP_506297]
WBGene00008219	36.72	13313598	13315814	1	V	Protein C50B6.3, isoform b [Source:RefSeq peptide;Acc:NP_001256498]
WBGene00008234	34.95	9523169	9524201	-1	V	Protein C50F4.9 [Source:RefSeq peptide;Acc:NP_505454]
WBGene00008240	35.74	9916975	9917945	1	V	Protein C50H2.4 [Source:RefSeq peptide;Acc:NP_505552]
WBGene00008241	36.24	9918770	9919790	1	V	Protein C50H2.5 [Source:RefSeq peptide;Acc:NP_505553]
WBGene00008242	34.97	9921337	9922194	1	V	Protein CEH-75 [Source:RefSeq peptide;Acc:NP_505554]
WBGene00008244	36.67	9905912	9906181	-1	V	Protein FIPR-11 [Source:RefSeq peptide;Acc:NP_741606]
WBGene00008245	37.78	9914196	9914465	1	V	Protein FIPR-10 [Source:RefSeq peptide;Acc:NP_001023726]
WBGene00008261	35.44	12845811	12846143	-1	X	Protein C52G5.3 [Source:RefSeq peptide;Acc:NP_001024485]
WBGene00008282	32.74	9024738	9027596	1	IV	Protein C53D6.5 [Source:RefSeq peptide;Acc:NP_501569]
WBGene00008285	35.97	9001145	9002734	-1	IV	Protein C53D6.8 [Source:RefSeq peptide;Acc:NP_001023097]
WBGene00008287	34.01	3549410	3549850	-1	III	Protein C54C6.5 [Source:RefSeq peptide;Acc:NP_497729]
WBGene00008299	35.55	12419412	12420944	-1	V	Protein C54D10.4 [Source:RefSeq peptide;Acc:NP_506117]
WBGene00008306	36.34	18815036	18818593	1	V	Protein C54E10.1 [Source:RefSeq peptide;Acc:NP_507677]
WBGene00008310	30.58	18808080	18808661	-1	V	Protein C54E10.6 [Source:RefSeq peptide;Acc:NP_507675]
WBGene00008312	39.37	8006650	8009118	1	I	Protein C54G4.2 [Source:RefSeq peptide;Acc:NP_492203]
WBGene00008313	36.84	8005127	8006296	-1	I	Protein C54G4.3 [Source:RefSeq peptide;Acc:NP_492202]
WBGene00008315	32.31	7995757	7996669	1	I	Protein C54G4.5 [Source:RefSeq peptide;Acc:NP_492200]
WBGene00008322	34.47	15642639	15643491	-1	V	Protein C55A1.4 [Source:RefSeq peptide;Acc:NP_506890]
WBGene00008323	38.59	15648069	15648804	1	V	Protein C55A1.6 [Source:RefSeq peptide;Acc:NP_506893]
WBGene00008324	35.43	15646983	15647809	-1	V	Protein C55A1.7 [Source:RefSeq peptide;Acc:NP_506892]
WBGene00008327	33.16	15637416	15638953	-1	V	Protein SRZ-44 [Source:RefSeq peptide;Acc:NP_001023738]
WBGene00008328	36.16	15635565	15637240	-1	V	Protein SRZ-43 [Source:RefSeq peptide;Acc:NP_001023739]
WBGene00008329	34.14	15632718	15635277	-1	V	Protein C55A1.15 [Source:RefSeq peptide;Acc:NP_001023740]
WBGene00008340	34.64	11520585	11521554	1	V	Protein C55A6.11 [Source:RefSeq peptide;Acc:NP_001023741]
WBGene00008347	38.86	3386909	3389970	-1	III	Uncharacterized protein C56G7.2 [Source:UniProtKB/Swiss-Prot;Acc:Q09291]
WBGene00008350	37.28	7582	9303	-1	X	Protein CE7X_3.2 [Source:RefSeq peptide;Acc:NP_872258]
WBGene00008352	35.04	1271	2948	-1	III	Protein FBXA-6 [Source:RefSeq peptide;Acc:NP_497124]
WBGene00008353	37.25	14520763	14522700	1	X	Protein D1025.1 [Source:RefSeq peptide;Acc:NP_510415]
WBGene00008355	31.75	14511248	14514097	-1	X	Protein FBXA-141 [Source:RefSeq peptide;Acc:NP_510413]
WBGene00008356	40.71	14529785	14530209	-1	X	Protein NSPC-20 [Source:RefSeq peptide;Acc:NP_510417]
WBGene00008357	39.95	14523575	14523997	1	X	Protein NSPC-16 [Source:RefSeq peptide;Acc:NP_510416]
WBGene00008358	40.05	14527171	14527582	-1	X	Protein NSPC-18 [Source:RefSeq peptide;Acc:NP_741930]
WBGene00008359	40.8	14524758	14525181	-1	X	Protein NSPC-17 [Source:RefSeq peptide;Acc:NP_001024511]
WBGene00008360	43.3	14528717	14529074	1	X	Protein NSPC-19 [Source:RefSeq peptide;Acc:NP_001024512]
WBGene00008372	37.57	10772810	10776578	-1	V	Protein D1054.5 [Source:RefSeq peptide;Acc:NP_505752]
WBGene00008377	37.27	10791975	10792830	-1	V	Protein D1054.10 [Source:RefSeq peptide;Acc:NP_505758]
WBGene00008378	43.45	10793795	10794924	1	V	Protein D1054.11 [Source:RefSeq peptide;Acc:NP_505759]
WBGene00008381	34.46	8463323	8469309	-1	I	Protein D1081.3 [Source:RefSeq peptide;Acc:NP_492297]
WBGene00008383	39.04	8481159	8482536	1	I	Protein D1081.5 [Source:RefSeq peptide;Acc:NP_492299]
WBGene00008385	39.98	8487620	8490938	1	I	Protein D1081.7, isoform a [Source:RefSeq peptide;Acc:NP_492302]
WBGene00008388	31.09	14098847	14100477	1	V	Protein D1086.1 [Source:RefSeq peptide;Acc:NP_506498]
WBGene00008389	34.42	14097161	14098810	-1	V	Protein D1086.2, isoform a [Source:RefSeq peptide;Acc:NP_506497]
WBGene00008390	38.08	14092863	14093986	1	V	Protein D1086.3 [Source:RefSeq peptide;Acc:NP_506496]
WBGene00008392	32.15	14088893	14090323	-1	V	Protein D1086.5 [Source:RefSeq peptide;Acc:NP_506494]
WBGene00008395	33.89	14094168	14097088	1	V	Protein D1086.8, isoform a [Source:RefSeq peptide;Acc:NP_001256557]
WBGene00008399	38.2	7814989	7819593	1	I	Protein D2005.4 [Source:RefSeq peptide;Acc:NP_492160]
WBGene00008417	36.86	7588653	7590570	1	I	Protein D2030.7 [Source:RefSeq peptide;Acc:NP_492122]
WBGene00008420	34	7590506	7591208	1	I	Protein D2030.11 [Source:RefSeq peptide;Acc:NP_740890]
WBGene00008440	38.68	8758151	8758998	-1	I	Protein DY3.8 [Source:RefSeq peptide;Acc:NP_001021080]
WBGene00008442	30	17921784	17924190	1	V	Protein E01B7.2 [Source:RefSeq peptide;Acc:NP_507512]
WBGene00008454	35.69	12566027	12567951	-1	V	Protein E02A10.4 [Source:RefSeq peptide;Acc:NP_872188]
WBGene00008484	34.23	10411289	10412699	1	II	Protein E04D5.5 [Source:RefSeq peptide;Acc:NP_001022059]
WBGene00008503	43.95	11143343	11146018	1	IV	Protein F01G4.4, isoform b [Source:RefSeq peptide;Acc:NP_001255538]
WBGene00008507	33.54	10231375	10232191	-1	IV	Protein F01G10.4 [Source:RefSeq peptide;Acc:NP_501874]
WBGene00008513	34.47	9075960	9077804	-1	III	Uncharacterized protein F02A9.1 [Source:UniProtKB/Swiss-Prot;Acc:P34380]
WBGene00008518	34.68	13391949	13395149	-1	X	Protein F02C12.4 [Source:RefSeq peptide;Acc:NP_510227]
WBGene00008520	35.55	14972907	14978779	-1	V	Protein F02D8.1 [Source:RefSeq peptide;Acc:NP_506681]
WBGene00008522	39.25	14971436	14972184	1	V	Protein F02D8.5 [Source:RefSeq peptide;Acc:NP_001023763]
WBGene00008526	33.93	13449656	13451671	-1	X	Protein F02D10.6 [Source:RefSeq peptide;Acc:NP_510242]
WBGene00008529	39.25	8404547	8405955	-1	I	Protein F02E9.3 [Source:RefSeq peptide;Acc:NP_492279]
WBGene00008541	38.53	7352444	7353707	1	I	Protein F07A5.2 [Source:RefSeq peptide;Acc:NP_492080]
WBGene00008550	32.24	11261473	11263116	-1	V	Protein F07B10.4, isoform b [Source:RefSeq peptide;Acc:NP_001256313]
WBGene00008554	39.66	12789233	12790407	1	IV	Protein F07C6.3 [Source:RefSeq peptide;Acc:NP_502438]
WBGene00008556	35.3	9460686	9462685	-1	V	Protein F07D3.3 [Source:RefSeq peptide;Acc:NP_505443]
WBGene00008569	35.76	12958639	12959955	-1	I	Protein FBXA-101 [Source:RefSeq peptide;Acc:NP_493266]
WBGene00008572	38.98	11407056	11407781	-1	X	Uncharacterized protein F08B12.4 [Source:UniProtKB/Swiss-Prot;Acc:Q19191]
WBGene00008574	36.09	17476790	17478108	1	V	Protein SRBC-61 [Source:RefSeq peptide;Acc:NP_507425]
WBGene00008576	42.22	13830599	13831221	1	II	Uncharacterized protein F08G2.4 [Source:UniProtKB/Swiss-Prot;Acc:Q9XVA4]
WBGene00008578	37.62	13836241	13841139	-1	II	Protein F08G2.7 [Source:RefSeq peptide;Acc:NP_496903]
WBGene00008580	39.27	12408895	12410488	1	IV	Protein F08G5.1, isoform a [Source:RefSeq peptide;Acc:NP_001255642]
WBGene00008584	32.23	12435827	12438274	1	IV	Protein F08G5.6 [Source:RefSeq peptide;Acc:NP_502374]
WBGene00008589	36.35	11317050	11318042	1	X	Protein F08G12.8 [Source:RefSeq peptide;Acc:NP_509892]
WBGene00008600	35.39	13141601	13152474	1	X	Protein F09A5.3, isoform a [Source:RefSeq peptide;Acc:NP_001257212]
WBGene00008603	34.52	10160631	10161809	1	X	Protein F09B9.4 [Source:RefSeq peptide;Acc:NP_509704]
WBGene00008611	35.23	14285937	14287077	-1	I	Protein FBXB-68 [Source:RefSeq peptide;Acc:NP_493495]
WBGene00008612	40.43	14287872	14295898	-1	I	Protein FBXA-103 [Source:RefSeq peptide;Acc:NP_493496]
WBGene00008613	32.6	14283464	14285319	-1	I	Protein FBXB-69 [Source:RefSeq peptide;Acc:NP_493494]
WBGene00008616	33.62	16889287	16890687	1	V	Protein FBXA-44 [Source:RefSeq peptide;Acc:NP_507267]
WBGene00008618	33.93	16898457	16899455	-1	V	Protein FBXA-45 [Source:RefSeq peptide;Acc:NP_507270]
WBGene00008623	35.21	13133404	13142354	-1	IV	Protein F09E8.1, isoform b [Source:RefSeq peptide;Acc:NP_001255703]
WBGene00008626	41.42	13149581	13150425	1	IV	Protein F09E8.8 [Source:RefSeq peptide;Acc:NP_001023125]
WBGene00008631	35.61	16140314	16141164	-1	V	Protein F10A3.1 [Source:RefSeq peptide;Acc:NP_507064]
WBGene00008632	34.72	16142008	16143116	-1	V	Protein FBXA-88 [Source:RefSeq peptide;Acc:NP_507065]
WBGene00008633	34.74	16143573	16144660	1	V	Protein FBXA-18 [Source:RefSeq peptide;Acc:NP_507066]
WBGene00008634	39.15	16149240	16151888	1	V	Protein F10A3.4 [Source:RefSeq peptide;Acc:NP_872187]
WBGene00008636	38.97	16162685	16163795	1	V	Protein F10A3.11 [Source:RefSeq peptide;Acc:NP_507072]
WBGene00008638	36.62	16144986	16146263	-1	V	Protein F10A3.16 [Source:RefSeq peptide;Acc:NP_001023779]
WBGene00008648	31.49	8435962	8438638	-1	I	Protein F10D11.2 [Source:RefSeq peptide;Acc:NP_492291]
WBGene00008649	35.24	8439756	8440470	-1	I	Protein F10D11.3 [Source:RefSeq peptide;Acc:NP_492292]
WBGene00008650	37.98	8441602	8442333	-1	I	Protein F10D11.4 [Source:RefSeq peptide;Acc:NP_492293]
WBGene00008651	38.76	8442726	8444931	-1	I	Protein F10D11.5 [Source:RefSeq peptide;Acc:NP_492294]
WBGene00008675	33.97	16205188	16206818	1	V	Protein F11A5.7 [Source:RefSeq peptide;Acc:NP_507087]
WBGene00008679	31.24	16226013	16226681	-1	V	Protein F11A5.13 [Source:RefSeq peptide;Acc:NP_507093]
WBGene00008680	32.04	16217676	16218605	-1	V	Protein F11A5.15 [Source:RefSeq peptide;Acc:NP_001023787]
WBGene00008691	33.99	12985790	12987219	-1	X	Protein MFF-1 [Source:RefSeq peptide;Acc:NP_510158]
WBGene00008696	38.35	18769767	18770723	-1	V	Protein CLEC-255 [Source:RefSeq peptide;Acc:NP_507665]
WBGene00008698	37.09	18757916	18760285	-1	V	Protein F11D11.3 [Source:RefSeq peptide;Acc:NP_507662]
WBGene00008699	37.88	18761378	18763526	1	V	Protein F11D11.4 [Source:RefSeq peptide;Acc:NP_507663]
WBGene00008700	38.54	18753500	18754428	-1	V	Protein CLEC-254 [Source:RefSeq peptide;Acc:NP_507661]
WBGene00008701	39.39	18752482	18753136	-1	V	Protein F11D11.6 [Source:RefSeq peptide;Acc:NP_507660]
WBGene00008702	38.46	18747943	18748826	-1	V	Protein CLEC-252 [Source:RefSeq peptide;Acc:NP_507659]
WBGene00008703	40.49	18746210	18746987	-1	V	Protein CLEC-251 [Source:RefSeq peptide;Acc:NP_507658]
WBGene00008710	40.64	17457830	17461279	-1	IV	Protein F11E6.7 [Source:RefSeq peptide;Acc:NP_503112]
WBGene00008716	36.58	13400962	13401773	-1	III	Protein F11F1.4 [Source:RefSeq peptide;Acc:NP_499764]
WBGene00008717	37.15	13402208	13403036	1	III	Protein F11F1.5 [Source:RefSeq peptide;Acc:NP_499765]
WBGene00008723	32.55	11554491	11558428	-1	IV	Protein F12F6.8 [Source:RefSeq peptide;Acc:NP_502176]
WBGene00008726	34.19	16394031	16395077	-1	V	Protein F13A7.11 [Source:RefSeq peptide;Acc:NP_507144]
WBGene00008728	40.45	16399688	16401625	1	V	Protein SRE-36 [Source:RefSeq peptide;Acc:NP_001023794]
WBGene00008734	33.6	10444094	10444584	1	IV	Protein F13B12.7 [Source:RefSeq peptide;Acc:NP_001023131]
WBGene00008739	39.03	11720507	11722315	1	II	Protein F13D12.3 [Source:RefSeq peptide;Acc:NP_496502]
WBGene00008747	37.77	10680628	10682925	1	X	Protein PHF-31 [Source:RefSeq peptide;Acc:NP_509788]
WBGene00008755	33.83	10877836	10879727	-1	IV	Protein SDZ-13 [Source:RefSeq peptide;Acc:NP_502018]
WBGene00008758	32.37	10897655	10899180	-1	IV	Protein F13E9.9 [Source:RefSeq peptide;Acc:NP_502025]
WBGene00008759	37.53	10885238	10886015	-1	IV	Protein F13E9.10 [Source:RefSeq peptide;Acc:NP_502022]
WBGene00008761	34.14	10873673	10874627	-1	IV	Protein F13E9.12 [Source:RefSeq peptide;Acc:NP_741484]
WBGene00008770	33.82	7295753	7297059	1	I	Protein F13G3.12 [Source:RefSeq peptide;Acc:NP_001021102]
WBGene00008772	34.3	14633125	14634369	1	IV	Protein F13G11.2 [Source:RefSeq peptide;Acc:NP_502772]
WBGene00008790	35.21	14296799	14297224	1	V	Protein F14D7.3 [Source:RefSeq peptide;Acc:NP_506541]
WBGene00008792	37.58	14299180	14299642	-1	V	Protein F14D7.5, isoform a [Source:RefSeq peptide;Acc:NP_001256573]
WBGene00008794	36.14	14306504	14306871	-1	V	Protein F14D7.7 [Source:RefSeq peptide;Acc:NP_506545]
WBGene00008795	41.68	14311882	14312788	-1	V	Protein F14D7.8 [Source:RefSeq peptide;Acc:NP_506546]
WBGene00008796	30.18	14294696	14295550	1	V	Protein F14D7.9 [Source:RefSeq peptide;Acc:NP_001023797]
WBGene00008797	36.69	14308485	14308841	1	V	Protein F14D7.10 [Source:RefSeq peptide;Acc:NP_001023795]
WBGene00008798	36.39	14310495	14311236	-1	V	Protein F14D7.11 [Source:RefSeq peptide;Acc:NP_001023796]
WBGene00008811	39.56	13028381	13029664	-1	III	Protein F14F7.4 [Source:RefSeq peptide;Acc:NP_499706]
WBGene00008812	44.08	13032097	13036343	1	III	Protein F14F7.5 [Source:RefSeq peptide;Acc:NP_499707]
WBGene00008814	32.78	16675853	16677551	1	V	Protein SRZ-1 [Source:RefSeq peptide;Acc:NP_507221]
WBGene00008815	33.88	16677623	16679337	-1	V	Protein SRZ-103 [Source:RefSeq peptide;Acc:NP_507222]
WBGene00008817	38.51	16667691	16668573	-1	V	Protein F14F8.9 [Source:RefSeq peptide;Acc:NP_507217]
WBGene00008818	30.77	16694838	16696592	1	V	Protein SRZ-101 [Source:RefSeq peptide;Acc:NP_001023800]
WBGene00008826	35.4	16060526	16062093	-1	V	Protein FBXA-100 [Source:RefSeq peptide;Acc:NP_507041]
WBGene00008828	34.36	16067949	16068763	-1	V	Protein F14H3.9 [Source:RefSeq peptide;Acc:NP_507043]
WBGene00008833	40.38	15019224	15020325	-1	V	Protein F14H8.2 [Source:RefSeq peptide;Acc:NP_506696]
WBGene00008834	38.4	15023864	15024988	1	V	Protein F14H8.4 [Source:RefSeq peptide;Acc:NP_506698]
WBGene00008835	37.43	15021032	15022049	1	V	Protein F14H8.5 [Source:RefSeq peptide;Acc:NP_506697]
WBGene00008838	36.87	12462529	12464082	1	II	Protein F15A4.2 [Source:RefSeq peptide;Acc:NP_496654]
WBGene00008840	40.75	12469374	12471211	-1	II	Protein F15A4.5 [Source:RefSeq peptide;Acc:NP_496657]
WBGene00008844	44.77	12484540	12485160	-1	II	Uncharacterized protein F15A4.10 [Source:UniProtKB/Swiss-Prot;Acc:O17811]
WBGene00008847	33.73	12482931	12484279	1	II	Protein FBXB-102 [Source:RefSeq peptide;Acc:NP_496662]
WBGene00008850	35.3	13014142	13016654	1	V	Protein F15B9.6 [Source:RefSeq peptide;Acc:NP_506255]
WBGene00008858	38.54	11579857	11581986	-1	I	Protein F15D3.8 [Source:RefSeq peptide;Acc:NP_492954]
WBGene00008862	38.85	13245430	13247774	1	II	Protein F15D4.5 [Source:RefSeq peptide;Acc:NP_496806]
WBGene00008866	34.57	9713150	9713713	-1	X	Uncharacterized protein F15G9.2 [Source:UniProtKB/Swiss-Prot;Acc:Q10034]
WBGene00008867	31.7	9710230	9711532	-1	X	Uncharacterized protein F15G9.3 [Source:UniProtKB/Swiss-Prot;Acc:Q10035]
WBGene00008869	31.37	9709757	9713106	1	X	Protein F15G9.6 [Source:RefSeq peptide;Acc:NP_001024583]
WBGene00008870	34.96	12157151	12158712	1	I	Protein F15H9.1 [Source:RefSeq peptide;Acc:NP_493073]
WBGene00008872	33.96	10417617	10419053	-1	V	Protein F15H10.5 [Source:RefSeq peptide;Acc:NP_505676]
WBGene00008880	34.77	14095743	14098664	-1	X	Protein F16B12.4 [Source:RefSeq peptide;Acc:NP_510347]
WBGene00008889	30.92	8375490	8377565	1	I	Protein F16D3.6 [Source:RefSeq peptide;Acc:NP_492272]
WBGene00008895	34.46	18201456	18203405	1	V	Protein F16H6.5 [Source:RefSeq peptide;Acc:NP_507560]
WBGene00008898	41.48	18213677	18216275	-1	V	Protein F16H6.8 [Source:RefSeq peptide;Acc:NP_507563]
WBGene00008899	38.41	18217084	18222779	1	V	Protein F16H6.9 [Source:RefSeq peptide;Acc:NP_507564]
WBGene00008904	38.63	12321666	12322993	1	X	Protein F17A2.13 [Source:RefSeq peptide;Acc:NP_510061]
WBGene00008909	44.32	13204497	13205403	1	I	Protein CLEC-110 [Source:RefSeq peptide;Acc:NP_493312]
WBGene00008913	40.76	10941450	10942889	1	V	Protein F17C11.1 [Source:RefSeq peptide;Acc:NP_505791]
WBGene00008917	28.09	10955070	10955952	1	V	Protein F17C11.6 [Source:RefSeq peptide;Acc:NP_505796]
WBGene00008922	34.6	10937633	10938840	-1	V	Protein F17C11.11, isoform a [Source:RefSeq peptide;Acc:NP_001256278]
WBGene00008928	39.82	13125976	13126520	-1	X	Protein F17H10.4 [Source:RefSeq peptide;Acc:NP_510180]
WBGene00008935	34.7	8060791	8061793	-1	I	Protein F18C12.4 [Source:RefSeq peptide;Acc:NP_001021396]
WBGene00008945	39.81	20158526	20161853	1	V	Protein F19B2.6 [Source:RefSeq peptide;Acc:NP_507885]
WBGene00008947	31.37	20183843	20186679	-1	V	Protein SRZ-16 [Source:RefSeq peptide;Acc:NP_507891]
WBGene00008953	32.93	10015035	10017694	-1	X	Protein F19C6.4, isoform a [Source:RefSeq peptide;Acc:NP_509680]
WBGene00008955	33.49	13834427	13836522	1	X	Protein F19D8.2 [Source:RefSeq peptide;Acc:NP_510306]
WBGene00008958	39.39	12368452	12371421	-1	X	Protein F19H6.3 [Source:RefSeq peptide;Acc:NP_510078]
WBGene00008960	36.07	12363713	12364904	-1	X	Protein F19H6.5 [Source:RefSeq peptide;Acc:NP_510076]
WBGene00008963	34.85	14604145	14605639	-1	II	Protein F19H8.2 [Source:RefSeq peptide;Acc:NP_497036]
WBGene00008967	43.57	12168087	12169089	1	IV	Protein F20B10.3 [Source:RefSeq peptide;Acc:NP_502311]
WBGene00008968	38.7	8753242	8754812	-1	IV	Protein F20C5.3, isoform a [Source:RefSeq peptide;Acc:NP_001255325]
WBGene00008981	35.05	17458533	17460161	-1	V	Protein SRZ-48 [Source:RefSeq peptide;Acc:NP_507419]
WBGene00008983	45.31	17460813	17462432	-1	V	Protein F20E11.5 [Source:RefSeq peptide;Acc:NP_507420]
WBGene00008988	34.47	13771508	13773700	1	V	Protein F20G2.5 [Source:RefSeq peptide;Acc:NP_506410]
WBGene00008991	35.55	7913937	7918341	-1	I	Protein F20G4.2 [Source:RefSeq peptide;Acc:NP_492184]
WBGene00008994	42.46	15536640	15537986	1	V	Protein F21A3.4 [Source:RefSeq peptide;Acc:NP_506865]
WBGene00009005	34.75	7283907	7285762	-1	I	Protein F21C3.6 [Source:RefSeq peptide;Acc:NP_492059]
WBGene00009015	34.25	19264597	19269661	1	V	Protein F21D9.1 [Source:RefSeq peptide;Acc:NP_507748]
WBGene00009017	50.88	19257583	19257753	-1	V	Protein F21D9.3 [Source:RefSeq peptide;Acc:NP_507746]
WBGene00009021	50.06	19279218	19279988	-1	V	Protein F21D9.8 [Source:RefSeq peptide;Acc:NP_507749]
WBGene00009026	34.44	9906148	9907805	1	X	Protein F21G4.5 [Source:RefSeq peptide;Acc:NP_509662]
WBGene00009028	41.46	16227154	16229893	-1	V	Protein F21H7.2 [Source:RefSeq peptide;Acc:NP_507094]
WBGene00009029	30.09	16232452	16233335	-1	V	Protein F21H7.3 [Source:RefSeq peptide;Acc:NP_507096]
WBGene00009030	44.91	16233924	16234896	1	V	Protein CLEC-233 [Source:RefSeq peptide;Acc:NP_507097]
WBGene00009033	36.5	16230159	16231043	1	V	Protein F21H7.12 [Source:RefSeq peptide;Acc:NP_872186]
WBGene00009036	34.8	11415598	11416824	-1	IV	Protein F22B3.5, isoform a [Source:RefSeq peptide;Acc:NP_001255549]
WBGene00009038	41.32	11417581	11421796	-1	IV	Protein F22B3.7 [Source:RefSeq peptide;Acc:NP_502158]
WBGene00009044	31.87	8454612	8456164	-1	II	Protein F22B5.6 [Source:RefSeq peptide;Acc:NP_495783]
WBGene00009056	29.66	7102220	7103382	-1	I	Protein F22D6.15 [Source:RefSeq peptide;Acc:NP_001021404]
WBGene00009061	36.7	13139132	13141894	1	I	Protein F22G12.1 [Source:RefSeq peptide;Acc:NP_493302]
WBGene00009063	34.89	13152575	13153706	1	I	Protein F22G12.3 [Source:RefSeq peptide;Acc:NP_493304]
WBGene00009068	33.26	16220016	16222351	1	X	Protein F23A7.3 [Source:RefSeq peptide;Acc:NP_510643]
WBGene00009070	38.1	16229463	16237077	1	X	Protein F23A7.5 [Source:RefSeq peptide;Acc:NP_510644]
WBGene00009075	43.01	9150491	9152043	1	IV	Protein F23B2.7, isoform a [Source:RefSeq peptide;Acc:NP_501595]
WBGene00009077	33.95	9152819	9154320	-1	IV	Protein F23B2.10 [Source:RefSeq peptide;Acc:NP_501597]
WBGene00009086	37.07	14416118	14421472	-1	X	Protein F23D12.2 [Source:RefSeq peptide;Acc:NP_510401]
WBGene00009091	35.19	14453560	14453846	-1	X	Protein F23D12.7 [Source:RefSeq peptide;Acc:NP_001024601]
WBGene00009096	36.49	12361301	12361744	-1	V	Protein FIPR-1 [Source:RefSeq peptide;Acc:NP_872151]
WBGene00009102	36.89	9568749	9570293	-1	V	Protein F25B3.5, isoform a [Source:RefSeq peptide;Acc:NP_001256122]
WBGene00009117	33.4	10547991	10549876	1	I	Protein F25H2.3 [Source:RefSeq peptide;Acc:NP_492759]
WBGene00009125	37.73	9179973	9181003	-1	I	Protein F25H5.2 [Source:RefSeq peptide;Acc:NP_492461]
WBGene00009149	38.61	16424842	16429449	-1	V	Protein F26D2.10 [Source:RefSeq peptide;Acc:NP_507152]
WBGene00009154	39.91	16418349	16420425	-1	V	Protein F26D2.16 [Source:RefSeq peptide;Acc:NP_001023852]
WBGene00009171	38.38	20574625	20577636	1	V	Protein CLEC-263 [Source:RefSeq peptide;Acc:NP_507971]
WBGene00009179	34.6	14389235	14390078	-1	II	Kinetochore-binding protein 3 [Source:UniProtKB/Swiss-Prot;Acc:O45406]
WBGene00009182	43.47	14408751	14410809	1	II	Protein F26H11.4 [Source:RefSeq peptide;Acc:NP_496999]
WBGene00009190	32.52	7731149	7737993	1	I	Protein F27D4.6, isoform b [Source:RefSeq peptide;Acc:NP_001122462]
WBGene00009195	41.69	17042592	17043783	1	V	Protein HPO-33 [Source:RefSeq peptide;Acc:NP_507316]
WBGene00009196	38.79	17044786	17049822	1	V	Protein F28B1.2 [Source:RefSeq peptide;Acc:NP_507317]
WBGene00009197	40.32	17052004	17055349	1	V	Protein F28B1.3 [Source:RefSeq peptide;Acc:NP_507318]
WBGene00009198	38.53	17055431	17057052	1	V	Protein F28B1.4 [Source:RefSeq peptide;Acc:NP_507319]
WBGene00009199	43.09	17057135	17059919	1	V	Protein F28B1.5 [Source:RefSeq peptide;Acc:NP_507320]
WBGene00009209	33.79	8607998	8608944	1	II	Protein F28C6.10 [Source:RefSeq peptide;Acc:NP_495827]
WBGene00009212	39.58	12374495	12376121	-1	IV	Protein F28D1.2 [Source:RefSeq peptide;Acc:NP_502359]
WBGene00009216	39.56	12384616	12385161	-1	IV	Protein F28D1.6 [Source:RefSeq peptide;Acc:NP_502363]
WBGene00009222	40.52	15571489	15572717	1	V	Protein FBXA-95 [Source:RefSeq peptide;Acc:NP_506871]
WBGene00009224	40.71	15579093	15580846	-1	V	Protein F28F8.7 [Source:RefSeq peptide;Acc:NP_506874]
WBGene00009225	40.39	15571490	15574106	1	V	Protein FBXA-94 [Source:RefSeq peptide;Acc:NP_001023869]
WBGene00009233	37.28	14127881	14133527	1	X	Protein F28H6.4 [Source:RefSeq peptide;Acc:NP_510354]
WBGene00009234	35.49	14117111	14125874	-1	X	Protein F28H6.6 [Source:RefSeq peptide;Acc:NP_510353]
WBGene00009235	35.41	14116111	14116751	1	X	Protein F28H6.7 [Source:RefSeq peptide;Acc:NP_510352]
WBGene00009239	32.32	10754423	10756628	-1	V	Protein F28H7.6 [Source:RefSeq peptide;Acc:NP_505745]
WBGene00009243	31.82	10579411	10580890	1	I	Protein F29C6.1, isoform a [Source:RefSeq peptide;Acc:NP_001040660]
WBGene00009248	44.79	13129902	13130189	1	II	Protein F29C12.6 [Source:RefSeq peptide;Acc:NP_496789]
WBGene00009251	38.99	8841770	8842323	1	I	Protein F29D10.2 [Source:RefSeq peptide;Acc:NP_492391]
WBGene00009252	35.35	8842552	8845595	-1	I	Protein F29D10.3 [Source:RefSeq peptide;Acc:NP_492392]
WBGene00009259	40.63	11511556	11519066	-1	X	Protein HPO-34, isoform a [Source:RefSeq peptide;Acc:NP_509922]
WBGene00009268	32.85	9477478	9478098	1	I	Protein F30A10.11 [Source:RefSeq peptide;Acc:NP_001021429]
WBGene00009279	34.41	15918137	15920423	1	X	Protein F31B9.2 [Source:RefSeq peptide;Acc:NP_510613]
WBGene00009281	35.73	15915699	15917100	-1	X	Protein F31B9.4 [Source:RefSeq peptide;Acc:NP_001024621]
WBGene00009283	44.73	10804741	10805433	1	X	Protein F31B12.4 [Source:RefSeq peptide;Acc:NP_001024620]
WBGene00009296	43.07	17322615	17324527	1	V	Protein F31E9.3 [Source:RefSeq peptide;Acc:NP_507385]
WBGene00009297	39.34	17326453	17327967	-1	V	Protein SDZ-16 [Source:RefSeq peptide;Acc:NP_507386]
WBGene00009298	35.79	17318147	17319515	1	V	Protein SRZ-58 [Source:RefSeq peptide;Acc:NP_507383]
WBGene00009300	42.83	14867101	14868300	-1	X	Protein F31F6.1 [Source:RefSeq peptide;Acc:NP_510468]
WBGene00009301	37.79	14869014	14870675	-1	X	Protein F31F6.2 [Source:RefSeq peptide;Acc:NP_510469]
WBGene00009302	40.94	14871836	14872861	-1	X	Protein F31F6.3 [Source:RefSeq peptide;Acc:NP_510470]
WBGene00009308	49.14	13151460	13153386	-1	II	Protein F32A11.3 [Source:RefSeq peptide;Acc:NP_496792]
WBGene00009327	30.06	10883778	10886102	1	V	Protein F32D8.2 [Source:RefSeq peptide;Acc:NP_505771]
WBGene00009328	39.31	10886970	10887839	1	V	Protein F32D8.3 [Source:RefSeq peptide;Acc:NP_505772]
WBGene00009338	28.84	10550017	10554493	1	V	Protein F32G8.2 [Source:RefSeq peptide;Acc:NP_505706]
WBGene00009339	33.23	10554616	10555238	-1	V	Protein F32G8.3 [Source:RefSeq peptide;Acc:NP_505707]
WBGene00009349	39.16	13359334	13360025	1	V	Protein F32H5.3, isoform a [Source:RefSeq peptide;Acc:NP_506311]
WBGene00009355	34.15	11023834	11025666	-1	II	Protein F33A8.7 [Source:RefSeq peptide;Acc:NP_496364]
WBGene00009357	37.11	14721398	14723437	1	X	Protein F33C8.2 [Source:RefSeq peptide;Acc:NP_510444]
WBGene00009359	39.49	12579897	12580957	-1	I	Protein CLEC-102 [Source:RefSeq peptide;Acc:NP_493188]
WBGene00009360	36.01	12582074	12584711	1	I	Protein F33E2.4 [Source:RefSeq peptide;Acc:NP_493189]
WBGene00009361	39.89	12591120	12597442	-1	I	Protein F33E2.5 [Source:RefSeq peptide;Acc:NP_493191]
WBGene00009374	43.36	3736600	3739763	1	III	Protein F34D10.4 [Source:RefSeq peptide;Acc:NP_497758]
WBGene00009379	41.28	9630423	9630875	1	X	Protein F34H10.2 [Source:RefSeq peptide;Acc:NP_509623]
WBGene00009380	37.77	9633297	9635647	-1	X	Protein F34H10.3 [Source:RefSeq peptide;Acc:NP_509624]
WBGene00009381	33.19	9648532	9650911	1	X	Uncharacterized protein F34H10.4 [Source:UniProtKB/Swiss-Prot;Acc:Q09317]
WBGene00009382	34.9	9635693	9636884	1	X	Protein F34H10.5 [Source:RefSeq peptide;Acc:NP_001024627]
WBGene00009383	33.75	11604484	11606501	-1	V	Protein F35B12.3 [Source:RefSeq peptide;Acc:NP_505942]
WBGene00009388	38	11601119	11602360	1	V	Protein F35B12.9 [Source:RefSeq peptide;Acc:NP_505940]
WBGene00009390	43.76	12880804	12882229	1	II	Protein F35C5.1 [Source:RefSeq peptide;Acc:NP_496737]
WBGene00009392	41.72	12890630	12892024	1	II	Protein F35C5.4 [Source:RefSeq peptide;Acc:NP_496740]
WBGene00009398	41.01	12907405	12907782	1	II	Protein NSPB-11 [Source:RefSeq peptide;Acc:NP_496747]
WBGene00009399	40.18	12909078	12910334	1	II	Protein F35C5.11 [Source:RefSeq peptide;Acc:NP_496748]
WBGene00009409	31.32	11738726	11740762	-1	I	Protein F35E2.1 [Source:RefSeq peptide;Acc:NP_492991]
WBGene00009415	36.7	11718911	11719790	1	I	Protein F35E2.8 [Source:RefSeq peptide;Acc:NP_492986]
WBGene00009416	39.3	11723413	11726282	-1	I	Protein F35E2.9 [Source:RefSeq peptide;Acc:NP_492987]
WBGene00009418	41.76	15905620	15907032	1	V	Protein F35E8.2 [Source:RefSeq peptide;Acc:NP_506978]
WBGene00009426	33.98	13722233	13724881	-1	V	Protein F35E12.2, isoform b [Source:RefSeq peptide;Acc:NP_001256540]
WBGene00009427	34.68	13725905	13727014	1	V	Protein FBXA-181 [Source:RefSeq peptide;Acc:NP_506398]
WBGene00009429	36.38	13737007	13738471	-1	V	Protein F35E12.5 [Source:RefSeq peptide;Acc:NP_506402]
WBGene00009430	36.1	13734118	13736247	-1	V	Protein F35E12.6 [Source:RefSeq peptide;Acc:NP_506401]
WBGene00009432	34.67	13749185	13751921	-1	V	Protein F35E12.8, isoform a [Source:RefSeq peptide;Acc:NP_001256543]
WBGene00009433	32.28	13741321	13745127	-1	V	Protein F35E12.9, isoform c [Source:RefSeq peptide;Acc:NP_001256542]
WBGene00009434	33.16	13745703	13748787	-1	V	Protein F35E12.10 [Source:RefSeq peptide;Acc:NP_506404]
WBGene00009437	30.97	12209708	12210737	1	IV	Protein F35G2.3 [Source:RefSeq peptide;Acc:NP_502316]
WBGene00009438	30.59	12219684	12222821	1	IV	Protein F35G2.5, isoform a [Source:RefSeq peptide;Acc:NP_001076685]
WBGene00009442	36.04	4584583	4586580	1	III	Protein F35G12.5 [Source:RefSeq peptide;Acc:NP_497933]
WBGene00009446	34.55	9552631	9553261	-1	II	Protein F35H8.1 [Source:RefSeq peptide;Acc:NP_496053]
WBGene00009449	36.67	9559525	9559944	-1	II	Protein F35H8.4 [Source:RefSeq peptide;Acc:NP_496056]
WBGene00009459	37.5	8826166	8826653	-1	I	Protein F36A2.12 [Source:RefSeq peptide;Acc:NP_492388]
WBGene00009463	37.09	11271708	11272346	1	I	Protein F36D1.4 [Source:RefSeq peptide;Acc:NP_492895]
WBGene00009465	38.85	11269927	11271226	-1	I	Protein F36D1.6 [Source:RefSeq peptide;Acc:NP_492894]
WBGene00009468	37.81	11274969	11276330	-1	I	Protein F36D1.9 [Source:RefSeq peptide;Acc:NP_001021453]
WBGene00009469	36.78	16499352	16502877	1	V	Protein F36D3.1 [Source:RefSeq peptide;Acc:NP_507178]
WBGene00009471	38.43	16510369	16515060	-1	V	Protein F36D3.5 [Source:RefSeq peptide;Acc:NP_507181]
WBGene00009476	35.64	9016797	9017994	1	I	Protein F36F2.2 [Source:RefSeq peptide;Acc:NP_492425]
WBGene00009480	32.43	9000097	9001690	-1	I	Protein F36F2.7 [Source:RefSeq peptide;Acc:NP_001021455]
WBGene00009481	30.85	9015316	9015785	-1	I	Protein F36F2.8 [Source:RefSeq peptide;Acc:NP_001021456]
WBGene00009486	28.75	15968422	15969753	-1	V	Protein F36G9.7 [Source:RefSeq peptide;Acc:NP_507003]
WBGene00009487	38.65	15976152	15977569	1	V	Protein CLEC-232 [Source:RefSeq peptide;Acc:NP_507006]
WBGene00009489	41.83	15983361	15986640	1	V	Protein F36G9.13 [Source:RefSeq peptide;Acc:NP_507009]
WBGene00009490	31.27	15981691	15982854	-1	V	Protein FBXA-99 [Source:RefSeq peptide;Acc:NP_507008]
WBGene00009491	36.71	15987494	15988174	-1	V	Protein F36G9.15 [Source:RefSeq peptide;Acc:NP_507010]
WBGene00009496	35.23	11049171	11049556	1	IV	Protein F36H1.11 [Source:RefSeq peptide;Acc:NP_001023182]
WBGene00009497	33.7	11052816	11053634	-1	IV	Protein F36H1.12 [Source:RefSeq peptide;Acc:NP_001023183]
WBGene00009501	41.59	3928457	3929146	1	III	Protein F37A8.1 [Source:RefSeq peptide;Acc:NP_497793]
WBGene00009509	43.19	10486714	10487322	1	I	Protein F37D6.3 [Source:RefSeq peptide;Acc:NP_492744]
WBGene00009510	32.31	10488589	10489569	1	I	Protein F37D6.4 [Source:RefSeq peptide;Acc:NP_492745]
WBGene00009511	33.99	11171446	11175479	-1	II	Protein F37H8.2 [Source:RefSeq peptide;Acc:NP_496393]
WBGene00009519	38.2	1251861	1252470	1	IV	Protein F38A1.6 [Source:RefSeq peptide;Acc:NP_741308]
WBGene00009522	34.61	1244247	1245344	-1	IV	Protein F38A1.9 [Source:RefSeq peptide;Acc:NP_741304]
WBGene00009525	34.14	1265228	1265848	1	IV	Protein F38A1.13 [Source:RefSeq peptide;Acc:NP_741311]
WBGene00009528	35.95	20773814	20775357	-1	V	Protein F38A6.4 [Source:RefSeq peptide;Acc:NP_001023895]
WBGene00009529	41.72	11278692	11279367	-1	X	Protein F38B2.2 [Source:RefSeq peptide;Acc:NP_509882]
WBGene00009533	33.51	11543934	11545291	1	V	Protein F38B7.2, isoform b [Source:RefSeq peptide;Acc:NP_001122940]
WBGene00009538	37.84	16279634	16280714	-1	IV	Protein CLEC-191 [Source:RefSeq peptide;Acc:NP_502932]
WBGene00009544	33	9442905	9444516	-1	IV	Protein F38E11.9 [Source:RefSeq peptide;Acc:NP_501666]
WBGene00009546	33.38	11838980	11840423	1	IV	Protein FBXB-3 [Source:RefSeq peptide;Acc:NP_502240]
WBGene00009547	37.5	11844447	11846350	1	IV	Protein F38H4.3 [Source:RefSeq peptide;Acc:NP_502241]
WBGene00009567	32.62	17174038	17175530	1	V	Protein SRBC-25 [Source:RefSeq peptide;Acc:NP_507346]
WBGene00009568	33.15	17171851	17173313	1	V	Protein SRBC-26 [Source:RefSeq peptide;Acc:NP_507345]
WBGene00009569	32.03	17166028	17167557	-1	V	Protein SRZ-66, isoform a [Source:RefSeq peptide;Acc:NP_001023905]
WBGene00009571	35.52	17159874	17162621	1	V	Protein F40D4.12 [Source:RefSeq peptide;Acc:NP_507340]
WBGene00009577	38.11	11139404	11140240	-1	II	Protein F40F8.4 [Source:RefSeq peptide;Acc:NP_496389]
WBGene00009588	33.61	11592222	11594003	-1	IV	Protein F40F11.3 [Source:RefSeq peptide;Acc:NP_502184]
WBGene00009597	34.29	14259544	14260931	-1	V	Protein F40G12.2 [Source:RefSeq peptide;Acc:NP_506529]
WBGene00009599	36.18	14267761	14268639	-1	V	Protein F40G12.4 [Source:RefSeq peptide;Acc:NP_506531]
WBGene00009600	31.02	14269180	14270646	-1	V	Protein F40G12.5 [Source:RefSeq peptide;Acc:NP_506532]
WBGene00009601	31.56	14271134	14273047	-1	V	Protein F40G12.6 [Source:RefSeq peptide;Acc:NP_506533]
WBGene00009602	39.11	14275669	14276343	1	V	Protein F40G12.7 [Source:RefSeq peptide;Acc:NP_506534]
WBGene00009604	37.79	14282482	14282997	1	V	Protein F40G12.9 [Source:RefSeq peptide;Acc:NP_506536]
WBGene00009613	39.52	12267499	12268128	-1	I	Protein F41D3.8 [Source:RefSeq peptide;Acc:NP_493097]
WBGene00009620	38.77	10302647	10303167	1	X	Protein FIP-5 [Source:RefSeq peptide;Acc:NP_509726]
WBGene00009621	47.29	10304507	10304948	1	X	Protein FIPR-21 [Source:RefSeq peptide;Acc:NP_509727]
WBGene00009623	33.74	10307873	10312182	1	X	Protein F41E7.7, isoform b [Source:RefSeq peptide;Acc:NP_001257097]
WBGene00009624	41.28	10306606	10306949	1	X	Protein CNC-8 [Source:RefSeq peptide;Acc:NP_509728]
WBGene00009633	37.09	11374599	11375609	-1	X	Protein F42E11.3 [Source:RefSeq peptide;Acc:NP_509905]
WBGene00009634	41.4	12342955	12343355	-1	X	Protein NSPC-9 [Source:RefSeq peptide;Acc:NP_510070]
WBGene00009637	41.02	12357508	12357919	1	X	Protein NSPC-13 [Source:RefSeq peptide;Acc:NP_510073]
WBGene00009638	39.01	12358611	12359097	-1	X	Protein NSPC-14 [Source:RefSeq peptide;Acc:NP_872249]
WBGene00009639	39.68	12360744	12361184	1	X	Protein NSPC-12 [Source:RefSeq peptide;Acc:NP_001024657]
WBGene00009640	40	12343614	12344043	1	X	Protein NSPC-10 [Source:RefSeq peptide;Acc:NP_872250]
WBGene00009641	43.49	13047941	13050803	1	II	Protein F42G4.2 [Source:RefSeq peptide;Acc:NP_496775]
WBGene00009644	35.72	13046367	13047287	-1	II	Protein F42G4.7 [Source:RefSeq peptide;Acc:NP_001022161]
WBGene00009645	33.93	10018046	10022304	-1	X	Protein F42G10.1 [Source:RefSeq peptide;Acc:NP_509681]
WBGene00009652	41.94	14631891	14633149	1	V	Protein F43D2.3 [Source:RefSeq peptide;Acc:NP_506616]
WBGene00009670	35.97	8617400	8618906	1	I	Protein F43G9.8 [Source:RefSeq peptide;Acc:NP_492335]
WBGene00009675	33.41	10212771	10214165	1	X	Protein F44A6.3 [Source:RefSeq peptide;Acc:NP_509715]
WBGene00009677	32.03	10217306	10218760	-1	X	Protein F44A6.5 [Source:RefSeq peptide;Acc:NP_509717]
WBGene00009683	41.84	10033355	10034836	1	IV	Protein F44D12.6 [Source:RefSeq peptide;Acc:NP_501812]
WBGene00009685	41.79	10023321	10025270	1	IV	Protein F44D12.8, isoform a [Source:RefSeq peptide;Acc:NP_001255453]
WBGene00009687	37.73	10036627	10037066	-1	IV	Protein F44D12.10 [Source:RefSeq peptide;Acc:NP_501814]
WBGene00009690	32.69	11762166	11765662	-1	II	Protein F44E5.3 [Source:RefSeq peptide;Acc:NP_496511]
WBGene00009696	40.67	13263803	13265570	-1	I	Protein F44F1.4 [Source:RefSeq peptide;Acc:NP_493331]
WBGene00009698	39.72	13260933	13262727	-1	I	Protein F44F1.6, isoform a [Source:RefSeq peptide;Acc:NP_493329]
WBGene00009702	37.04	10884729	10885878	-1	II	Protein F44F4.3 [Source:RefSeq peptide;Acc:NP_496342]
WBGene00009704	38.38	10915280	10915774	-1	II	Protein F44F4.9 [Source:RefSeq peptide;Acc:NP_496349]
WBGene00009707	32.91	16112992	16114337	-1	V	Protein SRXA-16 [Source:RefSeq peptide;Acc:NP_507056]
WBGene00009709	34.57	16131184	16133283	-1	V	Protein FBXA-144, isoform a [Source:RefSeq peptide;Acc:NP_001256697]
WBGene00009710	35.29	16138761	16139627	-1	V	Protein F44G3.10 [Source:RefSeq peptide;Acc:NP_507063]
WBGene00009714	38.11	8999781	9000373	-1	II	Protein F44G4.5 [Source:RefSeq peptide;Acc:NP_495922]
WBGene00009715	37.59	9001006	9001795	-1	II	Protein F44G4.6, isoform b [Source:RefSeq peptide;Acc:NP_001254190]
WBGene00009721	29.47	12527059	12528120	1	V	Protein F45D3.1 [Source:RefSeq peptide;Acc:NP_506140]
WBGene00009725	33.37	12475659	12477441	-1	X	Protein F45E6.1 [Source:RefSeq peptide;Acc:NP_510093]
WBGene00009728	37.58	12502586	12503338	-1	X	Protein SDZ-19 [Source:RefSeq peptide;Acc:NP_510097]
WBGene00009733	37.56	13433450	13434506	-1	III	Protein F45G2.7 [Source:RefSeq peptide;Acc:NP_499774]
WBGene00009744	34.53	10374814	10379626	1	I	Protein HPO-35 [Source:RefSeq peptide;Acc:NP_001251364]
WBGene00009749	48.12	11243836	11245003	-1	I	Protein F46A8.6 [Source:RefSeq peptide;Acc:NP_492886]
WBGene00009754	35.27	9457456	9458847	1	I	Protein F46A9.1 [Source:RefSeq peptide;Acc:NP_492509]
WBGene00009755	36.55	9459287	9460550	1	I	Protein F46A9.2 [Source:RefSeq peptide;Acc:NP_492510]
WBGene00009760	38.36	20618120	20618656	-1	V	Protein F46B3.7 [Source:RefSeq peptide;Acc:NP_507978]
WBGene00009761	40.7	20622650	20623160	-1	V	Protein F46B3.8 [Source:RefSeq peptide;Acc:NP_507979]
WBGene00009763	31.62	20626711	20628206	1	V	Protein SRZ-18 [Source:RefSeq peptide;Acc:NP_507981]
WBGene00009767	40.85	20634462	20635313	1	V	Protein F46B3.16 [Source:RefSeq peptide;Acc:NP_507985]
WBGene00009775	37.81	9801463	9802028	-1	V	Protein F46B6.10 [Source:RefSeq peptide;Acc:NP_505529]
WBGene00009782	34.04	8839392	8840243	1	II	Uncharacterized protein F46C5.7 [Source:UniProtKB/Swiss-Prot;Acc:P52883]
WBGene00009787	44.49	15259583	15260290	-1	X	Protein F46F2.3 [Source:RefSeq peptide;Acc:NP_510532]
WBGene00009802	38.61	14313759	14314333	-1	V	Protein F47B8.1 [Source:RefSeq peptide;Acc:NP_506547]
WBGene00009803	39.74	14315860	14316624	-1	V	Protein F47B8.2 [Source:RefSeq peptide;Acc:NP_506548]
WBGene00009804	31.77	14321366	14322923	-1	V	Protein F47B8.3 [Source:RefSeq peptide;Acc:NP_506549]
WBGene00009805	31	14323532	14324631	-1	V	Protein F47B8.4, isoform b [Source:RefSeq peptide;Acc:NP_001256578]
WBGene00009807	34.43	14329166	14330016	1	V	Protein PEPM-1 [Source:RefSeq peptide;Acc:NP_506552]
WBGene00009809	34.44	14331709	14332669	1	V	Protein F47B8.8 [Source:RefSeq peptide;Acc:NP_506553]
WBGene00009810	34.55	14337049	14338808	1	V	Protein SRM-6, isoform a [Source:RefSeq peptide;Acc:NP_506555]
WBGene00009814	36.45	10892190	10893569	1	X	Protein F47B10.3 [Source:RefSeq peptide;Acc:NP_509819]
WBGene00009815	41.4	10891295	10891707	1	X	Protein F47B10.4 [Source:RefSeq peptide;Acc:NP_509818]
WBGene00009817	35.56	10888506	10889028	1	X	Protein F47B10.6 [Source:RefSeq peptide;Acc:NP_509816]
WBGene00009822	34.58	14054593	14056894	-1	I	Protein CLEC-113 [Source:RefSeq peptide;Acc:NP_493450]
WBGene00009823	41.03	14078199	14082536	-1	I	Protein GADR-6 [Source:RefSeq peptide;Acc:NP_493455]
WBGene00009833	35.31	11329400	11330781	1	V	Protein F47G9.6 [Source:RefSeq peptide;Acc:NP_505880]
WBGene00009835	36.68	17353323	17360317	1	V	Protein F47H4.2, isoform b [Source:RefSeq peptide;Acc:NP_001129898]
WBGene00009841	36.44	17350387	17352894	-1	V	Protein FBXA-134 [Source:RefSeq peptide;Acc:NP_507395]
WBGene00009850	33.61	13975660	13977209	1	X	Protein F48F7.5 [Source:RefSeq peptide;Acc:NP_510326]
WBGene00009851	37.16	13977827	13979029	1	X	Protein F48F7.6 [Source:RefSeq peptide;Acc:NP_510327]
WBGene00009861	42.32	14298755	14299763	1	I	Protein FBXB-8 [Source:RefSeq peptide;Acc:NP_493499]
WBGene00009862	39.5	14297289	14298326	1	I	Protein FBXB-67 [Source:RefSeq peptide;Acc:NP_493498]
WBGene00009866	38.91	12536503	12538599	1	II	Protein F49C5.3 [Source:RefSeq peptide;Acc:NP_496678]
WBGene00009878	39.18	9314810	9316200	-1	IV	Protein F49C12.9 [Source:RefSeq peptide;Acc:NP_501631]
WBGene00009884	39.21	9324442	9327532	1	IV	Protein F49C12.15 [Source:RefSeq peptide;Acc:NP_501638]
WBGene00009894	31.8	13055357	13055768	-1	IV	Protein F49E11.8 [Source:RefSeq peptide;Acc:NP_502501]
WBGene00009898	34.67	8398160	8399160	-1	II	Protein DOD-23 [Source:RefSeq peptide;Acc:NP_495767]
WBGene00009907	37.96	17014401	17015351	1	V	Protein F49H6.3 [Source:RefSeq peptide;Acc:NP_507307]
WBGene00009912	32.53	17033218	17035950	-1	V	Protein SRZ-94 [Source:RefSeq peptide;Acc:NP_507314]
WBGene00009914	37.43	17008673	17009388	-1	V	Protein F49H6.13 [Source:RefSeq peptide;Acc:NP_507304]
WBGene00009923	34.34	8313228	8315344	-1	I	Protein F52B5.7 [Source:RefSeq peptide;Acc:NP_001021480]
WBGene00009927	27.94	14102000	14103155	-1	IV	Protein F52B11.5 [Source:RefSeq peptide;Acc:NP_502701]
WBGene00009933	35.68	16282806	16283203	-1	X	Protein F52E10.2 [Source:RefSeq peptide;Acc:NP_510651]
WBGene00009935	33.08	16286123	16292990	-1	X	Protein F52E10.4 [Source:RefSeq peptide;Acc:NP_510653]
WBGene00009938	34.75	9921211	9921938	-1	I	Protein F52F12.5 [Source:RefSeq peptide;Acc:NP_492623]
WBGene00009943	34.24	13543399	13548232	-1	IV	Protein F52G2.3 [Source:RefSeq peptide;Acc:NP_502611]
WBGene00009946	39.51	10041134	10042515	1	II	Protein F52H3.4 [Source:RefSeq peptide;Acc:NP_496171]
WBGene00009950	32.69	13334600	13336422	1	III	Protein SDZ-20 [Source:RefSeq peptide;Acc:NP_499747]
WBGene00009951	34.41	13336901	13339760	-1	III	Protein F53A2.3 [Source:RefSeq peptide;Acc:NP_499748]
WBGene00009953	32.3	13356823	13359277	-1	III	Protein F53A2.9 [Source:RefSeq peptide;Acc:NP_499754]
WBGene00009955	46.32	12524478	12525509	-1	IV	Protein EAK-4 [Source:RefSeq peptide;Acc:NP_502398]
WBGene00009957	38.24	12526247	12527339	-1	IV	Protein F53B2.8 [Source:RefSeq peptide;Acc:NP_502399]
WBGene00009963	31.43	8946708	8947197	-1	I	Protein FIPR-26 [Source:RefSeq peptide;Acc:NP_492406]
WBGene00009971	34.93	13775751	13777771	1	V	Protein F53C11.1 [Source:RefSeq peptide;Acc:NP_506411]
WBGene00009985	35.97	13584903	13585369	1	V	Protein F53F4.1 [Source:RefSeq peptide;Acc:NP_506365]
WBGene00009986	39.01	13588612	13589585	-1	V	Protein F53F4.2 [Source:RefSeq peptide;Acc:NP_506366]
WBGene00009995	35.8	13611336	13611888	-1	V	Protein F53F4.13 [Source:RefSeq peptide;Acc:NP_506371]
WBGene00010003	30.83	20708728	20709794	1	V	Protein F53F8.6 [Source:RefSeq peptide;Acc:NP_001023964]
WBGene00010004	34.55	20387715	20393402	1	V	Protein F53H2.1 [Source:RefSeq peptide;Acc:NP_507929]
WBGene00010007	34.22	15857157	15858059	1	X	Protein F53H4.2 [Source:RefSeq peptide;Acc:NP_510608]
WBGene00010009	32.79	15866411	15868310	1	X	Protein F53H4.4 [Source:RefSeq peptide;Acc:NP_510609]
WBGene00010014	38.54	10268174	10270044	-1	II	Protein F54B3.2 [Source:RefSeq peptide;Acc:NP_496212]
WBGene00010016	38.93	15810784	15811379	1	V	Protein F54B8.1 [Source:RefSeq peptide;Acc:NP_506946]
WBGene00010018	36.12	15814237	15815659	-1	V	Protein FBXA-69 [Source:RefSeq peptide;Acc:NP_506948]
WBGene00010019	31.18	15816464	15817143	1	V	Protein F54B8.4, isoform b [Source:RefSeq peptide;Acc:NP_001256684]
WBGene00010020	35.33	15820283	15821383	1	V	Protein SRBC-48 [Source:RefSeq peptide;Acc:NP_506951]
WBGene00010021	36.31	15821698	15822884	1	V	Protein SRBC-49, isoform a [Source:RefSeq peptide;Acc:NP_001023966]
WBGene00010022	33.68	15823898	15824966	-1	V	Protein SRBC-50 [Source:RefSeq peptide;Acc:NP_506953]
WBGene00010023	31.96	15826410	15827429	1	V	Protein SRBC-51 [Source:RefSeq peptide;Acc:NP_506954]
WBGene00010025	31.31	15832436	15833722	-1	V	Protein SRBC-54 [Source:RefSeq peptide;Acc:NP_506957]
WBGene00010026	32.06	15830586	15831686	-1	V	Protein SRBC-56 [Source:RefSeq peptide;Acc:NP_506956]
WBGene00010030	46.13	13600436	13601534	1	X	Protein F54B11.7 [Source:RefSeq peptide;Acc:NP_510278]
WBGene00010031	34.38	13602200	13603918	-1	X	Protein F54B11.8 [Source:RefSeq peptide;Acc:NP_510279]
WBGene00010032	35.58	13605649	13608242	1	X	Protein F54B11.9 [Source:RefSeq peptide;Acc:NP_510280]
WBGene00010034	34.28	13578783	13581728	1	X	Protein F54B11.11 [Source:RefSeq peptide;Acc:NP_510270]
WBGene00010041	35.8	8566520	8566857	-1	II	Protein F54C9.3 [Source:RefSeq peptide;Acc:NP_495809]
WBGene00010043	35.6	8573352	8575045	1	II	Protein F54C9.7 [Source:RefSeq peptide;Acc:NP_495813]
WBGene00010048	38.19	11573212	11574997	1	II	Protein F54D5.2 [Source:RefSeq peptide;Acc:NP_496474]
WBGene00010064	37.76	11843661	11845339	1	X	Protein F54F7.2 [Source:RefSeq peptide;Acc:NP_509977]
WBGene00010066	36.51	11865542	11867061	1	X	Protein F54F7.6 [Source:RefSeq peptide;Acc:NP_509980]
WBGene00010068	36.39	11853818	11854996	-1	X	Protein F54F7.8 [Source:RefSeq peptide;Acc:NP_001024710]
WBGene00010074	31.51	9155116	9157165	1	III	Uncharacterized protein F54G8.1 [Source:UniProtKB/Swiss-Prot;Acc:Q03599]
WBGene00010081	34.77	11788155	11789126	1	V	Protein F55A11.8, isoform a [Source:RefSeq peptide;Acc:NP_001256369]
WBGene00010084	35.46	14422071	14423294	-1	IV	Protein F55B11.2 [Source:RefSeq peptide;Acc:NP_502748]
WBGene00010085	40.87	14424693	14425859	1	IV	Protein F55B11.3 [Source:RefSeq peptide;Acc:NP_502749]
WBGene00010087	38.4	14427695	14428431	1	IV	Protein F55B11.5 [Source:RefSeq peptide;Acc:NP_001023225]
WBGene00010098	36.06	12283487	12283999	1	V	Protein F55C5.10 [Source:RefSeq peptide;Acc:NP_001023979]
WBGene00010099	33.11	19282614	19284594	1	V	Protein FBXB-117 [Source:RefSeq peptide;Acc:NP_507750]
WBGene00010100	29.8	19287009	19288159	-1	V	Protein F55C9.3 [Source:RefSeq peptide;Acc:NP_507752]
WBGene00010101	37.66	19288849	19289889	1	V	Protein FBXB-57 [Source:RefSeq peptide;Acc:NP_507753]
WBGene00010103	31.74	19293632	19296823	-1	V	Protein F55C9.6 [Source:RefSeq peptide;Acc:NP_507755]
WBGene00010104	36.91	19297810	19298749	1	V	Protein FBXB-60 [Source:RefSeq peptide;Acc:NP_507756]
WBGene00010105	37.17	19301076	19302030	-1	V	Protein FBXB-62 [Source:RefSeq peptide;Acc:NP_507757]
WBGene00010106	36.06	19304126	19305176	1	V	Protein FBXB-61 [Source:RefSeq peptide;Acc:NP_507759]
WBGene00010107	34.5	19307242	19307583	-1	V	Protein F55C9.11 [Source:RefSeq peptide;Acc:NP_507760]
WBGene00010114	41.28	7901951	7903200	1	I	Protein F55D12.6 [Source:RefSeq peptide;Acc:NP_492182]
WBGene00010118	36.2	13785573	13789238	1	X	Protein F55F3.4 [Source:RefSeq peptide;Acc:NP_510301]
WBGene00010119	36.31	11924461	11926980	1	X	Protein F55G7.1 [Source:RefSeq peptide;Acc:NP_509996]
WBGene00010123	35.83	12967448	12969289	-1	IV	Protein F55G11.2 [Source:RefSeq peptide;Acc:NP_502483]
WBGene00010124	36.19	12973636	12975597	1	IV	Protein F55G11.4 [Source:RefSeq peptide;Acc:NP_502485]
WBGene00010125	35.23	12965387	12967376	1	IV	Protein DOD-22, isoform a [Source:RefSeq peptide;Acc:NP_001255689]
WBGene00010126	37.32	12958030	12959594	1	IV	Protein F55G11.6 [Source:RefSeq peptide;Acc:NP_502479]
WBGene00010127	37.69	12960436	12962120	1	IV	Protein F55G11.7 [Source:RefSeq peptide;Acc:NP_502480]
WBGene00010128	35.33	12962808	12964624	1	IV	Protein F55G11.8 [Source:RefSeq peptide;Acc:NP_502481]
WBGene00010129	38.44	12948770	12950075	1	IV	Protein F55G11.10 [Source:RefSeq peptide;Acc:NP_502477]
WBGene00010133	29.62	8867798	8868300	1	I	Protein F55H12.2 [Source:RefSeq peptide;Acc:NP_871889]
WBGene00010137	33.76	8853688	8861274	-1	I	Protein ZTF-26, isoform a [Source:RefSeq peptide;Acc:NP_001021502]
WBGene00010140	35.37	13263285	13265037	1	III	Protein F56A8.4 [Source:RefSeq peptide;Acc:NP_499732]
WBGene00010141	43.07	13265871	13267616	1	III	Protein F56A8.5 [Source:RefSeq peptide;Acc:NP_499733]
WBGene00010142	40.27	13285799	13286779	1	III	Protein F56A8.8 [Source:RefSeq peptide;Acc:NP_499736]
WBGene00010144	33.24	10637060	10639213	1	IV	Protein F56C4.1 [Source:RefSeq peptide;Acc:NP_501965]
WBGene00010145	32.86	10641419	10642690	1	IV	Protein F56C4.2 [Source:RefSeq peptide;Acc:NP_501966]
WBGene00010149	36.11	9407216	9408104	-1	IV	Protein F56D5.5 [Source:RefSeq peptide;Acc:NP_501660]
WBGene00010153	33.99	9423395	9424415	1	IV	Protein SRXA-2 [Source:RefSeq peptide;Acc:NP_501663]
WBGene00010158	39.65	11358167	11359301	-1	I	Protein PES-2.1 [Source:RefSeq peptide;Acc:NP_492909]
WBGene00010161	29.96	11364321	11374336	-1	I	Protein F56G4.6 [Source:RefSeq peptide;Acc:NP_492911]
WBGene00010174	38.24	12637661	12638238	1	V	Protein F56H9.2, isoform a [Source:RefSeq peptide;Acc:NP_001256439]
WBGene00010181	34.22	10071945	10073893	-1	V	Protein F57A8.6 [Source:RefSeq peptide;Acc:NP_505585]
WBGene00010183	34.78	10064503	10064939	1	V	Protein FIPR-13 [Source:RefSeq peptide;Acc:NP_001023988]
WBGene00010185	36.48	15769428	15770559	1	V	Protein F57A10.4 [Source:RefSeq peptide;Acc:NP_506929]
WBGene00010187	30.13	13193933	13195648	-1	V	Protein F57B1.1 [Source:RefSeq peptide;Acc:NP_506282]
WBGene00010202	46.08	16481580	16482000	1	V	Protein F57E7.1 [Source:RefSeq peptide;Acc:NP_507169]
WBGene00010206	33.4	17623530	17624559	1	V	Protein F57G4.1 [Source:RefSeq peptide;Acc:NP_507457]
WBGene00010212	36.06	17640672	17650522	-1	V	Protein FBXA-192 [Source:RefSeq peptide;Acc:NP_507465]
WBGene00010216	31.96	16329370	16330242	1	V	Protein F57G8.7 [Source:RefSeq peptide;Acc:NP_507127]
WBGene00010217	34.27	12406822	12408817	-1	II	Serpentine receptor class epsilon-31 [Source:UniProtKB/Swiss-Prot;Acc:O62266]
WBGene00010219	35.81	12409320	12410207	-1	II	Protein F57G9.3 [Source:RefSeq peptide;Acc:NP_496634]
WBGene00010220	31.77	12399399	12401891	-1	II	Serpentine receptor class epsilon-29 [Source:UniProtKB/Swiss-Prot;Acc:O62269]
WBGene00010221	40.12	12170186	12171683	-1	X	Protein F57G12.1 [Source:RefSeq peptide;Acc:NP_510035]
WBGene00010226	40.38	9598475	9600049	1	III	Uncharacterized protein F58A4.1 [Source:UniProtKB/Swiss-Prot;Acc:P34468]
WBGene00010227	40.45	9600039	9600745	-1	III	Uncharacterized protein F58A4.2 [Source:UniProtKB/Swiss-Prot;Acc:P34469]
WBGene00010240	31.63	13183072	13186982	1	IV	Protein GADR-1 [Source:RefSeq peptide;Acc:NP_502535]
WBGene00010244	35.25	12041035	12042986	1	I	Protein F58D5.5 [Source:RefSeq peptide;Acc:NP_493046]
WBGene00010245	36.25	12034072	12037230	1	I	Protein F58D5.6 [Source:RefSeq peptide;Acc:NP_493045]
WBGene00010246	44.53	12032334	12033703	-1	I	Protein F58D5.7 [Source:RefSeq peptide;Acc:NP_493044]
WBGene00010247	36.87	12029927	12031762	-1	I	Protein F58D5.8 [Source:RefSeq peptide;Acc:NP_493043]
WBGene00010248	37.85	12045236	12046593	-1	I	Protein F58D5.9 [Source:RefSeq peptide;Acc:NP_001021520]
WBGene00010250	32.78	14057840	14064529	1	V	Protein F58D12.3 [Source:RefSeq peptide;Acc:NP_506491]
WBGene00010253	36.09	9749877	9750408	-1	V	Protein F58E6.4 [Source:RefSeq peptide;Acc:NP_505514]
WBGene00010255	39.69	9752076	9752861	-1	V	Protein F58E6.6 [Source:RefSeq peptide;Acc:NP_505515]
WBGene00010256	29.17	9756467	9757018	1	V	Protein HRG-3 [Source:RefSeq peptide;Acc:NP_505518]
WBGene00010257	34.24	9755076	9755808	-1	V	Protein F58E6.8 [Source:RefSeq peptide;Acc:NP_505517]
WBGene00010258	32.82	9756954	9757986	-1	V	Protein F58E6.11 [Source:RefSeq peptide;Acc:NP_001023997]
WBGene00010261	34.46	14015978	14017576	-1	V	Protein SRH-308 [Source:RefSeq peptide;Acc:NP_506481]
WBGene00010262	42.69	13992699	13993478	1	V	Protein F58E10.7 [Source:RefSeq peptide;Acc:NP_506477]
WBGene00010281	41.24	13669347	13671948	-1	V	Protein F58G11.3, isoform a [Source:RefSeq peptide;Acc:NP_001041135]
WBGene00010285	37.92	11929105	11929990	1	V	Protein F58H1.2 [Source:RefSeq peptide;Acc:NP_505996]
WBGene00010289	33.74	11942918	11944651	1	V	Protein F58H1.6 [Source:RefSeq peptide;Acc:NP_505999]
WBGene00010291	35.07	7755778	7756353	1	I	Protein F58H10.1 [Source:RefSeq peptide;Acc:NP_492151]
WBGene00010292	39.18	17685192	17686074	1	V	Protein F59A1.6 [Source:RefSeq peptide;Acc:NP_507474]
WBGene00010293	35.55	17656845	17658200	-1	V	Protein FBXA-108 [Source:RefSeq peptide;Acc:NP_507468]
WBGene00010297	40.96	17661802	17665475	-1	V	Protein F59A1.11, isoform b [Source:RefSeq peptide;Acc:NP_001122966]
WBGene00010298	35.39	17666206	17667776	-1	V	Protein F59A1.12 [Source:UniProtKB/TrEMBL;Acc:Q9XUW4]
WBGene00010300	41.08	17680661	17683907	-1	V	Protein F59A1.15 [Source:RefSeq peptide;Acc:NP_001023999]
WBGene00010301	38.17	17684149	17684968	-1	V	Protein F59A1.16 [Source:RefSeq peptide;Acc:NP_001024000]
WBGene00010310	33.94	9007974	9010121	-1	III	Uncharacterized protein F59B2.8 [Source:UniProtKB/Swiss-Prot;Acc:P34483]
WBGene00010311	33.17	9010744	9012368	-1	III	Uncharacterized protein F59B2.9 [Source:UniProtKB/Swiss-Prot;Acc:P34484]
WBGene00010318	36.67	10507269	10509932	-1	II	Uncharacterized protein F59B10.2 [Source:UniProtKB/Swiss-Prot;Acc:Q09950]
WBGene00010320	32.67	10513829	10519108	-1	II	Uncharacterized protein F59B10.4 [Source:UniProtKB/Swiss-Prot;Acc:Q09952]
WBGene00010322	30.47	10523274	10524474	-1	II	Uncharacterized protein F59B10.6 [Source:UniProtKB/Swiss-Prot;Acc:Q09954]
WBGene00010324	37.42	10524442	10525486	1	I	Protein F59C6.3 [Source:RefSeq peptide;Acc:NP_492754]
WBGene00010328	31.45	10532667	10534485	1	I	Protein F59C6.11 [Source:RefSeq peptide;Acc:NP_492756]
WBGene00010332	35.04	15646379	15647357	-1	X	Protein F59D12.5 [Source:RefSeq peptide;Acc:NP_510578]
WBGene00010352	35.26	11378121	11379348	-1	IV	Protein FBXB-76 [Source:RefSeq peptide;Acc:NP_502146]
WBGene00010353	44.53	11401948	11403337	-1	IV	Protein H02I12.5 [Source:RefSeq peptide;Acc:NP_502151]
WBGene00010355	39.49	15340277	15341446	-1	V	Protein CLEC-229 [Source:RefSeq peptide;Acc:NP_506804]
WBGene00010360	36.28	15058509	15060399	-1	X	Protein FBXA-96 [Source:RefSeq peptide;Acc:NP_510502]
WBGene00010362	45.05	10436609	10437789	1	III	Protein ENU-3 [Source:RefSeq peptide;Acc:NP_499302]
WBGene00010363	39.37	10439335	10442405	-1	III	Protein H04D03.2, isoform a [Source:RefSeq peptide;Acc:NP_499304]
WBGene00010372	39.03	15642938	15644336	1	X	Protein H08J19.1 [Source:RefSeq peptide;Acc:NP_510577]
WBGene00010377	49.52	14886803	14886907	-1	V	Protein NSPA-1 [Source:RefSeq peptide;Acc:NP_506669]
WBGene00010379	40.48	14885897	14886148	-1	V	Protein H12D21.3 [Source:RefSeq peptide;Acc:NP_506668]
WBGene00010387	37.54	14915906	14917682	1	V	Protein H12D21.11 [Source:RefSeq peptide;Acc:NP_001024006]
WBGene00010388	27.77	14129391	14131061	1	IV	Protein SRZ-42 [Source:RefSeq peptide;Acc:NP_502707]
WBGene00010389	33.94	14137363	14140294	1	IV	Protein SRZ-31 [Source:RefSeq peptide;Acc:NP_502708]
WBGene00010401	39.46	12638730	12640485	1	I	Protein H16D19.3 [Source:RefSeq peptide;Acc:NP_493199]
WBGene00010404	33.87	12273638	12274691	-1	X	Protein H19J13.2 [Source:RefSeq peptide;Acc:NP_001024739]
WBGene00010414	35.64	16230452	16233128	-1	IV	Protein HPA-1 [Source:RefSeq peptide;Acc:NP_502924]
WBGene00010415	39.28	16234326	16236555	1	IV	Protein H25K10.6 [Source:RefSeq peptide;Acc:NP_502925]
WBGene00010432	34.95	14110354	14112027	1	V	Protein H39E23.2 [Source:RefSeq peptide;Acc:NP_001024020]
WBGene00010447	38.77	11742895	11743789	1	IV	Protein K01A6.5 [Source:RefSeq peptide;Acc:NP_502224]
WBGene00010455	32.03	9296627	9297394	-1	III	Protein K01B6.4 [Source:RefSeq peptide;Acc:NP_001022649]
WBGene00010460	34.09	8278686	8281035	1	II	Protein CLEC-142 [Source:RefSeq peptide;Acc:NP_495748]
WBGene00010464	44.56	12397850	12398778	1	V	Protein K01D12.5 [Source:RefSeq peptide;Acc:NP_506104]
WBGene00010467	36.79	12402656	12403234	1	V	Protein K01D12.8 [Source:RefSeq peptide;Acc:NP_506107]
WBGene00010468	37.16	12403956	12404644	-1	V	Protein K01D12.9 [Source:RefSeq peptide;Acc:NP_506108]
WBGene00010469	44.61	12406229	12407017	1	V	Protein K01D12.10 [Source:RefSeq peptide;Acc:NP_506109]
WBGene00010477	48.92	10750466	10751894	1	III	Protein K01G5.3 [Source:RefSeq peptide;Acc:NP_499371]
WBGene00010486	36.65	9713220	9714886	1	IV	Protein K01H12.4 [Source:RefSeq peptide;Acc:NP_501729]
WBGene00010487	35.39	9744242	9745990	1	I	Protein K02A11.2 [Source:RefSeq peptide;Acc:NP_492589]
WBGene00010494	39	13930898	13932033	1	X	Protein K02B9.3, isoform a [Source:RefSeq peptide;Acc:NP_001041262]
WBGene00010495	35.3	8511629	8512407	-1	I	Protein K02B12.2 [Source:RefSeq peptide;Acc:NP_492306]
WBGene00010499	37.83	8518892	8519602	1	I	Protein K02B12.6 [Source:RefSeq peptide;Acc:NP_492309]
WBGene00010504	36.28	13706928	13707955	1	X	Protein K02D3.1 [Source:RefSeq peptide;Acc:NP_510292]
WBGene00010506	35.58	20351500	20354905	1	V	Protein K02E2.1 [Source:RefSeq peptide;Acc:NP_507922]
WBGene00010508	32.88	20384769	20391009	-1	V	Protein K02E2.7, isoform a [Source:RefSeq peptide;Acc:NP_001256914]
WBGene00010509	43.72	20365760	20366937	-1	V	Protein K02E2.8, isoform b [Source:RefSeq peptide;Acc:NP_001122969]
WBGene00010512	32.63	14246242	14246860	-1	V	Protein K02E11.3 [Source:RefSeq peptide;Acc:NP_506523]
WBGene00010513	36.78	14247524	14248075	-1	V	Protein K02E11.4 [Source:RefSeq peptide;Acc:NP_506524]
WBGene00010514	30.53	14252361	14253277	1	V	Protein K02E11.5 [Source:RefSeq peptide;Acc:NP_506526]
WBGene00010515	32.2	14250627	14251508	1	V	Protein K02E11.6 [Source:RefSeq peptide;Acc:NP_506525]
WBGene00010516	33.73	14253488	14254320	-1	V	Protein K02E11.7 [Source:RefSeq peptide;Acc:NP_506527]
WBGene00010518	35.43	14248788	14250523	1	V	Protein K02E11.9 [Source:RefSeq peptide;Acc:NP_001024026]
WBGene00010519	35.25	13051796	13055338	1	X	Protein K03A11.1 [Source:RefSeq peptide;Acc:NP_510166]
WBGene00010525	33.51	11409086	11411019	-1	V	Protein K03B8.8 [Source:RefSeq peptide;Acc:NP_505895]
WBGene00010526	43.69	11390273	11390494	-1	V	Protein K03B8.11 [Source:RefSeq peptide;Acc:NP_001024027]
WBGene00010527	41.04	16329459	16331059	1	IV	Protein SRZ-74 [Source:RefSeq peptide;Acc:NP_502945]
WBGene00010528	41.16	16328135	16328615	-1	IV	Protein K03D3.2 [Source:RefSeq peptide;Acc:NP_502944]
WBGene00010530	32.76	16321166	16323195	1	IV	Protein SRZ-61 [Source:RefSeq peptide;Acc:NP_502942]
WBGene00010531	42.08	16320122	16320506	-1	IV	Protein K03D3.5 [Source:RefSeq peptide;Acc:NP_502941]
WBGene00010534	34.66	17491655	17493832	-1	V	Protein FBXA-102 [Source:RefSeq peptide;Acc:NP_507432]
WBGene00010536	36.69	17487346	17488833	-1	V	Protein K03D7.9 [Source:RefSeq peptide;Acc:NP_507430]
WBGene00010542	37.05	9947072	9947932	1	III	Protein K03H1.7 [Source:RefSeq peptide;Acc:NP_499210]
WBGene00010547	39.2	9941645	9942348	1	III	Protein K03H1.12 [Source:RefSeq peptide;Acc:NP_499207]
WBGene00010549	37.67	13152894	13154024	1	V	Protein K03H4.2 [Source:RefSeq peptide;Acc:NP_506274]
WBGene00010550	38.97	14434452	14438977	-1	II	Protein K04B12.2, isoform a [Source:RefSeq peptide;Acc:NP_001022231]
WBGene00010552	38.62	14238708	14241338	1	X	Protein K04C1.2, isoform b [Source:RefSeq peptide;Acc:NP_510372]
WBGene00010553	32.48	14241569	14243397	-1	X	Protein K04C1.3 [Source:RefSeq peptide;Acc:NP_510374]
WBGene00010559	34.83	10204228	10206073	-1	IV	Protein K04D7.6 [Source:RefSeq peptide;Acc:NP_001023269]
WBGene00010563	35.35	8035886	8037141	1	I	Protein K04G2.4 [Source:RefSeq peptide;Acc:NP_492212]
WBGene00010568	34.52	8057762	8060559	1	I	Protein K04G2.10 [Source:RefSeq peptide;Acc:NP_492220]
WBGene00010569	34.64	8039884	8040596	-1	I	Protein K04G2.11 [Source:RefSeq peptide;Acc:NP_492214]
WBGene00010571	32.08	14345284	14347574	-1	X	Protein K04G11.3 [Source:RefSeq peptide;Acc:NP_510393]
WBGene00010574	40.45	9360269	9361331	1	III	Uncharacterized protein K04H4.5 [Source:UniProtKB/Swiss-Prot;Acc:P34507]
WBGene00010576	40.55	14251061	14252362	1	I	Protein CLEC-116 [Source:RefSeq peptide;Acc:NP_493489]
WBGene00010577	38.25	14252957	14255510	1	I	Protein K04H8.2 [Source:RefSeq peptide;Acc:NP_493490]
WBGene00010578	48.26	14255684	14257005	1	I	Protein K04H8.3 [Source:RefSeq peptide;Acc:NP_493491]
WBGene00010580	34.3	14748538	14753138	-1	I	Protein K05C4.3 [Source:RefSeq peptide;Acc:NP_493568]
WBGene00010581	40.41	14735236	14736945	1	I	Protein K05C4.4 [Source:RefSeq peptide;Acc:NP_493564]
WBGene00010588	32.43	16183657	16184723	1	V	Protein SRZ-14 [Source:RefSeq peptide;Acc:NP_507078]
WBGene00010590	33.07	16182410	16183540	1	V	Protein SRZ-13 [Source:RefSeq peptide;Acc:NP_001024030]
WBGene00010598	40.46	15672666	15673236	-1	V	Protein K06B4.3 [Source:RefSeq peptide;Acc:NP_506897]
WBGene00010599	36.23	15669170	15670157	1	V	Protein K06B4.4 [Source:RefSeq peptide;Acc:NP_506896]
WBGene00010608	37.46	9582681	9583521	-1	I	Protein K07A1.1 [Source:RefSeq peptide;Acc:NP_492540]
WBGene00010611	35.33	9588661	9589931	-1	I	Protein K07A1.4 [Source:RefSeq peptide;Acc:NP_492544]
WBGene00010617	34.91	9583875	9584785	-1	I	Protein K07A1.13 [Source:RefSeq peptide;Acc:NP_492541]
WBGene00010623	37.27	8693451	8695159	-1	I	Protein K07A12.5 [Source:RefSeq peptide;Acc:NP_492353]
WBGene00010632	32.03	10346662	10350152	-1	V	Protein K07C5.9 [Source:RefSeq peptide;Acc:NP_741620]
WBGene00010633	52.43	9844029	9844337	1	IV	Protein NSPD-2 [Source:RefSeq peptide;Acc:NP_501763]
WBGene00010643	34.23	7166932	7168684	-1	I	Protein K07G5.4 [Source:RefSeq peptide;Acc:NP_492027]
WBGene00010647	44.19	10679589	10680475	-1	IV	Protein K08C7.4 [Source:RefSeq peptide;Acc:NP_501971]
WBGene00010648	32.19	10684432	10685894	-1	IV	Protein K08C7.6 [Source:RefSeq peptide;Acc:NP_501973]
WBGene00010649	31.75	10664421	10665686	1	IV	Protein K08C7.7, isoform a [Source:RefSeq peptide;Acc:NP_001255498]
WBGene00010650	36.9	11484770	11486536	-1	I	Protein K08C9.1 [Source:RefSeq peptide;Acc:NP_492934]
WBGene00010651	37.78	11486896	11488446	-1	I	Protein K08C9.2 [Source:RefSeq peptide;Acc:NP_492935]
WBGene00010652	35.17	11483392	11484571	1	I	Protein K08C9.5 [Source:RefSeq peptide;Acc:NP_492933]
WBGene00010657	38.64	12903975	12906624	-1	IV	Protein K08D8.3 [Source:RefSeq peptide;Acc:NP_502460]
WBGene00010658	37.79	12907469	12909998	-1	IV	Protein K08D8.4, isoform b [Source:RefSeq peptide;Acc:NP_001023285]
WBGene00010659	36.86	12910645	12912136	-1	IV	Protein K08D8.5 [Source:RefSeq peptide;Acc:NP_502462]
WBGene00010660	33.9	12887060	12890510	-1	IV	Protein K08D8.6 [Source:RefSeq peptide;Acc:NP_502457]
WBGene00010674	38.77	12579055	12581128	-1	IV	Protein K08E7.6 [Source:RefSeq peptide;Acc:NP_502410]
WBGene00010680	31.4	10138124	10139104	1	IV	Protein K08F4.12 [Source:RefSeq peptide;Acc:NP_001023289]
WBGene00010687	35.85	15144064	15146431	1	V	Protein K08F9.4 [Source:RefSeq peptide;Acc:NP_506736]
WBGene00010688	33.65	15861452	15862699	-1	V	Protein SRZ-12 [Source:RefSeq peptide;Acc:NP_506961]
WBGene00010689	39.35	13234099	13234957	-1	X	Protein K08H2.2 [Source:RefSeq peptide;Acc:NP_510195]
WBGene00010690	42.42	13237422	13238477	1	X	Protein K08H2.3 [Source:RefSeq peptide;Acc:NP_510196]
WBGene00010691	35.92	13238651	13240003	1	X	Protein K08H2.4 [Source:RefSeq peptide;Acc:NP_510197]
WBGene00010693	31.85	13247263	13248433	-1	X	Protein K08H2.7 [Source:RefSeq peptide;Acc:NP_510200]
WBGene00010711	43.82	13429540	13429968	1	IV	Protein K09B11.4 [Source:RefSeq peptide;Acc:NP_502589]
WBGene00010715	37.08	10959568	10960937	1	X	Protein K09C8.2 [Source:RefSeq peptide;Acc:NP_509831]
WBGene00010718	29.86	10970913	10972168	1	X	Protein K09C8.8 [Source:RefSeq peptide;Acc:NP_001024777]
WBGene00010726	41.11	15611824	15613791	-1	X	Protein K09E9.3 [Source:RefSeq peptide;Acc:NP_510574]
WBGene00010728	37.34	9590633	9591256	1	V	Protein K09G1.2 [Source:RefSeq peptide;Acc:NP_505476]
WBGene00010737	34.1	12696224	12696877	1	V	Protein K10C8.4 [Source:RefSeq peptide;Acc:NP_001024049]
WBGene00010740	32.62	7116097	7116706	-1	I	Protein K10D3.6 [Source:RefSeq peptide;Acc:NP_492016]
WBGene00010743	35.51	11200665	11201444	1	V	Protein K10D6.3, isoform a [Source:RefSeq peptide;Acc:NP_001256308]
WBGene00010745	35.33	12976293	12978344	1	IV	Protein DOD-17 [Source:RefSeq peptide;Acc:NP_502486]
WBGene00010746	33.48	12979017	12981940	1	IV	Protein K10D11.2 [Source:RefSeq peptide;Acc:NP_502487]
WBGene00010747	35.12	12982120	12986088	-1	IV	Protein K10D11.3, isoform a [Source:RefSeq peptide;Acc:NP_001255691]
WBGene00010748	37.6	12992157	12994462	-1	IV	Protein K10D11.4 [Source:RefSeq peptide;Acc:NP_502491]
WBGene00010749	35.28	12989685	12991804	-1	IV	Protein K10D11.5 [Source:RefSeq peptide;Acc:NP_502490]
WBGene00010750	34.25	12986751	12989433	-1	IV	Protein K10D11.6 [Source:RefSeq peptide;Acc:NP_502489]
WBGene00010754	36.24	17298341	17301475	-1	V	Protein K10G4.5 [Source:RefSeq peptide;Acc:NP_507379]
WBGene00010760	39.49	14500484	14501663	1	II	Protein K10H10.4 [Source:RefSeq peptide;Acc:NP_497010]
WBGene00010761	38.02	14501747	14502543	1	II	Protein K10H10.5 [Source:RefSeq peptide;Acc:NP_497011]
WBGene00010764	31.87	14513384	14515476	-1	II	Protein K10H10.9 [Source:RefSeq peptide;Acc:NP_497014]
WBGene00010774	34.83	13717590	13719217	1	X	Protein K11E4.2 [Source:RefSeq peptide;Acc:NP_510295]
WBGene00010779	37.88	9846458	9847521	1	III	Uncharacterized protein K11H3.2 [Source:UniProtKB/Swiss-Prot;Acc:P34518]
WBGene00010781	37.85	9832953	9834611	1	III	Uncharacterized protein K11H3.4 [Source:UniProtKB/Swiss-Prot;Acc:P34520]
WBGene00010782	34.8	9843782	9845669	1	III	Uncharacterized protein K11H3.5 [Source:UniProtKB/Swiss-Prot;Acc:P34521]
WBGene00010786	40.1	11863493	11865457	-1	II	Protein K12D12.4, isoform a [Source:RefSeq peptide;Acc:NP_001022251]
WBGene00010795	33.47	9257259	9260222	1	III	Uncharacterized protein M01A8.1 [Source:UniProtKB/Swiss-Prot;Acc:P34530]
WBGene00010797	32.65	15253829	15254805	1	V	Protein SRBC-75 [Source:RefSeq peptide;Acc:NP_506775]
WBGene00010798	32.42	15252382	15253291	1	V	Protein SRBC-76 [Source:RefSeq peptide;Acc:NP_506774]
WBGene00010801	40.26	15260238	15260786	1	V	Protein M01B2.8 [Source:RefSeq peptide;Acc:NP_506778]
WBGene00010804	40.9	13274111	13276462	1	I	Protein M01E5.1 [Source:RefSeq peptide;Acc:NP_493333]
WBGene00010817	40.02	12132553	12133639	-1	I	Protein M01G12.2 [Source:RefSeq peptide;Acc:NP_493067]
WBGene00010819	39.94	12130070	12131381	1	I	Protein M01G12.5 [Source:RefSeq peptide;Acc:NP_493066]
WBGene00010820	35.44	12117997	12122282	-1	I	Protein M01G12.6 [Source:RefSeq peptide;Acc:NP_493062]
WBGene00010833	34.02	13841610	13843123	1	X	Protein M03B6.1 [Source:RefSeq peptide;Acc:NP_510307]
WBGene00010836	36.8	13859106	13873026	1	X	Protein M03B6.4, isoform b [Source:RefSeq peptide;Acc:NP_001257233]
WBGene00010837	32.21	13844199	13844673	1	X	Protein M03B6.5 [Source:RefSeq peptide;Acc:NP_001024802]
WBGene00010840	34.75	10405070	10414702	1	III	Protein M03C11.3, isoform b [Source:RefSeq peptide;Acc:NP_001255075]
WBGene00010859	37.5	9355072	9357079	-1	I	Protein M04C9.4 [Source:RefSeq peptide;Acc:NP_492492]
WBGene00010863	32.37	10032344	10033313	-1	III	Protein M04D8.5 [Source:RefSeq peptide;Acc:NP_499226]
WBGene00010864	40.35	10036004	10036796	1	III	Protein XBX-3 [Source:RefSeq peptide;Acc:NP_499227]
WBGene00010865	40.88	10037448	10038247	1	III	Protein M04D8.7 [Source:RefSeq peptide;Acc:NP_499228]
WBGene00010866	32.54	10034181	10035102	1	III	Protein M04D8.8 [Source:RefSeq peptide;Acc:NP_001022692]
WBGene00010871	37.28	7185708	7188298	1	I	Protein M05B5.3 [Source:RefSeq peptide;Acc:NP_492032]
WBGene00010885	36.38	11100627	11101478	-1	IV	Protein M7.9 [Source:RefSeq peptide;Acc:NP_502072]
WBGene00010920	44.89	11830799	11833545	-1	IV	Protein M117.4 [Source:RefSeq peptide;Acc:NP_502238]
WBGene00010933	36.03	19792619	19795008	-1	V	Protein M162.7 [Source:RefSeq peptide;Acc:NP_507838]
WBGene00010934	36.89	19776080	19777174	-1	V	Protein FBXA-118 [Source:RefSeq peptide;Acc:NP_507832]
WBGene00010935	39.9	14502498	14503913	-1	X	Protein M163.1 [Source:RefSeq peptide;Acc:NP_510412]
WBGene00010937	36.34	14474038	14476153	1	X	Protein M163.5 [Source:RefSeq peptide;Acc:NP_510408]
WBGene00010939	34.31	14464809	14467615	1	X	Protein M163.7 [Source:RefSeq peptide;Acc:NP_510407]
WBGene00010946	34.94	9423318	9426173	-1	II	Protein M176.10 [Source:RefSeq peptide;Acc:NP_496014]
WBGene00010952	38.73	15115569	15120241	1	IV	Protein CLEC-188 [Source:RefSeq peptide;Acc:NP_502825]
WBGene00010953	36.92	15124933	15126121	-1	IV	Protein CLEC-190 [Source:RefSeq peptide;Acc:NP_502826]
WBGene00010954	39.21	15120519	15122548	1	IV	Protein CLEC-189 [Source:RefSeq peptide;Acc:NP_001023323]
WBGene00010955	36.22	15123182	15124393	1	IV	Protein M199.7 [Source:RefSeq peptide;Acc:NP_001023324]
WBGene00010973	39.52	10257181	10258736	-1	III	Protein R01H10.5 [Source:RefSeq peptide;Acc:NP_499271]
WBGene00010976	43.41	14508253	14509671	1	V	Protein R02D5.1 [Source:RefSeq peptide;Acc:NP_506595]
WBGene00010978	42.45	14484332	14484682	-1	V	Protein R02D5.4 [Source:RefSeq peptide;Acc:NP_506594]
WBGene00010981	31.68	15429923	15431115	-1	X	Protein R03A10.1 [Source:RefSeq peptide;Acc:NP_510550]
WBGene00011001	35.13	10077905	10078331	-1	V	Protein R04B5.1 [Source:RefSeq peptide;Acc:NP_505587]
WBGene00011005	38.72	10089157	10090561	-1	V	Protein R04B5.7 [Source:RefSeq peptide;Acc:NP_505592]
WBGene00011010	41.56	13285055	13286635	-1	X	Protein R04D3.2 [Source:RefSeq peptide;Acc:NP_510208]
WBGene00011011	42.72	13288913	13290628	-1	X	Protein R04D3.3 [Source:RefSeq peptide;Acc:NP_510210]
WBGene00011013	37.79	13307282	13308845	-1	X	Protein SRXA-8 [Source:RefSeq peptide;Acc:NP_510216]
WBGene00011016	32.62	12315000	12317182	-1	V	Protein R04F11.3 [Source:RefSeq peptide;Acc:NP_506088]
WBGene00011019	30.11	14177225	14178941	1	IV	Protein R05A10.2 [Source:RefSeq peptide;Acc:NP_502720]
WBGene00011020	34.22	14173610	14176473	-1	IV	Protein R05A10.3 [Source:RefSeq peptide;Acc:NP_502719]
WBGene00011021	31.37	14172484	14173299	1	IV	UPF0375 protein R05A10.4 [Source:UniProtKB/Swiss-Prot;Acc:O45700]
WBGene00011027	42.1	12165729	12168172	1	I	Protein R05D7.2 [Source:RefSeq peptide;Acc:NP_493075]
WBGene00011049	40.88	14381628	14383310	1	II	Protein SDZ-26 [Source:RefSeq peptide;Acc:NP_496991]
WBGene00011060	40.05	11947001	11953100	1	I	Protein R06C1.6 [Source:RefSeq peptide;Acc:NP_493030]
WBGene00011062	36.04	7233393	7234782	-1	I	Protein R06C7.2 [Source:RefSeq peptide;Acc:NP_492044]
WBGene00011070	41.14	10811066	10812188	1	II	Uncharacterized protein R06F6.7 [Source:UniProtKB/Swiss-Prot;Acc:Q09416]
WBGene00011072	42.64	10787383	10787912	1	II	Putative protein tag-209 [Source:UniProtKB/Swiss-Prot;Acc:Q09418]
WBGene00011074	35.75	10754917	10757993	1	X	Protein R07A4.3 [Source:RefSeq peptide;Acc:NP_509798]
WBGene00011077	33.49	9864069	9866558	1	X	Uncharacterized protein R07B1.5 [Source:UniProtKB/Swiss-Prot;Acc:Q09419]
WBGene00011078	32.57	9866660	9867921	1	X	Uncharacterized protein R07B1.6 [Source:UniProtKB/Swiss-Prot;Acc:Q09420]
WBGene00011103	47.45	10336441	10337205	1	X	Protein R07E3.2 [Source:RefSeq peptide;Acc:NP_509735]
WBGene00011117	40	4414732	4415226	-1	III	Protein R07E5.11 [Source:RefSeq peptide;Acc:NP_497895]
WBGene00011121	31.54	4402595	4404436	-1	III	Protein R07E5.17 [Source:RefSeq peptide;Acc:NP_001022704]
WBGene00011124	32.43	11187013	11188270	1	IV	Protein SDZ-27 [Source:RefSeq peptide;Acc:NP_502099]
WBGene00011127	34.09	11188891	11189638	-1	IV	Protein FBXB-79 [Source:RefSeq peptide;Acc:NP_502100]
WBGene00011129	35.24	11207531	11209281	1	IV	Protein R07H5.9 [Source:RefSeq peptide;Acc:NP_502103]
WBGene00011135	32.05	14716499	14717746	1	V	Protein FBXA-147 [Source:RefSeq peptide;Acc:NP_506633]
WBGene00011140	32.41	11107376	11109316	1	X	Protein R08B4.4 [Source:RefSeq peptide;Acc:NP_741900]
WBGene00011153	35.72	12619472	12623556	1	X	Protein R09A8.2 [Source:RefSeq peptide;Acc:NP_510108]
WBGene00011171	36.74	10319351	10321152	-1	IV	Protein R09E10.1 [Source:RefSeq peptide;Acc:NP_501895]
WBGene00011172	38.9	10317557	10318299	-1	IV	Protein R09E10.2 [Source:RefSeq peptide;Acc:NP_501894]
WBGene00011177	36.91	10310116	10310413	-1	IV	Protein R09E10.8 [Source:RefSeq peptide;Acc:NP_501892]
WBGene00011184	30.86	10621193	10621691	1	IV	Protein R09H10.7 [Source:RefSeq peptide;Acc:NP_001023337]
WBGene00011186	34.57	13946969	13948799	1	V	Protein CLEC-226 [Source:RefSeq peptide;Acc:NP_506460]
WBGene00011200	38.65	4285861	4287472	-1	III	Protein R10E4.3 [Source:RefSeq peptide;Acc:NP_497857]
WBGene00011203	33.81	4295283	4296610	1	III	Protein R10E4.7 [Source:RefSeq peptide;Acc:NP_497861]
WBGene00011207	34.69	18242323	18248883	-1	V	Protein R10E8.1 [Source:RefSeq peptide;Acc:NP_507568]
WBGene00011208	38.69	18253794	18254403	1	V	Protein R10E8.2 [Source:RefSeq peptide;Acc:NP_507570]
WBGene00011209	40.22	18234530	18236757	-1	V	Protein R10E8.3 [Source:RefSeq peptide;Acc:NP_507567]
WBGene00011212	41.17	18258996	18266364	-1	V	Protein R10E8.6 [Source:RefSeq peptide;Acc:NP_507572]
WBGene00011219	34.82	9795271	9796548	-1	III	Protein SRXA-10 [Source:RefSeq peptide;Acc:NP_499171]
WBGene00011220	34.02	9792586	9793558	-1	III	Protein R10E11.9 [Source:RefSeq peptide;Acc:NP_499169]
WBGene00011228	38.95	16196911	16199932	-1	X	Protein R11.3 [Source:RefSeq peptide;Acc:NP_510639]
WBGene00011229	44.41	16210320	16210650	-1	X	Protein R11.4 [Source:RefSeq peptide;Acc:NP_510640]
WBGene00011231	38.48	7862842	7863553	-1	I	Protein R11A5.3 [Source:RefSeq peptide;Acc:NP_492173]
WBGene00011236	36.86	10355123	10357162	-1	IV	Protein R11A8.1 [Source:RefSeq peptide;Acc:NP_501909]
WBGene00011243	35.2	12708678	12710700	1	V	Protein R11D1.2 [Source:RefSeq peptide;Acc:NP_506173]
WBGene00011244	37.4	12711337	12712106	-1	V	Protein R11D1.3 [Source:RefSeq peptide;Acc:NP_506174]
WBGene00011245	33.14	12713035	12714220	-1	V	Protein R11D1.4 [Source:RefSeq peptide;Acc:NP_506175]
WBGene00011246	35.06	12720058	12722727	1	V	Protein R11D1.7 [Source:RefSeq peptide;Acc:NP_506178]
WBGene00011266	43.14	11839542	11840299	1	V	Protein R13H4.8 [Source:RefSeq peptide;Acc:NP_001024083]
WBGene00011267	31.94	10847591	10848670	-1	III	Protein FBXB-85 [Source:RefSeq peptide;Acc:NP_499389]
WBGene00011277	34.7	9976705	9977877	1	II	Protein R53.8 [Source:RefSeq peptide;Acc:NP_496156]
WBGene00011290	36.48	10690485	10691789	1	IV	Protein R102.3 [Source:RefSeq peptide;Acc:NP_501977]
WBGene00011292	39.38	10695309	10697073	-1	IV	Protein R102.5, isoform b [Source:RefSeq peptide;Acc:NP_501980]
WBGene00011295	38.67	10689601	10690200	-1	IV	Protein R102.8 [Source:RefSeq peptide;Acc:NP_501976]
WBGene00011310	35.11	16315428	16317731	-1	X	Protein T01B4.3 [Source:RefSeq peptide;Acc:NP_001024867]
WBGene00011313	39.13	8736726	8737553	-1	II	Protein T01B7.8 [Source:RefSeq peptide;Acc:NP_495859]
WBGene00011319	37.7	14991166	14991653	1	V	Protein T01C3.2 [Source:RefSeq peptide;Acc:NP_506686]
WBGene00011322	40.09	14996591	14998114	1	V	Protein T01C3.5 [Source:RefSeq peptide;Acc:NP_506689]
WBGene00011323	38.46	15002552	15005055	1	V	Protein MUT-15, isoform a [Source:RefSeq peptide;Acc:NP_001256638]
WBGene00011324	41.41	15005112	15006398	1	V	Protein T01C3.9 [Source:RefSeq peptide;Acc:NP_506693]
WBGene00011341	39.1	15113781	15114092	-1	V	Protein T01G5.6 [Source:RefSeq peptide;Acc:NP_506727]
WBGene00011351	31.73	7879756	7880464	1	II	Protein T01H3.5 [Source:RefSeq peptide;Acc:NP_495660]
WBGene00011373	40.06	17406901	17407212	-1	IV	Protein T02D1.7 [Source:UniProtKB/TrEMBL;Acc:O45726]
WBGene00011375	33.54	8220005	8223009	-1	I	Protein T02E1.2 [Source:RefSeq peptide;Acc:NP_492241]
WBGene00011378	38.97	8211111	8212411	1	I	Protein T02E1.6 [Source:RefSeq peptide;Acc:NP_492236]
WBGene00011384	42.73	11797032	11797932	-1	I	Protein T02G6.1 [Source:RefSeq peptide;Acc:NP_492999]
WBGene00011385	36.13	11800433	11804991	-1	I	Protein T02G6.2, isoform c [Source:UniProtKB/TrEMBL;Acc:I2HAL8]
WBGene00011386	43.54	11813779	11814451	1	I	Protein T02G6.3 [Source:RefSeq peptide;Acc:NP_493002]
WBGene00011388	34.55	11815911	11819233	1	I	Protein T02G6.5, isoform b [Source:RefSeq peptide;Acc:NP_001251731]
WBGene00011389	36.26	11819539	11820051	1	I	Protein T02G6.6 [Source:RefSeq peptide;Acc:NP_493004]
WBGene00011397	37.89	16600567	16603369	-1	V	Protein T03E6.8 [Source:RefSeq peptide;Acc:NP_507200]
WBGene00011402	31.86	11296696	11298732	-1	V	Protein T03F7.5 [Source:RefSeq peptide;Acc:NP_505869]
WBGene00011403	31.98	11294693	11296562	1	V	Protein T03F7.6 [Source:RefSeq peptide;Acc:NP_505868]
WBGene00011425	38.2	10053989	10056250	-1	IV	Protein T04B2.7 [Source:RefSeq peptide;Acc:NP_872109]
WBGene00011426	31.19	14812361	14814380	1	X	Protein T04C10.3 [Source:RefSeq peptide;Acc:NP_510457]
WBGene00011428	34.95	11064954	11065634	-1	V	Protein T04C12.3 [Source:RefSeq peptide;Acc:NP_505816]
WBGene00011429	33.36	11054127	11055247	1	V	Protein T04C12.7 [Source:RefSeq peptide;Acc:NP_001024101]
WBGene00011430	29.68	11067996	11069336	-1	V	Protein T04C12.8 [Source:RefSeq peptide;Acc:NP_001024102]
WBGene00011431	42.93	13302756	13304304	-1	I	Protein T04D3.1 [Source:RefSeq peptide;Acc:NP_493340]
WBGene00011432	38.69	13306205	13308786	1	I	Protein SDZ-30 [Source:RefSeq peptide;Acc:NP_493341]
WBGene00011434	41.47	13329175	13330951	-1	I	Protein T04D3.5 [Source:RefSeq peptide;Acc:NP_493345]
WBGene00011442	33.2	11658440	11659692	1	X	Protein T04F8.3 [Source:RefSeq peptide;Acc:NP_509948]
WBGene00011447	36.67	11674461	11677021	1	X	Protein T04F8.9 [Source:RefSeq peptide;Acc:NP_001024876]
WBGene00011458	32.58	7820305	7822554	-1	II	Protein T05A6.4 [Source:RefSeq peptide;Acc:NP_495643]
WBGene00011463	31.15	10792905	10794718	-1	X	Protein T05A10.6 [Source:RefSeq peptide;Acc:NP_509804]
WBGene00011464	41.94	11260084	11261256	-1	II	Protein T05B9.1 [Source:RefSeq peptide;Acc:NP_496409]
WBGene00011472	32.31	8191773	8193329	-1	II	Protein T05C12.9 [Source:RefSeq peptide;Acc:NP_495724]
WBGene00011475	37.07	13561531	13563054	-1	III	Protein T05D4.2 [Source:RefSeq peptide;Acc:NP_499803]
WBGene00011485	39.84	17070527	17071678	-1	V	Protein SRBC-14 [Source:RefSeq peptide;Acc:NP_507322]
WBGene00011487	38.99	17084999	17090023	-1	V	Protein T05E12.6, isoform a [Source:RefSeq peptide;Acc:NP_507327]
WBGene00011489	39.49	9622548	9624725	1	I	Protein T05F1.2 [Source:RefSeq peptide;Acc:NP_492554]
WBGene00011490	37.17	9631386	9632733	1	I	Protein T05F1.4 [Source:RefSeq peptide;Acc:NP_492558]
WBGene00011494	33.32	9645699	9647676	1	I	Protein T05F1.9 [Source:RefSeq peptide;Acc:NP_492562]
WBGene00011497	29.45	9650523	9652814	1	I	Protein T05F1.13 [Source:RefSeq peptide;Acc:NP_871891]
WBGene00011499	32.93	9748935	9749669	1	III	Uncharacterized protein T05G5.4 [Source:UniProtKB/Swiss-Prot;Acc:P34557]
WBGene00011506	31.89	15930182	15931084	1	V	Protein SRBC-77 [Source:RefSeq peptide;Acc:NP_506990]
WBGene00011519	38.26	15892061	15892520	1	V	Protein T06C12.12 [Source:RefSeq peptide;Acc:NP_506972]
WBGene00011533	32.55	9631240	9632256	1	V	Protein T06E4.5 [Source:RefSeq peptide;Acc:NP_505485]
WBGene00011539	33.73	15402277	15404399	1	V	Protein FBXA-135 [Source:RefSeq peptide;Acc:NP_506829]
WBGene00011541	33.26	15411433	15412725	-1	V	Protein SRBC-63 [Source:RefSeq peptide;Acc:NP_506832]
WBGene00011542	33.84	15421673	15423658	-1	V	Protein FBXA-104 [Source:RefSeq peptide;Acc:NP_506837]
WBGene00011551	42.55	12722045	12722883	-1	I	Protein T06G6.12 [Source:RefSeq peptide;Acc:NP_001021613]
WBGene00011552	35	10129588	10130267	-1	X	Protein T06H11.2 [Source:RefSeq peptide;Acc:NP_509699]
WBGene00011560	43.95	10352155	10355540	1	III	Protein T07C4.3, isoform a [Source:RefSeq peptide;Acc:NP_499288]
WBGene00011570	29.27	9944393	9945895	1	V	Protein SRE-28 [Source:RefSeq peptide;Acc:NP_505560]
WBGene00011574	37.83	9959997	9960337	-1	V	Protein T07C12.10 [Source:RefSeq peptide;Acc:NP_505564]
WBGene00011577	37.23	9943339	9943612	1	V	Protein FIPR-12 [Source:RefSeq peptide;Acc:NP_001024113]
WBGene00011581	38.19	12603772	12606248	-1	I	Protein T07D10.1 [Source:RefSeq peptide;Acc:NP_493192]
WBGene00011583	38.35	12626672	12628997	-1	I	Protein T07D10.3 [Source:RefSeq peptide;Acc:NP_493194]
WBGene00011591	35.2	12865915	12866556	1	V	Protein T07F10.5 [Source:RefSeq peptide;Acc:NP_506221]
WBGene00011597	37.05	10547086	10555442	1	IV	Protein ZIM-1, isoform b [Source:RefSeq peptide;Acc:NP_001129869]
WBGene00011600	35.56	10555649	10558221	1	IV	Protein ZIM-2 [Source:RefSeq peptide;Acc:NP_501952]
WBGene00011601	36.6	10558721	10561116	1	IV	Protein ZIM-3 [Source:RefSeq peptide;Acc:NP_501953]
WBGene00011610	37.09	178242	179376	1	X	Protein T08D2.5 [Source:RefSeq peptide;Acc:NP_508058]
WBGene00011616	34.45	11955425	11956350	1	X	Protein T08D10.3 [Source:RefSeq peptide;Acc:NP_510001]
WBGene00011618	43.19	16445976	16447165	1	V	Protein T08G3.6 [Source:RefSeq peptide;Acc:NP_507160]
WBGene00011619	36.79	16462438	16466357	1	V	Protein T08G3.7 [Source:RefSeq peptide;Acc:NP_507164]
WBGene00011622	36.25	14018766	14020332	1	V	Protein T08G5.1 [Source:RefSeq peptide;Acc:NP_506483]
WBGene00011623	34.55	14024838	14025656	-1	V	Protein T08G5.2 [Source:RefSeq peptide;Acc:NP_506484]
WBGene00011624	31.07	14026336	14027468	-1	V	Protein T08G5.3, isoform a [Source:RefSeq peptide;Acc:NP_506485]
WBGene00011626	42.89	14044374	14045217	1	V	Protein T08G5.7 [Source:RefSeq peptide;Acc:NP_506487]
WBGene00011633	33.96	7846489	7847666	1	II	Uncharacterized protein T09A5.4 [Source:UniProtKB/Swiss-Prot;Acc:P45964]
WBGene00011640	33.45	7832391	7832668	1	II	Protein T09A5.14 [Source:RefSeq peptide;Acc:NP_001022330]
WBGene00011649	33.67	13181580	13184279	-1	V	Protein T09E8.4 [Source:RefSeq peptide;Acc:NP_506279]
WBGene00011669	41.18	15180057	15181831	1	V	Protein T09F5.10 [Source:RefSeq peptide;Acc:NP_506745]
WBGene00011670	35.25	15182440	15184130	1	V	Protein FBXA-84 [Source:RefSeq peptide;Acc:NP_506746]
WBGene00011683	42.69	15193114	15194324	-1	X	Protein PHAT-6 [Source:RefSeq peptide;Acc:NP_510525]
WBGene00011689	39.43	16029335	16031667	-1	V	Protein T10C6.7 [Source:RefSeq peptide;Acc:NP_507028]
WBGene00011691	39.51	16036413	16038343	1	V	Protein T10C6.10, isoform a [Source:RefSeq peptide;Acc:NP_507030]
WBGene00011704	35.02	9880114	9881181	1	V	Protein SDZ-31 [Source:RefSeq peptide;Acc:NP_505547]
WBGene00011708	41.2	8855299	8856065	-1	IV	Protein T11B7.5 [Source:RefSeq peptide;Acc:NP_501535]
WBGene00011710	39.2	11475912	11476906	1	V	Protein T11F9.7 [Source:RefSeq peptide;Acc:NP_505909]
WBGene00011712	44.86	11487152	11488290	1	V	Protein T11F9.10 [Source:RefSeq peptide;Acc:NP_505914]
WBGene00011728	34.17	11751872	11752945	1	IV	Protein T12A7.7 [Source:RefSeq peptide;Acc:NP_502227]
WBGene00011733	44.13	13625970	13626531	-1	III	Protein T12D8.5 [Source:RefSeq peptide;Acc:NP_499815]
WBGene00011741	34.48	12030048	12031271	-1	IV	Protein T12G3.6, isoform b [Source:RefSeq peptide;Acc:NP_001255606]
WBGene00011744	30.71	9789808	9791917	1	IV	Protein T13F2.4 [Source:RefSeq peptide;Acc:NP_501747]
WBGene00011746	36.3	9778288	9781053	1	IV	Protein T13F2.6 [Source:RefSeq peptide;Acc:NP_501745]
WBGene00011751	35.03	16265097	16265607	-1	V	Protein T13F3.4 [Source:RefSeq peptide;Acc:NP_507105]
WBGene00011752	34.15	16268239	16269541	-1	V	Protein FBXA-2 [Source:RefSeq peptide;Acc:NP_507106]
WBGene00011753	38.77	16270216	16271221	-1	V	Protein T13F3.6 [Source:RefSeq peptide;Acc:NP_507107]
WBGene00011754	43.23	16272686	16275410	-1	V	Protein T13F3.7 [Source:RefSeq peptide;Acc:NP_001024137]
WBGene00011763	38.99	9665424	9668755	-1	X	Protein T14B1.1 [Source:RefSeq peptide;Acc:NP_509627]
WBGene00011770	33.95	12858019	12859541	1	X	Protein T14G8.2 [Source:RefSeq peptide;Acc:NP_510141]
WBGene00011772	39.48	12862154	12863898	-1	X	Protein T14G8.4 [Source:RefSeq peptide;Acc:NP_510143]
WBGene00011777	40.66	10146163	10147008	-1	IV	Protein T14G10.8 [Source:RefSeq peptide;Acc:NP_501851]
WBGene00011788	35.2	9615800	9617123	-1	II	Uncharacterized protein T15H9.2 [Source:UniProtKB/Swiss-Prot;Acc:Q10006]
WBGene00011789	40.63	9611873	9613403	1	II	Uncharacterized protein T15H9.4 [Source:UniProtKB/Swiss-Prot;Acc:Q09354]
WBGene00011790	37.27	9610678	9611372	-1	II	Uncharacterized protein T15H9.5 [Source:UniProtKB/Swiss-Prot;Acc:Q09355]
WBGene00011805	39.76	10057845	10058684	1	III	Protein T16G12.4 [Source:RefSeq peptide;Acc:NP_499232]
WBGene00011809	34.29	10059302	10061987	1	III	Protein T16G12.8 [Source:RefSeq peptide;Acc:NP_499233]
WBGene00011813	33.37	10081447	10083286	-1	III	Uncharacterized protein T16H12.3 [Source:UniProtKB/Swiss-Prot;Acc:P34566]
WBGene00011819	37.98	10087224	10088787	-1	III	Protein T16H12.11 [Source:RefSeq peptide;Acc:NP_001022761]
WBGene00011822	35.65	12463818	12464378	1	X	Protein T18D3.5 [Source:RefSeq peptide;Acc:NP_510090]
WBGene00011823	45.56	12449917	12451031	1	X	Protein T18D3.6 [Source:RefSeq peptide;Acc:NP_510087]
WBGene00011840	36.26	17217990	17219004	1	V	Protein SRBC-62 [Source:RefSeq peptide;Acc:NP_507360]
WBGene00011844	36.35	17239097	17240656	1	V	Protein T19C9.8 [Source:RefSeq peptide;Acc:NP_507367]
WBGene00011854	37.86	16820629	16821320	-1	V	Protein T20B3.14 [Source:RefSeq peptide;Acc:NP_872205]
WBGene00011855	39.95	9328010	9328745	1	IV	Protein CLEC-183 [Source:RefSeq peptide;Acc:NP_501639]
WBGene00011869	41.29	10197716	10198352	1	III	Protein DOD-6 [Source:RefSeq peptide;Acc:NP_499257]
WBGene00011870	38.29	10199337	10199861	1	III	Protein T20G5.8 [Source:RefSeq peptide;Acc:NP_499258]
WBGene00011876	39.56	12492398	12493623	1	II	Protein SRZ-6 [Source:RefSeq peptide;Acc:NP_496664]
WBGene00011877	38.4	12495487	12496387	-1	II	Protein T21B4.3 [Source:RefSeq peptide;Acc:NP_496666]
WBGene00011895	36.32	10590551	10592579	-1	V	Protein T21C9.9 [Source:RefSeq peptide;Acc:NP_505719]
WBGene00011900	39.13	10553005	10558049	-1	III	Protein T21C12.4, isoform b [Source:RefSeq peptide;Acc:NP_001122721]
WBGene00011902	38.42	10880842	10881437	1	X	Protein T21E8.4 [Source:RefSeq peptide;Acc:NP_509814]
WBGene00011903	33.41	10886157	10887811	1	X	Protein T21E8.5 [Source:RefSeq peptide;Acc:NP_509815]
WBGene00011916	37.3	7940915	7941973	1	I	Protein T22C1.5 [Source:RefSeq peptide;Acc:NP_492191]
WBGene00011919	35.67	7958693	7960018	1	I	Protein T22C1.9 [Source:RefSeq peptide;Acc:NP_492195]
WBGene00011920	37.78	7966917	7968687	-1	I	Protein T22C1.11 [Source:RefSeq peptide;Acc:NP_492197]
WBGene00011921	35.23	7960388	7961460	-1	I	Protein T22C1.12 [Source:RefSeq peptide;Acc:NP_001021633]
WBGene00011924	32.24	8620394	8621978	-1	II	Protein T22C8.3 [Source:RefSeq peptide;Acc:NP_495831]
WBGene00011930	34.24	13880609	13884127	1	V	Protein T22G5.3 [Source:RefSeq peptide;Acc:NP_506441]
WBGene00011943	39.61	15747480	15748398	-1	V	Protein T23D5.8 [Source:RefSeq peptide;Acc:NP_506921]
WBGene00011949	42.46	12719960	12720894	1	IV	Protein T23F6.1 [Source:RefSeq peptide;Acc:NP_502429]
WBGene00011956	33.64	4663181	4665359	-1	III	Protein T23F11.4 [Source:RefSeq peptide;Acc:NP_497952]
WBGene00011968	43.09	7701363	7702035	-1	I	Protein T23G11.1 [Source:RefSeq peptide;Acc:NP_492145]
WBGene00011973	33.24	7698292	7699037	1	I	Protein T23G11.10 [Source:RefSeq peptide;Acc:NP_001021637]
WBGene00011974	41.63	3802576	3804367	-1	III	Protein XBX-5 [Source:RefSeq peptide;Acc:NP_497768]
WBGene00011981	38.81	14545855	14546815	1	X	Protein T24C2.2 [Source:RefSeq peptide;Acc:NP_510421]
WBGene00011983	33.94	14540686	14542058	-1	X	Protein FBXA-81 [Source:RefSeq peptide;Acc:NP_510419]
WBGene00011984	37.24	14537730	14539520	1	X	Protein T24C2.5 [Source:RefSeq peptide;Acc:NP_510418]
WBGene00011990	37.49	12583799	12586439	-1	X	Protein T24D5.2 [Source:RefSeq peptide;Acc:NP_510104]
WBGene00011993	38.44	12598031	12599297	-1	X	Protein T24D5.5 [Source:RefSeq peptide;Acc:NP_510106]
WBGene00011997	35.93	11319107	11319760	-1	II	Protein T24F1.5 [Source:RefSeq peptide;Acc:NP_496419]
WBGene00011999	38.65	11312473	11313349	1	II	Protein T24F1.7 [Source:RefSeq peptide;Acc:NP_001022365]
WBGene00012012	38.73	10758137	10760723	1	IV	Protein T25B9.6 [Source:RefSeq peptide;Acc:NP_501995]
WBGene00012014	35.94	10766442	10768311	-1	IV	Protein T25B9.8 [Source:RefSeq peptide;Acc:NP_501997]
WBGene00012021	39.2	16742491	16744875	1	V	Protein T25E12.6 [Source:RefSeq peptide;Acc:NP_507237]
WBGene00012026	32.45	16731900	16733147	1	V	Protein SRZ-100 [Source:RefSeq peptide;Acc:NP_507232]
WBGene00012027	35.69	16728731	16729960	1	V	Protein FBXA-127 [Source:RefSeq peptide;Acc:NP_001024155]
WBGene00012028	33.39	16730261	16731464	1	V	Protein SRZ-99 [Source:RefSeq peptide;Acc:NP_001024156]
WBGene00012039	38.83	12661254	12661732	1	I	Protein T26E3.6 [Source:RefSeq peptide;Acc:NP_493205]
WBGene00012042	37.8	12681883	12682681	-1	I	Protein T26E3.10 [Source:RefSeq peptide;Acc:NP_001021641]
WBGene00012043	35.25	15779693	15781082	1	V	Protein T26E4.1 [Source:RefSeq peptide;Acc:NP_506931]
WBGene00012060	41.74	9412854	9413440	-1	III	Uncharacterized protein T26G10.3 [Source:UniProtKB/Swiss-Prot;Acc:P34582]
WBGene00012062	34.42	9425536	9426674	-1	III	Uncharacterized protein T26G10.5 [Source:UniProtKB/Swiss-Prot;Acc:P34584]
WBGene00012063	37.57	19240354	19241721	1	V	Protein FBXB-1 [Source:RefSeq peptide;Acc:NP_507742]
WBGene00012064	38.35	19238421	19239849	-1	V	Protein FBXB-115 [Source:RefSeq peptide;Acc:NP_507741]
WBGene00012065	37.67	19236091	19237298	-1	V	Protein FBXB-2 [Source:RefSeq peptide;Acc:NP_507740]
WBGene00012066	36.2	19233937	19235671	1	V	Protein FBXB-116 [Source:RefSeq peptide;Acc:NP_507739]
WBGene00012069	38.43	15447640	15448326	-1	V	Protein T26H5.4, isoform a [Source:RefSeq peptide;Acc:NP_001256665]
WBGene00012072	33.52	15305802	15306845	-1	V	Protein T26H8.4 [Source:RefSeq peptide;Acc:NP_001024163]
WBGene00012077	35.49	16063860	16066877	-1	X	Protein T27A8.5 [Source:RefSeq peptide;Acc:NP_510628]
WBGene00012080	34.8	17413546	17414749	1	V	Protein CLEC-244 [Source:RefSeq peptide;Acc:NP_507406]
WBGene00012081	40.35	17417133	17418391	1	V	Protein T27C5.8 [Source:RefSeq peptide;Acc:NP_507407]
WBGene00012087	44.93	14519759	14521000	1	IV	Protein T27E7.1 [Source:RefSeq peptide;Acc:NP_502759]
WBGene00012088	34.26	14527804	14530809	1	IV	Protein T27E7.3 [Source:RefSeq peptide;Acc:NP_502761]
WBGene00012089	33.16	14533518	14535067	-1	IV	Protein T27E7.4 [Source:RefSeq peptide;Acc:NP_502762]
WBGene00012090	37.13	14537079	14538325	1	IV	Protein T27E7.5 [Source:RefSeq peptide;Acc:NP_502763]
WBGene00012091	33.84	14539680	14542602	-1	IV	Protein T27E7.6 [Source:RefSeq peptide;Acc:NP_502764]
WBGene00012093	35.45	14546933	14549386	-1	IV	Protein T27E7.9 [Source:RefSeq peptide;Acc:NP_001023405]
WBGene00012098	34.14	13478561	13479629	1	III	Protein FBXB-86 [Source:RefSeq peptide;Acc:NP_499788]
WBGene00012104	40.68	12484181	12486235	1	I	Protein SYGL-1 [Source:RefSeq peptide;Acc:NP_493167]
WBGene00012109	37.55	13506018	13508640	1	III	Protein T28A8.3 [Source:RefSeq peptide;Acc:NP_499795]
WBGene00012110	37.44	13503690	13505631	1	III	Protein T28A8.4 [Source:RefSeq peptide;Acc:NP_499794]
WBGene00012111	37.32	13501630	13502717	1	III	Protein T28A8.5 [Source:RefSeq peptide;Acc:NP_499793]
WBGene00012112	38.44	13499204	13501513	1	III	Protein T28A8.6 [Source:RefSeq peptide;Acc:NP_499792]
WBGene00012113	41.88	8133891	8135060	1	I	Protein T28B8.1 [Source:RefSeq peptide;Acc:NP_492229]
WBGene00012134	35.96	17305118	17307414	-1	IV	Protein T28F3.8 [Source:RefSeq peptide;Acc:NP_503075]
WBGene00012141	33.19	7492788	7494700	-1	I	Protein T28F4.6 [Source:RefSeq peptide;Acc:NP_492103]
WBGene00012145	35.5	12505244	12506260	-1	V	Protein NLP-46 [Source:RefSeq peptide;Acc:NP_001024176]
WBGene00012152	38.9	11183239	11183639	1	V	Protein CNC-10 [Source:RefSeq peptide;Acc:NP_001024178]
WBGene00012157	36.22	11444160	11445255	1	II	Protein ADBP-1 [Source:RefSeq peptide;Acc:NP_496439]
WBGene00012163	27.97	11912027	11913245	1	IV	Protein VZK822L.2 [Source:RefSeq peptide;Acc:NP_872108]
WBGene00012174	32.95	10083491	10084440	-1	IV	Protein W01B6.8 [Source:RefSeq peptide;Acc:NP_501828]
WBGene00012175	31.91	8533095	8534363	-1	II	Protein W01C9.1 [Source:RefSeq peptide;Acc:NP_495802]
WBGene00012176	35.46	8536360	8538570	1	II	Protein W01C9.2 [Source:RefSeq peptide;Acc:NP_495803]
WBGene00012217	34.25	11102684	11105460	-1	X	Protein W02H3.1, isoform a [Source:RefSeq peptide;Acc:NP_001257134]
WBGene00012219	43.34	11960989	11962091	-1	II	Protein W03C9.1 [Source:RefSeq peptide;Acc:NP_496547]
WBGene00012220	33.93	11962111	11965255	1	II	Protein W03C9.2 [Source:RefSeq peptide;Acc:NP_496548]
WBGene00012221	40.74	11967048	11967533	-1	II	Protein W03C9.5 [Source:RefSeq peptide;Acc:NP_496550]
WBGene00012223	44.61	11948744	11949467	1	II	Protein W03C9.8 [Source:RefSeq peptide;Acc:NP_872057]
WBGene00012226	38.43	12076553	12093083	-1	X	Protein W03G11.4 [Source:RefSeq peptide;Acc:NP_510019]
WBGene00012231	37.83	13682422	13684340	1	I	Protein W04A4.2 [Source:RefSeq peptide;Acc:NP_493399]
WBGene00012232	35.61	13680415	13681366	-1	I	Protein W04A4.3 [Source:RefSeq peptide;Acc:NP_493398]
WBGene00012235	37.02	13685300	13687571	-1	I	Protein W04A4.6 [Source:RefSeq peptide;Acc:NP_001021665]
WBGene00012239	34.79	13841895	13842739	-1	I	Protein W04A8.4 [Source:RefSeq peptide;Acc:NP_493422]
WBGene00012246	37.97	19738417	19739393	1	V	Protein FBXA-131 [Source:RefSeq peptide;Acc:NP_507824]
WBGene00012265	35.39	11630064	11632866	1	I	Protein W04G5.4 [Source:RefSeq peptide;Acc:NP_492965]
WBGene00012278	35.03	12661266	12661659	-1	V	Protein W05B10.3 [Source:RefSeq peptide;Acc:NP_506165]
WBGene00012281	30.53	11687426	11689174	1	V	Protein W05E10.2 [Source:RefSeq peptide;Acc:NP_505956]
WBGene00012282	31.09	11693099	11695697	-1	V	Protein W05E10.5, isoform a [Source:RefSeq peptide;Acc:NP_001256357]
WBGene00012287	40.73	12453302	12454693	1	II	Serpentine receptor class epsilon-33 [Source:UniProtKB/Swiss-Prot;Acc:O18175]
WBGene00012288	43.54	12454954	12456733	-1	II	Serpentine receptor class epsilon-32 [Source:UniProtKB/Swiss-Prot;Acc:P90837]
WBGene00012290	41	13411797	13412879	-1	I	Protein W05H12.2 [Source:RefSeq peptide;Acc:NP_493360]
WBGene00012294	40.87	14826866	14827095	-1	V	Protein NSPA-8 [Source:RefSeq peptide;Acc:NP_506654]
WBGene00012299	39.36	12293767	12295547	1	X	Protein W06D11.1 [Source:RefSeq peptide;Acc:NP_510052]
WBGene00012300	38.49	12296090	12296645	-1	X	Protein W06D11.2 [Source:RefSeq peptide;Acc:NP_510053]
WBGene00012305	41.21	17706114	17706875	1	V	Protein W06D12.6 [Source:RefSeq peptide;Acc:NP_507478]
WBGene00012318	36.16	20732087	20733206	1	V	Protein SRXA-1 [Source:RefSeq peptide;Acc:NP_508003]
WBGene00012321	37.79	20734983	20736149	1	V	Protein SRXA-6 [Source:RefSeq peptide;Acc:NP_508005]
WBGene00012325	33.71	9163368	9165764	-1	II	Protein W07A12.8 [Source:RefSeq peptide;Acc:NP_001022396]
WBGene00012333	47.96	13966534	13969079	-1	II	Protein SRE-43 [Source:RefSeq peptide;Acc:NP_496923]
WBGene00012334	39.09	13964891	13966333	-1	II	Protein W07G1.7 [Source:RefSeq peptide;Acc:NP_496922]
WBGene00012335	33.81	13033529	13034164	1	V	Protein W07G4.1 [Source:RefSeq peptide;Acc:NP_506257]
WBGene00012347	39.85	16367681	16372097	1	V	Protein W08G11.3, isoform b [Source:RefSeq peptide;Acc:NP_001041180]
WBGene00012357	38.83	11079792	11080373	1	III	Protein W09D6.4 [Source:RefSeq peptide;Acc:NP_499427]
WBGene00012381	33.02	13445745	13448815	1	V	Protein Y2H9A.4, isoform b [Source:RefSeq peptide;Acc:NP_001256504]
WBGene00012387	43.56	13692929	13702954	-1	I	Protein Y6B3B.1 [Source:RefSeq peptide;Acc:NP_493400]
WBGene00012388	37.33	13709779	13719528	1	I	Protein Y6B3B.3 [Source:RefSeq peptide;Acc:NP_493401]
WBGene00012395	41.28	11821383	11823618	-1	II	Protein Y6D1A.1 [Source:RefSeq peptide;Acc:NP_496526]
WBGene00012398	33.73	15712206	15715644	-1	V	Protein Y6E2A.4 [Source:RefSeq peptide;Acc:NP_506910]
WBGene00012399	31.22	15716419	15718660	-1	V	Protein Y6E2A.5 [Source:RefSeq peptide;Acc:NP_506911]
WBGene00012400	33.38	15719870	15721292	1	V	Protein Y6E2A.7 [Source:RefSeq peptide;Acc:NP_506912]
WBGene00012401	43.04	15724849	15726702	-1	V	Protein Y6E2A.8 [Source:RefSeq peptide;Acc:NP_506914]
WBGene00012404	40.81	17594349	17598930	-1	V	Protein Y6G8.2, isoform a [Source:RefSeq peptide;Acc:NP_001256747]
WBGene00012406	32.45	17608097	17609597	1	V	Protein SRZ-91 [Source:RefSeq peptide;Acc:NP_001024283]
WBGene00012408	31.58	15771707	15772735	-1	X	Protein Y7A5A.2 [Source:RefSeq peptide;Acc:NP_510595]
WBGene00012413	37.06	15801310	15804172	-1	X	Protein Y7A5A.7 [Source:RefSeq peptide;Acc:NP_510600]
WBGene00012422	42.78	9146261	9146641	1	II	Protein Y9C2UA.2 [Source:RefSeq peptide;Acc:NP_495950]
WBGene00012429	30.01	9244511	9245523	-1	IV	Protein Y11D7A.5 [Source:RefSeq peptide;Acc:NP_501610]
WBGene00012440	37.37	13618874	13619930	1	X	Protein Y12A6A.2 [Source:RefSeq peptide;Acc:NP_510281]
WBGene00012444	38.48	15343098	15344147	1	X	Protein Y15E3A.5 [Source:RefSeq peptide;Acc:NP_741937]
WBGene00012450	30.68	18787806	18789617	1	V	Protein Y17D7B.2 [Source:RefSeq peptide;Acc:NP_507671]
WBGene00012451	32.53	18784954	18786788	-1	V	Protein Y17D7B.3 [Source:RefSeq peptide;Acc:NP_507670]
WBGene00012454	40.74	18771690	18772639	1	V	Protein CLEC-256 [Source:RefSeq peptide;Acc:NP_507666]
WBGene00012456	29.59	18716075	18719944	-1	V	Protein Y17D7C.2 [Source:RefSeq peptide;Acc:NP_507652]
WBGene00012462	37.99	12025886	12027746	-1	II	Protein Y17G7B.8 [Source:RefSeq peptide;Acc:NP_496561]
WBGene00012470	43.69	12108273	12112552	-1	II	Protein Y17G7B.19 [Source:RefSeq peptide;Acc:NP_496574]
WBGene00012472	39.93	11975967	11977659	-1	II	Protein Y17G7B.21 [Source:RefSeq peptide;Acc:NP_871970]
WBGene00012480	44.26	12859499	12861197	1	I	Protein CLEC-104 [Source:RefSeq peptide;Acc:NP_493248]
WBGene00012481	40.1	12861972	12863532	-1	I	Protein Y18D10A.11 [Source:RefSeq peptide;Acc:NP_493249]
WBGene00012482	47.75	12866120	12866896	-1	I	Protein CLEC-106 [Source:RefSeq peptide;Acc:NP_493250]
WBGene00012486	40.37	12929372	12931110	1	I	Protein Y18D10A.21 [Source:RefSeq peptide;Acc:NP_493259]
WBGene00012490	32.69	10923716	10924654	1	II	Protein Y19D2B.2 [Source:RefSeq peptide;Acc:NP_001022419]
WBGene00012491	39.31	17371544	17376737	-1	V	Protein Y20C6A.1, isoform a [Source:RefSeq peptide;Acc:NP_001256741]
WBGene00012492	35.07	17377422	17379226	1	V	Protein FBXB-7 [Source:RefSeq peptide;Acc:NP_507398]
WBGene00012500	41.01	13066967	13069041	1	I	Protein HPO-2 [Source:RefSeq peptide;Acc:NP_493285]
WBGene00012502	42.63	13069529	13071170	-1	I	Protein CLEC-107 [Source:RefSeq peptide;Acc:NP_493286]
WBGene00012505	39.41	13083321	13085505	-1	I	Protein Y26D4A.8 [Source:RefSeq peptide;Acc:NP_493290]
WBGene00012512	40.05	13914802	13917173	-1	X	Protein EKL-5 [Source:RefSeq peptide;Acc:NP_510317]
WBGene00012513	36.35	13910937	13912980	-1	X	Protein Y26E6A.2 [Source:RefSeq peptide;Acc:NP_510316]
WBGene00012519	35.14	16494730	16495227	-1	V	Protein Y32B12A.4 [Source:RefSeq peptide;Acc:NP_507176]
WBGene00012520	39.87	16486978	16487574	-1	V	Protein Y32B12A.5 [Source:RefSeq peptide;Acc:NP_507172]
WBGene00012521	38.91	16537001	16537771	1	V	Protein Y32B12B.1, isoform a [Source:RefSeq peptide;Acc:NP_001256711]
WBGene00012523	38.53	16550980	16552282	1	V	Protein SRBC-65 [Source:RefSeq peptide;Acc:NP_507189]
WBGene00012524	38.02	16553335	16563505	1	V	Protein Y32B12B.4, isoform a [Source:RefSeq peptide;Acc:NP_001256715]
WBGene00012525	34.76	16606619	16607976	1	V	Protein Y32B12C.1 [Source:RefSeq peptide;Acc:NP_507201]
WBGene00012526	35.88	16612792	16614767	-1	V	Protein Y32B12C.3 [Source:RefSeq peptide;Acc:NP_507203]
WBGene00012533	33.03	15423871	15425396	-1	V	Protein FBXA-209 [Source:RefSeq peptide;Acc:NP_506838]
WBGene00012541	28.53	14020198	14024628	1	IV	Protein Y37A1B.8 [Source:RefSeq peptide;Acc:NP_502688]
WBGene00012542	31.33	14016099	14019983	-1	IV	Protein Y37A1B.9 [Source:RefSeq peptide;Acc:NP_502687]
WBGene00012552	47.23	12878515	12880699	1	III	Protein Y37D8A.12, isoform a [Source:RefSeq peptide;Acc:NP_499678]
WBGene00012564	35.7	18123977	18125245	1	V	Protein FBXA-107 [Source:RefSeq peptide;Acc:NP_507536]
WBGene00012566	38.16	18127687	18128881	1	V	Protein FBXA-211 [Source:RefSeq peptide;Acc:NP_507538]
WBGene00012567	37.91	18133300	18134478	-1	V	Protein Y37H2A.7 [Source:RefSeq peptide;Acc:NP_507539]
WBGene00012570	40.34	18138995	18140687	1	V	Protein Y37H2A.10, isoform a [Source:RefSeq peptide;Acc:NP_001256789]
WBGene00012571	36.26	18141461	18142577	1	V	Protein Y37H2A.11 [Source:RefSeq peptide;Acc:NP_507543]
WBGene00012574	43.72	18267292	18268844	-1	V	Protein FBXA-213 [Source:RefSeq peptide;Acc:NP_507573]
WBGene00012580	37.18	12571572	12573529	-1	II	Protein Y38E10A.2 [Source:RefSeq peptide;Acc:NP_496685]
WBGene00012581	40.1	12573996	12574768	-1	II	Protein Y38E10A.3 [Source:RefSeq peptide;Acc:NP_496686]
WBGene00012584	29.17	12582176	12603680	-1	II	Protein CEH-100, isoform a [Source:RefSeq peptide;Acc:NP_001022428]
WBGene00012587	40.86	12608953	12609630	1	II	Protein Y38E10A.9 [Source:RefSeq peptide;Acc:NP_496692]
WBGene00012589	39.77	12613502	12614019	1	II	Protein NSPE-4 [Source:RefSeq peptide;Acc:NP_496694]
WBGene00012590	41.05	12617886	12618209	1	II	Protein NSPE-3 [Source:RefSeq peptide;Acc:NP_496695]
WBGene00012591	39.05	12620548	12620885	-1	II	Protein NSPE-1 [Source:RefSeq peptide;Acc:NP_496696]
WBGene00012593	40.16	12627187	12627562	1	II	Protein NSPE-7 [Source:RefSeq peptide;Acc:NP_496698]
WBGene00012594	37.59	12628942	12629380	1	II	Protein NSPE-5 [Source:RefSeq peptide;Acc:NP_496699]
WBGene00012597	32.99	12640701	12642740	1	II	Protein NHR-235 [Source:RefSeq peptide;Acc:NP_496702]
WBGene00012598	38.29	12654747	12663836	1	II	Protein Y38E10A.20 [Source:RefSeq peptide;Acc:NP_496703]
WBGene00012603	42.96	12615897	12616166	-1	II	Protein NSPE-6 [Source:RefSeq peptide;Acc:NP_001022425]
WBGene00012604	48.61	12619173	12619388	-1	II	Protein NSPE-2 [Source:RefSeq peptide;Acc:NP_001022426]
WBGene00012605	38.66	12952482	12954786	-1	II	Protein Y38F1A.1 [Source:RefSeq peptide;Acc:NP_496759]
WBGene00012607	39.38	12966872	12969215	-1	II	Protein Y38F1A.4 [Source:RefSeq peptide;Acc:NP_496762]
WBGene00012609	40.72	12996921	12997804	-1	II	Protein Y38F1A.7 [Source:RefSeq peptide;Acc:NP_496765]
WBGene00012612	31.73	20325728	20328056	1	V	Protein Y38H6A.1 [Source:RefSeq peptide;Acc:NP_507919]
WBGene00012615	35.89	20497915	20499073	-1	V	Protein DCT-16, isoform a [Source:RefSeq peptide;Acc:NP_001256923]
WBGene00012622	33.48	20520254	20522284	-1	V	Protein Y38H6C.9, isoform a [Source:RefSeq peptide;Acc:NP_001256926]
WBGene00012623	38.64	20516298	20518036	-1	V	Protein FBXA-149 [Source:RefSeq peptide;Acc:NP_507952]
WBGene00012624	36.77	20522621	20524513	1	V	Protein FBXA-150 [Source:RefSeq peptide;Acc:NP_507954]
WBGene00012625	37.33	20527793	20529260	1	V	Protein Y38H6C.13 [Source:RefSeq peptide;Acc:NP_507956]
WBGene00012627	42.37	20534764	20536224	-1	V	Protein Y38H6C.15 [Source:RefSeq peptide;Acc:NP_507958]
WBGene00012633	32.03	20554116	20555267	-1	V	Protein Y38H6C.21 [Source:RefSeq peptide;Acc:NP_507964]
WBGene00012634	36.89	20555629	20556238	-1	V	Protein Y38H6C.23 [Source:RefSeq peptide;Acc:NP_001024226]
WBGene00012636	37.29	13474432	13476217	1	IV	Protein Y38H8A.2, isoform a [Source:RefSeq peptide;Acc:NP_001041022]
WBGene00012642	37.2	10601905	10603549	-1	III	Protein Y39A1A.2 [Source:RefSeq peptide;Acc:NP_499336]
WBGene00012654	33.23	10679360	10682212	1	III	Protein Y39A1A.16 [Source:RefSeq peptide;Acc:NP_499353]
WBGene00012655	36.93	10687127	10691101	-1	III	Protein Y39A1A.17 [Source:RefSeq peptide;Acc:NP_499354]
WBGene00012656	35.57	10692191	10694391	-1	III	Protein Y39A1A.18 [Source:RefSeq peptide;Acc:NP_499355]
WBGene00012660	34.85	10613567	10614929	1	III	Protein Y39A1A.24 [Source:RefSeq peptide;Acc:NP_499339]
WBGene00012670	32.27	19140795	19145542	1	V	Protein Y39B6A.8 [Source:RefSeq peptide;Acc:NP_741690]
WBGene00012672	32	19131531	19133574	-1	V	Protein Y39B6A.10 [Source:RefSeq peptide;Acc:NP_741688]
WBGene00012674	38.84	19119523	19124908	-1	V	Protein BED-1, isoform a [Source:RefSeq peptide;Acc:NP_001024227]
WBGene00012675	35.47	19118511	19119367	-1	V	Protein Y39B6A.13 [Source:RefSeq peptide;Acc:NP_741685]
WBGene00012695	40.31	18990858	18993799	1	V	Protein Y39B6A.37 [Source:RefSeq peptide;Acc:NP_741660]
WBGene00012700	40.78	18967904	18969617	-1	V	Protein Y39B6A.42 [Source:RefSeq peptide;Acc:NP_507695]
WBGene00012702	38.13	18958240	18960172	-1	V	Protein ZTF-20 [Source:RefSeq peptide;Acc:NP_741651]
WBGene00012711	33.37	12951429	12952342	1	III	Protein Y39E4A.1 [Source:RefSeq peptide;Acc:NP_499690]
WBGene00012719	29.93	13143373	13152752	-1	III	Protein Y39E4B.10 [Source:RefSeq peptide;Acc:NP_499716]
WBGene00012720	42.19	13204982	13207394	1	III	Protein Y39E4B.11 [Source:RefSeq peptide;Acc:NP_499723]
WBGene00012721	55.34	13091112	13093659	1	III	Protein Y39E4B.13 [Source:RefSeq peptide;Acc:NP_499712]
WBGene00012724	36.29	13977164	13979883	-1	II	Protein SRE-48 [Source:RefSeq peptide;Acc:NP_496927]
WBGene00012734	31.82	13349410	13358674	1	I	Protein Y40B1A.3, isoform c [Source:RefSeq peptide;Acc:NP_001252143]
WBGene00012753	38.61	11696599	11698271	1	III	Protein Y41C4A.6 [Source:RefSeq peptide;Acc:NP_499512]
WBGene00012754	44.05	11698869	11700087	1	III	Protein Y41C4A.7 [Source:RefSeq peptide;Acc:NP_499513]
WBGene00012761	49.42	11730707	11731305	1	III	Protein Y41C4A.18 [Source:RefSeq peptide;Acc:NP_871686]
WBGene00012766	37.68	15028354	15029136	-1	IV	Protein Y41E3.8 [Source:RefSeq peptide;Acc:NP_502815]
WBGene00012781	44.44	10268662	10269228	-1	IV	Protein NSPD-7 [Source:RefSeq peptide;Acc:NP_501882]
WBGene00012783	31.9	10274036	10275411	1	IV	Protein Y43C5A.3 [Source:RefSeq peptide;Acc:NP_501884]
WBGene00012784	38.26	10278023	10279470	1	IV	Protein Y43C5A.4 [Source:RefSeq peptide;Acc:NP_501885]
WBGene00012798	44.73	13240008	13240890	-1	III	Protein Y43F4A.3 [Source:RefSeq peptide;Acc:NP_499727]
WBGene00012808	34.52	19370602	19371331	1	V	Protein Y43F8A.1 [Source:RefSeq peptide;Acc:NP_507769]
WBGene00012809	43.2	19371568	19376583	1	V	Protein Y43F8A.2 [Source:RefSeq peptide;Acc:NP_507770]
WBGene00012819	35.79	19479203	19480465	1	V	Protein Y43F8B.9 [Source:RefSeq peptide;Acc:NP_507790]
WBGene00012820	34.37	19474464	19476942	1	V	Protein Y43F8B.10 [Source:RefSeq peptide;Acc:NP_507789]
WBGene00012821	33.1	19470694	19472515	1	V	Protein Y43F8B.11 [Source:RefSeq peptide;Acc:NP_507788]
WBGene00012822	30.46	19468383	19469554	1	V	Protein Y43F8B.12 [Source:RefSeq peptide;Acc:NP_507787]
WBGene00012823	34.58	19456017	19457300	1	V	Protein Y43F8B.13 [Source:RefSeq peptide;Acc:NP_507786]
WBGene00012825	38.17	19614558	19622466	-1	V	Protein Y43F8C.3 [Source:RefSeq peptide;Acc:NP_507803]
WBGene00012827	37.21	19631369	19632658	-1	V	Protein Y43F8C.5 [Source:RefSeq peptide;Acc:NP_507805]
WBGene00012833	43.43	19670260	19671362	1	V	Protein Y43F8C.11 [Source:RefSeq peptide;Acc:NP_507811]
WBGene00012836	40.36	19709775	19710614	-1	V	Protein Y43F8C.15 [Source:RefSeq peptide;Acc:NP_507815]
WBGene00012837	44.22	19714213	19715519	-1	V	Protein Y43F8C.16 [Source:RefSeq peptide;Acc:NP_507816]
WBGene00012839	33.87	19705205	19706379	1	V	Protein Y43F8C.18 [Source:RefSeq peptide;Acc:NP_872208]
WBGene00012841	38.24	12113224	12113848	-1	II	Protein Y43F11A.1 [Source:RefSeq peptide;Acc:NP_496575]
WBGene00012844	38.24	12120406	12121030	1	II	Protein Y43F11A.1 [Source:RefSeq peptide;Acc:NP_496575]
WBGene00012846	38.87	20639594	20641049	1	V	Protein SRXA-14 [Source:RefSeq peptide;Acc:NP_507988]
WBGene00012847	30.71	20642289	20644356	1	V	Protein SRXA-15 [Source:RefSeq peptide;Acc:NP_507989]
WBGene00012848	32.7	20636864	20638444	-1	V	Protein Y44A6B.3 [Source:RefSeq peptide;Acc:NP_507987]
WBGene00012851	39.41	20722241	20723732	1	V	Protein Y44A6C.2 [Source:RefSeq peptide;Acc:NP_508001]
WBGene00012874	32.63	13587475	13588237	1	IV	Protein Y45F10B.12 [Source:RefSeq peptide;Acc:NP_502619]
WBGene00012876	38.49	13603549	13604195	1	IV	UPF0375 protein Y45F10B.15 [Source:UniProtKB/Swiss-Prot;Acc:Q7YWQ0]
WBGene00012877	40.57	13656413	13659547	-1	IV	Protein Y45F10C.1 [Source:RefSeq peptide;Acc:NP_502638]
WBGene00012878	34.35	13662115	13662670	-1	IV	UPF0375 protein Y45F10C.2 [Source:UniProtKB/Swiss-Prot;Acc:O45941]
WBGene00012880	35.06	13663399	13664191	-1	IV	UPF0375 protein Y45F10C.4 [Source:UniProtKB/Swiss-Prot;Acc:O45944]
WBGene00012883	38.9	13773548	13774678	-1	IV	Protein Y45F10D.2 [Source:RefSeq peptide;Acc:NP_502654]
WBGene00012892	29.08	13804062	13807772	-1	IV	Protein Y45F10D.14 [Source:RefSeq peptide;Acc:NP_001023471]
WBGene00012893	30.35	13817487	13820962	-1	IV	Protein Y45F10D.15 [Source:RefSeq peptide;Acc:NP_001023472]
WBGene00012901	39.52	12760797	12767230	1	II	Protein CNP-2 [Source:RefSeq peptide;Acc:NP_496715]
WBGene00012905	43.59	12774706	12775547	1	II	Protein Y46G5A.14 [Source:RefSeq peptide;Acc:NP_496719]
WBGene00012916	37.99	12850434	12851902	1	II	Protein Y46G5A.28 [Source:RefSeq peptide;Acc:NP_496733]
WBGene00012919	46.83	12781185	12781705	1	II	Protein Y46G5A.34 [Source:RefSeq peptide;Acc:NP_001022441]
WBGene00012921	46.34	12823679	12824047	1	II	Protein Y46G5A.36 [Source:RefSeq peptide;Acc:NP_001254357]
WBGene00012922	35.2	11139261	11141825	-1	III	Protein Y47D3A.1 [Source:RefSeq peptide;Acc:NP_499436]
WBGene00012923	34.73	11136802	11138894	-1	III	Protein FBXA-128 [Source:RefSeq peptide;Acc:NP_499435]
WBGene00012924	39.62	11168866	11170561	-1	III	Protein Y47D3A.5 [Source:RefSeq peptide;Acc:NP_499439]
WBGene00012926	39.97	11223446	11224103	-1	III	Protein Y47D3A.13 [Source:RefSeq peptide;Acc:NP_499443]
WBGene00012931	34.84	11274901	11275962	1	III	Protein Y47D3A.20 [Source:RefSeq peptide;Acc:NP_001022875]
WBGene00012937	46.38	11156511	11157228	-1	III	Protein Y47D3A.31 [Source:RefSeq peptide;Acc:NP_001022878]
WBGene00012938	33.1	11252416	11256642	1	III	Protein Y47D3A.32, isoform d [Source:RefSeq peptide;Acc:NP_001255113]
WBGene00012945	41.82	11623115	11626562	1	I	Protein C17D12.3 [Source:RefSeq peptide;Acc:NP_492962]
WBGene00012946	48.66	11744172	11747414	1	I	Protein Y47H9B.2 [Source:RefSeq peptide;Acc:NP_492993]
WBGene00012947	35.24	11830985	11833166	-1	I	Protein Y47H9C.1 [Source:RefSeq peptide;Acc:NP_493006]
WBGene00012951	36.48	11893885	11896288	1	I	Protein Y47H9C.8 [Source:RefSeq peptide;Acc:NP_493015]
WBGene00012953	38.2	11901608	11903170	1	I	Protein FBXA-216 [Source:RefSeq peptide;Acc:NP_493019]
WBGene00012958	28.71	12085027	12087830	-1	I	Protein Y47H10A.2 [Source:RefSeq peptide;Acc:NP_493053]
WBGene00012959	40.5	12088120	12089983	-1	I	Protein Y47H10A.3 [Source:RefSeq peptide;Acc:NP_493054]
WBGene00012960	34.02	12091571	12094480	-1	I	Protein Y47H10A.4 [Source:RefSeq peptide;Acc:NP_493055]
WBGene00012961	34.83	12095735	12097939	-1	I	Protein Y47H10A.5 [Source:RefSeq peptide;Acc:NP_493056]
WBGene00012965	43.2	11007415	11007620	-1	III	Protein FIPR-17 [Source:RefSeq peptide;Acc:NP_499414]
WBGene00012969	38.39	11027250	11029437	-1	III	Protein Y48A6B.8 [Source:RefSeq peptide;Acc:NP_499419]
WBGene00012971	32.97	11036984	11045695	1	III	Protein Y48A6B.10, isoform a [Source:RefSeq peptide;Acc:NP_001255099]
WBGene00012972	41.89	11063529	11068758	1	III	Protein RSA-2, isoform b [Source:RefSeq peptide;Acc:NP_001022887]
WBGene00012973	33.13	11048882	11061903	1	III	Protein SPAT-2, isoform a [Source:RefSeq peptide;Acc:NP_001255101]
WBGene00013009	39	13595006	13596551	-1	II	Protein FBXC-23 [Source:RefSeq peptide;Acc:NP_496855]
WBGene00013019	30.24	13477258	13487404	-1	I	Protein Y48G10A.2, isoform a [Source:RefSeq peptide;Acc:NP_001252171]
WBGene00013023	27.66	13451519	13452841	1	I	Protein Y48G10A.6 [Source:RefSeq peptide;Acc:NP_001021775]
WBGene00013036	38.96	12436552	12441104	1	III	Protein FBXA-218, isoform a [Source:RefSeq peptide;Acc:NP_001255170]
WBGene00013040	32.13	12457599	12465836	1	III	Protein Y49E10.21, isoform a [Source:RefSeq peptide;Acc:NP_001255172]
WBGene00013045	38.01	12434411	12435223	1	III	Protein Y49E10.27 [Source:RefSeq peptide;Acc:NP_001022897]
WBGene00013046	34.43	14726907	14727240	1	V	Protein Y50E8A.1 [Source:RefSeq peptide;Acc:NP_506635]
WBGene00013053	42.97	14780055	14781078	1	V	Protein Y50E8A.10 [Source:RefSeq peptide;Acc:NP_506647]
WBGene00013054	34.31	14781493	14782276	1	V	Protein Y50E8A.11 [Source:RefSeq peptide;Acc:NP_506648]
WBGene00013055	36.74	14782652	14784001	-1	V	Protein Y50E8A.12, isoform a [Source:RefSeq peptide;Acc:NP_001256616]
WBGene00013061	37.79	18298806	18300713	1	V	Protein Y51A2A.5 [Source:RefSeq peptide;Acc:NP_507581]
WBGene00013062	41.24	18302714	18303506	1	V	Protein Y51A2A.6 [Source:RefSeq peptide;Acc:NP_507582]
WBGene00013066	29.71	18374494	18376755	1	V	Protein Y51A2B.2 [Source:RefSeq peptide;Acc:NP_507594]
WBGene00013069	44.34	18389280	18391277	1	V	Protein Y51A2B.5 [Source:RefSeq peptide;Acc:NP_507597]
WBGene00013070	36.05	18392007	18394303	-1	V	Protein Y51A2B.6 [Source:RefSeq peptide;Acc:NP_001024257]
WBGene00013071	45.61	18379119	18379289	1	V	Protein Y51A2B.8 [Source:RefSeq peptide;Acc:NP_001024258]
WBGene00013087	37.25	9404150	9404745	1	II	Protein Y51B9A.5 [Source:RefSeq peptide;Acc:NP_496006]
WBGene00013089	32.43	9400053	9400570	1	II	Protein Y51B9A.7 [Source:RefSeq peptide;Acc:NP_496004]
WBGene00013090	38.63	9398866	9399828	1	II	Protein Y51B9A.8 [Source:RefSeq peptide;Acc:NP_496003]
WBGene00013098	31.51	16474080	16477192	-1	IV	Protein Y51H4A.1 [Source:RefSeq peptide;Acc:NP_502958]
WBGene00013116	43.22	16720715	16722736	1	IV	Protein Y51H4A.22 [Source:RefSeq peptide;Acc:NP_502979]
WBGene00013117	40.23	16722916	16723892	1	IV	Protein Y51H4A.23 [Source:RefSeq peptide;Acc:NP_502980]
WBGene00013120	35.74	16627976	16628501	1	IV	Protein FIPR-28 [Source:RefSeq peptide;Acc:NP_502968]
WBGene00013121	32.76	10964458	10966371	-1	I	Protein SPE-38 [Source:RefSeq peptide;Acc:NP_492853]
WBGene00013130	38.12	11123761	11124122	1	I	Protein Y52B11B.1 [Source:RefSeq peptide;Acc:NP_492864]
WBGene00013137	33.05	12002562	12004997	-1	I	Protein Y53C10A.6, isoform a [Source:RefSeq peptide;Acc:NP_493037]
WBGene00013142	37.24	9700586	9701839	1	II	Protein Y53C12A.7 [Source:RefSeq peptide;Acc:NP_001022462]
WBGene00013157	41.61	15001896	15003510	-1	II	Protein Y53F4B.10 [Source:RefSeq peptide;Acc:NP_497094]
WBGene00013162	33.85	15051615	15055718	-1	II	Protein Y53F4B.16 [Source:RefSeq peptide;Acc:NP_497101]
WBGene00013170	42.68	15131566	15134367	-1	II	Protein Y53F4B.24 [Source:RefSeq peptide;Acc:NP_497110]
WBGene00013182	36.85	11300743	11301662	1	I	Protein Y53H1B.4 [Source:RefSeq peptide;Acc:NP_492902]
WBGene00013186	41.55	11417844	11421273	1	I	Protein Y53H1C.3 [Source:RefSeq peptide;Acc:NP_492916]
WBGene00013192	49.66	14771963	14772989	-1	II	Protein Y54E2A.7 [Source:RefSeq peptide;Acc:NP_497063]
WBGene00013193	30.96	14778366	14782725	1	II	Protein Y54E2A.8 [Source:RefSeq peptide;Acc:NP_497064]
WBGene00013208	39.88	13722964	13725009	1	II	Protein Y54G9A.5 [Source:RefSeq peptide;Acc:NP_496877]
WBGene00013227	42.91	11871255	11878849	-1	III	Protein Y56A3A.6 [Source:RefSeq peptide;Acc:NP_499539]
WBGene00013230	35.77	11882584	11883539	-1	III	Protein FBXB-22 [Source:RefSeq peptide;Acc:NP_499540]
WBGene00013233	36.47	11907529	11908474	1	III	Protein SDZ-33 [Source:RefSeq peptide;Acc:NP_499546]
WBGene00013234	35.25	11908968	11909960	1	III	Protein FBXB-24 [Source:RefSeq peptide;Acc:NP_499547]
WBGene00013246	33.55	12133535	12147134	1	II	Protein Y57A10A.1 [Source:RefSeq peptide;Acc:NP_496581]
WBGene00013247	38.28	12147803	12150216	1	II	Protein Y57A10A.2 [Source:RefSeq peptide;Acc:NP_496582]
WBGene00013248	38.79	12150892	12151886	1	II	Protein Y57A10A.3 [Source:RefSeq peptide;Acc:NP_496583]
WBGene00013249	39.76	12151968	12154336	1	II	Protein Y57A10A.4 [Source:RefSeq peptide;Acc:NP_496584]
WBGene00013250	37.15	12154512	12156815	1	II	Protein Y57A10A.5 [Source:RefSeq peptide;Acc:NP_496585]
WBGene00013252	38.21	12159483	12162659	1	II	Protein Y57A10A.7 [Source:RefSeq peptide;Acc:NP_496587]
WBGene00013253	31.42	12164839	12170799	1	II	Protein Y57A10A.8 [Source:RefSeq peptide;Acc:NP_496588]
WBGene00013254	36.88	12248145	12249085	-1	II	Protein TAG-276 [Source:RefSeq peptide;Acc:NP_496601]
WBGene00013257	30.61	12186007	12189270	1	II	Protein Y57A10A.14 [Source:RefSeq peptide;Acc:NP_496591]
WBGene00013278	36.27	12390127	12392657	1	II	Protein Y57A10B.6 [Source:RefSeq peptide;Acc:NP_496629]
WBGene00013281	32.83	12415527	12417527	-1	II	Serpentine receptor class epsilon-27 [Source:UniProtKB/Swiss-Prot;Acc:O62488]
WBGene00013282	33.49	12419133	12420586	-1	II	Serpentine receptor class epsilon-26 [Source:UniProtKB/Swiss-Prot;Acc:O62489]
WBGene00013296	38.97	14573547	14574339	-1	IV	Protein Y57G11B.3 [Source:RefSeq peptide;Acc:NP_502768]
WBGene00013297	38.62	14574824	14576581	1	IV	Protein Y57G11B.5 [Source:RefSeq peptide;Acc:NP_502769]
WBGene00013298	33.05	14553598	14554883	-1	IV	Protein Y57G11B.6 [Source:RefSeq peptide;Acc:NP_001023518]
WBGene00013299	31.86	14579234	14581038	-1	IV	Protein Y57G11B.7 [Source:RefSeq peptide;Acc:NP_001023519]
WBGene00013305	39.64	14755775	14756662	-1	IV	Protein Y57G11C.7 [Source:RefSeq peptide;Acc:NP_502778]
WBGene00013306	38.4	14781837	14782862	1	IV	Protein Y57G11C.8 [Source:RefSeq peptide;Acc:NP_502784]
WBGene00013310	38.49	14799345	14801064	1	IV	Protein Y57G11C.14 [Source:RefSeq peptide;Acc:NP_502792]
WBGene00013329	31.02	14703200	14704237	-1	IV	Protein Y57G11C.40 [Source:RefSeq peptide;Acc:NP_001023524]
WBGene00013330	34.57	14705651	14706379	-1	IV	Protein Y57G11C.41 [Source:RefSeq peptide;Acc:NP_001023525]
WBGene00013348	37.35	18082403	18083473	-1	V	Protein FBXA-106 [Source:RefSeq peptide;Acc:NP_507530]
WBGene00013357	46.77	19982994	19983581	-1	V	Protein CLEC-260 [Source:RefSeq peptide;Acc:NP_507868]
WBGene00013359	37.5	19949996	19955117	1	V	Protein Y60A3A.8 [Source:RefSeq peptide;Acc:NP_507862]
WBGene00013367	33.19	20007788	20009203	1	V	Protein Y60A3A.23 [Source:RefSeq peptide;Acc:NP_001024273]
WBGene00013368	34.48	14392867	14394615	-1	X	Protein Y60A9.1 [Source:RefSeq peptide;Acc:NP_510398]
WBGene00013380	44.57	13399067	13400513	-1	IV	Protein Y62E10A.14 [Source:RefSeq peptide;Acc:NP_502583]
WBGene00013389	33.22	11875654	11877351	1	X	Protein Y62H9A.1 [Source:RefSeq peptide;Acc:NP_509982]
WBGene00013390	35.17	11877418	11878196	-1	X	Protein Y62H9A.2 [Source:RefSeq peptide;Acc:NP_509983]
WBGene00013391	39.68	11879110	11879971	-1	X	Protein Y62H9A.3 [Source:RefSeq peptide;Acc:NP_509984]
WBGene00013392	34.71	11880124	11881264	1	X	Protein Y62H9A.4 [Source:RefSeq peptide;Acc:NP_509985]
WBGene00013393	41.1	11882115	11882917	-1	X	Protein Y62H9A.5 [Source:RefSeq peptide;Acc:NP_509986]
WBGene00013394	37.19	11883127	11884043	1	X	Protein Y62H9A.6 [Source:RefSeq peptide;Acc:NP_509987]
WBGene00013395	35.09	11884330	11886438	-1	X	Protein Y62H9A.7 [Source:RefSeq peptide;Acc:NP_509988]
WBGene00013396	33.93	11891259	11892422	-1	X	Protein Y62H9A.8 [Source:RefSeq peptide;Acc:NP_509989]
WBGene00013397	32.98	11895585	11898140	-1	X	Protein Y62H9A.9 [Source:RefSeq peptide;Acc:NP_509990]
WBGene00013400	38.63	11914156	11915558	1	X	Protein Y62H9A.12 [Source:RefSeq peptide;Acc:NP_509993]
WBGene00013402	34.5	11921252	11923170	1	X	Protein Y62H9A.14 [Source:RefSeq peptide;Acc:NP_509995]
WBGene00013403	38.78	14090738	14096346	-1	I	Protein FBXB-100 [Source:RefSeq peptide;Acc:NP_493460]
WBGene00013404	37.34	14088094	14089858	1	I	Protein FBXB-101 [Source:RefSeq peptide;Acc:NP_493459]
WBGene00013408	41.09	14083048	14084198	-1	I	Protein FBXB-93 [Source:RefSeq peptide;Acc:NP_493456]
WBGene00013412	32.16	14242797	14244416	-1	IV	Protein Y64G10A.2 [Source:RefSeq peptide;Acc:NP_502733]
WBGene00013419	34.05	16412020	16416683	1	IV	Protein Y65A5A.2, isoform a [Source:RefSeq peptide;Acc:NP_001255889]
WBGene00013421	39.52	11482603	11484244	-1	III	Protein FBXA-220 [Source:RefSeq peptide;Acc:NP_499476]
WBGene00013425	29.96	11616759	11623990	1	III	Protein CEH-91 [Source:RefSeq peptide;Acc:NP_499503]
WBGene00013429	39.18	11589880	11592837	1	III	Protein Y66D12A.3 [Source:RefSeq peptide;Acc:NP_499499]
WBGene00013431	33.12	11581652	11589123	1	III	Protein CEH-92 [Source:RefSeq peptide;Acc:NP_499497]
WBGene00013437	46.82	11563530	11565560	1	III	Protein Y66D12A.11 [Source:RefSeq peptide;Acc:NP_499491]
WBGene00013442	34.55	11524377	11526564	1	III	Protein Y66D12A.16, isoform a [Source:RefSeq peptide;Acc:NP_001122736]
WBGene00013445	39.96	11509127	11511824	1	III	Protein Y66D12A.19 [Source:RefSeq peptide;Acc:NP_499483]
WBGene00013449	37.2	9829759	9830578	-1	I	Protein Y67A6A.1 [Source:RefSeq peptide;Acc:NP_492606]
WBGene00013451	37.49	14337717	14339279	1	IV	Protein Y67A10A.2 [Source:RefSeq peptide;Acc:NP_502741]
WBGene00013453	29.02	14323247	14325665	-1	IV	Protein FBXA-83 [Source:RefSeq peptide;Acc:NP_502739]
WBGene00013466	35.79	17190831	17192339	-1	V	Protein SRZ-47 [Source:RefSeq peptide;Acc:NP_507354]
WBGene00013468	30.23	17199418	17201736	1	V	Protein SRZ-96 [Source:RefSeq peptide;Acc:NP_507356]
WBGene00013469	42.14	17202147	17205340	1	V	Protein Y68A4A.10, isoform a [Source:RefSeq peptide;Acc:NP_001024276]
WBGene00013470	40.75	17247325	17249015	-1	V	Protein CLEC-243 [Source:RefSeq peptide;Acc:NP_507370]
WBGene00013472	41.27	17241708	17242652	-1	V	Protein Y68A4B.3 [Source:RefSeq peptide;Acc:NP_507368]
WBGene00013478	36.12	10966590	10968170	1	IV	Protein Y69E1A.8 [Source:RefSeq peptide;Acc:NP_502045]
WBGene00013479	35.56	18620057	18622542	-1	V	Protein Y69H2.1, isoform a [Source:RefSeq peptide;Acc:NP_001256819]
WBGene00013482	32.67	18690038	18696070	1	V	Protein Y69H2.7 [Source:RefSeq peptide;Acc:NP_507648]
WBGene00013484	32.53	18701556	18706098	1	V	Protein Y69H2.9 [Source:RefSeq peptide;Acc:NP_507650]
WBGene00013490	41.41	16621396	16623211	-1	V	Protein Y70C5A.2 [Source:RefSeq peptide;Acc:NP_507204]
WBGene00013491	42.05	16662114	16663616	-1	V	Protein W06G6.12 [Source:RefSeq peptide;Acc:NP_507215]
WBGene00013494	34.69	16713449	16715195	-1	V	Protein Y70C5C.3 [Source:RefSeq peptide;Acc:NP_507228]
WBGene00013500	44.4	13890342	13891458	-1	I	Protein Y71A12B.2 [Source:RefSeq peptide;Acc:NP_493427]
WBGene00013501	42.11	13893133	13894476	1	I	Protein Y71A12B.2 [Source:RefSeq peptide;Acc:NP_493427]
WBGene00013502	43.29	13915664	13917809	1	I	Protein CLEC-111 [Source:RefSeq peptide;Acc:NP_493430]
WBGene00013503	41.67	13919375	13922122	1	I	Protein CLEC-112 [Source:RefSeq peptide;Acc:NP_493431]
WBGene00013511	38.96	13992582	13996221	1	I	Protein Y71A12B.15 [Source:RefSeq peptide;Acc:NP_001021804]
WBGene00013519	37.79	15294340	15295297	1	IV	Protein Y73F8A.10 [Source:RefSeq peptide;Acc:NP_502845]
WBGene00013521	39.76	15311184	15311676	-1	IV	Protein Y73F8A.12 [Source:RefSeq peptide;Acc:NP_502847]
WBGene00013522	29	15312305	15314418	1	IV	Protein Y73F8A.13, isoform a [Source:RefSeq peptide;Acc:NP_001255860]
WBGene00013523	37.85	15318572	15319036	-1	IV	Protein Y73F8A.14 [Source:RefSeq peptide;Acc:NP_502849]
WBGene00013524	35.18	15321621	15322180	1	IV	Protein Y73F8A.15 [Source:RefSeq peptide;Acc:NP_502850]
WBGene00013525	31.27	15337078	15339821	1	IV	Protein Y73F8A.18 [Source:RefSeq peptide;Acc:NP_502853]
WBGene00013527	37	15439190	15441408	-1	IV	Protein Y73F8A.22 [Source:RefSeq peptide;Acc:NP_502857]
WBGene00013528	38.29	15442960	15444581	-1	IV	Protein Y73F8A.23 [Source:RefSeq peptide;Acc:NP_502858]
WBGene00013547	38.26	12180790	12183013	-1	III	Protein Y75B8A.10 [Source:RefSeq peptide;Acc:NP_499583]
WBGene00013549	36.02	12203764	12215686	-1	III	Protein Y75B8A.13 [Source:RefSeq peptide;Acc:NP_499586]
WBGene00013552	44.37	12224633	12225333	-1	III	Protein GMN-1 [Source:RefSeq peptide;Acc:NP_499589]
WBGene00013553	35.04	12225638	12226242	-1	III	Protein Y75B8A.18, isoform a [Source:RefSeq peptide;Acc:NP_499590]
WBGene00013554	37.92	12226668	12232118	1	III	Protein Y75B8A.19 [Source:RefSeq peptide;Acc:NP_499591]
WBGene00013555	32.62	12236184	12238951	1	III	Protein FBXA-89 [Source:RefSeq peptide;Acc:NP_499593]
WBGene00013559	36.84	12319108	12323868	1	III	Protein Y75B8A.28 [Source:RefSeq peptide;Acc:NP_499600]
WBGene00013560	37.7	12327806	12332275	1	III	Protein ZIP-12 [Source:RefSeq peptide;Acc:NP_499601]
WBGene00013562	35.79	12354944	12358561	-1	III	Protein Y75B8A.32 [Source:RefSeq peptide;Acc:NP_499605]
WBGene00013563	36.41	12361859	12367373	-1	III	Protein Y75B8A.33 [Source:RefSeq peptide;Acc:NP_499607]
WBGene00013564	37.59	12359565	12361248	1	III	Protein Y75B8A.34 [Source:RefSeq peptide;Acc:NP_499606]
WBGene00013566	36.15	15109577	15110345	1	V	Protein Y75B12A.2 [Source:RefSeq peptide;Acc:NP_506725]
WBGene00013567	43.42	15184706	15185806	1	V	Protein Y75B12B.1, isoform c [Source:RefSeq peptide;Acc:NP_001256655]
WBGene00013570	41.05	15201474	15202384	-1	V	Protein Y75B12B.8 [Source:RefSeq peptide;Acc:NP_506754]
WBGene00013572	32.58	15200068	15201221	1	V	Protein Y75B12B.10 [Source:RefSeq peptide;Acc:NP_001024288]
WBGene00013576	35.67	13545048	13546757	-1	III	Protein Y76A2B.4 [Source:RefSeq peptide;Acc:NP_499800]
WBGene00013579	40.94	12028967	12030754	-1	III	Protein Y79H2A.2, isoform a [Source:RefSeq peptide;Acc:NP_001255153]
WBGene00013590	44.33	13082504	13083676	-1	II	Protein Y81G3A.1 [Source:RefSeq peptide;Acc:NP_496780]
WBGene00013619	35.53	16947158	16948111	-1	V	Protein FBXA-112 [Source:RefSeq peptide;Acc:NP_507284]
WBGene00013620	34.15	16948659	16949674	-1	V	Protein FBXA-111 [Source:RefSeq peptide;Acc:NP_507285]
WBGene00013623	39.94	16966886	16968585	1	V	Protein FBXA-90 [Source:RefSeq peptide;Acc:NP_507290]
WBGene00013625	31.36	16977191	16978408	1	V	Protein SRZ-53 [Source:RefSeq peptide;Acc:NP_507294]
WBGene00013626	32.48	16980668	16981880	1	V	Protein SRZ-54 [Source:RefSeq peptide;Acc:NP_507296]
WBGene00013629	35.54	16992034	16993910	1	V	Protein SRZ-95 [Source:RefSeq peptide;Acc:NP_507299]
WBGene00013631	33.02	11781463	11784330	-1	X	Protein Y102F5A.1 [Source:RefSeq peptide;Acc:NP_509972]
WBGene00013645	34.27	15871393	15872250	1	IV	Protein Y105C5B.1 [Source:RefSeq peptide;Acc:NP_502890]
WBGene00013649	31.36	15922727	15926839	-1	IV	Protein Y105C5B.8 [Source:RefSeq peptide;Acc:NP_502897]
WBGene00013656	41.67	15963250	15964425	1	IV	Protein Y105C5B.17 [Source:RefSeq peptide;Acc:NP_502906]
WBGene00013657	43.46	15964641	15965680	1	IV	Protein Y105C5B.18 [Source:RefSeq peptide;Acc:NP_502907]
WBGene00013659	38.48	15993454	15994443	-1	IV	Protein Y105C5B.20 [Source:RefSeq peptide;Acc:NP_502909]
WBGene00013682	32.49	14591943	14604138	-1	I	Protein Y105E8A.25 [Source:RefSeq peptide;Acc:NP_740953]
WBGene00013684	44.11	14441540	14444332	1	I	Protein Y105E8A.27 [Source:RefSeq peptide;Acc:NP_001021687]
WBGene00013686	32.09	14585412	14590812	-1	I	Protein Y105E8A.29 [Source:RefSeq peptide;Acc:NP_001021689]
WBGene00013691	36.92	14662538	14662927	1	I	Protein Y105E8B.6 [Source:RefSeq peptide;Acc:NP_493546]
WBGene00013696	40.49	9930977	9931880	1	I	Protein Y106G6A.4 [Source:RefSeq peptide;Acc:NP_492625]
WBGene00013699	31.8	10110855	10111851	1	I	Protein Y106G6D.2 [Source:RefSeq peptide;Acc:NP_492666]
WBGene00013700	40.05	10112084	10114198	-1	I	Protein Y106G6D.3 [Source:RefSeq peptide;Acc:NP_492667]
WBGene00013710	41	10329027	10330370	1	I	Protein Y106G6G.1 [Source:RefSeq peptide;Acc:NP_492707]
WBGene00013712	41.01	10323554	10324148	1	I	Protein DLC-6 [Source:RefSeq peptide;Acc:NP_492706]
WBGene00013713	39.49	10321348	10323254	-1	I	Protein Y106G6G.4 [Source:RefSeq peptide;Acc:NP_492705]
WBGene00013721	30.93	10454414	10455632	-1	I	Protein Y106G6H.9 [Source:RefSeq peptide;Acc:NP_492734]
WBGene00013723	42.09	10471214	10471959	1	I	Protein Y106G6H.13 [Source:RefSeq peptide;Acc:NP_492737]
WBGene00013726	31.8	10474853	10475525	1	I	Protein Y106G6H.16 [Source:RefSeq peptide;Acc:NP_492740]
WBGene00013729	42.09	12496536	12499348	1	III	Protein Y111B2A.3 [Source:RefSeq peptide;Acc:NP_499633]
WBGene00013750	35.47	20148200	20150519	1	V	Protein Y113G7A.13 [Source:RefSeq peptide;Acc:NP_507883]
WBGene00013752	37.03	20094248	20095257	-1	V	Protein Y113G7A.15 [Source:RefSeq peptide;Acc:NP_507878]
WBGene00013753	29.13	20037587	20039419	1	V	Protein Y113G7A.16 [Source:RefSeq peptide;Acc:NP_872209]
WBGene00013754	36.32	20187710	20188882	-1	V	Protein FBXA-116, isoform a [Source:RefSeq peptide;Acc:NP_001041184]
WBGene00013755	34.68	20190584	20192137	-1	V	Protein FBXA-115 [Source:RefSeq peptide;Acc:NP_507893]
WBGene00013756	37.81	20196969	20198240	1	V	Protein FTR-1 [Source:RefSeq peptide;Acc:NP_507895]
WBGene00013757	36.69	20203422	20204503	1	V	Protein FBXA-113 [Source:RefSeq peptide;Acc:NP_507898]
WBGene00013758	36.57	20201614	20202819	1	V	Protein FBXA-114 [Source:RefSeq peptide;Acc:NP_507897]
WBGene00013759	39.14	20204528	20206180	-1	V	Protein FBXB-59 [Source:RefSeq peptide;Acc:NP_507899]
WBGene00013760	34.15	20206318	20207907	1	V	Protein SRBC-34 [Source:RefSeq peptide;Acc:NP_507900]
WBGene00013761	33.36	20213822	20215296	-1	V	Protein Y113G7B.11 [Source:RefSeq peptide;Acc:NP_507902]
WBGene00013775	37.42	16822869	16824493	1	IV	Protein Y116A8A.4 [Source:RefSeq peptide;Acc:NP_502993]
WBGene00013776	37.72	16826324	16828017	-1	IV	Protein Y116A8A.6 [Source:RefSeq peptide;Acc:NP_502994]
WBGene00013778	35.33	16831666	16832984	1	IV	Protein CLEC-194 [Source:RefSeq peptide;Acc:NP_502996]
WBGene00013781	30.44	17223779	17224987	1	IV	Protein Y116A8B.4 [Source:RefSeq peptide;Acc:NP_503055]
WBGene00013783	36.72	16900250	16902520	-1	IV	Protein Y116A8C.1 [Source:RefSeq peptide;Acc:NP_503002]
WBGene00013784	36.01	16916116	16917523	1	IV	Protein Y116A8C.3 [Source:RefSeq peptide;Acc:NP_503003]
WBGene00013798	37.32	17044739	17045791	-1	IV	Protein CLEC-195 [Source:RefSeq peptide;Acc:NP_503021]
WBGene00013799	33.33	17046413	17048359	-1	IV	Protein ATHP-3 [Source:RefSeq peptide;Acc:NP_503022]
WBGene00013800	41.22	17053594	17055473	1	IV	Protein Y116A8C.23 [Source:RefSeq peptide;Acc:NP_503023]
WBGene00013809	37.01	17112143	17115417	1	IV	Protein Y116A8C.33 [Source:RefSeq peptide;Acc:NP_503035]
WBGene00013814	33.52	17088851	17090646	1	IV	Protein Y116A8C.43 [Source:RefSeq peptide;Acc:NP_503028]
WBGene00013815	37.33	17057912	17058136	-1	IV	Protein Y116A8C.44 [Source:RefSeq peptide;Acc:NP_001023433]
WBGene00013817	41.95	19729038	19729590	1	V	Protein Y116F11A.3 [Source:RefSeq peptide;Acc:NP_507819]
WBGene00013820	37.89	19797999	19801133	-1	V	Protein Y116F11B.2 [Source:RefSeq peptide;Acc:NP_507839]
WBGene00013822	31.83	19842632	19845977	-1	V	Protein Y116F11B.6 [Source:RefSeq peptide;Acc:NP_507844]
WBGene00013827	36.49	19878221	19880026	1	V	Protein Y116F11B.11 [Source:RefSeq peptide;Acc:NP_507849]
WBGene00013828	36.96	19883216	19886045	1	V	Protein Y116F11B.13 [Source:RefSeq peptide;Acc:NP_507851]
WBGene00013829	47.19	19899491	19900291	1	V	Protein Y116F11B.14 [Source:RefSeq peptide;Acc:NP_507853]
WBGene00013830	50.16	20306103	20308919	1	V	Protein ZC15.1 [Source:RefSeq peptide;Acc:NP_507916]
WBGene00013831	37.43	20311819	20315628	1	V	Protein CLEC-262 [Source:RefSeq peptide;Acc:NP_507917]
WBGene00013832	51.7	20303588	20304908	1	V	Protein ZC15.3 [Source:RefSeq peptide;Acc:NP_507915]
WBGene00013834	36.73	20289896	20294488	-1	V	Protein CLEC-261 [Source:RefSeq peptide;Acc:NP_507913]
WBGene00013836	32.57	1272544	1273676	-1	III	Protein FBXA-29 [Source:RefSeq peptide;Acc:NP_001022976]
WBGene00013837	35.16	1274514	1275588	-1	III	Protein FBXA-30 [Source:RefSeq peptide;Acc:NP_497367]
WBGene00013838	31.57	1269579	1271428	-1	III	Protein FBXA-31 [Source:RefSeq peptide;Acc:NP_497364]
WBGene00013839	30.75	1267403	1269337	-1	III	Protein FBXA-32 [Source:RefSeq peptide;Acc:NP_497363]
WBGene00013840	41.59	1265673	1266855	-1	III	Protein FBXA-151 [Source:RefSeq peptide;Acc:NP_497362]
WBGene00013844	34.69	1287299	1288523	-1	III	Protein FBXA-50, isoform a [Source:RefSeq peptide;Acc:NP_001076654]
WBGene00013845	34.16	1285016	1287140	1	III	Protein FBXA-37 [Source:RefSeq peptide;Acc:NP_497370]
WBGene00013853	38.92	12609826	12610858	1	V	Protein ZC116.1, isoform b [Source:RefSeq peptide;Acc:NP_001129919]
WBGene00013863	33.32	10739276	10741457	-1	V	Protein ZC302.3 [Source:RefSeq peptide;Acc:NP_505738]
WBGene00013876	33.33	14178079	14179602	1	V	Protein CEH-74 [Source:RefSeq peptide;Acc:NP_506511]
WBGene00013886	41.84	14874198	14875428	-1	V	Protein ZC412.5 [Source:RefSeq peptide;Acc:NP_506663]
WBGene00013887	46.93	14878324	14878502	1	V	Protein NSPA-5 [Source:RefSeq peptide;Acc:NP_506664]
WBGene00013888	49.52	14880435	14880539	-1	V	Protein NSPA-1 [Source:RefSeq peptide;Acc:NP_506669]
WBGene00013889	40.48	14879529	14879780	-1	V	Protein H12D21.3 [Source:RefSeq peptide;Acc:NP_506668]
WBGene00013890	39.85	14881317	14882109	-1	V	Protein ZC412.9 [Source:RefSeq peptide;Acc:NP_506667]
WBGene00013897	33.05	12810218	12811158	-1	V	Protein ZC443.2 [Source:RefSeq peptide;Acc:NP_506206]
WBGene00013898	36.37	12812291	12814124	-1	V	Protein ZC443.3 [Source:RefSeq peptide;Acc:NP_506207]
WBGene00013899	39.7	12816921	12819545	-1	V	Protein ZC443.4 [Source:RefSeq peptide;Acc:NP_506208]
WBGene00013907	30.92	12783222	12784864	-1	V	Protein SRE-20, isoform b [Source:RefSeq peptide;Acc:NP_001256459]
WBGene00013908	30.86	12789197	12790518	-1	V	Protein SRBC-43, isoform a [Source:RefSeq peptide;Acc:NP_001041204]
WBGene00013910	29.17	12803574	12804550	1	V	Protein SRBC-45 [Source:RefSeq peptide;Acc:NP_506204]
WBGene00013911	35.19	12747899	12750927	-1	III	Protein ZC482.2 [Source:RefSeq peptide;Acc:NP_499656]
WBGene00013912	33.9	12760684	12764341	-1	III	Protein ZC482.3 [Source:RefSeq peptide;Acc:NP_499659]
WBGene00013913	34.54	12764553	12769048	1	III	Protein ZC482.4 [Source:RefSeq peptide;Acc:NP_499660]
WBGene00013915	35.23	12751109	12753634	1	III	Protein ZC482.7 [Source:RefSeq peptide;Acc:NP_499657]
WBGene00013938	34.38	17099347	17100364	1	V	Protein ZK218.4 [Source:RefSeq peptide;Acc:NP_507332]
WBGene00013944	47.08	18444418	18447019	1	V	Protein ZK228.1 [Source:RefSeq peptide;Acc:NP_507612]
WBGene00013954	48.89	18440578	18441340	1	V	Protein ZK262.9 [Source:RefSeq peptide;Acc:NP_507610]
WBGene00013961	42.17	16046873	16047600	1	V	Protein ZK285.2 [Source:RefSeq peptide;Acc:NP_001024308]
WBGene00013968	29.37	9679403	9680243	1	V	Protein ZK287.9 [Source:RefSeq peptide;Acc:NP_001024312]
WBGene00013986	35.11	9138064	9138701	-1	III	Uncharacterized protein ZK512.7 [Source:UniProtKB/Swiss-Prot;Acc:P34645]
WBGene00013987	40.32	9146047	9147415	1	III	Uncharacterized protein ZK512.8 [Source:UniProtKB/Swiss-Prot;Acc:P34646]
WBGene00013988	38.53	9130880	9131328	1	III	Protein ZK512.10 [Source:RefSeq peptide;Acc:NP_001023003]
WBGene00014002	37.94	10913361	10914562	1	IV	Protein ZK593.2, isoform a [Source:RefSeq peptide;Acc:NP_001255518]
WBGene00014003	35.99	10916615	10917692	1	IV	Protein ZK593.3 [Source:RefSeq peptide;Acc:NP_502031]
WBGene00014024	35.99	8894213	8894676	1	III	Uncharacterized protein ZK637.4 [Source:UniProtKB/Swiss-Prot;Acc:P30637]
WBGene00014029	36.75	8922292	8925336	1	III	Uncharacterized protein ZK637.12 [Source:UniProtKB/Swiss-Prot;Acc:P34658]
WBGene00014032	42.86	8920110	8921159	1	III	Protein ZK637.15 [Source:RefSeq peptide;Acc:NP_498973]
WBGene00014041	44.44	10470934	10471347	-1	II	Protein ZK666.1 [Source:RefSeq peptide;Acc:NP_496253]
WBGene00014042	49.74	10471696	10471890	-1	II	Protein ZK666.2 [Source:RefSeq peptide;Acc:NP_496254]
WBGene00014044	43.22	10477259	10477693	1	II	Protein ZK666.4 [Source:RefSeq peptide;Acc:NP_496257]
WBGene00014049	32.72	10482585	10484473	1	II	Protein ZK666.11, isoform b [Source:RefSeq peptide;Acc:NP_001254251]
WBGene00014050	32.72	10496212	10496703	1	II	Protein ZK666.12 [Source:RefSeq peptide;Acc:NP_001022527]
WBGene00014060	33.95	10452920	10455199	1	II	Uncharacterized protein ZK673.4 [Source:UniProtKB/Swiss-Prot;Acc:Q09663]
WBGene00014061	45.58	10461507	10461947	1	II	Uncharacterized protein ZK673.5 [Source:UniProtKB/Swiss-Prot;Acc:Q09664]
WBGene00014062	37.78	10462870	10464330	-1	II	Uncharacterized protein ZK673.6 [Source:UniProtKB/Swiss-Prot;Acc:Q09378]
WBGene00014064	43.91	10464798	10465298	1	II	Protein SDZ-37 [Source:RefSeq peptide;Acc:NP_496250]
WBGene00014070	37.69	15747005	15752138	1	X	Protein SRXA-9 [Source:RefSeq peptide;Acc:NP_510592]
WBGene00014073	33.8	9868563	9871109	-1	III	Uncharacterized protein ZK757.1 [Source:UniProtKB/Swiss-Prot;Acc:P34679]
WBGene00014082	40.27	12557074	12558958	-1	IV	Protein ZK795.2 [Source:RefSeq peptide;Acc:NP_502403]
WBGene00014099	29.32	12194564	12195941	-1	V	Protein ZK836.3 [Source:RefSeq peptide;Acc:NP_001024320]
WBGene00014104	37.58	14198612	14199058	-1	I	Protein ZK849.6 [Source:RefSeq peptide;Acc:NP_001021879]
WBGene00014105	33.36	10183284	10184446	1	V	Protein ZK856.4, isoform b [Source:RefSeq peptide;Acc:NP_001256193]
WBGene00014113	37.63	10212949	10216711	1	V	Protein HPO-40 [Source:RefSeq peptide;Acc:NP_505628]
WBGene00014116	35.49	9123178	9124459	-1	I	Protein ZK858.2 [Source:RefSeq peptide;Acc:NP_492447]
WBGene00014121	37.3	9124693	9126086	1	I	Protein ZK858.8 [Source:RefSeq peptide;Acc:NP_001021881]
WBGene00014124	37.53	12181498	12184196	-1	V	Protein ZK863.4 [Source:RefSeq peptide;Acc:NP_506056]
WBGene00014129	38.75	10008231	10009381	1	II	Protein ZK892.5 [Source:RefSeq peptide;Acc:NP_496164]
WBGene00014132	36.18	12872829	12875360	-1	IV	Protein ZK896.1 [Source:RefSeq peptide;Acc:NP_502452]
WBGene00014135	36.01	12880667	12883146	-1	IV	Protein ZK896.4 [Source:RefSeq peptide;Acc:NP_502454]
WBGene00014136	34.84	12876984	12879667	-1	IV	Protein ZK896.5 [Source:RefSeq peptide;Acc:NP_502453]
WBGene00014142	40.31	9453959	9454660	1	X	Protein ZK899.3 [Source:RefSeq peptide;Acc:NP_509590]
WBGene00014143	38.3	9459911	9460936	-1	X	Protein ZK899.5 [Source:RefSeq peptide;Acc:NP_509592]
WBGene00014144	36.35	9463356	9464725	1	X	Protein ZK899.6 [Source:RefSeq peptide;Acc:NP_509593]
WBGene00014145	32.42	9447861	9449399	-1	X	Protein ZK899.7 [Source:RefSeq peptide;Acc:NP_509588]
WBGene00014149	33.22	14955647	14957097	-1	I	Protein FBXB-70 [Source:RefSeq peptide;Acc:NP_493609]
WBGene00014150	35.19	14967299	14968540	1	I	Protein ZK909.6 [Source:RefSeq peptide;Acc:NP_001021882]
WBGene00014154	43.25	11906577	11908599	1	II	Protein ZK930.4 [Source:RefSeq peptide;Acc:NP_496541]
WBGene00014155	35.04	11882614	11883512	1	II	Protein ZK930.5 [Source:RefSeq peptide;Acc:NP_496537]
WBGene00014157	41.36	11914566	11915421	1	II	Protein ZK930.7 [Source:RefSeq peptide;Acc:NP_496543]
[truncated: 2,541 more rows]
