# Supplementary material for: Data in support of genome-wide identification of lineage-specific genes within Caenorhabditis elegans
Source: Data Brief. 2015 Aug 3;4:595–601. doi: 10.1016/j.dib.2015.07.032 (PMC4552949; doi:10.1016/j.dib.2015.07.032)
Supplement: Supplementary file 2 — Supplementary data [file mmc2.xlsx]

## Sheet: Sheet1
Table S2 Identification of retrogenes and chimeric genes within C. elegans.
Parental gene	Chromosomea	Retrogene	Chimeric Gene(s)	Lineage-Specific Gene
4R79.2b	IV	C33D12.6_CHROMOSOME_X_3055424_3056156
B0336.2	III	ZK1320.6_CHROMOSOME_II_9676133_9677120	ZK1320.6
B0379.4c	I	B0379.4a_CHROMOSOME_I_4300630_4301100	Y47D9A.2a,Y47D9A.2b
B0464.3	III	C24A3.2a_CHROMOSOME_X_8997501_8997746
BE10.5	III	BE10.5_CHROMOSOME_II_12825549_12825833
C06E7.88	IV	T05H10.3_CHROMOSOME_II_8049153_8049440
C07A4.1	X	Y54H5A.3_CHROMOSOME_III_5152044_5152616	Y54H5A.3
C10G11.8	I	C10G11.8_CHROMOSOME_V_14607252_14607881
C16A3.9	III	C16A3.9_CHROMOSOME_V_16929147_16929517
C16A3.9	III	F52C6.13_CHROMOSOME_II_1930193_1930747
C23H5.2	IV	F52A8.4a_CHROMOSOME_I_7344525_7344734	F52A8.4a,F52A8.4b
C25B8.3c	X	C25B8.3c_CHROMOSOME_V_12003251_12004378	F57F5.1
C25B8.6	X	Y45G5AM.1a_CHROMOSOME_IV_2743563_2743817	Y94H6A.1
C25G4.4	IV	C01B12.2_CHROMOSOME_X_15882067_15882375
C26E6.9b	III	T12F5.4_CHROMOSOME_X_7734485_7734991	K09F5.5
C31E10.8	X	ZK1248.10_CHROMOSOME_II_5824157_5825677	ZK1248.10
C33D3.1	X	F55A8.1_CHROMOSOME_IV_1919464_1920024
C34D4.12	IV	Y87G2A.6_CHROMOSOME_I_13567450_13567860
C35A11.3	V	C54G7.3a_CHROMOSOME_X_5530327_5530779
C39F7.4	V	Y92C3B.3b_CHROMOSOME_III_1079718_1080344
C41G6.10	V	B0454.3_CHROMOSOME_IV_10959647_10959931	Y69E1A.6a
C42D8.4a	X	C37F5.1_CHROMOSOME_IV_2278889_2279182	C37F5.1
C42D8.4a	X	T08H4.3_CHROMOSOME_II_4128795_4129353
C47C12.3a	X	C47C12.3a_CHROMOSOME_I_3055311_3055607
C53A3.2	V	K02D10.1c_CHROMOSOME_III_8773145_8774149
C53B7.5	X	F59A1.4_CHROMOSOME_V_17670899_17671327	F59A1.4
C54G4.1a	I	E02H4.3a_CHROMOSOME_X_14286741_14287247	E02H4.3a
E01H11.1a	X	F37A4.7a_CHROMOSOME_III_6702170_6702433	F37A4.7a,F37A4.7b,F37A4.7c,F37A4.7d
E04F6.8	II	Y32G9A.12_CHROMOSOME_V_1919325_1919633
E04F6.9	II	E04F6.9_CHROMOSOME_V_3274054_3274468
EGAP9.2	V	T25D10.1_CHROMOSOME_II_6404587_6404975
F01E11.5b	X	F01E11.5a_CHROMOSOME_IV_2963777_2964094	Y54G2A.35
F01G4.3	IV	Y55B1AL.3a_CHROMOSOME_III_580526_580999	Y55B1AL.3a,Y55B1AL.3b
F02E8.2b	X	F02E8.2a_CHROMOSOME_I_6990985_6991266	C30F12.6
F07D3.2	V	C52D10.11_CHROMOSOME_IV_12754820_12754975
F09C12.2	II	ZC504.3_CHROMOSOME_III_9747528_9748489	T05G5.3
F09E8.2a	IV	ZK783.1i_CHROMOSOME_III_7633653_7633994	ZK783.1a,ZK783.1b,ZK783.1c,ZK783.1d,ZK783.1e,ZK783.1f,ZK783.1g,ZK783.1h,ZK783.1i,ZK783.1j,ZK783.1k
F14F3.1b	X	Y53C12C.1_CHROMOSOME_II_9826516_9826821
F16H9.1d	X	C05B5.7a_CHROMOSOME_III_10016028_10016534	C05B5.7a,C05B5.7b
F20B6.8c	X	E02H4.3a_CHROMOSOME_II_4233173_4233571	C16A11.10
F22B7.5a	III	T24H10.3_CHROMOSOME_II_9107955_9108548	T24H10.3
F26D2.12a	V	F40E10.1_CHROMOSOME_X_14696522_14697226	F40E10.1
F26D2.12a	V	B0285.7_CHROMOSOME_III_4356789_4357124	B0285.7
F38B6.5a	X	Y11D7A.11_CHROMOSOME_IV_9260672_9261616
F38C2.2	IV	DY3.3_CHROMOSOME_I_8767030_8767406
F40E10.4	X	ZC116.3_CHROMOSOME_V_12612683_12613381	ZC116.3
F45B8.4	X	F35H8.3_CHROMOSOME_II_9558830_9559111	F35H8.3
H36L18.1	X	C31B8.8_CHROMOSOME_V_2906269_2907532	C31B8.8
H38K22.3	III	K07E3.8a_CHROMOSOME_X_8088128_8088364
K02E11.3	V	C01B10.7_CHROMOSOME_IV_6738770_6739099
K03H9.2	II	F46C8.6_CHROMOSOME_X_7536689_7537483
K07F5.13c	IV	Y54E5A.4_CHROMOSOME_I_14706089_14706520
K07H8.8	IV	K06H6.5_CHROMOSOME_I_209937_210326	Y48G1BL.7
K09A9.2	X	F11A5.3_CHROMOSOME_V_16195679_16196287
K10B4.6b	II	K10B4.6a_CHROMOSOME_IV_9813996_9814259
K10G6.1	II	F26B1.7_CHROMOSOME_X_3740921_3741166	T14G12.4b
K11D12.10b	V	Y44E3A.4_CHROMOSOME_I_3328690_3329010
M01B12.5b	I	ZK632.3_CHROMOSOME_III_9803465_9804076	ZK632.3
M02B7.3a	IV	Y43F4B.6_CHROMOSOME_III_13304983_13307031	Y43F4B.6
M03D4.4b	IV	Y56A3A.28_CHROMOSOME_III_11963414_11963743
M7.1	IV	F39B2.2_CHROMOSOME_I_14790525_14790794	F39B2.2
M79.1c	X	C30F8.4a_CHROMOSOME_I_5089563_5090771	C30F8.4a,C30F8.4b
R04F11.4a	V	B0334.2b_CHROMOSOME_II_11483925_11484659	B0334.2a
R07E4.6b	X	T20G5.5_CHROMOSOME_III_10191461_10191817	T20G5.5
R08B4.2	X	D1007.1_CHROMOSOME_I_4568965_4569285
T04F8.4	X	F10E7.10_CHROMOSOME_II_7114483_7115316
T05F1.10	I	F09E10.3_CHROMOSOME_X_1487972_1488151	F09E10.3
T07F12.1	X	F55A11.11_CHROMOSOME_V_11783430_11784560	F55A11.11
T07F8.4	II	T27C4.4c_CHROMOSOME_V_3705365_3707407
T15H9.7a	II	F54F2.9_CHROMOSOME_III_8826886_8827227
T20D4.7	V	T05F1.11_CHROMOSOME_I_9655504_9656031
T23C6.5	X	T07D4.1_CHROMOSOME_II_8863842_8864768	T07D4.1
T23G11.2	I	B0024.12_CHROMOSOME_V_10319657_10320151
T23G11.3	I	Y116A8C.32_CHROMOSOME_IV_17106974_17107417
T28H11.7	IV	Y47D3A.31_CHROMOSOME_III_11156612_11157199
W04B5.3c	III	K10C2.1_CHROMOSOME_X_6421279_6421575
W04D2.6a	V	F36A2.10_CHROMOSOME_I_8819668_8820078
W07A12.5	II	T10E10.7_CHROMOSOME_X_6334298_6335218
W09C3.6	I	C09H5.7_CHROMOSOME_V_8084123_8085241	C09H5.7
W09C5.5	I	F42G10.2_CHROMOSOME_V_16786231_16786992	T25E12.4a,T25E12.4b,T25E12.4c,T25E12.4d,T25E12.4e,T25E12.4f
Y116A8C.28b	IV	T13C5.5_CHROMOSOME_X_6202957_6203634
Y119D3B.14	III	F29C12.4_CHROMOSOME_II_13117747_13118466
Y15E3A.1a	X	C48D5.1a_CHROMOSOME_III_3576604_3577769	C48D5.1a,C48D5.1b
Y32F6A.3	V	T15H9.6_CHROMOSOME_II_11814953_11816554
Y32F6A.3	V	T15H9.6_CHROMOSOME_II_9607735_9609396
Y41C4A.4g	III	F14D7.2_CHROMOSOME_V_14292894_14293706	F14D7.2	WBGene00008789
Y42A5A.1	V	T12E12.6_CHROMOSOME_IV_5572691_5573017	T12E12.6
Y47D3A.26c	III	M106.1_CHROMOSOME_II_10840464_10840766	M106.1
Y52B11A.5	I	T20D3.1_CHROMOSOME_IV_9328010_9328420	T20D3.1
Y54E5A.6	I	Y37E11B.5_CHROMOSOME_IV_3596168_3596455
Y54G11A.10a	II	C25F6.2a_CHROMOSOME_X_5482387_5483434
Y54G11A.10a	II	C48D5.2a_CHROMOSOME_III_3608136_3608423	C48D5.2a,C48D5.2b,C48D5.2c
Y55B1BR.4	III	C01B7.4_CHROMOSOME_V_8793691_8794905
Y62E10A.12	IV	F28F8.3_CHROMOSOME_V_15570380_15570652
Y73B6BL.32	IV	F40F8.9_CHROMOSOME_II_11126953_11127378	F40F8.9
Y73C8B.3	V	F35H12.5a_CHROMOSOME_X_918591_919241	F35H12.5a
Y79H2A.11	III	K08F8.1d_CHROMOSOME_V_10882626_10883204	F32D8.1
ZC84.1	III	C08G9.2_CHROMOSOME_IV_7664275_7665389	C08G9.2
ZK353.6	III	W07G4.4_CHROMOSOME_V_13044649_13045893	W07G4.4
ZK550.5	IV	F42G2.7a_CHROMOSOME_II_2418637_2419002
ZK632.11	III	Y34D9A.7_CHROMOSOME_I_1043344_1043946	Y34D9A.7
aThe chromosomes that parental genes locate in.
