# Supplementary material for: Data in support of genome-wide identification of lineage-specific genes within Caenorhabditis elegans
Source: Data Brief. 2015 Aug 3;4:595–601. doi: 10.1016/j.dib.2015.07.032 (PMC4552949; doi:10.1016/j.dib.2015.07.032)
Supplement: Supplementary file 3 — Supplementary data [file mmc3.xlsx]

## Sheet: Reads number and RPKM for SSGs
Table S3_1 The number of unique mapped reads to each SSGs in different developmental stages within C.elegans
		the number of unique mapped reads to each CLSGs																														RPKM of each CLSGs
		1-cell embryoa	2-cell embryo	4-cell embryo	28-cell embryo		early embryo				late embryo		L1 larva				L2 larva			L3 larva		L4 larva		L4 larva male			young adult			adult male	adult female	1-cell embryo	2-cell embryo	4-cell embryo	28-cell embryo	early embryo	late embryo	L1 larva	L2 larva	L3 larva	L4 larva	L4 larva male	young adult	adult male	adult hermaphrodite
WormBase Gene Accession	Length of all exons	SRR332921b	SRR332923	SRR316754	SRR332926	SRR332927	SRR016671	SRR016672	SRR016673	SRR016682	SRR016674	SRR016675	SRR016679	SRR016680	SRR016681	SRR016683	SRR006511	SRR006512	SRR006513	SRR006519	SRR006520	SRR006517	SRR006518	SRR016684	SRR016685	SRR016686	SRR006514	SRR006515	SRR006516	SRR580386	SRR580383
WBGene00000557	418	0	0	0	0	12	15	16	14	11	13	40	37	267	463	155	10	77	240	22	195	15	102	237	137	54	3	14	18	72	62	0	0	0	4.07618	4.1859	3.45999	33.9809	32.1438	26.6534	23.1337	33.003	4.37247	8.25978	6.3399
WBGene00000559	207	0	0	0	0	0	0	0	0	0	0	0	0	0	0	1	1	0	3	0	0	0	0	0	0	0	1	0	0	1	2	0	0	0	0	0	0	0.0744234	0.793991	0	0	0	0.25227	0.231655	0.412978
WBGene00000859	379	0	0	0	0	0	0	0	0	0	0	0	0	0	1	0	1	0	0	0	0	0	1	2187	1078	428	0	0	0	926	1	0	0	0	0	0	0	0.0406482	0.108414	0	0.21807	314.07	0	117.161	0.112779
WBGene00000860	365	0	0	0	0	0	0	1	0	0	0	1	1	1	3	0	0	1	1	0	5	1	0	688	350	161	0	0	1	736	1	0	0	0	0	0.0856021	0.0747623	0.211036	0.225145	0.70331	0.226434	105.88	0.143068	96.6935	0.117105
WBGene00000861	477	0	0	0	0	0	2	0	0	0	0	0	0	1	3	0	0	0	0	0	0	0	0	40	31	6	0	0	0	57	1	0	0	0	0	0.131005	0	0.129188	0	0	0	5.20306	0	5.73019	0.0896083
WBGene00001569	2780	435	524	169	737	12	927	827	888	445	278	1442	20	84	157	32	7	61	146	6	61	6	40	66	54	16	115	381	424	54	2827	44.6152	53.4927	1.65154	38.2548	34.6952	16.8834	1.62369	3.16297	1.23737	1.36756	1.57681	17.2814	0.931454	43.4658
WBGene00001858	753	2	2	0	13	791	3237	3421	3374	1695	992	4436	56	347	548	131	49	305	999	1	19	7	28	30	21	7	2	1	3	53	61	0.75731	0.753778	0	151.604	486.597	196.707	22.1367	73.8293	1.36365	3.84156	2.48267	0.416094	3.37515	3.46259
WBGene00001859	465	0	0	0	0	0	0	1	0	0	0	0	0	1	0	0	0	0	3	1	9	2	20	27	13	5	8	11	19	19	20	0	0	0	0	0.067193	0	0.0331304	0.265091	1.10412	3.91025	3.11922	4.26743	1.95935	1.83842
WBGene00001864	932	20	13	11	10	3	24	18	30	15	7	47	23	94	197	46	1	16	48	18	139	27	127	57	44	14	63	167	162	167	360	6.11861	3.95855	0.320644	1.98051	2.91662	1.58108	5.95068	2.86565	8.64875	13.6565	3.97711	21.9637	8.59237	16.5102
WBGene00001977	1759	512	290	180	358	10	261	247	239	136	52	200	37	263	454	121	11	46	223	112	578	96	647	408	215	85	191	548	987	1690	5038	82.9932	46.7886	2.78005	29.7051	15.6845	3.9094	7.66341	6.54061	20.1397	34.9106	12.9734	51.2401	46.0716	122.422
WBGene00002096	222	0	0	0	0	0	0	0	0	0	0	2	0	0	0	0	0	1	2	0	0	1	0	0	1	1	0	0	1	2	1	0	0	0	0	0	0.24584	0	0.555257	0	0.37229	0.290378	0.235224	0.432006	0.192537
WBGene00002099	234	0	0	0	0	0	1	0	0	0	0	1	0	1	0	2	0	1	1	1	4	0	2	0	1	0	0	1	0	0	0	0	0	0	0	0.133525	0.116616	0.197508	0.351188	1.09704	0.706397	0.137743	0.223162	0	0
WBGene00002102	367	1	2	0	1	0	1	2	2	0	0	0	0	0	0	0	0	1	3	0	1	0	0	4	2	1	0	3	0	2	7	0.776913	1.54658	0	0.386886	0.425678	0	0	0.447837	0.139895	0	0.614778	0.426865	0.261322	0.815265
WBGene00002117	466	106	147	4	314	1	369	347	416	187	39	176	1	2	8	3	0	3	11	0	1	0	0	7	4	1	1	4	14	4	63	64.8572	89.524	0.233196	95.9784	88.4374	12.5901	0.462831	1.23443	0.110175	0	0.830007	2.12913	0.41161	5.77858
WBGene00002118	375	6	4	0	29	0	145	154	149	89	0	12	14	97	146	33	23	117	275	30	197	5	22	77	49	18	1	4	4	2	2	4.56203	3.02717	0	10.9803	44.7425	0.873223	11.9137	45.4719	31.0788	5.95069	12.3771	1.25328	0.255747	0.227964
WBGene00002119	312	0	0	0	2	0	3	3	2	3	2	3	0	3	6	4	0	2	4	1	2	0	5	22	10	4	1	1	1	1	1	0	0	0	0.910173	1.10158	0.437311	0.641902	0.790174	0.493669	1.32449	3.71907	0.502114	0.153694	0.136997
WBGene00002120	512	7	7	0	13	0	12	17	19	13	1	15	2	3	2	0	0	1	8	1	13	9	74	698	305	153	3	11	21	876	2	3.89822	3.88004	0	3.60514	3.72252	0.852757	0.210624	0.722268	1.40387	13.3981	72.7736	3.56971	82.0439	0.166966
WBGene00003764	310	0	0	0	0	0	3	2	3	0	0	6	6	40	70	21	2	18	36	25	232	2	18	258	133	56	25	75	172	548	270	0	0	0	0	0.806316	0.528159	6.8083	7.42254	42.5638	5.33216	46.4763	45.8187	84.7679	37.2279
WBGene00003765	603	1	0	0	1	0	0	0	1	0	2	5	40	672	1151	244	27	155	419	113	967	12	106	2156	1151	464	144	413	463	1094	754	0.472848	0	0	0.235468	0.0518155	0.316779	53.8304	40.9528	91.9551	16.1733	201.57	88.332	86.9986	53.4467
WBGene00003766	333	0	0	0	0	2	0	0	0	0	3	10	12	64	101	17	3	19	40	22	100	1	10	273	153	60	57	127	112	627	513	0	0	0	0.852775	0	1.06531	8.97506	7.65021	18.8098	2.73013	47.0412	46.4176	90.2892	65.8476
WBGene00003767	368	0	0	1	0	15	68	56	82	39	35	142	65	432	732	149	53	337	606	39	344	22	71	1812	977	355	33	74	86	476	540	0	0	0.0738242	5.78752	20.8015	13.125	57.6875	111.208	53.4343	20.8867	275.373	27.387	62.0257	62.721
WBGene00003768	718	0	0	0	0	7	72	55	45	28	6	43	15	113	182	57	31	204	485	24	207	76	365	173	81	42	6	24	20	228	248	0	0	0	1.38427	8.70327	1.86229	7.87448	41.2035	16.518	50.7632	13.2878	3.63648	15.2273	14.7637
WBGene00003769	446	15	39	0	101	21	202	183	204	107	46	257	38	496	715	188	76	467	1027	42	303	45	169	351	181	78	17	37	28	214	389	9.58948	24.8164	0	38.8395	48.7586	18.5389	49.6366	144.641	39.7149	39.6564	44.084	9.60095	23.0087	37.2805
WBGene00004097	348	0	0	0	0	1	1	1	2	1	0	1	1	2	3	0	3	40	98	1	13	3	12	6	1	3	0	2	1	2	0	0	0	0	0.408009	0.448919	0.0784145	0.265615	16.6481	2.06547	3.56243	0.926205	0.450171	0.27559	0
WBGene00004103	1227	0	0	0	0	0	0	1	1	0	0	0	3	4	5	3	0	1	4	2	21	2	14	24	14	10	4	18	12	18	19	0	0	0	0	0.0509287	0	0.188333	0.167437	0.962394	1.07773	1.26091	1.447	0.703461	0.661875
WBGene00004455	519	0	0	0	1	0	0	0	0	0	0	0	0	3	2	0	0	0	3	1	8	18	93	438	240	110	13	37	58	441	0	0	0	0	0.273578	0	0	0.148417	0.237509	0.890317	17.6763	48.9379	10.8666	40.7459	0
WBGene00005324	525	0	0	0	1	0	6	6	8	3	1	4	0	1	5	1	2	15	26	3	13	2	3	13	4	3	4	14	1	4	4	0	0	0	0.270452	1.36882	0.259888	0.205409	3.36539	1.5647	0.787128	1.22788	1.88986	0.365353	0.325662
WBGene00005833	528	0	0	0	0	2	3	3	5	5	0	11	11	108	198	57	6	63	141	21	232	3	15	161	93	33	11	22	29	87	12	0	0	0	0.53783	0.946811	0.568505	10.9123	16.3422	24.6012	2.81756	17.52	6.13187	7.90128	0.971436
WBGene00006488	801	0	0	0	0	0	0	0	0	0	0	0	0	0	0	0	0	0	3	0	0	0	0	0	0	0	0	0	1	0	0	0	0	0	0	0	0	0	0.153892	0	0	0	0.0651933	0	0
WBGene00007069	296	0	0	0	0	0	0	0	0	0	0	0	0	0	2	1	0	1	6	0	4	1	3	2	6	2	0	0	0	1	0	0	0	0	0	0	0	0.156138	0.9717	0.693806	1.11687	1.08892	0	0.162002	0
WBGene00007076	654	0	0	0	0	0	0	0	0	0	0	6	1	12	27	3	0	0	0	0	2	0	0	0	0	0	0	0	0	1	0	0	0	0	0	0	0.250351	1.01291	0	0.157008	0	0	0	0.073322	0
WBGene00007079	690	0	0	0	6	2	0	0	0	0	0	0	0	0	0	0	0	0	0	0	0	0	0	0	0	0	0	0	0	0	0	0	0	0	1.64623	0	0	0	0	0	0	0	0	0	0
WBGene00007085	219	0	0	0	0	0	0	0	0	1	0	0	1	1	4	0	0	1	0	0	1	0	0	1	1	1	0	0	0	1	0	0	0	0	0	0.14267	0	0.422073	0.187621	0.234437	0	0.441533	0	0.218962	0
WBGene00007124	216	1	5	0	1	1	1	2	2	2	5	10	1	5	5	1	0	15	8	0	6	1	9	7	2	2	3	17	24	13	38	1.32003	6.56938	0	1.31469	1.01256	1.89502	0.85587	4.37522	1.42616	3.82632	1.64144	10.6374	2.88604	7.51963
WBGene00007125	692	0	0	0	0	0	3	4	1	1	1	5	0	1	6	0	0	1	16	2	10	1	6	10	2	1	5	9	11	4	10	0	0	0	0	0.406362	0.236603	0.155838	1.00941	0.890317	0.836039	0.605513	1.88655	0.277183	0.617676
WBGene00007133	612	13	22	0	116	3	444	439	453	205	26	121	17	121	246	52	4	41	100	6	45	4	29	146	81	27	5	14	10	22	33	6.05662	10.2019	0	27.6086	78.6735	6.55453	10.9753	9.73515	4.27847	4.45653	13.3773	2.47447	1.72379	2.30478
WBGene00007158	405	0	0	0	0	1	0	0	1	1	0	0	0	2	0	1	0	2	3	0	2	2	3	0	0	0	0	1	0	0	0	0	0	0	0.350585	0.154295	0	0.114116	0.507272	0.253539	1.02035	0	0.128938	0	0
WBGene00007164	288	2	0	0	2	0	2	4	4	1	3	14	0	1	0	0	0	5	9	0	2	0	0	1	0	0	0	2	0	1	1	1.98005	0	0	0.986021	1.19338	1.61076	0.0534918	1.99738	0.356539	0	0.111916	0.362638	0.166502	0.148414
WBGene00007173	402	3	3	0	10	0	0	0	0	0	0	0	1	1	2	0	0	0	0	0	0	0	0	0	0	0	0	0	0	0	0	2.12781	2.11789	0	3.53202	0	0	0.15329	0	0	0	0	0	0	0
WBGene00007179	885	0	0	0	0	0	0	0	1	1	0	0	0	0	0	0	1	0	3	5	21	2	12	98	52	23	2	0	4	51	1	0	0	0	0	0.0706096	0	0	0.185713	1.50834	1.30743	6.3007	0.354033	2.76337	0.0482974
WBGene00007213	806	6	19	0	69	3	55	59	61	24	39	227	7	95	146	37	3	13	34	2	21	0	4	54	22	9	3	9	3	11	8	2.12253	6.69001	0	12.6837	7.71428	9.00579	5.44741	2.54895	1.46508	0.410166	3.39915	0.971833	0.65444	0.42425
WBGene00007218	823	0	0	0	0	0	1	1	1	1	1	2	0	0	3	0	0	1	6	1	2	0	2	11	16	1	0	0	0	13	4	0	0	0	0	0.151858	0.0994711	0.0561567	0.349481	0.18715	0.200847	1.09659	0	0.757453	0.207743
WBGene00007231	219	0	0	0	0	0	0	1	0	0	0	1	10	37	67	10	0	0	3	8	48	0	1	15	10	1	0	0	0	0	0	0	0	0	0	0.14267	0.124604	8.72284	0.562864	13.1284	0.37739	3.82662	0	0	0
WBGene00007232	228	0	0	0	0	0	0	0	1	0	0	0	1	31	56	7	0	3	9	4	29	0	2	9	9	2	0	0	0	1	0	0	0	0	0	0.137038	0	6.41902	2.16258	7.43102	0.724986	2.82736	0	0.210319	0
WBGene00007233	395	0	0	0	0	0	0	1	0	0	0	0	26	293	418	97	5	49	142	7	122	0	8	7	2	1	0	3	1	3	3	0	0	0	0	0.0791006	0	32.5274	20.3885	16.7673	1.67389	0.815998	0.528808	0.364197	0.324632
WBGene00007240	303	0	0	0	0	0	0	0	1	0	0	0	23	169	265	48	2	36	93	13	144	2	6	71	35	17	1	3	7	10	2	0	0	0	0	0.103118	0	25.6761	17.7646	26.6027	2.18214	13.0842	1.89577	1.58259	0.282133
WBGene00007265	216	0	0	0	0	0	0	0	0	0	0	1	0	1	3	0	0	0	2	0	0	0	2	0	0	0	0	0	1	0	0	0	0	0	0	0	0.126334	0.28529	0.380454	0	0.765263	0	0.241758	0	0
WBGene00007271	207	0	0	1	1	2	187	185	223	113	53	232	0	6	6	0	0	0	3	0	0	0	0	6	5	1	1	1	2	8	6	0	0	0.131243	2.05778	106.866	37.5708	0.893081	0.595493	0	0	1.86852	1.00908	1.85324	1.23893
WBGene00007293	696	0	0	0	0	0	0	0	0	1	0	0	0	0	0	0	0	0	1	0	0	0	0	0	1	0	0	0	0	3	0	0	0	0	0	0.0448919	0	0	0.059036	0	0	0.0463102	0	0.206692	0
WBGene00007294	468	0	0	0	0	0	0	1	0	0	0	0	0	0	0	0	0	0	0	0	0	0	0	8	4	1	0	0	0	10	0	0	0	0	0	0.0667623	0	0	0	0	0	0.895331	0	1.02463	0
WBGene00007306	730	0	0	0	1	0	2	3	0	1	0	2	0	0	0	0	0	0	1	8	32	34	183	934	575	211	19	65	82	1189	1	0	0	0	0.194503	0.256806	0.0747623	0	0.0562864	2.81324	24.5681	75.9437	11.8746	78.1037	0.0585523
WBGene00007315	903	0	0	0	0	0	0	1	0	0	1	4	0	1	0	0	0	1	2	0	2	0	2	25	16	6	54	140	126	18	356	0	0	0	0	0.0346011	0.151098	0.0170605	0.136508	0.113713	0.183053	1.67763	18.5054	0.955866	16.8511
WBGene00007327	4402	1	3	1	3	0	26	21	30	15	30	140	15	92	175	34	11	82	162	31	232	32	187	289	170	74	51	111	121	170	35	0.0647722	0.19341	0.00617158	0.0967654	0.653003	1.05384	1.1059	2.38021	3.06743	4.11177	3.90268	3.35716	1.85187	0.339848
WBGene00007341	899	26	82	0	189	5	333	321	305	178	39	191	12	54	104	29	8	54	134	12	137	12	57	46	29	15	20	52	54	34	82	8.24617	25.8858	0	30.6401	39.5164	6.98142	3.41015	8.95823	8.50934	6.34343	3.22678	7.31891	1.81356	3.89871
WBGene00007342	738	45	149	3	280	0	221	194	218	94	26	135	0	11	4	2	0	4	4	1	4	0	1	3	0	1	1	1	2	0	44	17.3858	57.2978	0.110436	53.8704	30.779	5.95312	0.354873	0.44541	0.347843	0.11199	0.174699	0.283034	0	2.54837
WBGene00007377	678	1	8	1	12	0	8	15	18	7	4	15	0	6	15	1	1	2	5	0	6	0	0	1	0	0	3	5	0	2	8	0.420541	3.34864	0.0400698	2.51305	2.21202	0.764714	0.499888	0.484826	0.454351	0	0.0475397	0.616163	0.141453	0.504344
WBGene00007416	1236	0	0	0	0	6	11	14	11	7	10	103	6	93	143	30	1	14	37	1	12	0	0	10	8	2	1	4	0	5	3	0	0	0	0.689258	1.08699	2.4948	3.39024	1.72867	0.540001	0	0.521552	0.211245	0.193983	0.103746
WBGene00007447	715	2	8	0	21	0	29	16	14	12	3	20	0	0	1	0	1	1	1	1	0	0	0	0	1	1	0	0	0	2	2	0.797558	3.17535	0	4.17025	3.10263	0.877803	0.0215464	0.172402	0.0718064	0	0.0901592	0	0.134133	0.119561
WBGene00007485	591	1	3	0	0	0	1	4	5	1	3	2	0	4	3	0	1	2	2	0	0	0	0	0	0	0	1	0	0	0	0	0.482449	1.4406	0	0	0.581544	0.230865	0.18247	0.347623	0	0	0	0.0883584	0	0
WBGene00007567	213	0	0	0	0	0	0	0	0	0	0	0	0	0	0	0	0	0	2	2	1	1	4	26	12	3	2	2	1	15	0	0	0	0	0	0	0	0	0.385813	0.723121	1.9401	6.20427	1.22582	3.37695	0
WBGene00007569	449	0	0	0	0	0	0	0	0	0	0	0	0	0	0	0	0	2	5	1	4	4	21	42	22	6	1	2	2	64	0	0	0	0	0	0	0	0	0.640586	0.571733	4.60181	5.02502	0.581513	6.83512	0
WBGene00007570	687	0	0	0	0	0	0	0	0	0	0	0	0	0	0	0	1	3	7	1	29	23	119	810	447	176	20	45	55	943	1	0	0	0	0	0	0	0	0.657903	2.24199	17.0831	67.2319	9.12137	65.8214	0.0622171
WBGene00007571	352	0	0	0	0	0	0	0	0	0	0	0	0	0	0	0	0	0	1	0	0	2	10	25	9	5	3	4	6	55	0	0	0	0	0	0	0	0	0.11673	0	2.81756	3.57115	1.92857	7.4926	0
WBGene00007636	471	0	0	0	0	0	0	0	0	0	0	0	0	0	0	0	0	0	2	0	0	0	0	0	0	0	0	0	0	0	0	0	0	0	0	0	0	0	0.174476	0	0	0	0	0	0
WBGene00007655	660	0	0	0	0	0	7	2	3	2	6	25	1	11	24	5	2	7	16	2	12	0	2	82	36	20	2	6	2	4	0	0	0	0	0	0.662768	1.28172	0.957018	1.5564	1.08906	0.25045	6.7394	0.791209	0.290622	0
WBGene00007657	1148	0	0	0	0	0	3	2	1	1	2	0	2	2	1	0	1	10	13	0	2	1	10	411	246	98	2	2	1	10	0	0	0	0	0	0.190517	0.0475405	0.0670978	0.859004	0.0894453	0.791928	21.1978	0.227438	0.417706	0
WBGene00007661	1154	0	0	0	0	0	0	1	2	0	0	1	0	2	0	0	1	2	8	0	2	0	0	118	86	26	0	0	0	0	0	0	0	0	0	0.0812255	0.0236466	0.0266996	0.391663	0.0889803	0	6.42404	0	0	0
WBGene00007663	189	0	0	0	0	0	0	0	0	0	0	0	0	0	0	0	0	0	0	0	0	0	0	0	0	0	0	0	0	0	0	0	0	0	0	0	0	0	0	0	0	0	0	0	0
WBGene00007675	1060	32	22	2	89	4	56	53	51	25	30	124	12	164	242	55	9	46	143	14	117	8	56	45	21	12	17	81	91	40	44	8.60761	5.89013	0.0512591	12.4574	5.45309	3.96452	6.87441	7.67512	6.34505	4.9901	2.37178	9.31089	1.80953	1.77424
WBGene00007713	276	0	0	0	0	0	1	0	0	0	0	3	0	0	0	0	0	1	1	0	0	0	0	0	0	0	0	0	0	0	0	0	0	0	0	0.113206	0.296611	0	0.297747	0	0	0	0	0	0
WBGene00007719	183	0	0	0	0	0	1	0	0	0	0	0	0	0	0	0	0	0	0	0	0	0	0	0	0	0	0	0	0	0	0	0	0	0	0	0.170736	0	0	0	0	0	0	0	0	0
WBGene00007726	506	0	0	0	0	3	6	11	13	8	0	27	5	35	39	17	9	84	174	26	175	18	54	47	26	7	9	28	39	30	5	0	0	0	0.84182	2.34644	1.45609	2.92281	21.6814	20.3946	11.7603	5.09596	7.84329	2.84304	0.422363
WBGene00007766	1108	0	0	0	0	0	0	0	0	0	0	0	0	0	0	0	0	0	0	0	0	0	0	0	0	0	0	0	0	0	0	0	0	0	0	0	0	0	0	0	0	0	0	0	0
WBGene00007852	210	0	0	0	0	0	0	0	0	0	0	0	0	0	0	0	0	0	0	0	0	0	0	0	0	0	0	0	0	0	0	0	0	0	0	0	0	0	0	0	0	0	0	0	0
WBGene00007870	390	4	1	0	2	0	2	1	0	0	0	0	0	4	5	0	0	0	0	1	2	1	2	7	3	0	2	5	9	7	13	2.92438	0.727685	0	0.728139	0.240344	0	0.355515	0	0.394935	0.635757	0.826459	2.14235	0.860688	1.42477
WBGene00007895	519	0	0	0	0	3	1	0	1	1	0	1	0	0	0	0	0	4	7	8	56	1	3	4	3	0	0	1	3	3	1	0	0	0	0.820734	0.180606	0.0525785	0	0.870866	6.33114	0.636982	0.434727	0.402465	0.277183	0.0823568
WBGene00007900	1770	4	12	0	30	99	709	648	707	346	1666	7557	92	863	1400	293	29	235	437	21	170	13	50	139	66	25	17	45	61	84	86	0.644355	1.92405	0	10.3482	42.5423	142.192	23.0476	16.2731	5.54025	2.94172	4.18833	3.62884	2.27572	2.07679
WBGene00007901	759	0	3	0	3	1	29	21	35	13	53	203	2	34	32	19	3	14	47	8	44	4	16	10	20	6	7	14	15	37	10	0	1.12173	0	0.748285	4.03424	9.20394	1.76587	3.46469	3.51748	2.17782	1.52879	2.47683	2.33761	0.563151
WBGene00007906	2163	6	11	6	26	5	302	300	339	171	312	1396	31	318	494	108	25	184	388	47	349	45	161	218	109	54	47	103	108	137	245	0.790921	1.44326	0.0753601	2.03495	16.063	21.548	6.77336	11.3408	9.39957	7.87128	5.67747	6.22872	3.03722	4.84146
WBGene00007921	2222	141	231	50	387	4	616	589	614	332	448	1936	88	599	878	197	28	122	366	75	644	63	285	303	167	62	166	440	514	725	1676	18.0931	29.5037	0.611326	24.9851	30.2464	29.2777	12.2164	9.54183	16.6132	12.944	7.71709	26.3214	15.6461	32.2401
WBGene00007970	114	2	0	0	1	1	2	4	2	0	2	9	1	1	3	0	0	1	9	1	5	0	1	3	2	0	0	0	0	1	2	5.00223	0	0	2.491	2.19261	2.63307	0.675687	3.6043	2.70219	0.724986	1.41368	0	0.420637	0.74988
WBGene00008023	462	0	0	0	0	0	6	6	5	4	8	19	3	17	24	5	2	10	24	3	7	1	5	97	49	26	1	0	1	40	2	0	0	0	0	1.42022	1.59477	1.63393	3.20174	1.11129	1.07336	11.9998	0.22606	4.15174	0.185035
WBGene00008024	369	0	0	0	0	0	0	0	0	1	0	6	0	0	1	1	0	2	7	0	2	0	0	2	3	1	0	0	0	0	0	0	0	0	0	0.0846741	0.443711	0.0834995	1.00217	0.278274	0	0.524096	0	0	0
WBGene00008025	318	0	0	0	0	0	1	0	0	0	1	1	10	22	44	7	4	20	57	4	14	1	5	11	4	0	2	4	3	1	3	0	0	0	0	0.0982539	0.171624	4.02097	10.4661	2.90613	1.5594	1.52037	1.47792	0.150794	0.403237
WBGene00008037	315	0	0	0	0	0	2	0	1	0	1	2	0	6	16	8	0	1	8	1	3	0	1	0	1	2	0	0	0	1	0	0	0	0	0	0.297569	0.259888	1.4672	1.17397	0.651957	0.262376	0.306971	0	0.152231	0
WBGene00008067	465	0	1	0	0	0	2	3	1	1	0	0	0	2	0	0	0	0	2	0	0	0	0	352	200	74	0	0	0	7	0	0	0.610317	0	0	0.470351	0	0.0662609	0.176727	0	0	43.3918	0	0.721867	0
WBGene00008068	459	0	0	0	3	2	3	1	9	1	0	7	0	4	2	2	0	0	0	3	17	5	19	428	227	75	7	11	10	74	27	0	0	0	1.5467	0.952999	0.41616	0.268508	0	2.23711	4.32149	51.2621	3.18552	7.73092	2.5143
WBGene00008069	300	0	0	0	0	0	0	0	0	0	0	2	0	0	0	0	1	0	3	0	3	0	0	72	28	8	0	2	5	1	7	0	0	0	0	0	0.181922	0	0.547854	0.513416	0	11.6035	1.21846	0.159842	0.997341
WBGene00008087	390	0	0	0	0	0	0	0	0	0	0	0	0	0	0	0	0	0	0	0	0	0	0	0	0	0	0	0	0	0	0	0	0	0	0	0	0	0	0	0	0	0	0	0	0
WBGene00008090	384	0	0	0	6	0	0	2	1	1	0	4	0	2	6	1	0	4	1	1	0	0	0	0	0	0	0	6	2	1	2	0	0	0	2.21855	0.325466	0.284252	0.36107	0.535014	0.133702	0	0	1.08791	0.124877	0.222621
WBGene00008111	1285	0	0	0	0	1	2	1	2	1	2	8	0	4	17	3	2	13	23	5	39	5	43	70	51	13	18	38	41	39	12	0	0	0	0.110496	0.14589	0.21236	0.287732	1.21508	1.758	3.08726	3.36115	3.94189	1.45537	0.399158
WBGene00008138	923	9	63	0	123	0	180	162	158	101	106	391	0	6	13	1	1	0	2	0	0	0	1	0	2	1	0	0	2	1	24	2.78022	19.3708	0	18.9214	20.3446	14.6937	0.333817	0.133551	0	0.0895433	0.104762	0.113152	0.051953	1.11142
WBGene00008163	489	0	0	0	0	1	4	9	14	8	2	15	0	0	0	0	2	10	23	0	0	0	3	1	1	0	0	1	1	0	1	0	0	0	0.290362	2.23633	0.948671	0	2.94093	0	0.507046	0.131828	0.213578	0	0.0874094
WBGene00008210	2692	164	131	85	151	4	335	306	321	155	109	599	8	56	117	18	5	27	83	9	60	2	28	101	47	20	102	265	287	30	1566	17.3703	13.8103	0.857809	8.17533	12.9645	7.17685	1.13883	1.75529	1.31596	0.921045	2.0115	12.6864	0.53439	24.8647
WBGene00008279	642	4	9	0	17	2	18	21	28	11	2	24	2	14	21	1	2	4	8	0	0	0	2	2	3	0	0	0	0	0	0	1.77649	3.97847	0	4.20211	3.79609	1.10513	0.911861	0.896023	0	0.257472	0.251027	0	0	0
WBGene00008295	453	0	0	0	0	0	0	0	1	0	0	0	0	0	0	0	0	1	1	0	0	0	0	17	5	3	0	0	0	0	4	0	0	0	0	0.068973	0	0	0.181409	0	0	1.7788	0	0	0.377423
WBGene00008319	282	0	0	0	0	0	2	4	3	1	1	0	1	4	11	5	0	5	13	0	5	2	4	2	3	2	2	2	4	5	3	0	0	0	0	1.10797	0.0967668	1.14723	2.6227	0.910312	1.75848	0.800083	1.48141	0.850224	0.454715
WBGene00008325	678	0	0	0	0	0	0	0	0	0	0	4	0	3	7	1	0	5	2	0	0	0	0	0	0	0	0	0	0	0	0	0	0	0	0	0	0.160993	0.249944	0.424223	0	0	0	0	0	0
WBGene00008326	363	0	0	0	0	0	0	0	0	0	0	0	0	1	2	0	0	1	3	0	0	0	0	0	0	0	0	0	0	0	0	0	0	0	0	0	0	0.127319	0.452772	0	0	0	0	0	0
WBGene00008393	1104	0	0	2	0	1	0	0	0	0	0	0	0	0	0	0	0	0	3	5	4	70	289	209	141	44	502	1433	1486	25	1628	0	0	0.0492161	0.128611	0	0	0	0.111655	0.418546	26.8757	11.5031	161.815	1.08588	63.0307
WBGene00008394	765	0	0	1	0	0	1	1	1	0	2	2	0	0	0	0	0	0	2	4	13	57	287	157	81	42	321	817	863	14	915	0	0	0.0355128	0	0.122528	0.142684	0	0.107422	1.14092	37.1648	11.7973	136.591	0.877564	51.1242
WBGene00008460	1683	0	2	0	2	1	5	6	5	4	1	9	0	4	3	2	1	8	12	2	12	9	21	22	8	3	13	14	24	17	27	0	0.337252	0	0.253096	0.371298	0.16214	0.0823832	0.512697	0.427084	1.47323	0.631998	1.58242	0.48437	0.685719
WBGene00008463	834	0	0	0	0	3	6	5	9	2	9	63	10	26	51	6	0	7	23	2	12	1	3	28	8	2	3	2	2	2	2	0	0	0	0.510745	0.824202	2.35582	1.7179	1.47802	0.86185	0.396395	1.4686	0.438296	0.114994	0.102502
WBGene00008468	888	0	0	0	0	1	1	0	0	0	4	4	2	14	18	6	2	3	3	0	0	0	0	0	1	0	0	0	0	1	0	0	0	0	0.159895	0.0351855	0.24584	0.693948	0.370172	0	0	0.0362972	0	0.0540007	0
WBGene00008517	365	0	0	0	0	0	9	10	10	4	5	21	1	11	17	3	1	4	4	2	7	1	4	5	6	0	1	5	2	0	4	0	0	0	0	2.82487	1.94382	1.35063	1.01315	1.26596	1.13217	0.971373	1.14454	0	0.468418
WBGene00008523	156	0	0	0	0	0	0	0	0	0	0	0	0	0	0	0	0	3	0	0	0	0	0	10	6	1	0	0	0	3	0	0	0	0	0	0	0	0	0.790174	0	0	3.51245	0	0.922166	0
WBGene00008524	1053	0	0	0	0	0	0	0	2	0	2	5	0	5	4	2	1	6	9	0	2	2	3	75	35	13	0	1	0	15	0	0	0	0	0	0.0593443	0.181403	0.160933	0.624335	0.0975149	0.392443	3.76498	0.0495915	0.683086	0
WBGene00008535	1819	38	77	41	89	3	314	282	295	145	40	145	1	16	25	1	0	5	9	0	1	5	19	21	8	3	55	141	156	2	839	5.95648	12.0134	0.612347	7.18131	17.7953	2.77533	0.36418	0.316243	0.0282252	1.09047	0.567027	10.1052	0.0527242	19.715
WBGene00008536	1432	29	88	43	85	2	186	176	180	97	28	148	0	11	14	5	0	6	6	0	0	5	7	20	6	5	33	76	77	3	755	5.77422	17.4401	0.815778	8.62631	13.9423	3.35386	0.322744	0.344322	0	0.692585	0.697758	6.78274	0.100459	22.5357
WBGene00008537	1296	38	41	17	56	1	102	99	109	54	12	72	2	4	14	2	3	4	5	0	1	5	26	34	20	10	32	73	81	6	739	8.36021	8.97815	0.356361	6.2448	8.77553	1.76868	0.261516	0.380454	0.0396154	1.97693	1.5917	7.49451	0.222003	24.3728
WBGene00008557	405	0	0	0	0	10	36	40	43	24	4	32	0	4	18	3	8	56	155	5	26	3	18	1	1	1	0	1	1	4	6	0	0	0	3.50585	11.0321	2.42562	0.950966	22.2185	3.92985	4.28548	0.238755	0.257876	0.473606	0.633232
WBGene00008563	404	4	32	0	118	14	569	538	612	325	821	3347	10	91	172	38	3	20	51	26	125	9	45	14	10	1	11	20	27	17	60	2.82304	22.479	0	46.3918	158.08	281.528	11.8593	7.52621	19.1896	11.0471	1.99455	7.49691	2.01781	6.348
WBGene00008577	779	0	1	0	0	3	4	1	2	1	4	12	25	120	196	37	8	45	113	23	150	6	57	445	190	106	19	31	47	61	82	0	0.36431	0	0.546805	0.32087	0.560477	7.4754	8.75582	11.4019	6.68402	30.6596	6.50234	3.75495	4.49928
WBGene00008587	1655	16	43	4	61	4	111	98	117	79	83	340	17	154	231	56	8	41	134	20	112	6	52	79	52	17	14	52	48	54	174	2.75652	7.37358	0.0656612	5.57653	7.646	6.97457	4.26332	4.54338	4.09492	2.89644	2.88237	3.59701	1.56462	4.49384
WBGene00008590	509	1	1	0	1	0	0	2	1	0	0	1	0	0	0	0	0	1	1	2	13	64	354	2408	1217	505	65	265	358	3898	3	0.560171	0.557558	0	0.278953	0.184154	0.0536115	0	0.16145	1.51301	67.8724	261.528	70.584	367.229	0.251924
WBGene00008617	799	0	0	0	0	1	1	0	0	1	0	0	1	6	6	1	0	3	4	0	0	0	0	18	5	3	0	0	0	15	2	0	0	0	0.177706	0.0782097	0	0.269936	0.359979	0	0	1.04885	0	0.900237	0.106992
WBGene00008620	608	0	0	0	1	0	1	0	0	0	0	0	0	1	2	0	0	1	2	1	0	4	5	18030	10377	4001	5	11	8	13286	15	0	0	0	0.233531	0.0513894	0	0.0760147	0.202742	0.0844434	1.22341	1718.05	2.06131	1047.86	1.05452
WBGene00008668	660	0	1	0	0	0	2	2	0	0	0	0	0	1	0	0	1	3	2	0	0	1	2	2	0	0	0	2	1	0	0	0	0.429996	0	0	0.189362	0	0.0233419	0.373537	0	0.375675	0.0976725	0.237363	0	0
WBGene00008674	147	0	0	0	0	0	1	0	2	0	0	4	0	4	0	2	0	0	4	0	0	0	0	0	0	0	0	0	0	2	1	0	0	0	0	0.637648	0.742537	0.628802	1.11807	0	0	0	0	0.652417	0.29077
WBGene00008721	534	0	0	0	0	0	0	0	0	0	0	0	0	0	0	0	0	0	0	0	0	0	0	0	0	0	0	0	0	0	0	0	0	0	0	0	0	0	0	0	0	0	0	0	0
WBGene00008751	153	0	0	0	0	0	0	0	0	0	0	0	0	1	2	0	0	0	0	0	1	0	0	35	19	14	0	0	0	7	0	0	0	0	0	0	0	0.302072	0	0.335566	0	14.3253	0	2.19391	0
WBGene00008752	153	0	0	0	0	0	0	1	0	0	0	1	0	0	0	0	0	0	0	0	0	0	0	2	1	1	0	0	0	0	0	0	0	0	0	0.204214	0.178354	0	0	0	0	0.842665	0	0	0
WBGene00008782	1024	79	202	0	660	2	318	273	310	173	86	398	1	7	17	3	1	3	3	0	0	0	0	0	1	0	0	3	2	1	97	21.9971	55.9834	0	91.7924	32.7704	12.898	0.421248	0.280882	0	0	0.0314765	0.25498	0.0468287	4.04891
WBGene00008784	1322	62	179	3	603	0	616	595	572	292	353	1624	9	19	36	6	1	2	8	0	0	0	1	3	0	0	0	1	1	2	97	13.3721	38.4264	0.0616505	64.7641	49.0415	40.8085	0.81573	0.341891	0	0.0625177	0.0731435	0.0790012	0.0725456	3.13622
WBGene00008789	1516	494	445	139	588	2	351	343	388	157	38	156	0	18	28	2	0	1	11	0	3	7	13	44	18	12	97	245	309	11	1836	92.9108	83.3046	2.49093	55.2588	25.5358	3.49203	0.487778	0.325243	0.101599	1.09035	1.57333	22.4242	0.347941	51.7655
WBGene00008816	265	0	0	0	0	0	0	0	0	0	0	1	9	52	109	22	0	1	3	0	0	0	1	6	2	1	1	2	1	78	14	0	0	0	0	0	0.102974	11.1618	0.620212	0	0.311881	1.09467	0.788224	14.1144	2.25813
WBGene00008822	1024	38	92	19	122	7	195	183	169	93	26	129	3	5	11	5	0	2	8	0	0	0	0	11	8	3	30	88	67	4	369	10.5809	25.4974	0.504081	17.887	19.528	4.13054	0.36107	0.40126	0	0	0.692483	9.43425	0.187315	15.4026
WBGene00008823	957	80	147	45	168	2	164	159	163	93	15	58	5	7	19	4	0	1	2	0	0	0	4	26	15	6	25	104	106	1	656	23.8351	43.5927	1.27746	25.2224	18.9036	2.08155	0.563425	0.128806	0	0.345448	1.58297	12.823	0.0501072	29.2994
WBGene00008824	946	36	29	15	70	0	69	79	91	43	10	27	1	3	8	4	0	1	5	0	0	0	12	12	7	1	40	92	93	4	418	10.8505	8.69992	0.430771	10.5064	9.31398	1.0673	0.260561	0.260607	0	1.04839	0.681436	12.4201	0.202759	18.8865
WBGene00008825	1038	1473	1476	454	2220	52	1802	1760	1908	1009	126	532	16	68	131	23	1	2	6	0	7	29	104	239	120	51	303	876	1082	25	5929	404.617	403.55	11.8824	310.785	195.024	17.2983	3.53232	0.356263	0.346234	10.5898	12.7313	113.747	1.15493	244.147
WBGene00008855	295	0	0	0	0	0	0	1	0	0	0	0	0	1	0	0	0	0	0	0	0	0	0	0	0	0	0	0	0	0	1	0	0	0	0	0.105914	0	0.0522225	0	0	0	0	0	0	0.144892
WBGene00008863	536	0	1	0	3	1	13	9	13	3	10	15	1	3	4	0	2	4	3	3	13	2	14	27	14	7	4	2	5	64	3	0	0.529473	0	1.0596	2.21511	1.27277	0.229935	0.689928	1.53259	2.46712	2.88644	1.07168	5.72569	0.239234
WBGene00008896	577	0	0	0	0	0	0	0	0	0	0	0	0	1	0	0	0	3	10	3	18	0	1	62	30	18	0	2	2	103	1	0	0	0	0	0	0	0.0266996	0.92575	1.86859	0.143238	6.14473	0.362009	8.56	0.0740783
WBGene00008900	1108	0	0	0	0	13	22	25	20	7	28	114	60	363	475	121	27	202	369	80	692	72	302	353	201	62	68	182	170	286	95	0	0	0	1.66591	2.08674	3.49723	14.1682	22.1762	35.7723	27.8976	17.9196	19.7945	12.3777	3.6648
WBGene00008903	450	0	0	0	0	0	0	1	1	1	0	1	0	0	1	0	0	0	2	0	0	0	0	4	2	2	0	0	0	0	0	0	0	0	0	0.208298	0.0606405	0.0342348	0.182618	0	0	0.573012	0	0	0
WBGene00008949	1215	0	1	0	0	0	1	0	0	2	1	6	0	0	6	1	1	1	6	8	55	11	46	121	45	32	4	17	17	359	3	0	0.233578	0	0	0.0771475	0.157216	0.0887568	0.270545	2.66216	3.87733	5.25261	1.63321	14.1687	0.105539
WBGene00008961	624	0	0	0	1	0	1	3	0	0	0	4	2	17	34	7	1	10	19	1	5	0	5	805	423	175	1	4	2	650	0	0	0	0	0.227543	0.200287	0.174925	1.48131	1.97543	0.493669	0.662247	72.4702	0.585799	49.9506	0
WBGene00008970	2239	0	0	0	6	9	68	63	80	49	178	671	12	89	118	22	7	43	89	3	34	3	12	31	20	9	0	12	7	17	18	0	0	0	0.951231	3.62824	10.3473	1.65822	2.55086	0.848432	0.553697	0.863741	0.443134	0.364089	0.343625
WBGene00008971	1297	3	15	2	29	130	1208	1121	1193	659	1866	8525	64	527	919	195	29	193	438	1	99	2	30	89	47	20	19	32	45	73	128	0.659508	3.28216	0.0418925	17.4063	100.72	218.621	20.2518	20.9088	3.95849	2.03913	3.87678	3.86515	2.69895	4.21829
WBGene00008984	1080	0	0	0	1	0	0	0	0	0	0	0	0	0	0	0	0	1	3	0	0	0	0	0	1	0	0	2	0	1	0	0	0	0	0.131469	0	0	0	0.152182	0	0	0.0298444	0.0967034	0.0444006	0
WBGene00009067	275	12	18	1	69	0	210	194	201	94	0	4	1	1	6	3	0	1	4	0	1	0	1	637	371	156	0	1	1	79	13	12.4419	18.5758	0.0987902	35.6258	79.4185	0.39692	0.616226	0.747073	0.186697	0.30054	136.429	0.379781	13.7755	2.02059
WBGene00009069	467	324	69	31	67	0	872	856	958	508	11	47	2	5	4	3	8	30	177	19	130	57	383	5571	2927	1239	24	34	96	296	1333	197.818	41.9315	1.8034	20.3707	213.695	3.38912	0.46184	18.9168	16.3809	77.8701	672.039	17.2202	30.394	122.006
WBGene00009088	669	22	45	1	183	0	128	102	135	63	16	70	0	1	8	2	0	1	2	0	0	0	0	0	0	0	0	1	2	0	21	9.37638	19.0895	0.0406088	38.8395	19.9892	3.5079	0.253307	0.184256	0	0	0	0.23417	0	1.34171
WBGene00009143	954	1	0	0	8	0	1	2	1	0	1	0	0	1	0	0	0	2	2	4	47	89	494	1586	875	323	38	138	116	1838	2	0.298875	0	0	1.19067	0.131005	0.028604	0.0161485	0.172281	2.74468	50.5074	94.0604	15.9834	92.3867	0.0896083
WBGene00009166	2074	0	0	0	0	0	0	3	4	1	0	7	2	12	13	5	4	16	30	2	19	1	13	1127	652	239	1	1	3	27	6	0	0	0	0	0.12052	0.0921011	0.237696	0.990575	0.519852	0.557897	31.3616	0.125892	0.624263	0.123654
WBGene00009167	249	0	0	0	0	0	0	0	0	0	0	0	0	0	0	0	0	0	0	0	0	0	0	0	0	0	0	0	0	0	0	0	0	0	0	0	0	0	0	0	0	0	0	0	0
WBGene00009168	852	0	0	0	0	0	1	5	4	1	3	11	0	7	5	0	1	7	9	0	1	1	0	1409	775	301	0	0	1	17	0	0	0	0	0	0.403395	0.448398	0.216981	0.819852	0.0602601	0.0970052	94.0098	0.0612909	0.956801	0
WBGene00009169	432	0	0	0	0	1	1	1	4	0	0	1	0	0	4	5	0	1	3	0	0	0	0	1153	659	264	0	0	1	0	0	0	0	0	0.328674	0.433955	0.0631672	0.320951	0.380454	0	0	154.892	0.120879	0	0
WBGene00009170	237	0	5	1	3	0	6	2	7	2	1	0	2	3	4	2	0	2	7	0	2	0	0	291	164	61	0	0	0	1	0	0	5.98728	0.11463	1.7973	2.24119	0.11514	0.71503	1.56034	0.433263	0	70.1758	0	0.202332	0
WBGene00009231	606	0	3	1	4	7	36	29	40	19	48	219	11	103	132	27	3	33	52	3	53	6	16	49	25	9	5	18	16	27	14	0	1.40494	0.0448305	2.57732	6.39332	12.023	6.94017	5.96673	4.74444	3.00044	4.4146	3.36068	2.1365	0.987466
WBGene00009250	482	0	1	0	3	0	4	2	4	1	5	25	0	5	12	4	0	1	0	1	5	6	28	98	51	16	3	7	11	218	1	0	0.588791	0	0.883737	0.713055	1.69844	0.671201	0.085247	0.639107	5.82997	11.0337	2.27514	21.6881	0.0886788
WBGene00009269	576	0	0	0	0	1	0	0	0	0	0	1	0	0	0	1	0	3	1	1	7	24	83	351	205	70	13	44	51	575	0	0	0	0	0.246505	0	0.0473754	0.0267459	0.285341	0.713078	15.3531	35.0298	9.79122	47.8694	0
WBGene00009280	444	122	110	22	137	4	84	61	79	43	5	25	2	16	17	4	0	3	6	3	7	0	8	13	8	7	12	28	37	15	247	78.3457	70.3101	1.34613	45.0905	18.7891	1.8438	1.3532	0.832886	1.15634	1.48916	2.03264	9.05614	1.62002	23.7783
WBGene00009299	1063	26	44	0	111	1	51	37	41	18	18	69	2	58	73	24	7	29	82	2	14	2	11	14	5	3	9	14	27	9	36	6.97395	11.747	0	14.9601	4.32077	2.23337	2.27534	4.56115	0.772781	1.01075	0.667076	2.45625	0.405996	1.44756
WBGene00009363	542	0	0	0	0	0	3	1	2	1	0	1	0	0	0	0	0	0	3	0	0	0	2	261	144	51	0	0	0	403	0	0	0	0	0	0.40353	0.0503473	0	0.22743	0	0.304976	27.1176	0	35.6548	0
WBGene00009377	262	0	0	0	0	0	3	5	1	0	2	5	0	3	0	0	0	1	3	1	19	58	276	5208	2359	918	49	111	148	2941	6	0	0	0	0	1.07329	0.729075	0.176401	0.627314	3.91921	105.361	1043.85	61.3882	538.277	0.978851
WBGene00009410	816	0	6	0	25	0	39	33	31	25	31	106	0	1	1	0	0	1	4	0	0	0	0	1	0	0	0	0	0	1	3	0	2.08674	0	4.35009	4.90114	4.58148	0.037759	0.251771	0	0	0.0394999	0	0.0587655	0.157144
WBGene00009457	573	0	0	0	1	0	10	5	4	1	8	34	0	7	6	2	1	4	6	3	24	72	459	2336	1231	494	65	192	293	3371	10	0	0	0	0.247796	1.09057	2.00018	0.403289	0.788795	2.41924	76.5905	228.436	50.1237	282.109	0.745954
WBGene00009464	253	0	0	0	0	0	0	0	0	0	0	0	0	7	16	5	0	0	0	0	0	0	0	1	1	0	0	0	0	1	0	0	0	0	0	0	0	1.70497	0	0	0	0.254798	0	0.189536	0
WBGene00009466	422	0	0	0	0	0	1	1	1	1	1	5	24	25	58	15	7	43	63	7	85	5	15	551	280	104	7	13	11	288	45	0	0	0	0	0.296159	0.387984	4.45377	11.0025	11.193	3.91699	71.4143	3.83605	32.726	4.55792
WBGene00009592	991	0	0	0	0	0	6	1	2	2	0	8	0	0	0	0	0	2	7	6	26	49	296	1350	736	276	44	144	131	982	3	0	0	0	0	0.346814	0.220288	0	0.37316	1.65785	28.7727	76.8232	16.8094	47.5171	0.129394
WBGene00009606	1406	52	102	57	93	8	234	231	215	130	24	101	2	5	24	2	1	2	7	1	0	1	8	33	11	8	72	198	223	8	1213	10.5452	20.5884	1.10138	10.1996	18.0002	2.42605	0.361584	0.292241	0.0365161	0.529044	1.19208	18.3104	0.272846	36.8759
WBGene00009612	350	0	0	0	0	0	0	0	0	0	0	0	0	1	0	0	0	0	0	1	1	0	0	3	3	0	0	0	0	2	1	0	0	0	0	0	0	0.0440161	0	0.293381	0	0.552547	0	0.274015	0.122123
WBGene00009630	801	0	0	0	0	0	0	1	0	0	1	0	0	0	6	0	0	1	1	4	35	4	20	34	20	7	1	3	2	10	1	0	0	0	0	0.0390072	0.0340677	0.115398	0.102594	2.49978	2.47636	2.45462	0.39116	0.598659	0.0533623
WBGene00009659	404	266	155	38	282	1	204	227	234	126	3	16	3	10	19	5	0	0	0	0	0	0	8	22	9	5	10	19	78	1	241	187.732	108.883	2.55534	99.4612	61.1748	1.28336	1.41091	0	0	1.6366	2.87215	13.8305	0.118695	25.4978
WBGene00009662	380	251	225	16	333	5	109	107	101	57	3	9	2	9	17	4	0	0	1	0	1	0	3	36	17	6	14	30	62	7	277	188.334	168.038	1.14389	126.294	30.7514	0.861734	1.29732	0.108129	0.135109	0.652488	5.00443	14.5666	0.883338	31.1575
WBGene00009676	663	13	12	4	14	15	55	58	61	25	54	227	24	168	257	54	28	173	399	58	413	46	187	240	143	47	36	108	101	227	121	5.59073	5.1366	0.163905	6.21059	9.37814	11.5656	11.6878	37.1847	36.4734	29.0454	20.9046	19.2969	16.4182	7.80079
WBGene00009750	535	0	0	0	0	1	3	1	1	1	8	61	9	73	156	27	4	22	78	2	18	3	14	158	81	35	5	9	11	88	16	0	0	0	0.265396	0.350408	3.51942	7.63084	7.9874	1.91931	2.62621	16.5076	2.44018	7.88753	1.2783
WBGene00009863	969	0	5	1	29	0	44	28	35	13	10	119	0	0	0	0	0	1	12	0	1	0	2	3	0	0	1	0	2	2	2	0	1.46438	0.0280364	4.24935	3.86932	3.6328	0	0.551246	0.0529841	0.170585	0.0997892	0.161671	0.0989734	0.0882212
WBGene00009868	390	0	0	0	0	0	2	0	0	1	0	4	0	0	0	0	0	0	2	0	9	0	0	0	0	0	0	0	0	1	1	0	0	0	0	0.240344	0.279879	0	0.210713	1.18481	0	0	0	0.122955	0.109598
WBGene00009869	672	1	0	0	2	0	1	2	2	1	1	4	0	0	0	0	0	2	0	0	0	0	0	59	27	10	0	0	0	42	0	0.424296	0	0	0.42258	0.278971	0.203037	0	0.122289	0	0	4.60456	0	2.99704	0
WBGene00009909	294	0	2	1	2	0	0	1	2	1	0	1	0	0	0	0	0	1	0	0	0	0	0	0	0	0	0	0	0	0	0	0	1.93059	0.0924058	0.965898	0.425099	0.0928171	0	0.139759	0	0	0	0	0	0
WBGene00009913	327	0	0	0	0	0	0	0	0	1	0	0	0	0	0	0	0	0	1	0	0	0	0	0	0	0	0	0	0	0	0	0	0	0	0	0.0955497	0	0	0.125655	0	0	0	0	0	0
WBGene00009934	225	0	0	0	0	0	0	0	0	0	0	0	0	0	0	0	0	1	0	0	0	0	0	0	0	0	0	0	0	0	0	0	0	0	0	0	0	0	0.182618	0	0	0	0	0	0
WBGene00009964	441	0	0	0	0	2	50	50	43	21	6	29	2	7	10	2	9	101	219	12	79	50	144	194	101	40	4	21	15	109	80	0	0	0	0.643932	11.6194	2.16573	0.733602	30.6537	10.5943	36.3578	24.4846	4.73649	11.8522	7.75386
WBGene00009984	993	0	0	0	0	0	2	3	1	2	1	7	16	90	133	35	15	100	225	36	340	15	71	169	88	37	41	111	110	70	50	0	0	0	0	0.25172	0.219845	4.25091	14.0688	19.4405	7.15787	9.54299	13.778	3.38035	2.15222
WBGene00010005	275	0	0	0	2	0	0	0	1	0	0	0	0	0	1	0	0	0	1	0	3	0	0	270	153	50	0	3	6	31	49	0	0	0	1.03263	0.113617	0	0.0560206	0.149415	0.56009	0	55.4389	1.70901	5.40557	7.61606
WBGene00010065	659	0	0	0	0	0	0	0	0	0	0	0	0	1	0	0	0	0	0	0	4	99	383	356	194	89	222	549	506	27	312	0	0	0	0	0	0	0.0233773	0	0.311633	60.45	31.2537	101.191	1.96467	20.2365
WBGene00010102	441	3	15	0	43	2	34	29	40	22	33	120	0	2	6	0	0	2	5	1	20	1	5	9	7	2	0	0	1	13	3	1.93964	9.65297	0	14.4885	8.85622	9.46735	0.279468	0.652207	2.44484	1.12447	1.31559	0.118412	1.41357	0.29077
WBGene00010121	699	0	0	0	0	0	0	0	1	1	1	5	0	3	4	2	0	2	2	0	1	0	0	0	1	0	0	1	1	0	0	0	0	0	0	0.0893984	0.234234	0.198356	0.23513	0.0734501	0	0.0461115	0.149413	0	0
WBGene00010164	411	0	0	0	0	0	0	0	0	0	0	0	0	0	0	0	0	0	0	0	0	0	0	0	0	0	0	0	0	0	0	0	0	0	0	0	0	0	0	0	0	0	0	0	0
WBGene00010196	326	4	1	0	0	0	3	4	2	3	0	0	0	1	0	1	0	3	4	1	0	5	13	92	36	20	60	153	214	16	769	3.49849	0.870544	0	0	1.15011	0	0.0945132	0.88228	0.15749	4.56341	14.6329	68.3984	2.3535	100.827
WBGene00010203	621	0	0	0	0	0	0	0	0	0	0	0	1	7	6	2	0	1	0	0	1	0	0	4	1	0	0	0	0	0	0	0	0	0	0	0	0	0.396925	0.0661659	0.0826757	0	0.259516	0	0	0
WBGene00010249	669	0	0	0	0	0	0	0	0	0	0	0	0	0	0	0	0	0	0	0	0	0	0	0	0	0	0	0	0	0	0	0	0	0	0	0	0	0	0	0	0	0	0	0	0
WBGene00010271	470	0	0	0	0	0	0	1	0	1	0	3	0	0	0	0	0	0	3	0	0	5	25	58	42	20	5	9	7	109	1	0	0	0	0	0.132956	0.17418	0	0.26227	0	5.27543	8.22943	2.33323	11.1209	0.0909429
WBGene00010358	720	0	0	0	1	0	2	1	1	0	0	2	0	0	0	0	1	1	2	0	0	0	0	0	0	0	0	0	0	0	0	0	0	0	0.197204	0.173582	0.0758006	0	0.228272	0	0	0	0	0	0
WBGene00010361	684	2	9	0	22	0	40	46	25	29	12	55	0	5	4	1	0	3	7	3	29	9	38	42	20	7	6	14	10	12	3	0.833705	3.73417	0	4.56683	6.39513	2.67297	0.225229	0.600717	2.40195	5.67906	3.25147	2.29034	0.841274	0.18747
WBGene00010381	483	0	0	0	0	0	0	0	1	0	4	8	0	0	0	0	0	0	0	3	5	11	44	359	193	86	10	27	26	447	2	0	0	0	0	0.0646889	0.677968	0	0	0.850379	9.41131	42.5755	6.81128	44.3785	0.17699
WBGene00010382	548	0	0	0	0	0	3	2	1	0	3	8	0	4	4	0	0	0	1	0	2	0	0	2	1	1	0	0	0	0	1	0	0	0	0	0.342096	0.547756	0.2249	0.07498	0.187378	0	0.235269	0	0	0.0779985
WBGene00010412	306	0	0	0	0	0	0	0	1	0	0	0	0	0	0	0	1	0	1	0	0	0	0	0	0	0	0	0	0	0	0	0	0	0	0	0.102107	0	0	0.268556	0	0	0	0	0	0
WBGene00010424	572	1	1	1	1	0	3	4	1	2	3	7	0	1	1	0	5	40	61	854	6916	647	3333	2496	1530	585	357	1068	1151	1691	1326	0.498474	0.496149	0.0474953	0.248229	0.546237	0.477067	0.0538659	7.6144	697.42	575.071	259.828	235.172	141.762	99.0864
WBGene00010429	138	0	0	0	0	0	1	3	4	0	1	0	1	6	17	3	4	5	6	0	4	0	0	3	2	1	0	0	0	5	3	0	0	0	0	1.81129	0.197741	3.01415	4.4662	1.48816	0	1.40139	0	1.73741	0.929199
WBGene00010451	921	0	0	0	1	1	0	0	0	0	1	6	0	0	4	2	1	2	7	2	18	0	8	3	0	1	0	8	5	7	6	0	0	0	0.308332	0	0.207402	0.100363	0.446135	1.11491	0.717902	0.139987	0.737088	0.364461	0.278457
WBGene00010483	1649	5	6	15	4	0	35	37	34	18	1	11	0	5	6	0	0	3	8	0	0	0	3	4	1	0	12	42	36	0	226	0.864545	1.03262	0.247125	0.34442	2.34951	0.19858	0.102767	0.274093	0	0.150361	0.0977317	2.85008	0	5.85807
WBGene00010492	2365	1097	994	351	927	26	1395	1373	1344	763	115	475	3	36	62	9	0	3	9	1	6	7	53	185	111	42	374	1016	1235	27	5672	132.256	119.279	4.03202	57.2151	64.4052	6.80763	0.716542	0.208486	0.151962	2.09679	4.60651	57.9607	0.547451	102.511
WBGene00010493	2821	159	141	93	220	11	291	287	321	126	59	219	1	12	18	3	0	4	6	2	8	1	7	32	17	5	67	201	210	2	946	16.0706	14.1848	0.895626	11.6267	11.3527	2.68916	0.185676	0.145654	0.181998	0.234381	0.616988	8.84831	0.0339969	14.3336
WBGene00010544	596	0	0	0	0	0	3	1	0	1	0	1	0	0	1	0	0	2	1	1	4	2	26	123	80	27	7	8	10	313	0	0	0	0	0	0.26212	0.0457856	0.0258484	0.206824	0.430718	3.88281	12.4385	2.19043	25.1832	0
WBGene00010570	657	0	0	0	0	0	0	1	0	0	0	2	0	0	2	0	1	3	5	0	0	1	0	0	0	0	0	0	0	0	0	0	0	0	0	0.0475567	0.0830692	0.046897	0.562864	0	0.125797	0	0	0	0
WBGene00010586	543	0	0	0	0	0	4	8	6	0	7	19	1	2	5	1	0	1	5	0	1	0	2	1	0	0	0	1	1	1	0	0	0	0	0	1.03574	1.30662	0.255342	0.454023	0.0945518	0.304414	0.059359	0.192338	0.0883105	0
WBGene00010596	404	0	0	0	0	0	0	0	0	0	0	0	0	0	0	0	0	0	2	0	1	1	13	44	23	10	1	2	7	96	0	0	0	0	0	0	0	0	0.203411	0.127083	2.86406	6.14321	1.29257	11.3947	0
WBGene00010607	1035	0	2	0	0	0	6	2	4	0	8	23	1	14	9	3	0	5	15	1	4	0	3	12	2	2	0	2	2	3	0	0	0.548401	0	0	0.362258	0.817329	0.401887	0.793991	0.248027	0.239561	0.498271	0.201816	0.138993	0
WBGene00010653	470	0	0	0	0	0	1	0	1	2	0	1	0	0	0	0	0	2	2	0	0	0	1	1049	647	243	0	0	0	747	0	0	0	0	0	0.265913	0.0580601	0	0.349694	0	0.175848	132.974	0	76.2141	0
WBGene00010655	261	0	0	0	0	0	1	5	3	2	0	0	0	15	12	7	3	16	40	10	39	1	6	97	56	26	2	5	9	30	12	0	0	0	0	1.31683	0	2.00687	9.28833	9.63885	2.21663	22.1054	3.20122	5.5118	1.9652
WBGene00010656	372	0	0	0	0	0	0	0	0	0	0	0	0	4	4	0	0	0	0	0	3	0	0	23	12	7	0	0	0	4	0	0	0	0	0	0	0	0.331304	0	0.414045	0	3.63909	0	0.51562	0
WBGene00010668	270	0	0	0	0	0	0	0	0	0	0	0	0	0	0	0	0	0	0	0	0	0	0	0	0	0	0	0	0	0	0	0	0	0	0	0	0	0	0	0	0	0	0	0	0
WBGene00010672	357	0	0	0	0	0	1	1	2	0	0	3	0	0	0	0	0	1	4	0	2	16	34	84	47	25	8	11	16	184	0	0	0	0	0	0.350081	0.229313	0	0.575477	0.287628	11.5754	14.0845	5.11959	24.7151	0
WBGene00010729	162	0	0	0	0	0	0	0	0	0	0	0	0	0	0	0	0	0	2	0	0	0	0	0	0	0	0	0	0	0	0	0	0	0	0	0	0	0	0.507272	0	0	0	0	0	0
WBGene00010752	1001	0	0	0	0	0	1	1	0	0	5	4	12	46	77	21	6	22	54	10	108	6	24	211	154	50	7	22	31	116	16	0	0	0	0	0.0624271	0.245349	2.40088	3.36594	6.05226	2.47698	13.3629	3.13006	5.55695	0.683208
WBGene00010823	435	0	0	0	0	0	0	1	0	0	0	1	0	0	0	0	0	0	4	0	0	0	0	0	0	0	0	0	0	0	0	0	0	0	0	0.071827	0.0627316	0	0.37783	0	0	0	0	0	0
WBGene00010854	663	0	0	0	0	0	0	1	0	0	0	0	1	10	12	3	1	4	7	1	0	0	1	3	1	0	0	1	0	0	3	0	0	0	0	0.0471263	0	0.604143	0.743693	0.0774383	0.124658	0.194461	0.0787629	0	0.193408
WBGene00010862	567	0	0	0	0	0	0	0	0	0	0	0	0	3	6	1	0	1	4	0	0	0	1	0	1	0	0	0	0	0	0	0	0	0	0	0	0	0.271705	0.362337	0	0.145764	0.0568464	0	0	0
WBGene00010938	567	0	0	0	0	0	0	0	1	0	1	1	2	1	1	2	0	1	1	0	1	0	0	1	0	0	0	0	0	2	0	0	0	0	0	0.0551054	0.0962548	0.163023	0.144935	0.0905496	0	0.0568464	0	0.169145	0
WBGene00011008	388	0	0	0	0	0	0	0	0	0	0	0	1	0	0	0	0	1	0	1	11	12	45	223	130	61	1	12	11	205	1	0	0	0	0	0	0	0.0397053	0.1059	1.58788	12.1417	34.3918	3.23009	25.3358	0.110163
WBGene00011012	839	165	202	20	444	1	157	134	140	86	21	167	0	2	8	0	0	3	5	0	1	2	3	10	10	6	35	68	75	3	412	56.0739	68.3278	0.647612	75.309	19.2533	6.11465	0.183619	0.391791	0.0611938	0.492541	0.998844	11.0788	0.171463	20.9895
WBGene00011087	2129	105	42	78	63	1	125	110	119	67	23	115	4	44	72	9	6	31	98	81	463	78	311	246	134	56	176	530	629	883	1962	14.0622	5.59863	0.995327	4.26828	6.17851	1.7688	0.933457	2.60546	13.1188	15.1011	6.60081	32.7447	19.8883	39.3904
WBGene00011113	578	0	0	0	0	2	3	0	0	1	2	14	2	4	7	2	3	13	17	2	14	3	4	12	8	3	3	1	3	7	5	0	0	0	0.491305	0.216227	0.755384	0.399801	2.34591	1.42122	1.00093	1.28259	0.63242	0.580741	0.369751
WBGene00011130	1021	0	0	0	0	0	6	6	2	1	3	9	0	3	7	1	1	5	16	5	14	1	6	92	40	17	2	3	2	44	2	0	0	0	0	0.459032	0.320724	0.165977	0.885366	0.955427	0.56664	4.70378	0.35802	2.06652	0.0837281
WBGene00011213	1092	0	0	0	0	0	8	7	1	1	9	54	19	156	245	53	14	65	120	26	210	18	80	264	134	57	23	63	67	143	58	0	0	0	0	0.486411	1.57432	6.67296	7.48784	11.0958	7.41717	13.43	7.31651	6.27951	2.27024
WBGene00011234	342	0	0	0	1	0	4	3	10	3	2	27	4	19	34	5	0	2	3	2	17	1	10	21	5	2	2	3	11	7	7	0	0	0	0.415167	1.82718	2.31391	2.79284	0.600717	2.85231	2.65828	2.63887	2.44303	0.981486	0.87486
WBGene00011363	413	0	0	0	0	2	3	2	1	1	2	2	0	1	0	0	1	3	9	0	1	0	0	0	1	0	0	0	0	0	1	0	0	0	0.687589	0.529572	0.264293	0.0373018	1.29336	0.124314	0	0.0780434	0	0	0.103494
WBGene00011387	382	0	1	0	1	0	3	4	3	2	1	5	0	0	0	0	0	1	1	0	0	0	0	0	0	0	0	0	0	0	0	0	0.742925	0	0.371694	0.981511	0.428611	0	0.215126	0	0	0	0	0	0
WBGene00011414	924	1	0	0	0	0	2	1	2	3	1	5	1	8	16	2	1	1	11	4	16	15	80	235	149	53	7	31	42	400	2	0.308579	0	0	0	0.270517	0.177196	0.450165	0.578093	1.11129	8.49741	15.2439	4.5212	20.7587	0.0925177
WBGene00011435	429	46	30	2	29	0	19	18	18	9	1	4	1	4	7	2	1	6	5	7	18	1	19	83	45	18	6	28	38	77	155	30.5731	19.846	0.126654	9.59819	4.66122	0.318045	0.502749	1.14934	2.99194	3.85307	10.9694	8.76417	8.60688	15.4433
WBGene00011491	1262	0	0	0	1	0	0	0	1	1	0	1	0	0	0	0	0	3	4	1	40	66	423	2371	1305	575	62	139	211	4047	5	0	0	0	0.11251	0.0495163	0.021623	0	0.227911	1.66799	32.0246	108.572	17.048	153.775	0.169347
WBGene00011544	315	0	0	0	0	0	0	0	0	0	0	0	0	0	0	0	0	0	0	0	0	0	0	0	0	0	0	0	0	0	0	0	0	0	0	0	0	0	0	0	0	0	0	0	0
WBGene00011546	1084	0	0	0	0	0	1	3	2	1	2	5	4	24	43	10	5	29	63	8	58	3	13	392	221	91	3	17	16	286	16	0	0	0	0	0.201765	0.176216	1.15116	3.67679	3.12597	1.2199	20.9329	1.73424	12.6517	0.630896
WBGene00011547	749	0	0	0	0	0	0	1	0	0	0	3	0	1	0	0	0	0	2	0	0	0	0	0	0	0	0	0	1	0	0	0	0	0	0	0.0417153	0.109299	0.0205683	0.109717	0	0	0	0.0697194	0	0
WBGene00011599	705	19	15	0	57	3	103	103	97	49	38	160	10	66	116	24	2	11	47	11	63	9	50	30	21	5	13	39	70	84	185	7.68428	6.03824	0	12.084	15.6002	7.66393	4.72003	3.49694	5.38905	6.91668	2.56027	9.03662	5.7135	11.2163
WBGene00011620	594	0	0	0	0	0	2	0	0	0	0	1	0	1	0	0	0	1	2	0	0	0	0	0	0	0	0	0	0	0	0	0	0	0	0	0.105201	0.0459398	0.0259354	0.20752	0	0	0	0	0	0
WBGene00011627	618	0	0	0	0	0	0	0	0	0	0	0	0	0	0	0	0	0	0	0	0	0	0	0	0	0	0	0	0	0	0	0	0	0	0	0	0	0	0	0	0	0	0	0	0
WBGene00011628	702	0	0	0	0	0	0	0	0	0	0	0	0	0	0	0	0	0	0	0	0	0	0	0	0	0	0	0	0	0	0	0	0	0	0	0	0	0	0	0	0	0	0	0	0
WBGene00011666	549	0	0	0	0	0	0	1	0	0	0	0	0	0	2	0	0	0	3	0	2	0	0	0	0	0	0	0	0	0	0	0	0	0	0	0.0569121	0	0.0561226	0.22453	0.187037	0	0	0	0	0
WBGene00011685	392	0	0	0	0	0	1	0	0	0	0	1	0	0	0	0	0	1	1	0	0	1	1	3974	1870	779	0	0	1	2812	1	0	0	0	0	0.079706	0.0696128	0	0.209638	0	0.421676	544.571	0.133214	343.987	0.109039
WBGene00011706	1571	40	191	4	506	2	868	823	841	458	366	1617	6	28	39	11	3	15	30	5	39	0	8	16	11	7	7	18	12	6	153	7.25976	34.5037	0.069172	45.9131	59.4665	34.4447	0.823727	1.25543	1.43796	0.420871	0.697572	1.22987	0.183142	4.16277
WBGene00011707	492	1	2	0	3	3	16	14	15	8	7	26	15	59	125	26	7	71	135	18	101	28	171	244	136	47	6	19	19	118	34	0.579527	1.15365	0	1.73155	3.3658	1.83031	7.04527	17.7885	12.418	33.4289	27.9736	4.67007	11.5008	2.9538
WBGene00011714	351	0	0	0	0	0	0	0	0	0	0	0	0	0	0	0	0	0	0	0	0	0	0	0	0	0	0	0	0	0	0	0	0	0	0	0	0	0	0	0	0	0	0	0	0
WBGene00011715	138	0	0	0	0	0	0	0	0	0	0	0	0	0	0	1	0	1	0	0	0	0	0	0	0	0	1	0	0	0	0	0	0	0	0	0	0	0.111635	0.297747	0	0	0	0.378405	0	0
WBGene00011721	573	0	0	0	0	0	0	0	0	0	0	0	0	0	1	0	0	0	1	2	4	4	12	89	44	13	2	11	5	81	0	0	0	0	0	0	0	0.026886	0.0717086	0.537608	2.30781	8.21267	1.64041	6.77864	0
WBGene00011804	582	0	0	0	0	0	0	0	0	0	0	0	0	0	0	0	0	0	0	0	0	0	0	0	0	0	0	0	0	0	0	0	0	0	0	0	0	0	0	0	0	0	0	0	0
WBGene00011811	1050	0	0	0	1	0	6	5	6	1	3	28	0	10	27	8	3	10	19	4	32	5	22	7	1	1	15	31	34	36	102	0	0	0	0.135226	0.535624	0.805653	0.660242	1.25224	1.76028	2.12525	0.276274	3.97865	1.64409	4.15219
WBGene00011934	276	0	0	0	0	0	4	2	9	4	6	25	1	18	25	6	0	3	9	1	7	2	8	7	1	0	0	7	9	19	5	0	0	0	0	2.15091	3.06498	2.79088	1.78648	1.48816	2.99451	0.934259	3.02724	3.30109	0.774333
WBGene00011942	660	0	0	0	0	0	0	0	0	0	0	0	0	0	0	0	0	1	2	0	0	0	0	0	0	0	0	0	0	0	0	0	0	0	0	0	0	0	0.186768	0	0	0	0	0	0
WBGene00011958	372	0	0	0	0	0	4	2	7	0	0	12	0	3	0	1	0	5	14	0	1	0	1	3	2	2	0	1	1	8	0	0	0	0	0	1.09189	0.880266	0.165652	2.09863	0.138015	0.222173	0.606515	0.280752	1.03124	0
WBGene00011982	801	0	3	0	8	0	19	17	17	6	7	15	0	2	0	0	0	0	2	0	0	0	0	0	0	0	0	0	0	0	2	0	1.06291	0	1.4181	2.30142	0.749489	0.038466	0.102594	0	0	0	0	0	0.106725
WBGene00011989	915	1	1	0	0	0	0	1	1	0	0	4	0	0	1	0	0	0	2	1	0	1	0	2	2	0	0	0	0	2	3	0.311614	0.310161	0	0	0.0682945	0.119293	0.0168368	0.0898121	0.056111	0.0903262	0.140905	0	0.104814	0.140142
WBGene00011991	810	0	2	0	1	0	3	3	1	2	1	17	0	1	2	0	0	1	4	0	0	0	0	0	2	0	0	0	0	2	0	0	0.700734	0	0.175293	0.347164	0.606405	0.057058	0.253636	0	0	0.079585	0	0.118402	0
WBGene00012003	1266	3	6	0	1	0	9	16	11	5	4	12	0	0	9	0	0	5	10	5	38	10	52	111	66	18	11	31	34	137	21	0.675657	1.34501	0	0.112154	1.01188	0.344875	0.109519	0.486837	1.74383	4.04755	4.96463	3.13484	5.18919	0.70901
WBGene00012038	842	49	167	1	445	0	180	171	185	104	16	71	0	2	10	3	0	0	4	0	0	0	0	1	3	0	1	0	0	1	21	16.5929	56.2876	0.0322652	75.0407	23.749	2.81957	0.274447	0.195197	0	0	0.153121	0.0620188	0.0569509	1.06604
WBGene00012041	993	40	171	0	348	0	186	160	191	94	48	167	1	4	8	0	0	2	3	0	0	0	0	2	0	0	0	0	1	1	26	11.4855	48.8714	0	49.7598	19.8544	5.90833	0.201685	0.206893	0	0	0.0649183	0.0525879	0.0482907	1.11916
WBGene00012051	363	0	0	0	0	0	1	1	2	0	2	0	0	0	0	0	1	0	0	0	0	0	4	1	0	0	0	0	0	0	0	0	0	0	0	0.344295	0.150348	0	0.113193	0	0.910727	0.0887932	0	0	0
WBGene00012052	273	0	0	0	0	0	1	0	1	0	0	0	0	0	0	0	0	1	1	0	0	0	0	0	0	0	0	0	0	0	0	0	0	0	0	0.228899	0	0	0.301019	0	0	0	0	0	0
WBGene00012074	661	77	39	19	35	0	24	31	27	10	1	15	0	2	3	1	0	2	1	0	0	0	0	7	8	1	7	31	30	7	227	33.2145	16.7445	0.780906	7.51822	4.34874	0.660532	0.13984	0.186486	0	0	0.780198	5.37208	0.507819	14.6788
WBGene00012076	294	0	0	0	0	0	0	0	1	0	0	0	0	0	0	0	1	1	0	0	0	0	0	0	0	0	0	0	0	1	0	0	0	0	0	0.106275	0	0	0.279517	0	0	0	0	0.163104	0
WBGene00012096	660	24	54	1	64	0	45	36	33	12	6	29	0	0	3	0	0	2	6	0	0	0	0	1	0	0	0	2	4	1	10	10.3683	23.2198	0.0411626	13.7684	5.96491	1.4471	0.0700257	0.498049	0	0	0.0488362	0.474726	0.0726555	0.647624
WBGene00012119	678	12	19	1	76	6	121	116	139	73	67	397	4	2	9	3	3	13	34	1	3	1	2	9	1	8	1	9	7	5	32	5.0465	7.95302	0.0400698	17.1725	20.6916	18.6751	0.409	3.03017	0.3029	0.365701	0.855715	1.30935	0.353633	2.01738
WBGene00012146	402	0	0	0	0	0	0	0	0	0	0	0	0	0	0	0	0	0	0	0	0	0	0	0	0	0	0	0	0	0	0	0	0	0	0	0	0	0	0	0	0	0	0	0	0
WBGene00012151	594	1	4	0	7	0	55	53	45	23	1	28	4	12	16	1	0	1	8	1	1	0	3	2	0	1	0	1	1	4	15	0.480012	1.91109	0	1.67325	9.25771	1.33225	0.85587	0.622561	0.172867	0.417416	0.162787	0.175824	0.322913	1.07937
WBGene00012161	366	1	1	0	6	1	1	0	0	0	2	14	2	13	37	5	0	0	1	0	6	2	2	3	1	0	0	4	0	0	5	0.779036	0.775402	0	2.7156	0.0853682	1.19293	2.39924	0.112265	0.841666	0.903262	0.352261	0.570708	0	0.583923
WBGene00012212	450	0	0	0	0	0	2	0	0	0	1	1	0	0	0	0	0	0	1	0	0	0	3	83	30	19	23	100	136	1	404	0	0	0	0	0.138866	0.121281	0	0.091309	0	0.55099	9.4547	30.0554	0.106561	38.3739
WBGene00012213	398	0	1	1	0	0	3	2	1	1	0	1	0	0	0	0	0	0	0	1	2	1	12	259	124	51	89	254	346	17	1600	0	0.713058	0.0682596	0	0.549531	0.0685634	0	0	0.386997	2.69957	35.1474	90.4006	2.04823	171.832
WBGene00012214	231	0	0	0	0	0	0	0	0	0	0	0	0	1	0	0	0	1	1	0	0	0	0	0	0	0	0	0	0	0	0	0	0	0	0	0	0	0.0666911	0.355749	0	0	0	0	0	0
WBGene00012215	260	0	0	0	0	0	0	0	2	0	0	0	0	0	2	0	1	3	10	0	0	0	0	0	0	0	0	0	0	0	0	0	0	0	0	0.240344	0	0.118505	2.21249	0	0	0	0	0	0
WBGene00012228	681	0	1	0	9	0	9	17	15	7	20	66	1	48	50	11	2	15	26	3	36	2	18	21	14	2	7	14	31	23	36	0	0.416736	0	1.87648	2.20227	3.44609	2.48843	2.59446	2.94027	2.42727	1.75122	3.98742	1.61955	2.25955
WBGene00012238	960	17	34	0	134	1	206	203	221	89	53	242	0	7	9	1	1	2	6	0	0	0	1	2	2	0	0	0	2	4	17	5.04913	10.0512	0	19.9669	23.401	8.38545	0.272808	0.38521	0	0.0860921	0.1343	0.108791	0.199803	0.75691
WBGene00012240	1026	46	116	2	315	1	456	431	466	243	139	624	1	24	24	4	1	3	8	0	5	0	1	5	2	0	0	7	5	2	82	12.7835	32.0862	0.0529577	43.7309	48.603	20.2933	0.795809	0.480574	0.250203	0.080554	0.219906	0.610758	0.0934749	3.41612
WBGene00012248	228	1	1	0	6	0	0	1	1	0	0	0	0	0	0	0	0	1	0	0	1	0	3	15	9	4	1	0	1	16	0	1.25056	1.24472	0	3.7365	0.274077	0	0	0.180215	0.225182	1.08748	3.95831	0.458069	3.3651	0
WBGene00012249	733	0	0	0	0	0	2	0	0	0	0	0	0	0	0	0	0	3	5	5	28	17	98	441	249	106	10	15	19	1113	0	0	0	0	0	0.0852517	0	0	0.448448	2.31142	12.9667	35.0022	3.13461	72.8121	0
WBGene00012250	708	0	0	0	0	0	0	0	0	0	0	0	0	0	0	0	0	2	2	1	14	7	49	233	134	56	9	14	18	554	0	0	0	0	0	0	0	0	0.232141	1.08775	6.53717	19.2572	3.02403	37.5222	0
WBGene00012264	219	0	0	0	0	0	0	0	0	0	0	0	0	0	0	0	0	0	0	0	0	0	0	0	0	0	0	0	0	0	0	0	0	0	0	0	0	0	0	0	0	0	0	0	0
WBGene00012284	156	0	0	0	0	0	0	0	0	0	0	0	0	0	0	0	0	0	0	0	0	0	1	0	0	0	0	0	0	0	1	0	0	0	0	0	0	0	0	0	0.529798	0	0	0	0.273995
WBGene00012301	722	136	63	28	64	2	53	57	48	25	4	22	1	6	8	1	0	0	4	0	0	2	5	35	19	6	27	114	127	11	428	53.7081	24.7635	1.05358	12.9794	7.91938	0.982679	0.341399	0.22764	0	0.801301	2.67855	19.3835	0.73058	25.3381
WBGene00012303	444	0	0	0	0	0	0	0	2	1	0	0	0	0	0	0	0	1	2	1	0	0	0	0	0	0	0	1	0	0	0	0	0	0	0	0.211113	0	0	0.277629	0.115634	0	0	0.117612	0	0
WBGene00012309	300	0	0	0	0	0	0	0	0	0	0	0	0	0	0	0	0	0	1	0	0	0	0	0	0	0	0	0	0	0	0	0	0	0	0	0	0	0	0.136963	0	0	0	0	0	0
WBGene00012311	386	0	0	0	0	0	0	0	0	0	0	0	0	0	1	0	0	1	0	0	0	0	0	12	1	0	0	2	1	15	1	0	0	0	0	0	0	0.039911	0.106448	0	0	1.08553	0.405854	1.86344	0.110734
WBGene00012312	410	0	0	0	0	0	0	0	0	0	0	0	0	0	0	0	0	1	0	0	0	0	0	12	2	1	0	1	2	31	0	0	0	0	0	0	0	0	0.100217	0	0	1.17922	0.382096	3.62569	0
WBGene00012313	222	0	0	0	0	0	0	0	0	0	0	0	0	0	0	0	0	0	0	0	0	0	0	0	0	0	0	0	0	0	0	0	0	0	0	0	0	0	0	0	0	0	0	0	0
WBGene00012314	771	0	0	0	0	0	0	0	0	0	0	0	0	0	0	0	0	0	0	0	0	0	0	0	0	0	0	0	0	0	0	0	0	0	0	0	0	0	0	0	0	0	0	0	0
WBGene00012374	445	0	0	0	7	0	4	4	1	0	3	10	0	8	19	2	2	11	19	1	10	5	22	22	16	8	5	26	30	37	12	0	0	0	2.2335	0.631916	0.797184	1.00396	2.95472	1.26912	5.01463	3.33184	7.15822	3.98707	1.15262
WBGene00012378	258	2	1	0	1	0	1	3	0	3	0	1	0	0	0	0	0	0	2	0	1	0	1	3	2	0	1	0	0	0	1	2.21029	1.09999	0	0.550337	0.847726	0.105768	0	0.31852	0.198998	0.320343	0.62465	0.202402	0	0.165671
WBGene00012380	252	0	0	0	0	0	0	0	1	0	0	0	0	0	0	0	0	0	0	0	0	0	0	0	1	0	0	0	0	0	0	0	0	0	0	0.123987	0	0	0	0	0	0.127904	0	0	0
WBGene00012409	819	0	0	0	1	0	2	5	1	4	1	3	0	5	2	0	1	13	28	0	0	0	1	20	12	3	0	3	0	52	0	0	0	0	0.173366	0.457799	0.133276	0.131672	2.10713	0	0.100914	1.37743	0.191281	3.04461	0
WBGene00012411	171	0	0	0	1	0	3	0	0	0	0	0	0	0	0	0	3	5	10	0	0	0	0	10	3	3	0	0	0	10	0	0	0	0	0.830334	0.548154	0	0	4.32516	0	0	3.01585	0	2.80425	0
WBGene00012412	393	0	1	0	2	0	9	8	14	4	1	9	0	6	17	8	0	13	11	0	11	1	2	55	17	15	0	3	4	6	7	0	0.72213	0	0.72258	2.78261	0.694357	1.2152	2.50925	1.43704	0.630904	7.13531	0.930124	0.732101	0.761329
WBGene00012414	219	0	0	0	0	0	0	0	0	0	0	0	0	0	0	0	0	1	1	0	0	0	0	30	16	1	0	0	0	8	1	0	0	0	0	0	0	0	0.375242	0	0	6.91735	0	1.75169	0.195174
WBGene00012415	618	0	0	0	0	0	0	1	0	0	0	1	0	0	3	0	0	0	5	0	0	0	0	11	4	2	0	0	0	16	1	0	0	0	0	0.0505579	0.0441557	0.0747847	0.332436	0	0	0.886639	0	1.24149	0.0691637
WBGene00012431	805	175	216	9	223	4	99	78	98	43	22	107	0	27	29	5	2	10	28	10	72	23	124	147	89	30	103	324	297	236	550	61.9841	76.1493	0.303734	40.0386	12.3426	4.3729	1.16738	2.04169	5.22983	15.0923	10.6505	46.9654	14.0582	29.2034
WBGene00012452	694	0	0	0	1	1	13	14	12	6	7	54	30	323	427	111	19	123	286	104	703	68	310	575	322	133	52	116	138	830	258	0	0	0	0.409185	2.02596	2.39853	19.7787	25.3402	59.7013	45.016	47.837	23.0249	57.3497	15.8901
WBGene00012455	237	0	0	0	0	0	4	0	5	2	1	11	0	3	3	0	2	23	59	2	4	0	0	0	2	1	0	0	0	1	0	0	0	0	0	1.45018	1.38168	0.390017	14.5632	1.29979	0	0.407999	0	0.202332	0
WBGene00012473	683	0	0	0	0	10	8	16	16	6	28	102	7	32	56	9	2	20	77	1	16	1	3	7	4	6	0	4	1	6	2	0	0	0	2.07887	2.10433	5.19395	2.34581	5.95581	1.2779	0.484032	0.802259	0.382283	0.421253	0.125163
WBGene00012477	477	0	0	0	2	0	0	2	0	2	0	2	0	0	1	0	0	1	5	0	0	0	1	1	1	0	0	0	0	1	0	0	0	0	0.595334	0.262011	0.114416	0.032297	0.516843	0	0.173267	0.135144	0	0.10053	0
WBGene00012501	537	0	0	0	0	0	1	0	0	0	0	0	0	5	3	0	0	6	9	2	8	1	4	14	4	2	0	1	0	5	2	0	0	0	0	0.0581839	0	0.229507	1.14774	0.956082	0.769539	1.20044	0.0972436	0.446486	0.159192
WBGene00012503	342	0	0	0	1	0	0	0	0	0	0	1	0	0	2	0	0	0	1	0	0	0	0	8	4	1	0	0	0	2	0	0	0	0	0.415167	0	0.0797901	0.0900915	0.120143	0	0	1.22519	0	0.280425	0
WBGene00012510	1008	0	0	0	0	0	0	0	0	0	0	0	0	0	0	0	0	5	9	0	0	0	0	0	1	0	0	0	0	0	0	0	0	0	0	0	0	0	0.570681	0	0	0.0319761	0	0	0
WBGene00012537	813	0	0	0	0	0	4	5	6	3	0	0	0	1	0	0	1	2	7	0	0	0	2	0	2	0	0	1	0	0	1	0	0	0	0	0.691766	0	0.0189491	0.5054	0	0.203317	0.0792913	0.064231	0	0.0525746
WBGene00012577	981	0	0	0	0	0	2	0	0	0	2	8	0	0	7	2	1	9	8	0	3	1	6	2	1	1	1	1	2	3	1	0	0	0	0	0.0636998	0.278167	0.141336	0.753927	0.157008	0.589744	0.131425	0.212925	0.146644	0.043571
WBGene00012579	291	0	0	0	0	0	0	0	0	0	0	0	0	0	0	0	0	1	0	0	0	0	0	1	0	2	0	0	0	2	0	0	0	0	0	0	0	0	0.141199	0	0	0.332288	0	0.329571	0
WBGene00012592	764	0	4	1	8	1	42	31	25	28	31	115	9	56	95	24	9	65	151	131	974	172	1018	193	113	47	303	663	689	56	552	0	1.48585	0.0355593	1.67262	5.15293	5.21477	3.71026	12.1008	74.2572	128.733	14.8925	113.12	3.51485	30.8825
WBGene00012617	223	0	0	0	0	1	1	1	4	1	0	0	0	0	0	0	0	1	1	0	0	0	0	0	2	0	0	0	0	0	0	0	0	0	0.636713	0.980777	0	0	0.368512	0	0	0.289076	0	0	0
WBGene00012630	477	0	1	0	1	0	0	0	0	0	3	1	0	0	2	0	0	0	2	0	1	1	0	33	23	2	0	1	0	36	2	0	0.594963	0	0.297667	0	0.228832	0.0645939	0.172281	0.107634	0.173267	3.91919	0.109476	3.61907	0.179217
WBGene00012640	434	9	10	0	16	1	3	9	10	0	2	12	6	51	73	8	1	4	14	5	29	5	48	10	2	1	8	22	27	43	64	5.91277	6.53911	0	5.5617	1.58384	0.880266	4.89857	1.79883	4.02215	10.093	0.965472	6.85836	4.75107	6.30314
WBGene00012649	357	0	0	0	0	0	0	0	0	0	0	0	0	0	0	0	1	1	0	0	5	0	0	1	0	0	0	0	0	1	0	0	0	0	0	0	0	0	0.230191	0.71907	0	0.0902855	0	0.134321	0
WBGene00012691	408	0	0	0	0	0	0	0	0	0	0	0	0	0	0	0	0	0	0	0	0	0	0	0	0	0	0	0	0	0	0	0	0	0	0	0	0	0	0	0	0	0	0	0	0
WBGene00012710	820	9	12	1	23	5	56	58	76	29	81	357	29	126	216	63	11	78	154	13	106	7	18	45	29	11	8	23	17	41	20	3.12944	4.15313	0.0331309	4.84834	8.34464	14.5759	8.15372	12.1764	7.45079	2.51977	3.34111	3.05677	2.39763	1.04252
WBGene00012760	285	0	3	0	0	0	14	13	8	2	1	5	1	5	4	2	2	14	43	5	22	1	11	810	499	221	3	9	8	0	0	0	2.98734	0	0	4.05634	0.574489	0.648659	8.50615	4.86394	3.47993	173.035	3.66455	0	0
WBGene00012818	372	0	0	0	0	1	18	11	14	6	32	155	0	2	4	0	3	12	34	3	5	1	7	0	3	1	0	1	1	0	4	0	0	0	0.381686	4.11557	13.7175	0.248478	5.41227	1.10412	1.77739	0.34658	0.280752	0	0.459604
WBGene00012831	407	1	1	1	0	0	1	1	2	1	0	0	0	0	0	0	1	0	6	0	12	27	124	784	452	159	11	44	45	553	2	0.700558	0.697291	0.0667502	0	0.383842	0	0	0.706691	1.51376	30.6632	110.475	12.8304	65.1543	0.21004
WBGene00012838	586	0	0	0	0	0	1	0	0	0	1	1	1	11	12	1	0	2	6	0	0	0	0	174	108	46	0	1	0	206	0	0	0	0	0	0.0533187	0.0931339	0.657238	0.560943	0	0	18.0411	0.0891123	16.8571	0
WBGene00012840	665	0	0	0	0	0	9	5	8	8	1	3	6	61	117	25	8	36	196	54	309	25	425	338	138	64	23	45	185	680	277	0	0	0	0	1.40954	0.16414	4.84178	14.8291	28.0256	55.9275	26.1733	19.8671	49.0343	17.8043
WBGene00012852	135	0	0	0	0	0	2	1	0	1	1	1	0	2	1	1	0	0	0	0	1	0	0	5	1	0	0	0	0	0	0	0	0	0	0	0.925771	0.40427	0.456464	0	0.380308	0	1.43253	0	0	0
WBGene00012862	288	0	0	0	0	0	0	1	0	0	0	2	0	0	0	0	0	0	2	0	0	0	4	1	0	0	0	0	0	0	0	0	0	0	0	0.108489	0.189502	0	0.285341	0	1.1479	0.111916	0	0	0
WBGene00012899	942	35	140	0	372	5	468	444	459	249	661	2982	3	27	27	4	2	16	21	3	25	3	4	6	7	1	0	6	5	5	55	10.5939	42.1779	0	56.825	53.733	105.532	0.997606	1.70114	1.52608	0.61416	0.479031	0.609786	0.254526	2.49562
WBGene00012900	621	71	100	2	311	1	252	252	256	110	56	228	0	18	10	6	0	4	8	0	7	0	0	9	6	1	7	13	26	4	110	32.5991	45.7	0.0874954	71.3365	43.7728	12.4796	0.843466	0.793991	0.57873	0	0.830452	3.86814	0.308874	7.57125
WBGene00012906	1186	11	10	3	26	5	28	38	27	15	24	130	13	147	176	63	10	55	163	17	189	17	114	162	72	44	19	52	65	156	99	2.64452	2.39289	0.06872	3.7113	2.84522	3.54333	5.18285	7.89907	8.91768	9.12896	7.55521	5.98811	6.30743	3.56794
WBGene00012910	529	0	0	0	0	0	1	1	1	0	0	1	2	13	9	0	1	24	67	6	31	1	18	224	109	45	1	3	5	216	12	0	0	0	0	0.177191	0.0515846	0.698933	7.14592	3.591	2.96847	23.0315	0.888428	19.5799	0.969599
WBGene00012913	365	0	0	0	0	0	0	0	1	0	0	0	0	0	0	0	0	0	1	0	0	0	1	102	52	11	0	0	0	55	0	0	0	0	0	0.0856021	0	0	0.112573	0	0.226434	14.5706	0	7.22574	0
WBGene00012955	263	0	0	0	2	0	0	1	3	2	0	2	0	1	0	0	0	0	4	3	4	0	2	1	1	1	1	2	0	2	3	0	0	0	1.07975	0.712808	0.207515	0.0585766	0.624928	1.36651	0.628505	0.367664	0.595663	0.364659	0.487565
WBGene00012957	573	0	0	0	0	0	2	0	4	0	0	3	0	0	0	0	0	2	4	1	2	3	7	16	7	4	0	1	0	28	0	0	0	0	0	0.32717	0.14287	0	0.430252	0.268804	1.44238	1.51878	0.0911341	2.34323	0
WBGene00012985	348	0	0	0	1	0	0	0	0	0	0	0	0	0	0	0	0	0	1	0	0	0	0	0	1	0	1	0	1	1	1	0	0	0	0.408009	0	0	0	0.118072	0	0	0.0926205	0.300114	0.137795	0.122825
WBGene00013060	355	0	0	0	0	0	1	0	0	0	0	0	0	3	0	0	0	1	2	0	0	0	0	1	1	0	0	0	0	0	0	0	0	0	0	0.0880134	0	0.130189	0.347231	0	0	0.181588	0	0	0
WBGene00013063	345	0	0	0	0	0	0	0	0	0	0	0	0	0	0	0	0	0	1	0	0	0	0	0	0	0	0	0	0	0	0	0	0	0	0	0	0	0	0.119099	0	0	0	0	0	0
WBGene00013064	345	0	0	0	0	0	0	0	0	0	0	0	0	0	0	0	0	0	0	0	0	0	0	0	0	0	0	0	0	0	0	0	0	0	0	0	0	0	0	0	0	0	0	0	0
WBGene00013099	573	0	0	0	0	0	1	0	0	0	0	2	0	0	0	0	2	0	2	0	0	1	3	0	0	0	0	0	1	0	0	0	0	0	0	0.0545284	0.0952469	0	0.286834	0	0.576953	0	0.0911341	0	0
WBGene00013102	231	0	0	0	0	0	0	0	0	0	0	0	0	0	0	0	0	0	0	0	0	0	0	1	0	0	0	0	0	0	0	0	0	0	0	0	0	0	0	0	0	0.139532	0	0	0
WBGene00013105	186	0	0	0	0	0	0	0	0	0	0	0	0	0	0	0	0	0	2	0	0	0	0	479	257	97	0	2	0	288	1	0	0	0	0	0	0	0	0.441818	0	0	144.35	0.561503	74.2492	0.229802
WBGene00013110	411	0	0	0	0	0	0	0	0	0	0	0	0	0	0	0	0	0	0	0	0	0	0	0	1	0	0	0	0	0	0	0	0	0	0	0	0	0	0	0	0	0.0784232	0	0	0
WBGene00013115	396	0	0	0	0	0	0	0	0	0	0	0	0	0	0	0	0	0	1	0	0	0	0	0	0	0	0	0	0	0	0	0	0	0	0	0	0	0	0.10376	0	0	0	0	0	0
WBGene00013133	630	0	0	0	0	0	0	0	1	0	0	3	1	2	4	0	0	0	1	1	7	1	3	5	5	0	2	7	10	17	9	0	0	0	0	0.0495949	0.129944	0.171174	0.0652207	0.651957	0.524752	0.511618	1.57488	1.29396	0.610617
WBGene00013141	362	0	1	0	2	1	0	2	1	0	3	14	0	8	9	5	1	3	18	8	41	10	43	9	5	3	19	61	54	28	67	0	0.78397	0	1.17669	0.258934	1.28149	0.936255	2.49712	6.94955	12.1005	1.51365	19.33	3.70904	7.91103
WBGene00013148	334	0	0	0	0	0	0	0	0	0	0	0	0	0	2	0	0	0	3	2	14	12	87	1170	645	244	7	26	31	503	1	0	0	0	0	0	0	0.0922494	0.369063	2.45948	24.4976	198.699	10.0062	72.2161	0.127974
WBGene00013152	584	0	0	0	0	0	3	3	1	0	0	5	0	5	4	0	1	2	9	0	4	2	3	11	11	5	0	4	4	2	0	0	0	0	0	0.374509	0.233632	0.237416	0.844295	0.351655	0.707607	1.49017	0.71534	0.164221	0
WBGene00013154	459	0	0	0	0	0	0	0	0	0	0	0	0	0	0	0	0	0	0	0	0	0	0	0	0	0	0	0	0	0	0	0	0	0	0	0	0	0	0	0	0	0	0	0	0
WBGene00013163	1023	0	0	0	1	0	3	4	4	0	0	1	0	0	1	0	0	5	17	1	0	0	1	1	2	1	1	0	3	0	1	0	0	0	0.138795	0.335965	0.0266747	0.0150593	0.883635	0.0501873	0.0807903	0.126029	0.204183	0	0.0417822
WBGene00013172	459	0	0	0	0	0	0	0	0	0	0	0	0	0	0	0	0	0	0	0	0	0	0	0	0	0	0	0	0	0	0	0	0	0	0	0	0	0	0	0	0	0	0	0	0
WBGene00013221	1475	3	3	0	9	0	12	7	9	1	1	6	0	3	3	0	0	2	30	0	18	2	11	33	13	10	7	21	39	30	58	0.579919	0.577215	0	0.866362	0.614304	0.129503	0.0626671	0.891423	0.626542	0.728427	1.22372	2.37202	0.975308	1.68075
WBGene00013242	2394	24	19	7	37	1	141	113	139	65	52	254	33	305	448	103	8	49	168	32	298	20	87	290	161	59	25	69	101	255	153	2.85842	2.25236	0.0794366	2.25376	5.97748	3.48797	5.72081	3.86175	7.07716	3.69398	6.86645	4.25349	5.10774	2.73171
WBGene00013274	537	0	0	0	1	0	1	1	1	0	0	2	5	11	25	6	1	7	12	1	4	0	1	8	5	2	0	2	2	7	3	0	0	0	0.264408	0.174552	0.101632	1.34835	1.53032	0.478041	0.153908	0.900333	0.388974	0.625081	0.238789
WBGene00013280	845	46	123	1	415	0	155	174	179	76	26	160	0	0	3	2	0	6	7	0	0	0	0	3	1	0	0	0	0	0	31	15.5217	41.3101	0.0321507	69.7333	21.594	6.00664	0.0911577	0.632139	0	0	0.152577	0	0	1.56809
WBGene00013349	762	265	166	47	159	4	268	270	232	120	10	36	4	19	41	6	1	6	16	9	50	17	124	106	62	18	97	223	374	105	1063	99.1584	61.8246	1.67567	30.3726	36.4932	1.64732	1.41522	1.24022	3.97527	15.2932	7.86763	47.5598	6.60764	59.6273
WBGene00013356	522	0	0	0	0	0	4	2	0	0	0	0	0	0	1	0	0	0	5	0	0	0	2	0	0	0	0	1	1	0	0	0	0	0	0	0.359135	0	0.0295127	0.393573	0	0.316661	0	0.200076	0	0
WBGene00013374	662	0	0	0	0	0	1	1	0	0	0	0	0	0	0	0	0	1	3	2	11	10	56	216	115	47	1	12	16	498	0	0	0	0	0	0.094395	0	0	0.248272	1.00822	8.23988	18.4043	2.28758	36.0731	0
WBGene00013399	696	0	0	0	1	0	2	2	0	2	2	9	0	11	14	0	1	4	14	2	4	1	5	15	5	1	0	3	2	0	1	0	0	0	0.204004	0.269351	0.43128	0.553364	1.12168	0.4426	0.712487	0.972515	0.375142	0	0.0614126
WBGene00013401	1047	0	0	0	1	5	14	6	13	7	9	50	13	63	116	23	3	27	66	4	17	4	20	232	118	52	1	7	3	137	4	0	0	0	0.813679	1.19369	1.53773	3.16353	3.76748	1.02977	1.89452	12.3756	0.548632	6.2746	0.163298
WBGene00013409	834	24	33	0	118	2	162	155	172	80	14	96	0	6	12	7	1	4	22	2	18	6	21	126	67	14	5	4	17	17	23	8.2051	11.2294	0	20.4298	21.3169	3.59917	0.4618	1.33022	1.23121	2.67567	8.00001	1.62796	0.977451	1.17877
WBGene00013427	711	0	0	0	1	0	0	0	1	2	0	1	0	0	0	1	1	2	4	0	4	0	1	0	0	1	0	1	0	0	1	0	0	0	0.1997	0.131834	0.0383801	0.0216676	0.404533	0.288842	0.116243	0.0453332	0.0734456	0	0.060117
WBGene00013432	564	77	61	19	59	6	26	26	22	14	2	4	2	8	3	3	0	2	15	2	48	8	51	26	18	12	30	69	89	65	252	38.9269	30.6944	0.915211	16.3638	4.87507	0.2903	0.43704	1.2385	4.55156	8.64585	3.20033	17.4066	5.52645	19.098
WBGene00013454	798	0	0	0	0	0	0	0	0	0	0	1	0	0	0	0	0	2	1	1	0	0	0	0	0	0	0	0	0	0	1	0	0	0	0	0	0.0341958	0	0.15447	0.0643379	0	0	0	0	0.0535629
WBGene00013505	1611	1	1	0	2	0	5	1	3	0	0	0	0	0	0	0	0	5	16	0	1	0	0	3	3	0	1	2	5	2	5	0.176988	0.176162	0	0.176272	0.174552	0	0	0.535611	0.0318694	0	0.120044	0.259316	0.0595315	0.13266
WBGene00013508	979	205	537	1	1680	0	1112	1136	1285	595	195	942	2	14	13	8	1	1	6	0	0	0	1	2	0	0	0	2	2	4	149	59.7049	155.668	0.0277501	243.655	131.745	31.6923	0.582236	0.335763	0	0.0844213	0.0658466	0.21336	0.195925	6.50535
WBGene00013536	183	1	0	0	0	0	1	6	3	2	2	6	0	0	1	0	0	4	7	0	6	0	1	4	3	1	0	0	1	3	2	1.55807	0	0	0	2.04884	1.19293	0.0841839	2.46983	1.68333	0.451631	1.40905	0.285354	0.786109	0.467139
WBGene00013568	358	0	0	0	0	1	4	7	9	5	2	11	2	9	43	6	4	22	74	16	111	9	17	57	40	14	5	15	16	11	19	0	0	0	0.396612	2.1819	0.990913	2.58195	11.4774	18.2134	6.0024	9.9937	5.25116	1.4734	2.26849
WBGene00013581	600	0	0	0	1	0	7	7	9	5	1	17	0	5	5	7	2	11	9	3	12	1	5	8	2	2	2	8	7	2	2	0	0	0	0.236645	1.45809	0.818647	0.436493	1.5066	1.28354	0.826485	0.644638	1.47956	0.159842	0.142477
WBGene00013611	591	8	8	1	11	0	5	4	2	6	6	26	1	11	22	6	0	6	10	6	51	14	59	29	15	11	39	94	107	103	215	3.85959	3.84159	0.0459684	2.64274	0.898749	1.47754	1.04268	1.11239	4.95173	10.2087	2.99959	21.206	8.35722	15.5495
WBGene00013616	525	0	0	0	0	0	1	0	0	0	0	0	0	0	0	0	0	0	1	0	0	0	0	0	0	0	0	0	0	1	0	0	0	0	0	0.0595138	0	0	0.0782648	0	0	0	0	0.0913383	0
WBGene00013628	363	0	0	0	0	0	0	0	0	0	0	0	0	0	0	0	0	1	0	0	0	0	0	0	0	0	0	0	0	0	0	0	0	0	0	0	0	0	0.113193	0	0	0	0	0	0
WBGene00013635	141	0	0	0	0	0	1	0	3	0	0	0	0	0	0	0	0	0	0	0	0	0	0	0	0	0	0	0	0	0	0	0	0	0	0	0.886376	0	0	0	0	0	0	0	0	0
WBGene00013640	222	0	0	0	0	0	0	0	0	0	2	3	0	4	8	1	0	0	5	0	1	0	0	2	2	0	0	0	0	2	0	0	0	0	0	0	0.6146	0.902133	0.925429	0.231269	0	0.580755	0	0.432006	0
WBGene00013641	525	0	0	0	0	0	0	1	0	0	0	3	1	0	0	0	0	0	3	0	0	0	0	1	1	0	0	0	0	0	0	0	0	0	0	0.0595138	0.155933	0.0293441	0.234795	0	0	0.122788	0	0	0
WBGene00013685	789	0	0	0	0	1	6	13	8	7	6	29	0	17	27	8	1	7	23	4	13	4	18	25	13	5	2	15	24	12	14	0	0	0	0.179958	1.34642	1.2105	1.01533	1.6144	1.10622	2.30452	1.75662	2.71358	0.729317	0.758434
WBGene00013698	1195	56	219	1	574	0	503	448	512	286	145	687	5	26	39	8	3	17	9	0	2	2	0	1	3	2	13	20	15	2	100	13.3616	52.0097	0.0227342	68.2013	45.7298	18.999	1.00556	0.99714	0.0859274	0.138324	0.161834	2.09753	0.0802554	3.57683
WBGene00013741	886	0	1	0	1	0	3	3	5	2	1	3	2	13	17	4	1	11	26	1	12	0	7	21	8	9	10	13	27	35	72	0	0.320313	0	0.160256	0.458444	0.123197	0.625963	1.76228	0.753319	0.652979	1.38241	2.94694	1.89429	3.47349
WBGene00013749	674	1	1	0	4	1	3	0	1	1	3	5	1	0	3	3	0	4	8	2	7	1	6	22	19	3	1	1	1	45	0	0.423037	0.421064	0	1.05332	0.231786	0.323896	0.159999	0.731556	0.68557	0.858367	2.10416	0.232432	3.20158	0
WBGene00013779	645	51	89	1	140	0	21	16	22	10	4	9	1	3	1	0	0	1	4	0	0	0	0	3	3	2	0	0	10	0	14	22.5449	39.1596	0.0421199	30.8189	3.34246	0.549995	0.119424	0.31852	0	0	0.399776	0.80961	0	0.927759
WBGene00013791	886	0	0	0	0	0	0	0	0	0	0	0	0	0	0	0	1	2	3	0	0	0	0	1	0	1	0	1	0	0	2	0	0	0	0	0	0	0	0.278255	0	0	0.0727583	0.0589389	0	0.0964857
WBGene00013806	311	1	6	0	5	9	12	10	17	12	4	33	35	308	474	92	3	21	64	13	96	8	41	120	64	22	15	39	36	107	40	0.916807	5.47519	0	6.3917	5.12374	3.24651	45.0281	11.6265	17.9943	13.0218	21.3498	15.1118	16.4982	5.49751
WBGene00013824	1102	0	1	0	1	0	0	1	1	0	0	2	0	0	1	0	0	2	1	1	19	19	62	186	110	33	3	16	11	437	1	0	0.257529	0	0.128845	0.0567055	0.0495249	0.0139797	0.111858	0.93179	6.07489	9.62278	1.42159	19.0157	0.0387869
WBGene00013922	723	0	0	0	1	2	6	8	6	2	3	11	0	1	4	0	1	5	29	2	9	0	15	3	1	0	0	7	1	1	2	0	0	0	0.589158	0.950739	0.528403	0.10654	1.9891	0.781131	1.7147	0.178323	0.577813	0.0663245	0.118238
WBGene00013951	231	0	0	0	0	0	1	1	1	1	2	0	0	1	3	3	0	0	5	0	3	10	41	1601	780	392	6	10	10	264	0	0	0	0	0	0.541035	0.236262	0.466838	0.889373	0.666774	18.2471	386.923	5.87756	54.803	0
WBGene00013953	834	0	0	0	0	0	0	0	0	0	0	0	0	0	0	0	0	0	0	0	0	0	0	0	0	0	0	0	0	0	0	0	0	0	0	0	0	0	0	0	0	0	0	0	0
WBGene00014038	330	0	0	0	0	0	0	0	0	0	0	1	0	0	0	0	0	1	1	0	0	0	0	0	0	0	0	0	0	0	0	0	0	0	0	0	0.0826916	0	0.249024	0	0	0	0	0	0
WBGene00014242	429	15	29	2	55	1	22	21	24	17	1	12	0	1	1	0	0	0	4	0	0	0	0	1	0	0	3	1	3	0	16	9.96948	19.1844	0.126654	18.5344	6.11785	0.826916	0.0718212	0.383115	0	0	0.0751327	0.852072	0	1.59415
WBGene00014699	270	0	0	0	0	0	0	0	0	0	0	0	1	0	2	0	0	0	0	0	0	0	0	1	2	0	0	0	0	0	4	0	0	0	0	0	0	0.171174	0	0	0	0.358132	0	0	0.633232
WBGene00014801	1244	0	0	1	1	0	1	4	4	3	4	37	0	18	35	11	1	8	8	1	3	0	2	6	1	3	4	11	9	10	33	0	0	0.0218387	0.114137	0.301396	0.899371	0.792574	0.561506	0.165086	0.132875	0.259099	1.00746	0.385471	1.13386
WBGene00014836	538	20	82	1	93	4	108	79	71	57	63	292	21	186	322	77	28	132	334	22	189	29	157	395	228	95	24	64	64	122	47	10.5995	43.2553	0.0504969	25.5999	18.2939	18.0062	17.3528	37.7286	20.1358	28.5736	43.0158	14.7536	10.874	3.73407
WBGene00014871	499	1	0	0	1	2	31	34	25	15	10	38	4	16	31	7	2	7	19	1	21	5	18	48	34	9	4	11	24	20	27	0.571397	0	0	0.85363	6.57455	2.62492	1.79064	2.3056	2.26356	3.80945	5.87797	4.08131	1.92195	2.31276
WBGene00015003	120	0	0	0	0	0	0	0	0	0	0	0	0	0	0	0	0	0	0	0	0	0	0	1	2	1	0	1	0	1	0	0	0	0	0	0	0	0	0	0	0	1.0744	0.435165	0.399605	0
WBGene00015020	220	4	0	0	0	0	2	1	1	0	0	0	0	1	2	0	0	2	7	0	1	0	2	2	1	0	1	0	3	5	3	5.18413	0	0	0	0.568086	0	0.210077	1.68092	0.233371	0.75135	0.439526	0.949451	1.08983	0.582861
WBGene00015031	426	0	0	0	1	0	0	0	0	0	1	1	0	1	2	0	0	0	1	0	0	0	0	0	0	0	0	0	0	0	0	0	0	0	0.333303	0	0.128114	0.108491	0.0964531	0	0	0	0	0	0
WBGene00015058	796	0	0	0	0	0	2	1	0	1	1	4	0	0	1	0	0	2	10	3	5	3	13	4004	2203	920	1	1	4	3387	3	0	0	0	0	0.157009	0.171408	0.0193538	0.619433	0.515996	1.66128	288.589	0.393617	204.04	0.161092
WBGene00015086	595	0	0	0	0	0	0	0	0	0	0	0	0	0	1	0	0	2	2	0	0	0	0	0	0	0	0	0	0	0	0	0	0	0	0	0	0	0.0258919	0.276229	0	0	0	0	0	0
WBGene00015096	648	11	36	4	67	9	213	194	240	124	157	746	35	228	388	96	35	193	439	77	567	59	201	200	132	50	43	99	102	222	191	4.84012	15.7665	0.167699	16.6528	37.1755	38.0267	17.7593	42.2938	51.0247	33.1614	19.0009	19.663	16.4282	12.5987
WBGene00015108	591	0	0	0	0	1	0	0	0	0	0	2	0	0	0	0	0	2	1	0	1	1	2	9	2	3	0	2	1	1	0	0	0	0	0.240249	0	0.092346	0	0.208574	0.0868724	0.419535	0.763531	0.265075	0.0811381	0
WBGene00015118	207	0	1	0	7	0	1	5	1	1	0	2	0	19	27	4	1	4	9	1	2	0	1	0	0	0	0	0	1	0	1	0	1.371	0	4.80149	1.20753	0.263654	3.72117	2.77897	0.744081	0.399268	0	0.25227	0	0.206489
WBGene00015119	409	0	3	0	8	0	11	10	9	1	5	22	0	0	1	0	0	2	0	0	0	0	0	0	1	0	0	0	0	1	1	0	2.08164	0	2.77725	2.36818	1.80142	0.0376666	0.200924	0	0	0.0788066	0	0.117244	0.104507
WBGene00015121	219	1	3	0	7	0	0	2	2	2	0	8	0	0	2	0	0	0	1	0	1	0	0	0	0	0	0	0	0	1	1	1.30195	3.88763	0	4.5384	0.856021	0.99683	0.140691	0.187621	0.234437	0	0	0	0.218962	0.195174
WBGene00015149	282	0	0	0	0	0	2	0	0	0	0	1	0	5	2	0	0	2	2	0	5	1	3	1	0	0	1	0	1	1	0	0	0	0	0	0.221594	0.0967668	0.38241	0.582823	0.910312	1.17232	0.114298	0.370353	0.170045	0
WBGene00015154	264	0	0	0	0	0	0	0	1	0	0	0	0	0	0	0	0	0	1	0	0	0	0	0	0	0	0	0	0	0	0	0	0	0	0	0.118351	0	0	0.15564	0	0	0	0	0	0
WBGene00015170	324	0	0	0	0	0	1	0	0	0	2	2	0	0	0	0	0	0	2	0	0	0	1	0	0	0	0	0	0	3	0	0	0	0	0	0.0964344	0.336892	0	0.253636	0	0.255088	0	0	0.444006	0
WBGene00015222	645	0	0	0	0	0	0	0	0	0	0	0	1	4	3	2	0	0	5	0	0	0	1	14	6	5	0	1	1	2	0	0	0	0	0	0	0	0.238847	0.31852	0	0.128137	1.2493	0.161922	0.14869	0
WBGene00015244	569	0	1	0	0	0	2	1	1	0	1	0	0	0	0	0	1	0	1	0	1	4	16	199	99	34	4	10	14	400	1	0	0.498765	0	0	0.219647	0.0479582	0	0.144425	0.0902313	2.90504	18.8067	2.56969	33.7101	0.0751198
WBGene00015253	195	0	0	0	0	0	1	0	0	0	0	0	0	0	0	0	0	0	0	0	0	0	0	0	0	0	0	0	0	0	0	0	0	0	0	0.16023	0	0	0	0	0	0	0	0	0
WBGene00015254	228	0	0	0	0	0	2	0	0	0	0	1	0	0	0	0	0	0	0	0	0	0	0	0	0	0	0	0	0	0	0	0	0	0	0	0.274077	0.119685	0	0	0	0	0	0	0	0
WBGene00015256	165	0	0	0	0	0	0	0	0	0	0	0	0	0	0	0	0	0	0	0	0	0	0	0	0	0	0	0	0	0	0	0	0	0	0	0	0	0	0	0	0	0	0	0	0
WBGene00015275	399	0	0	0	0	0	0	2	0	0	0	3	0	0	0	0	0	2	2	0	1	0	1	0	1	0	0	1	1	0	0	0	0	0	0	0.156615	0.205175	0	0.41192	0.128676	0.207139	0.0807818	0.261753	0	0
WBGene00015341	261	0	0	0	0	0	2	0	1	0	0	0	0	2	1	0	0	2	4	0	0	0	0	0	0	0	0	0	0	0	0	0	0	0	0	0.359135	0	0.177076	0.944576	0	0	0	0	0	0
WBGene00015366	984	0	0	0	0	0	2	0	1	0	0	7	0	0	0	0	0	0	0	0	2	0	5	10	2	2	1	1	3	2	5	0	0	0	0	0.0952584	0.194124	0	0	0.104353	0.419962	0.458584	0.265345	0.0974647	0.217191
WBGene00015385	180	1	0	0	0	0	4	3	2	2	1	12	0	0	1	0	0	1	2	1	2	0	2	5	4	1	2	4	3	12	15	1.58404	0	0	0	1.9094	1.97082	0.085587	0.684817	0.855693	0.918316	1.79066	2.61099	3.19684	3.56193
WBGene00015414	180	1	0	0	1	0	0	0	0	0	0	0	0	0	0	0	0	0	0	0	0	0	0	0	0	0	0	0	0	0	0	1.58404	0	0	0.788817	0	0	0	0	0	0	0	0	0	0
WBGene00015420	192	0	0	0	0	1	0	0	0	0	0	0	0	0	1	0	0	1	3	0	0	0	0	0	0	0	0	0	0	0	0	0	0	0	0.739516	0	0	0.0802378	0.856022	0	0	0	0	0	0
WBGene00015430	1557	0	1	0	10	3	51	50	55	19	131	532	18	212	326	84	17	82	181	22	147	8	51	64	31	14	13	48	28	36	26	0	0.182272	0	1.18551	3.51177	11.6198	6.33245	7.38917	5.57272	3.13183	2.25644	2.98495	1.10873	0.713759
WBGene00015456	678	0	0	0	0	0	5	1	1	5	0	7	0	6	3	5	0	1	3	0	15	3	12	10	7	4	5	31	24	18	16	0	0	0	0	0.553005	0.281737	0.318111	0.242413	1.13588	1.82851	0.998334	4.62122	1.27308	1.00869
WBGene00015459	396	0	0	0	0	0	1	0	0	1	0	0	0	0	0	0	0	1	1	0	0	0	0	0	0	0	0	0	0	0	0	0	0	0	0	0.157802	0	0	0.20752	0	0	0	0	0	0
WBGene00015491	260	0	1	0	1	0	2	3	4	0	2	2	0	0	0	0	0	0	1	0	0	0	0	8	4	2	0	0	0	3	1	0	1.09153	0	0.546104	1.08155	0.419819	0	0.158035	0	0	1.73556	0	0.553299	0.164397
WBGene00015549	292	0	0	0	0	1	0	2	2	2	0	3	4	21	42	7	2	15	39	1	16	1	9	100	65	25	7	24	15	13	13	0	0	0	0.486257	0.642016	0.280359	3.90417	7.88009	2.98907	2.83043	20.9728	8.22641	2.13488	1.90295
WBGene00015659	342	0	0	0	0	0	0	0	0	0	0	0	0	0	0	0	0	2	2	0	0	0	0	0	0	0	0	0	0	0	0	0	0	0	0	0	0	0	0.480574	0	0	0	0	0	0
WBGene00015715	369	0	0	0	0	0	0	0	0	0	0	0	0	0	1	0	0	4	9	0	0	0	0	0	0	0	0	0	0	0	0	0	0	0	0	0	0	0.0417497	1.44758	0	0	0	0	0	0
WBGene00015770	402	0	2	0	3	2	0	1	0	0	0	3	0	0	0	0	0	3	4	0	0	0	0	0	0	0	0	0	0	0	1	0	1.41193	0	1.76601	0.0777233	0.203644	0	0.715481	0	0	0	0	0	0.106326
WBGene00015772	618	0	0	0	0	0	0	1	1	1	0	0	0	0	1	0	0	0	3	0	0	0	0	2	1	0	0	0	0	4	0	0	0	0	0	0.151674	0	0.0249282	0.199461	0	0	0.156466	0	0.310373	0
WBGene00015774	791	0	0	0	0	0	1	2	0	1	0	3	0	1	0	0	0	5	5	0	0	0	1	0	0	0	0	0	0	0	0	0	0	0	0	0.158001	0.103495	0.0194762	0.519457	0	0.104486	0	0	0	0
WBGene00015782	355	0	0	0	2	0	9	7	9	9	7	21	0	3	10	1	1	5	13	0	5	0	6	5390	3011	1262	1	2	3	4737	8	0	0	0	0.799927	2.99246	2.15231	0.607547	2.19913	0.723121	1.39688	877.344	0.882589	639.864	0.963226
WBGene00015785	279	0	0	1	0	0	1	0	1	1	0	2	0	0	0	0	0	0	0	0	0	0	0	0	1	0	0	0	0	0	0	0	0	0.0973739	0	0.335965	0.195615	0	0	0	0	0.115527	0	0	0
WBGene00015797	501	0	0	0	3	0	5	2	10	2	10	25	0	16	27	3	0	2	8	1	32	4	15	4	3	2	12	35	23	29	37	0	0	0	0.850222	1.18493	1.90636	1.41449	0.82014	3.38178	3.13437	0.579017	7.29618	2.7757	3.15668
WBGene00015825	180	0	1	0	0	0	1	0	0	0	0	0	0	0	0	0	0	1	1	0	0	0	0	1	0	0	0	0	0	0	0	0	1.57665	0	0	0.173582	0	0	0.456545	0	0	0.179066	0	0	0
WBGene00015843	543	32	47	3	51	4	31	18	28	13	10	38	5	42	55	23	1	12	29	10	85	12	67	46	23	15	63	162	181	74	292	16.8031	24.5644	0.150096	14.3817	5.17869	2.41222	3.54642	3.17816	8.98242	12.0244	4.98615	39.0447	6.53498	22.9853
WBGene00015845	588	0	0	0	0	0	1	0	0	1	0	0	0	0	0	0	0	1	5	0	0	0	1	1466	807	334	0	1	2	2748	6	0	0	0	0	0.106275	0	0	0.419276	0	0.140559	142.906	0.266428	224.105	0.436155
WBGene00015847	525	0	0	0	0	0	1	0	1	0	0	0	0	0	0	0	0	0	1	0	0	0	5	7007	3836	1509	3	1	1	5522	7	0	0	0	0	0.119028	0	0	0.0782648	0	0.787128	758.34	0.497332	504.37	0.569909
WBGene00015850	866	10	13	6	9	0	12	8	9	12	5	13	0	5	19	1	1	3	8	2	26	7	35	3	10	2	35	71	94	38	211	3.29246	4.26024	0.188226	1.47562	1.47926	0.567192	0.444736	0.569363	1.66001	4.00835	0.55829	12.06	2.10416	10.4143
WBGene00015851	820	0	1	1	0	0	5	4	8	2	3	15	0	11	9	2	0	1	19	4	26	6	29	10	5	5	13	58	62	66	101	0	0.346094	0.0331309	0	0.723964	0.59901	0.413322	1.00217	1.87835	3.52768	0.786144	8.4698	3.8596	5.26471
WBGene00015852	994	25	25	3	27	4	35	25	28	9	7	47	3	32	69	14	1	13	24	4	79	21	66	40	23	6	35	108	121	113	206	7.1712	7.13776	0.0819939	4.42817	3.04904	1.48246	1.82884	1.57081	4.28708	7.23382	2.23743	13.8692	5.45135	8.85824
WBGene00015888	540	0	0	0	0	0	0	0	0	0	0	0	0	0	0	0	0	0	0	0	0	0	0	0	0	0	0	0	0	0	0	0	0	0	0	0	0	0	0	0	0	0	0	0	0
WBGene00015890	350	0	0	0	0	0	9	4	3	1	6	14	0	1	2	0	0	0	1	0	1	3	20	84	47	12	3	11	8	114	1	0	0	0	0	1.5176	1.55933	0.132048	0.117397	0.14669	5.43118	13.169	3.28239	15.6189	0.122123
WBGene00015892	591	0	0	0	0	0	0	1	0	1	0	0	0	0	0	0	0	1	0	0	7	9	33	330	192	82	4	10	11	380	0	0	0	0	0	0.105735	0	0	0.0695246	0.608107	5.87349	32.9409	2.20896	30.8325	0
WBGene00015895	540	0	0	0	0	0	0	0	0	0	0	0	0	0	0	0	0	0	0	0	0	0	0	0	0	0	0	0	0	0	0	0	0	0	0	0	0	0	0	0	0	0	0	0	0
WBGene00015907	356	0	0	0	0	0	0	0	0	0	0	0	0	0	3	1	0	0	1	2	24	83	408	3657	1690	674	99	242	293	4252	4	0	0	0	0	0	0	0.173097	0.115419	3.74967	113.99	545.136	92.9982	572.737	0.48026
WBGene00015908	933	0	0	0	0	0	0	0	0	0	0	0	0	1	3	0	0	1	4	1	4	8	34	153	77	33	4	11	21	159	1	0	0	0	0	0	0	0.0660478	0.220198	0.275143	3.72051	9.08574	2.01491	8.17199	0.0458126
WBGene00015945	369	2	4	1	12	1	146	123	117	57	1	11	4	4	6	3	1	1	13	2	16	1	4	21	26	5	7	7	7	3	8	1.5454	3.07639	0.0736242	5.00225	37.5106	0.887422	0.709746	1.67029	2.50447	1.1199	4.54217	2.97186	0.389859	0.926681
WBGene00015951	177	0	0	0	0	0	0	0	1	2	3	3	0	1	4	2	0	1	2	0	1	0	0	5	2	0	0	0	0	1	3	0	0	0	0	0.529572	0.925025	0.609263	0.696424	0.290066	0	1.27471	0	0.270919	0.724461
WBGene00015973	453	0	1	0	2	1	9	7	5	5	3	36	2	12	13	3	0	3	5	1	10	2	3	3	0	0	0	1	2	2	2	0	0.626484	0	0.940312	1.7933	2.34932	1.02024	0.725634	1.24671	0.912235	0.213456	0.345827	0.211711	0.188712
WBGene00015995	330	0	0	0	0	0	0	0	0	0	0	0	0	0	0	0	0	1	1	0	0	0	0	0	0	0	0	0	0	0	0	0	0	0	0	0	0	0	0.249024	0	0	0	0	0	0
WBGene00016008	531	0	0	0	0	0	3	6	3	0	3	9	0	13	32	3	0	3	9	0	5	0	2	115	54	27	1	2	2	80	1	0	0	0	0	0.706096	0.616683	1.3926	0.928566	0.483443	0.311294	11.8973	0.491712	7.2245	0.0804956
WBGene00016041	561	0	0	0	0	0	0	0	2	0	0	4	0	3	4	1	1	2	6	0	3	0	7	0	0	0	0	1	3	0	0	0	0	0	0	0.11139	0.194568	0.219688	0.659182	0.274554	1.03126	0	0.372334	0	0
WBGene00016042	390	0	0	0	0	0	0	1	0	0	0	0	0	1	1	0	0	2	1	0	1	0	0	0	1	0	0	0	0	0	0	0	0	0	0	0.0801148	0	0.0790033	0.31607	0.131645	0	0.0826459	0	0	0
WBGene00016043	192	0	0	0	0	0	0	0	0	0	0	1	0	0	1	0	0	0	0	0	0	0	0	0	0	0	0	0	0	0	0	0	0	0	0	0	0.142126	0.0802378	0	0	0	0	0	0	0
WBGene00016070	220	0	0	0	0	0	0	0	0	0	1	6	0	0	1	0	1	2	1	0	0	0	0	2	1	0	0	2	1	0	1	0	0	0	0	0	0.868262	0.0700257	0.747073	0	0	0.439526	0.712088	0	0.194287
WBGene00016075	806	0	0	0	0	0	4	2	4	1	1	3	0	0	0	0	0	2	5	1	3	3	22	43	28	16	4	6	11	74	0	0	0	0	0	0.426417	0.135425	0	0.356853	0.254797	2.56354	3.47913	1.36057	4.4026	0
WBGene00016076	617	2	4	0	39	0	52	42	44	19	54	222	0	2	1	0	0	1	2	0	0	1	0	0	1	0	0	2	0	1	5	0.924237	1.83985	0	8.97487	7.95045	12.2067	0.0749059	0.199785	0	0.133952	0.0522397	0.16927	0.077719	0.346379
WBGene00016077	624	4	12	0	41	1	23	21	16	9	17	57	0	0	1	0	0	0	1	0	0	0	0	0	0	0	0	0	0	1	1	1.82774	5.45764	0	9.55682	3.45495	3.2361	0.0246885	0.0658478	0	0	0	0	0.0768471	0.0684987
WBGene00016079	411	1	3	0	17	0	5	12	9	4	8	27	0	0	0	0	0	0	0	0	0	0	0	0	0	0	0	0	0	0	2	0.69374	2.07151	0	5.87294	2.28064	2.32382	0	0	0	0	0	0	0	0.207996
WBGene00016086	864	2	0	1	0	0	6	10	5	2	9	21	4	8	13	4	0	4	15	0	3	1	5	39	12	9	6	18	18	4	51	0.660016	0	0.0314436	0	0.831747	0.947508	0.517088	0.903578	0.178269	0.573948	2.23833	2.53846	0.222003	2.52303
WBGene00016127	177	0	0	0	0	0	0	0	0	0	0	0	0	0	1	0	0	0	0	0	0	0	0	0	0	0	0	0	0	0	0	0	0	0	0	0	0	0.0870376	0	0	0	0	0	0	0
WBGene00016183	525	0	0	0	0	0	0	0	0	0	0	0	0	0	0	0	0	0	1	0	3	3	12	80	38	16	2	7	11	102	0	0	0	0	0	0	0	0	0.0782648	0.293381	2.36138	8.22681	1.98933	9.31651	0
WBGene00016211	1180	0	0	0	0	6	4	1	1	1	0	2	3	16	26	4	2	7	19	3	29	7	42	90	51	29	2	16	23	214	0	0	0	0	0.721968	0.18535	0.0462512	0.639726	0.974994	1.39231	3.43201	4.64358	1.81442	8.69649	0
WBGene00016213	522	0	0	0	0	0	0	0	0	1	0	0	0	0	0	0	0	2	1	0	6	0	4	7	4	2	0	0	0	14	0	0	0	0	0	0.0598559	0	0	0.236144	0.590133	0.633321	0.802711	0	1.28609	0
WBGene00016217	523	0	1	0	0	11	28	24	24	9	27	99	7	74	100	22	22	154	325	21	149	49	239	91	59	20	6	20	29	79	31	0	0.542633	0	2.98634	5.07802	6.57422	5.97963	39.3606	16.6885	45.512	10.4769	5.49157	7.24332	2.53353
WBGene00016218	942	0	0	0	0	22	29	25	35	19	68	272	36	322	466	91	34	223	437	39	355	55	216	539	254	123	41	127	116	345	78	0	0	0	3.31605	3.5822	9.84926	14.9641	30.2715	21.4741	23.7768	31.3423	15.7436	17.5623	3.53924
WBGene00016226	189	0	0	0	0	0	15	11	11	5	0	1	1	0	3	1	0	0	5	1	13	1	4	18	6	3	3	6	10	9	25	0	0	0	0	6.94328	0.144382	0.407557	1.08701	3.80308	2.18647	4.60456	5.24961	2.28346	5.65386
WBGene00016230	297	0	1	0	2	0	5	0	3	2	0	7	0	2	0	0	0	1	2	0	0	0	2	1	1	0	1	16	7	0	51	0	0.955546	0	0.956142	1.05201	0.643157	0.103742	0.415041	0	0.556555	0.21705	4.21978	0	7.33974
WBGene00016275	453	0	0	0	0	0	0	0	0	0	0	0	0	1	1	0	0	4	7	0	0	0	0	2	0	0	0	0	0	0	1	0	0	0	0	0	0	0.0680161	0.997747	0	0	0.142304	0	0	0.0943558
WBGene00016290	273	0	0	0	0	0	3	0	2	1	1	4	0	1	0	0	0	1	0	0	0	0	0	0	0	0	0	0	0	0	0	0	0	0	0	0.686698	0.499784	0.056431	0.150509	0	0	0	0	0	0
WBGene00016299	559	4	6	0	5	0	12	15	12	8	8	50	0	0	0	0	1	3	6	0	0	0	6	1	1	0	1	5	9	0	7	2.04027	3.04612	0	1.27001	2.62702	2.83134	0	0.735045	0	0.887103	0.11532	1.40125	0	0.535245
WBGene00016334	462	0	0	0	0	0	1	0	1	1	0	4	4	3	6	1	1	1	3	0	2	0	1	0	1	1	0	2	0	1	0	0	0	0	0	0.202888	0.236262	0.466838	0.444687	0.222258	0.178893	0.139532	0.22606	0.103794	0
WBGene00016336	559	0	3	0	7	0	5	2	8	9	0	9	0	1	2	2	0	5	5	3	12	8	57	239	132	38	10	23	29	509	3	0	1.52306	0	1.77801	1.34146	0.439345	0.137797	0.735045	1.37768	9.61029	23.5829	5.79182	43.6635	0.229391
WBGene00016339	475	0	0	0	2	0	2	5	1	2	2	4	0	0	1	1	2	1	7	4	12	18	68	128	70	21	4	24	26	422	3	0	0	0	0.59784	0.657784	0.344693	0.0648659	0.865032	1.7294	14.9637	14.8606	5.93657	42.6021	0.269957
WBGene00016345	372	21	64	0	197	0	45	56	45	26	9	56	2	36	30	12	0	4	4	0	3	0	2	2	1	0	1	0	2	3	7	16.0959	48.8253	0	75.1921	14.4465	4.7681	3.31304	0.883635	0.414045	0.444347	0.259935	0.421128	0.386715	0.804307
WBGene00016347	1767	0	1	0	3	0	7	8	8	8	1	8	0	5	3	0	1	1	3	0	0	0	0	1	0	0	0	0	0	1	0	0	0.16061	0	0.241065	0.548154	0.138989	0.0697483	0.116268	0	0	0.018241	0	0.0271379	0
WBGene00016349	955	0	3	0	5	1	6	12	14	4	3	21	3	30	37	7	4	30	69	3	13	1	7	2	7	0	3	6	8	1	5	0	0.89151	0	0.892065	1.17781	0.685778	1.24213	4.43159	0.860174	0.692343	0.303756	0.929568	0.0502122	0.223786
WBGene00016430	999	0	0	0	1	0	0	1	0	0	0	0	0	0	0	0	0	1	5	0	0	0	0	154	74	31	0	0	0	150	0	0	0	0	0.142129	0.031276	0	0	0.246781	0	0	8.35642	0	7.20009	0
WBGene00016434	405	0	0	0	2	0	0	4	3	1	0	1	0	0	0	0	0	1	0	0	3	22	156	225	99	51	111	221	364	5	902	0	0	0	0.701171	0.61718	0.0673783	0	0.101454	0.380308	36.3245	29.8444	89.7407	0.592008	95.1959
WBGene00016485	2678	158	204	68	233	7	299	289	297	129	42	189	0	9	14	4	5	10	28	3	5	2	14	31	22	5	91	204	235	10	1618	16.8223	21.6186	0.689835	12.7248	11.8305	2.35384	0.155322	0.659757	0.153373	0.493792	0.698077	10.3348	0.179061	25.8247
WBGene00016528	588	0	0	0	0	0	2	0	2	2	1	4	0	0	0	1	0	0	10	0	0	1	0	27	14	4	1	0	0	1	0	0	0	0	0	0.318824	0.232043	0.0262001	0.698793	0	0.140559	2.46673	0.0888092	0.0815521	0
WBGene00016529	156	0	0	0	0	0	0	0	0	0	0	0	0	0	1	0	0	0	1	0	0	0	0	0	0	0	0	0	0	0	0	0	0	0	0	0	0	0.0987542	0.263391	0	0	0	0	0	0
WBGene00016536	360	0	0	0	0	0	0	0	0	0	0	0	0	0	0	0	1	3	2	0	0	0	0	0	0	0	0	0	0	0	0	0	0	0	0	0	0	0	0.684817	0	0	0	0	0	0
WBGene00016551	739	2	0	0	2	0	5	3	7	1	1	4	2	2	11	0	0	3	15	3	18	5	13	9	9	2	3	8	17	4	4	0.771657	0	0	0.384268	0.676476	0.184629	0.312699	1.00082	1.45896	2.01309	0.872312	1.97856	0.259554	0.231357
WBGene00016553	398	2	15	0	54	1	118	113	101	52	33	107	2	11	16	7	9	31	39	0	8	1	4	4	4	0	0	1	0	2	11	1.4328	10.6959	0	19.6213	30.1457	9.59888	1.39348	8.15586	1.03199	1.0383	0.647878	0.131206	0.240968	1.18134
WBGene00016557	610	0	0	0	0	0	0	1	2	0	1	0	0	2	0	0	0	0	2	0	2	0	1	1	1	0	0	0	0	2	0	0	0	0	0	0.153663	0.0447348	0.0505103	0.134718	0.168333	0.135489	0.105678	0	0.157222	0
WBGene00016560	258	0	1	0	0	0	1	1	1	2	0	1	0	0	2	0	0	1	1	0	0	0	0	0	1	0	0	1	2	0	1	0	1.09999	0	0	0.605519	0.105768	0.119424	0.31852	0	0	0.12493	0.607207	0	0.165671
WBGene00016571	753	0	6	0	22	0	12	18	8	6	4	28	0	7	15	1	1	6	12	13	68	8	21	14	9	4	8	24	24	4	13	0	2.26133	0	4.14836	1.82572	1.15966	0.470558	1.03678	5.5228	3.18301	1.15573	3.88355	0.254728	0.73793
WBGene00016572	513	1	2	0	13	0	10	9	10	2	1	10	2	3	5	0	0	1	11	8	52	2	16	11	6	1	5	7	18	5	3	0.555803	1.10642	0	3.59811	1.88808	0.585128	0.300305	0.961147	6.00487	2.89995	1.13094	3.05379	0.467374	0.24996
WBGene00016584	684	0	0	0	0	0	0	0	0	0	0	1	0	0	0	0	0	0	8	0	0	0	2	0	2	0	0	0	0	3	2	0	0	0	0	0	0.0398951	0	0.480574	0	0.241662	0.0942454	0	0.210319	0.12498
WBGene00016635	438	0	0	0	0	12	19	13	22	11	9	66	23	171	275	72	17	87	236	53	323	35	128	608	284	127	51	120	97	474	165	0	0	0	3.89006	4.63678	4.67264	19.0284	31.8956	44.0741	30.7573	74.987	31.9519	51.8939	16.1019
WBGene00016637	393	0	1	0	1	0	2	3	3	3	1	5	0	1	2	0	0	3	1	1	4	0	3	2176	1174	478	2	0	1	977	2	0	0.72213	0	0.36129	0.874535	0.416614	0.1176	0.418209	0.653201	0.630904	313.954	0.398625	119.21	0.217523
WBGene00016662	326	0	0	0	0	0	0	0	0	0	0	0	0	0	1	0	11	64	179	2	1	13	58	64	27	19	2	6	6	8	40	0	0	0	0	0	0	0.0472566	32.0142	0.472469	18.0001	10.8758	2.24257	1.17675	5.24456
WBGene00016694	1256	0	0	0	2	0	1	0	1	0	0	3	0	1	1	0	0	2	9	1	0	0	1	1	2	0	0	0	0	1	1	0	0	0	0.226094	0.0497528	0.0651789	0.0245313	0.359856	0.0408771	0.0658029	0.0769871	0	0.0381788	0.0340312
WBGene00016709	1179	0	0	0	0	0	1	0	1	0	0	0	0	0	0	0	0	1	3	0	0	0	0	23	6	6	0	0	0	32	0	0	0	0	0	0.0530021	0	0	0.139403	0	0	0.956842	0	1.30151	0
WBGene00016724	810	0	2	0	2	0	3	2	2	0	2	9	0	3	8	3	2	5	29	4	4	0	0	6	4	3	0	1	2	4	0	0	0.700734	0	0.350585	0.270016	0.370581	0.266271	1.82618	0.507078	0	0.517302	0.193407	0.236803	0
WBGene00016727	198	0	0	0	0	0	0	0	0	0	0	2	1	1	0	0	0	0	3	0	0	0	0	0	1	0	0	0	0	0	0	0	0	0	0	0	0.275639	0.155613	0.622561	0	0	0.162787	0	0	0
WBGene00016736	156	0	0	0	0	0	1	1	0	0	0	3	0	0	1	0	0	1	1	0	0	0	1	0	0	0	0	0	0	0	0	0	0	0	0	0.400574	0.524774	0.0987542	0.526783	0	0.529798	0	0	0	0
WBGene00016752	580	0	0	0	0	0	0	0	0	0	0	0	0	0	0	0	0	0	0	0	0	0	6	48	19	12	2	1	6	29	0	0	0	0	0	0	0	0	0	0	0.854984	4.39021	0.810308	2.39763	0
WBGene00016784	260	0	0	0	0	0	0	0	0	0	0	0	0	0	0	0	0	0	0	0	0	0	0	0	0	0	0	0	0	0	0	0	0	0	0	0	0	0	0	0	0	0	0	0	0
WBGene00016804	760	0	0	0	0	0	0	0	0	0	0	0	0	0	0	0	0	1	2	0	0	0	0	0	0	0	0	0	0	0	0	0	0	0	0	0	0	0	0.162194	0	0	0	0	0	0
WBGene00016822	813	34	17	3	45	3	18	8	15	5	1	3	0	0	3	1	0	1	4	0	1	0	8	21	6	4	26	73	130	5	646	11.9241	5.93426	0.100248	8.383	1.76785	0.134259	0.0757966	0.2527	0.0631508	0.813269	1.22902	14.7089	0.294912	33.9632
WBGene00016823	1291	27	34	69	33	0	162	159	178	95	13	57	0	4	5	2	0	1	8	0	0	2	7	15	8	4	15	46	61	2	779	5.96315	7.47413	1.45201	3.62941	14.376	1.47961	0.131264	0.286446	0	0.57617	0.674099	4.93479	0.0742876	25.7916
WBGene00016824	1408	103	86	64	97	0	148	131	127	66	14	41	0	8	17	1	0	4	5	0	2	0	4	12	2	2	24	74	92	2	752	20.858	17.3342	1.23488	9.78178	10.4741	1.06595	0.284479	0.262643	0.0729284	0.234797	0.366272	7.04671	0.0681145	22.8287
WBGene00016855	709	0	0	0	0	0	3	0	2	0	3	4	0	15	18	4	4	21	53	3	10	0	1	22	13	5	0	3	0	55	2	0	0	0	0	0.220344	0.269418	0.803962	4.52037	0.941383	0.11657	1.81844	0.220958	3.71988	0.120573
WBGene00016873	249	2	1	0	1	0	0	0	0	0	0	0	0	0	0	0	0	0	1	0	0	0	0	0	0	0	0	0	0	0	0	2.29018	1.13975	0	0.570229	0	0	0	0.165016	0	0	0	0	0	0
WBGene00016881	236	0	0	0	0	0	2	3	2	0	0	5	0	0	0	0	0	0	1	0	0	0	0	0	0	0	0	0	0	0	0	0	0	0	0	0.926751	0.57814	0	0.174106	0	0	0	0	0	0
WBGene00016895	138	0	0	0	0	0	0	0	0	0	0	0	0	0	0	0	0	1	0	0	0	0	0	0	0	0	0	0	1	0	0	0	0	0	0	0	0	0	0.297747	0	0	0	0.378405	0	0
WBGene00016899	714	1	2	0	6	0	6	6	11	5	2	4	0	3	2	0	0	2	6	0	0	0	1	4	2	0	0	2	1	1	5	0.399338	0.79495	0	1.19317	1.22528	0.229313	0.107883	0.460381	0	0.115754	0.270856	0.219411	0.0671605	0.299322
WBGene00016910	126	0	0	0	0	0	0	0	1	0	0	0	0	0	0	0	0	0	0	0	0	0	0	0	0	0	0	0	0	0	0	0	0	0	0	0.247974	0	0	0	0	0	0	0	0	0
WBGene00016940	450	0	0	0	0	0	0	2	0	0	1	0	1	1	0	0	1	1	2	0	0	0	0	0	1	0	0	0	0	0	0	0	0	0	0	0.138866	0.0606405	0.0684696	0.365236	0	0	0.0716265	0	0	0
WBGene00016941	397	0	0	0	0	0	0	0	0	0	0	0	0	1	0	0	0	0	2	0	6	2	8	11	6	2	1	3	2	1	1	0	0	0	0	0	0	0.0388052	0.206998	0.775944	2.08183	1.54259	0.789216	0.120787	0.107665
WBGene00016952	453	0	0	0	0	0	0	0	0	0	0	0	0	0	1	0	0	2	2	0	0	0	0	0	0	0	0	0	0	0	0	0	0	0	0	0	0	0.0340081	0.362817	0	0	0	0	0	0
WBGene00017006	483	0	0	0	0	0	0	0	0	0	0	0	0	0	0	0	0	0	0	0	2	0	0	0	0	0	0	0	0	0	1	0	0	0	0	0	0	0	0	0.212595	0	0	0	0	0.0884952
WBGene00017029	312	0	0	0	0	0	0	0	0	0	0	0	0	0	0	0	0	0	0	0	0	0	0	0	0	0	0	0	0	0	0	0	0	0	0	0	0	0	0	0	0	0	0	0	0
WBGene00017030	207	0	0	0	0	0	0	0	0	0	0	0	0	0	0	0	0	0	1	0	0	0	0	0	0	0	0	0	0	0	0	0	0	0	0	0	0	0	0.198498	0	0	0	0	0	0
WBGene00017058	306	0	0	0	0	1	0	0	0	0	0	0	0	0	0	0	0	0	1	0	3	24	103	783	436	167	11	31	53	2224	2	0	0	0	0.46401	0	0	0	0.134278	0.503349	34.3018	145.992	16.212	348.518	0.279367
WBGene00017059	467	0	0	0	0	0	0	1	0	1	0	0	0	0	0	0	0	0	0	1	8	37	243	1405	742	267	33	95	126	2983	2	0	0	0	0	0.133811	0	0	0	0.989453	49.5537	166.612	28.4022	306.301	0.183054
WBGene00017090	569	4	8	0	21	0	3	10	5	5	2	9	0	0	3	0	0	6	7	0	2	1	2	0	0	0	0	1	0	0	1	2.00441	3.99012	0	5.2403	1.26297	0.52754	0.0812249	0.938765	0.180463	0.435756	0	0.0917747	0	0.0751198
WBGene00017104	1383	0	0	0	0	5	8	10	14	5	10	34	1	22	38	6	1	4	11	0	7	2	2	5	0	1	2	0	3	9	4	0	0	0	0.51333	0.835905	0.868172	0.746333	0.475361	0.259864	0.239041	0.139835	0.188792	0.312056	0.123625
WBGene00017105	464	0	1	1	0	0	2	3	1	1	0	8	0	0	0	0	0	0	2	0	1	0	0	22	28	4	23	51	54	2	148	0	0.611632	0.0585502	0	0.471365	0.470487	0	0.177108	0.11065	0	3.75113	14.4055	0.206692	13.6336
WBGene00017117	426	1	8	0	23	0	38	27	38	10	22	61	0	4	4	1	0	0	3	0	1	0	0	3	0	0	1	0	0	7	4	0.669312	5.32953	0	7.66597	8.28793	5.31672	0.325472	0.289359	0.12052	0	0.226985	0.122582	0.787954	0.401344
WBGene00017130	403	0	0	0	0	0	0	1	1	0	0	0	0	0	0	0	0	0	0	0	1	0	1	0	0	0	0	0	0	0	0	0	0	0	0	0.155061	0	0	0	0.127399	0.205083	0	0	0	0
WBGene00017141	584	5	2	2	3	0	6	1	3	6	3	18	2	2	7	1	2	1	5	0	19	4	19	8	4	1	6	14	31	8	65	2.44116	0.971908	0.0930387	0.729386	0.856021	0.981255	0.316555	0.562864	1.67036	3.25499	0.717491	4.56029	0.656885	4.75737
WBGene00017148	186	0	0	0	4	0	0	1	0	0	1	2	0	1	1	0	0	0	0	0	1	0	0	0	0	0	1	3	2	0	0	0	0	0	3.05348	0.167983	0.440133	0.165652	0	0.27603	0	0	1.68451	0	0
WBGene00017186	951	0	0	0	0	0	0	0	0	0	0	0	0	0	0	0	0	0	0	0	0	0	0	0	0	0	0	0	0	0	0	0	0	0	0	0	0	0	0	0	0	0	0	0	0
WBGene00017201	600	0	0	0	0	1	3	0	0	1	6	9	11	172	289	77	16	61	244	49	405	11	67	93	52	22	22	61	67	147	215	0	0	0	0.236645	0.208298	0.682206	14.0962	21.9826	38.8485	10.7443	8.97122	13.055	11.7484	15.3163
WBGene00017212	723	0	0	0	1	0	3	2	1	1	0	4	0	0	0	0	3	22	60	1	9	1	11	3	1	0	1	0	0	6	0	0	0	0	0.196386	0.302508	0.150972	0	4.83066	0.710119	1.37176	0.178323	0.0722266	0.397947	0
WBGene00017214	1667	0	0	0	0	0	2	1	3	0	8	8	0	2	4	0	1	4	19	2	12	0	2	77	39	11	1	6	3	4	1	0	0	0	0	0.112459	0.261915	0.0554493	0.591564	0.431183	0.0991583	2.45558	0.313256	0.115063	0.0256408
WBGene00017222	729	0	0	0	1	0	1	4	1	1	0	1	0	1	0	0	0	1	2	0	1	0	1	29	17	5	0	2	0	52	1	0	0	0	0.19477	0.300018	0.0374324	0.0211326	0.169091	0.0704274	0.113372	2.25491	0.143264	3.42049	0.0586326
WBGene00017224	177	0	0	0	0	0	1	2	0	1	0	0	0	0	1	0	0	1	2	0	0	0	0	0	0	0	0	0	0	1	0	0	0	0	0	0.706096	0	0.0870376	0.696424	0	0	0	0	0.270919	0
WBGene00017276	456	0	0	0	0	0	0	0	0	0	0	0	0	0	0	0	0	0	0	0	0	0	0	0	0	0	0	0	0	0	0	0	0	0	0	0	0	0	0	0	0	0	0	0	0
WBGene00017287	246	0	0	0	0	0	0	0	0	0	0	0	0	0	0	0	0	0	0	0	0	0	0	0	0	0	0	0	0	0	0	0	0	0	0	0	0	0	0	0	0	0	0	0	0
WBGene00017294	279	0	0	0	0	0	0	0	1	0	1	1	5	20	49	16	1	0	10	0	3	1	6	6411	3307	1445	14	29	38	2397	135	0	0	0	0	0.111988	0.195615	4.96957	1.62	0.55206	2.07362	1289.62	15.1606	411.98	20.6822
WBGene00017324	192	0	0	0	0	0	1	0	0	1	0	0	0	0	0	0	0	1	0	0	0	0	0	0	0	0	0	0	0	0	0	0	0	0	0	0.325466	0	0	0.214005	0	0	0	0	0	0
WBGene00017325	361	0	0	0	0	0	1	0	0	0	0	0	0	0	0	0	1	0	1	2	4	15	113	1504	727	340	19	44	45	1502	1	0	0	0	0	0.0865506	0	0	0.22764	0.853323	29.3047	229.552	15.6226	199.515	0.118402
WBGene00017344	738	81	67	10	121	0	98	115	133	42	25	155	2	62	120	27	5	31	108	20	138	17	121	147	66	25	50	115	212	465	358	31.2944	25.7648	0.368121	23.2797	16.4268	6.65567	4.4046	8.01737	10.9918	15.4546	10.3946	26.676	30.214	20.7345
WBGene00017395	378	0	0	0	0	0	0	0	2	1	0	0	0	0	0	1	0	0	0	0	0	0	1	1	2	2	0	0	0	4	0	0	0	0	0	0.247974	0	0.0407557	0	0	0.218647	0.426348	0	0.507435	0
WBGene00017402	516	627	772	28	1502	4	217	238	201	78	12	69	4	15	23	2	0	0	0	0	0	1	8	20	9	3	14	39	71	4	364	346.463	424.596	1.4742	414.404	44.4451	4.28362	1.31366	0	0	1.44154	1.99888	12.5489	0.371726	30.1522
WBGene00017407	487	2	2	0	1	0	6	2	4	1	1	1	0	1	0	0	0	0	1	0	0	0	1	3	1	0	4	4	1	1	54	1.17095	1.16549	0	0.291555	0.834049	0.112067	0.0316338	0.0843717	0	0.169709	0.264739	0.965048	0.0984653	4.73949
WBGene00017410	429	0	0	0	0	0	1	1	2	0	0	5	1	3	8	1	1	2	3	0	0	1	0	8	4	3	0	0	0	17	1	0	0	0	0	0.291326	0.318045	0.466838	0.574672	0	0.192654	1.12699	0	1.90022	0.0996344
WBGene00017411	898	0	0	0	0	4	16	12	11	5	13	69	2	42	40	17	3	10	28	0	3	0	2	80	32	11	0	3	1	69	1	0	0	0	0.632459	1.53092	2.4918	1.73271	1.876	0.17152	0.184072	4.41484	0.232605	3.68456	0.0475982
WBGene00017412	1011	1	2	0	1	2	1	2	2	1	0	0	0	0	0	0	2	1	11	0	0	1	0	4	2	3	0	0	0	3	0	0.282025	0.561419	0	0.421327	0.185429	0	0	0.568988	0	0.0817492	0.286931	0	0.142293	0
WBGene00017453	385	0	3	0	12	0	8	11	8	1	1	1	0	2	1	0	1	3	6	0	2	1	3	4	3	2	1	5	9	2	31	0	2.21141	0	4.42557	2.27235	0.141757	0.120044	1.06725	0.26671	0.858685	0.753473	2.03454	0.249105	3.44166
WBGene00017469	540	0	1	0	0	0	0	1	0	0	0	0	0	3	2	0	0	0	6	0	4	1	4	40	18	10	0	0	1	14	0	0	0.525551	0	0	0.0578607	0	0.142645	0.456545	0.380308	0.765263	4.05883	0.0967034	1.24322	0
WBGene00017502	650	0	0	0	0	0	3	9	5	0	1	12	2	29	44	13	2	7	15	4	22	4	5	14	5	3	2	6	4	2	2	0	0	0	0	0.817171	0.545765	2.08569	1.51713	2.05366	1.14436	1.09093	0.964058	0.147547	0.131517
WBGene00017508	538	0	0	0	0	2	3	3	6	4	1	8	4	23	21	0	1	3	13	1	8	1	6	12	9	6	0	1	2	7	2	0	0	0	0.527833	0.929212	0.456495	1.37448	1.29835	0.858874	1.07535	1.61759	0.291189	0.623919	0.158897
WBGene00017516	331	0	0	0	0	0	1	3	1	1	1	5	0	0	2	0	0	0	5	0	0	0	0	0	1	0	0	0	0	0	0	0	0	0	0	0.56637	0.494651	0.0930855	0.62068	0	0	0.0973774	0	0	0
WBGene00017525	580	0	0	0	0	0	3	2	1	0	3	6	0	0	0	0	0	0	1	0	0	0	0	523	299	115	0	0	1	1288	0	0	0	0	0	0.323222	0.423438	0	0.0708432	0	0	52.0712	0.0900342	106.488	0
WBGene00017527	693	0	0	0	0	0	1	1	3	3	1	10	0	0	0	0	0	1	0	0	0	0	0	0	0	0	0	0	0	0	0	0	0	0	0	0.36069	0.433147	0	0.0592915	0	0	0	0	0	0
WBGene00017551	850	2	0	0	1	0	0	1	0	1	1	9	0	0	0	0	0	2	6	0	4	1	16	53	30	9	0	2	3	138	0	0.670887	0	0	0.167044	0.0735171	0.321038	0	0.38672	0.241608	1.65297	3.48863	0.307175	7.78525	0
WBGene00017568	540	6	0	1	3	22	50	55	60	40	27	206	16	82	161	35	7	40	107	4	41	3	21	19	6	1	3	5	4	16	3	3.16808	0	0.0503098	6.57347	11.8614	11.7744	8.38752	11.718	4.27847	3.67326	1.55191	1.16044	1.42082	0.237462
WBGene00017584	839	87	105	35	220	2	158	166	155	77	35	150	1	2	3	1	0	0	4	1	2	1	7	23	13	12	6	36	38	28	346	29.5662	35.5169	1.13332	37.5699	20.7057	6.01707	0.128533	0.195895	0.183581	0.788066	1.84402	4.97924	1.60033	17.6271
WBGene00017585	195	0	0	0	0	0	0	0	0	0	0	0	0	0	0	0	0	0	1	0	2	0	0	0	0	0	0	0	0	1	0	0	0	0	0	0	0	0	0.210713	0.526581	0	0	0	0.245911	0
WBGene00017586	1208	0	1	1	9	1	12	19	27	7	18	73	3	17	22	11	1	4	18	2	27	0	2	74	35	13	2	2	1	21	5	0	0.234932	0.0224895	1.17539	1.68122	2.05565	0.67591	0.782324	1.23254	0.136835	3.25521	0.216142	0.833613	0.176917
WBGene00017588	342	0	0	0	0	0	1	0	0	0	0	0	0	0	0	0	0	0	0	0	0	0	0	0	0	0	0	0	0	0	0	0	0	0	0	0.0913589	0	0	0	0	0	0	0	0	0
WBGene00017595	546	0	0	0	0	0	0	3	1	1	3	5	0	4	9	3	1	7	21	4	31	10	39	107	54	19	14	23	22	224	6	0	0	0	0	0.286124	0.399828	0.451448	2.18238	3.29113	7.41717	10.6259	5.6428	19.6729	0.469705
WBGene00017596	393	0	0	0	0	0	0	0	0	0	1	1	1	13	9	1	0	3	16	3	30	13	27	102	63	19	9	15	19	131	2	0	0	0	0	0	0.138871	0.940803	1.98649	4.31113	8.41206	15.0908	5.71362	15.9842	0.217523
WBGene00017604	465	0	0	0	0	0	0	1	0	0	1	2	0	0	0	0	0	0	3	0	0	0	1	0	0	0	0	0	0	1	0	0	0	0	0	0.067193	0.176053	0	0.265091	0	0.177739	0	0	0.103124	0
WBGene00017611	348	0	0	0	0	0	6	6	1	4	6	43	0	7	4	4	0	0	8	0	3	0	2	15	5	0	0	0	0	4	1	0	0	0	0	1.52632	3.84231	0.664037	0.944576	0.4426	0.474991	1.85241	0	0.55118	0.122825
WBGene00017612	399	0	0	0	0	0	0	0	0	0	0	4	3	21	36	8	0	6	31	1	15	2	4	23	17	4	2	6	13	18	9	0	0	0	0	0	0.273566	2.62552	3.81026	2.05881	1.24283	3.5544	2.74841	2.16328	0.964132
WBGene00017629	897	0	0	0	0	0	0	1	1	0	0	0	0	0	2	1	0	1	2	1	7	0	2	14	6	6	0	1	2	15	0	0	0	0	0	0.069665	0	0.0515239	0.137422	0.457896	0.184277	0.934259	0.174648	0.801883	0
WBGene00017631	469	2	3	1	10	0	16	19	16	9	4	10	0	0	0	1	0	2	0	0	0	0	3	10	5	1	1	4	7	5	11	1.21589	1.81533	0.057926	3.02744	3.9972	0.814574	0.0328479	0.17522	0	0.528668	1.0996	1.33611	0.511222	1.00251
WBGene00017632	360	0	0	0	0	0	6	2	5	5	1	2	0	0	0	0	0	0	1	0	0	0	0	1	0	0	1	2	1	1	4	0	0	0	0	1.56224	0.227402	0	0.114136	0	0	0.0895331	0.58022	0.133202	0.474924
WBGene00017662	375	0	0	0	0	0	0	0	0	0	0	0	0	0	1	0	0	0	0	0	0	0	0	0	0	0	0	1	0	0	0	0	0	0	0	0	0	0.0410817	0	0	0	0	0.139253	0	0
WBGene00017668	521	0	0	0	0	0	1	0	2	0	0	1	2	19	14	4	1	1	7	0	0	0	0	83	51	16	0	1	0	28	1	0	0	0	0	0.179912	0.0523766	1.15321	0.709791	0	0	9.27982	0.10023	2.57711	0.0820406
WBGene00017670	543	0	0	0	0	0	0	0	0	0	0	0	0	0	0	0	0	1	0	0	0	0	0	0	0	0	0	0	0	0	0	0	0	0	0	0	0	0	0.0756704	0	0	0	0	0	0
WBGene00017680	778	0	0	0	0	0	0	0	3	3	1	4	2	17	35	5	1	29	50	3	36	3	14	9	5	1	12	13	17	9	6	0	0	0	0	0.240962	0.175374	1.16829	4.22509	2.57368	1.80594	0.621438	2.81906	0.554722	0.329639
WBGene00017701	150	0	1	0	0	0	0	0	0	0	0	0	0	2	2	3	0	0	0	0	3	0	0	0	0	0	0	0	0	2	0	0	1.89198	0	0	0	0	0.71893	0	1.02683	0	0	0	0.639368	0
WBGene00017704	519	0	0	0	2	0	6	3	10	4	0	4	0	3	0	0	0	0	0	0	1	0	2	3	1	1	0	0	0	0	0	0	0	0	0.547156	1.38464	0.210314	0.08905	0	0.0989241	0.318491	0.310519	0	0	0
WBGene00017708	689	132	105	10	62	0	36	28	42	24	3	57	12	60	131	19	2	22	40	12	83	10	59	95	67	18	51	110	157	144	385	54.6252	43.2492	0.394301	12.7768	5.89524	2.37633	4.9638	3.81669	7.07903	8.27684	8.42053	24.1015	10.022	23.8841
WBGene00017711	1024	0	0	0	3	0	10	12	8	4	5	18	8	95	150	27	6	23	47	9	59	0	22	52	18	7	4	6	9	25	22	0	0	0	0.415978	1.03742	0.612919	4.21248	3.04958	3.4094	1.77565	2.42369	0.968922	1.17072	0.91831
WBGene00017717	886	0	1	0	0	19	84	72	74	47	38	141	16	150	208	50	38	260	529	200	1250	416	1583	4018	2350	923	237	570	508	3434	566	0	0.320313	0	3.04487	9.76839	5.51308	7.37246	38.3529	84.0241	186.472	265.24	77.5046	185.857	27.3055
WBGene00017740	246	0	0	0	0	0	1	3	0	1	0	2	0	0	0	0	0	0	2	0	0	0	1	0	0	0	0	0	0	2	0	0	0	0	0	0.635056	0.221856	0	0.334057	0	0.335969	0	0	0.389859	0
WBGene00017790	360	0	0	0	0	0	2	1	0	1	0	5	0	3	6	1	0	2	2	1	5	0	0	1	3	0	0	2	0	0	0	0	0	0	0	0.347164	0.379003	0.427935	0.456545	0.855693	0	0.358132	0.29011	0	0
WBGene00017843	1779	293	278	104	287	4	454	443	438	232	43	158	0	6	20	5	0	1	4	0	1	2	4	42	29	10	56	162	180	5	1169	46.9602	44.3483	1.5882	23.2255	27.5214	3.08316	0.268452	0.115484	0.0288598	0.278747	1.46756	11.6827	0.134774	28.087
WBGene00017848	849	28	95	1	222	0	62	56	57	34	8	41	1	4	11	3	0	2	5	0	1	0	1	0	0	0	2	5	3	1	29	9.40348	31.7559	0.0319992	37.1274	7.69158	1.57494	0.344767	0.338779	0.060473	0.097348	0	0.615074	0.0564813	1.46001
WBGene00017862	417	0	0	0	0	0	1	0	0	0	0	0	0	0	0	0	0	0	2	0	0	0	0	0	0	0	0	0	0	0	0	0	0	0	0	0.0749275	0	0	0.19707	0	0	0	0	0	0
WBGene00017863	552	0	0	0	0	0	0	0	0	0	0	0	0	0	0	0	0	0	1	0	0	1	0	0	0	0	0	0	0	0	0	0	0	0	0	0	0	0	0.0744367	0	0.149725	0	0	0	0
WBGene00017890	585	0	0	0	0	0	2	2	3	1	3	17	0	2	5	1	0	1	3	0	1	1	1	0	0	0	1	4	1	0	4	0	0	0	0	0.427279	0.932931	0.210676	0.280951	0.0877634	0.282559	0	0.535588	0	0.292261
WBGene00017915	222	0	0	0	0	0	0	0	0	0	0	2	1	2	2	0	0	0	0	0	0	0	0	0	0	0	0	0	0	0	0	0	0	0	0	0	0.24584	0.346974	0	0	0	0	0	0	0
WBGene00017927	239	0	0	0	0	0	0	0	0	0	0	1	0	0	1	0	1	1	2	0	2	0	5	3	0	0	2	7	6	0	7	0	0	0	0	0	0.114177	0.0644588	0.687683	0.429637	1.72905	0.404585	3.27739	0	1.25189
WBGene00017930	952	20	52	4	64	1	212	195	200	111	89	546	0	10	12	4	2	2	14	0	9	1	4	7	10	2	11	24	47	2	112	5.99006	15.5015	0.114148	9.69449	23.5648	18.2017	0.420743	0.776894	0.485372	0.434078	0.643284	4.49793	0.100741	5.02861
WBGene00017941	565	0	0	0	0	1	2	1	2	1	1	4	0	0	7	1	0	1	1	1	6	1	3	0	3	3	2	6	4	3	5	0	0	0	0.251305	0.331803	0.241489	0.218133	0.145448	0.636091	0.585122	0.342286	1.10909	0.254616	0.378258
WBGene00017949	242	17	38	0	87	1	90	89	108	51	41	196	0	8	17	4	0	3	10	2	10	0	4	25	11	5	0	4	1	1	9	20.0296	44.5632	0	51.6317	43.6394	26.7244	1.84613	2.20726	2.54586	1.36609	5.46078	1.07892	0.198151	1.58962
WBGene00017952	469	149	87	3	179	3	275	241	240	130	13	60	30	156	221	48	2	14	49	5	39	8	29	246	123	57	11	33	45	129	157	90.5841	52.6447	0.173778	55.0995	59.0253	4.24742	14.9458	5.69464	4.8167	6.52024	29.2768	9.90952	13.1895	14.3085
WBGene00017953	750	0	0	0	0	0	0	0	1	0	0	0	0	0	2	0	0	1	1	0	1	1	0	0	0	0	0	0	1	0	0	0	0	0	0	0.0416597	0	0.0410817	0.109571	0.0684555	0.110198	0	0.0696264	0	0
WBGene00017966	686	0	0	0	0	0	1	0	0	0	0	0	0	0	0	0	0	0	1	0	0	0	0	0	0	0	0	0	0	0	1	0	0	0	0	0.0455463	0	0	0.0598966	0	0	0	0	0	0.0623078
WBGene00017986	1082	1115	1033	317	1358	15	620	733	679	355	45	223	5	33	61	18	2	2	15	1	25	15	75	223	98	34	99	266	544	183	4433	293.823	270.945	7.95937	180.174	68.929	6.75901	1.66586	0.721527	1.23372	6.87464	10.5752	43.8704	8.11029	175.121
WBGene00017987	327	0	0	0	0	0	2	0	0	1	1	2	0	2	8	0	1	1	5	0	1	0	1	2	2	0	1	1	0	2	4	0	0	0	0	0.286649	0.250351	0.471121	0.879582	0.157008	0.252748	0.394274	0.319387	0.293288	0.522852
WBGene00018010	1273	148	65	58	29	4	71	70	65	36	1	23	7	14	27	11	1	1	30	8	104	17	167	309	170	49	75	190	368	600	1467	33.1491	14.4908	1.23779	3.68073	5.93969	0.514468	0.714009	1.03287	4.51709	11.946	13.3688	25.9663	22.6014	49.2571
WBGene00018030	342	0	0	0	1	0	2	1	0	0	0	0	0	0	1	0	0	2	1	0	0	0	0	1	0	0	1	1	1	0	1	0	0	0	0.415167	0.274077	0	0.0450458	0.36043	0	0	0.0942454	0.458069	0	0.12498
WBGene00018038	816	0	1	0	3	1	4	9	5	4	1	8	0	9	22	2	1	5	6	0	5	0	2	4	2	2	0	3	3	0	17	0	0.347791	0	0.696015	0.842383	0.300973	0.623023	0.604251	0.314593	0.20257	0.315999	0.383969	0	0.890483
WBGene00018063	153	0	0	0	0	0	0	0	0	0	0	0	0	0	0	0	0	0	0	0	1	0	0	5	2	0	0	1	0	3	1	0	0	0	0	0	0	0	0	0.335566	0	1.47466	0.341306	0.940247	0.279367
WBGene00018066	696	0	0	0	0	0	0	1	0	0	2	1	0	4	1	0	0	2	7	0	0	0	0	0	1	0	0	0	2	1	0	0	0	0	0	0.0448919	0.117622	0.110673	0.531324	0	0	0.0463102	0.150057	0.0688974	0
WBGene00018086	327	0	0	0	1	0	0	1	0	1	0	2	0	0	0	0	0	0	2	0	0	0	0	0	0	0	0	0	1	0	0	0	0	0	0.434211	0.191099	0.1669	0	0.251309	0	0	0	0.159694	0	0
WBGene00018098	412	0	0	0	0	0	0	0	0	0	0	0	0	0	0	0	1	0	2	2	10	4	27	320	181	66	2	10	11	469	0	0	0	0	0	0	0	0	0.299192	1.49539	6.21869	44.358	2.91518	54.5868	0
WBGene00018116	423	2	1	0	6	0	1	1	1	0	0	1	1	0	0	1	0	1	1	1	0	1	2	1	1	0	2	0	5	2	2	1.34812	0.670916	0	2.014	0.221594	0.0645112	0.07284	0.194274	0.121375	0.586159	0.152397	0.864158	0.226726	0.202095
WBGene00018126	452	0	0	0	0	0	0	0	0	0	0	0	0	0	0	0	0	0	0	0	3	6	13	20	20	3	1	1	3	115	1	0	0	0	0	0	0	0	0	0.340763	3.47416	3.06631	0.577653	12.2003	0.0945645
WBGene00018127	852	0	1	0	0	0	1	1	2	1	0	1	0	0	0	0	0	1	3	0	24	12	63	257	144	58	6	12	19	625	2	0	0.333095	0	0	0.183361	0.0320284	0	0.192906	1.44624	7.27539	17.3644	2.26776	35.1765	0.100336
WBGene00018183	273	0	0	0	0	0	0	0	0	0	0	0	0	0	0	0	0	0	1	0	0	0	0	1	0	0	0	1	0	1	0	0	0	0	0	0	0	0	0.150509	0	0	0.118066	0.191281	0.175651	0
WBGene00018192	420	0	0	0	0	0	0	0	0	0	0	0	0	0	0	0	0	0	0	0	0	0	0	0	0	0	0	0	0	0	0	0	0	0	0	0	0	0	0	0	0	0	0	0	0
WBGene00018198	405	0	0	0	0	0	1	0	0	0	1	0	0	2	5	0	0	1	10	1	8	0	2	58	38	17	0	2	2	68	0	0	0	0	0	0.0771475	0.0673783	0.266271	1.116	1.14092	0.408141	8.9931	0.515751	8.0513	0
WBGene00018229	492	0	1	0	0	0	0	0	0	0	0	0	0	0	0	2	0	0	0	0	0	0	0	0	0	0	0	0	0	0	0	0	0.576824	0	0	0	0	0.0626246	0	0	0	0	0	0	0
WBGene00018231	517	0	0	0	0	0	0	2	0	1	0	1	0	0	0	0	0	0	0	0	0	0	0	0	0	0	1	0	0	0	0	0	0	0	0	0.181304	0.0527819	0	0	0	0	0	0.101005	0	0
WBGene00018234	354	0	0	0	0	2	4	3	1	0	0	2	0	1	1	1	0	1	1	0	1	0	0	32	13	4	0	1	0	14	0	0	0	0	0.802187	0.706096	0.154171	0.130556	0.232141	0.145033	0	4.46148	0.147514	1.89643	0
WBGene00018242	678	1	7	0	42	3	118	129	125	82	201	857	0	2	11	0	1	1	3	0	0	0	2	3	2	0	0	1	0	0	10	0.420541	2.93006	0	9.42392	20.922	42.5825	0.295389	0.303017	0	0.243801	0.237699	0.0770204	0	0.63043
WBGene00018252	341	2	3	1	13	0	76	61	91	40	28	119	2	4	7	2	0	2	2	0	1	0	0	5	2	0	1	4	2	1	32	1.6723	2.49675	0.0796695	5.413	24.556	11.7635	0.677668	0.481983	0.150562	0	0.661652	1.07196	0.140624	4.01109
WBGene00018276	495	0	0	0	0	0	2	0	0	0	0	0	0	0	2	0	0	0	1	0	0	0	0	0	0	0	0	0	0	0	0	0	0	0	0	0.126241	0	0.0622451	0.0830082	0	0	0	0	0	0
WBGene00018277	351	0	0	0	0	0	0	0	0	0	0	0	0	0	0	0	0	0	0	0	0	0	0	0	0	0	0	0	0	0	0	0	0	0	0	0	0	0	0	0	0	0	0	0	0
WBGene00018291	288	0	0	0	1	0	1	4	5	1	0	5	0	5	7	0	0	7	16	0	5	3	6	3	5	0	1	1	3	3	0	0	0	0	0.493011	1.19338	0.473754	0.641902	3.28142	0.891347	2.58276	0.895331	0.906594	0.499506	0
WBGene00018296	695	0	0	0	0	0	0	1	0	0	0	0	0	0	0	0	1	5	2	1	3	15	38	290	198	67	6	25	20	301	0	0	0	0	0	0.0449565	0	0	0.472967	0.295491	6.30269	25.7392	3.83196	20.768	0
WBGene00018297	583	0	0	1	0	1350	3064	3155	3210	1429	134	705	0	3	7	0	2498	8389	44092	882	4393	1026	10041	2357	967	482	171	280	631	321	120	0	0	0.0465992	328.786	581.913	39.2707	0.264248	3874.84	464.54	1568.9	210.42	96.9157	26.4027	8.79791
WBGene00018320	330	0	0	0	0	0	0	0	2	0	0	0	0	0	0	0	0	0	0	0	0	0	0	1	0	0	0	0	0	0	0	0	0	0	0	0.189362	0	0	0	0	0	0.0976725	0	0	0
WBGene00018322	717	0	0	0	0	0	0	0	2	0	0	1	0	1	0	2	0	1	0	0	19	1	2	13	8	7	2	2	1	16	1	0	0	0	0	0.0871541	0.0380589	0.0644588	0.0573069	1.36052	0.345809	1.25871	0.364155	1.07007	0.0596139
WBGene00018329	223	2	0	0	2	0	2	1	0	0	0	0	0	1	0	0	0	0	1	0	0	0	0	0	0	0	0	0	0	1	0	2.55719	0	0	1.27343	0.420333	0	0.0690836	0.184256	0	0	0	0	0.215034	0
WBGene00018382	465	0	0	0	0	0	0	0	0	0	0	3	0	0	0	0	0	3	4	0	0	0	0	1	0	0	0	0	0	0	0	0	0	0	0	0	0.176053	0	0.618545	0	0	0.069316	0	0	0
WBGene00018387	649	1	3	0	9	0	13	11	12	3	3	39	0	0	1	0	1	0	3	0	0	0	0	1	0	0	0	0	0	0	4	0.439333	1.31185	0	1.969	1.87757	1.76596	0.0237375	0.253245	0	0	0.049664	0	0	0.26344
WBGene00018394	820	2	8	1	8	1	19	6	10	11	0	8	1	7	7	2	0	3	10	4	11	13	90	235	105	59	7	20	30	238	4	0.695432	2.76875	0.0331309	1.55839	1.75275	0.266227	0.319385	0.651412	0.939176	10.3815	15.6836	3.62991	13.918	0.208503
WBGene00018425	334	0	0	0	1	0	7	12	6	3	5	16	0	0	2	1	1	0	0	3	41	6	23	124	77	48	4	8	15	154	7	0	0	0	0.425111	2.61932	1.71573	0.138374	0.123021	6.76357	7.17606	24.0292	4.22136	22.1099	0.895815
WBGene00018433	828	4	2	0	5	0	1	0	0	3	1	0	0	0	0	0	0	2	5	0	0	0	0	2	0	0	1	6	9	0	26	1.37743	0.685501	0	0.85741	0.150941	0.0329568	0	0.347371	0	0	0.0778549	1.00908	0	1.34218
WBGene00018434	1495	0	0	0	0	0	1	1	1	0	0	2	0	0	4	0	0	6	6	0	0	0	0	0	0	1	0	0	0	0	0	0	0	0	0	0.0626985	0.036506	0.0412191	0.329812	0	0	0.0215598	0	0	0
WBGene00018446	1871	273	345	50	646	2	498	477	522	243	115	540	1	17	24	6	1	5	16	0	15	2	11	25	17	1	21	66	87	12	677	41.6033	52.3303	0.726011	49.1756	29.0571	9.55307	0.395228	0.483142	0.411611	0.574254	0.740766	4.85636	0.307553	15.4661
WBGene00018454	553	1	1	0	6	0	7	4	2	1	2	2	0	0	0	0	0	0	0	0	0	0	0	0	0	0	0	0	0	0	2	0.515601	0.513196	0	1.54055	0.791006	0.197383	0	0	0	0	0	0	0	0.154587
WBGene00018490	594	0	0	0	1	0	1	2	1	0	0	5	0	0	0	0	0	3	0	0	1	0	0	1	1	0	2	0	0	1	1	0	0	0	0.239035	0.210402	0.229699	0	0.20752	0.0864337	0	0.108525	0.175824	0.0807283	0.0719582
WBGene00018493	1200	0	0	0	0	0	1	2	0	0	0	1	0	0	0	0	0	2	7	0	0	6	17	77	42	17	0	6	2	52	1	0	0	0	0	0.0781119	0.0227402	0	0.308168	0	1.5841	3.65295	0.348132	2.07795	0.0356193
WBGene00018497	398	0	0	0	0	0	0	0	2	0	1	3	0	0	0	0	0	2	3	0	1	4	51	176	75	31	8	13	14	306	0	0	0	0	0	0.157009	0.274254	0	0.516194	0.128999	11.4213	22.8377	4.5922	36.8681	0
WBGene00018500	315	0	0	0	0	0	1	1	3	2	0	6	0	0	0	0	0	0	0	0	0	2	10	168	74	25	3	2	1	112	0	0	0	0	0	0.694328	0.519776	0	0	0	3.14851	27.3204	0.994663	17.0498	0
WBGene00018507	540	0	0	0	0	0	0	1	2	0	0	0	0	0	0	0	0	1	2	0	0	0	3	15	10	2	0	0	0	15	2	0	0	0	0	0.173582	0	0	0.228272	0	0.459158	1.6116	0	1.33202	0.158308
WBGene00018536	585	0	0	0	0	2	0	5	3	1	3	1	0	0	1	1	0	2	2	0	1	0	1	1	0	0	0	0	0	0	0	0	0	0	0.485426	0.480689	0.186586	0.0526689	0.280951	0.0877634	0.141279	0.0550973	0	0	0
WBGene00018537	726	0	0	1	1	0	3	1	3	1	0	0	0	0	0	0	0	3	7	0	2	0	3	5	1	0	1	1	2	1	1	0	0	0.0374205	0.195574	0.344295	0	0	0.565965	0.141437	0.341523	0.266379	0.287713	0.0660504	0.0588749
WBGene00018565	517	0	0	0	1	1	2	4	5	1	2	3	9	27	38	19	8	28	103	0	6	1	1	5	3	3	0	0	0	1	0	0	0	0	0.549273	0.725217	0.263909	2.77123	11.0471	0.595841	0.319723	0.685786	0	0.0927517	0
WBGene00018570	186	0	0	0	0	0	0	0	0	0	0	0	0	0	0	0	0	0	0	0	0	0	0	0	0	0	0	0	0	0	0	0	0	0	0	0	0	0	0	0	0	0	0	0	0
WBGene00018574	510	0	0	0	0	0	0	0	0	0	0	0	0	0	0	0	1	4	3	2	7	2	8	25	10	3	1	2	0	44	0	0	0	0	0	0	0	0	0.644534	0.906028	1.62056	2.40159	0.307175	4.13709	0
WBGene00018578	1847	72	89	23	177	4	339	330	358	162	191	996	25	223	343	61	14	82	217	17	137	6	30	46	26	12	61	161	166	54	434	11.1149	13.6751	0.338304	13.9143	20.1137	17.5372	5.43827	6.96311	4.28078	1.61091	1.46588	10.9698	1.40197	10.0436
WBGene00018596	204	0	0	0	0	0	0	0	0	0	0	1	0	2	2	0	0	0	1	0	0	0	1	0	0	0	0	0	0	0	0	0	0	0	0	0	0.133766	0.302072	0.201417	0	0.405139	0	0	0	0
WBGene00018670	447	0	2	0	3	0	3	2	1	1	0	5	0	2	2	2	3	4	8	1	5	2	5	4	2	0	3	6	6	4	7	0	1.26979	0	0.952933	0.489291	0.305237	0.206787	1.37883	0.689149	1.29427	0.432643	1.75234	0.429106	0.669356
WBGene00018687	360	0	1	0	1	0	0	1	0	2	0	3	3	1	2	0	0	0	0	0	0	1	1	11	3	2	0	5	1	26	2	0	0.788326	0	0.394408	0.260373	0.227402	0.256761	0	0	0.459158	1.43253	0.87033	3.46324	0.237462
WBGene00018688	541	5	7	0	22	0	22	26	20	9	18	72	1	4	11	1	0	0	5	1	11	1	2	27	12	2	0	6	4	38	2	2.63519	3.67205	0	5.77396	4.44704	4.53963	0.484096	0.379751	1.13882	0.458309	2.44271	0.965246	3.36821	0.158015
WBGene00018691	597	0	0	0	0	0	2	1	2	0	0	1	0	0	0	0	1	1	5	0	0	0	1	0	0	0	0	0	0	0	0	0	0	0	0	0.261681	0.0457089	0	0.481781	0	0.13844	0	0	0	0
WBGene00018693	720	0	0	0	0	0	0	0	0	0	0	4	1	4	9	1	0	0	5	0	3	1	1	9	5	1	0	0	0	3	0	0	0	0	0	0	0.151601	0.320951	0.285341	0.213923	0.229579	0.671498	0	0.199803	0
WBGene00018751	972	0	0	0	3	0	8	3	11	1	15	65	0	1	0	0	1	4	4	0	0	0	0	13	7	4	0	0	1	14	0	0	0	0	0.438232	0.739331	2.24594	0.0158494	0.380454	0	0	0.79585	0.0537241	0.690676	0
WBGene00018752	828	0	0	0	0	0	1	9	12	4	5	38	1	7	9	0	1	7	17	2	6	1	4	0	1	0	0	4	3	2	3	0	0	0	0	0.981116	1.41714	0.3163	1.24061	0.496054	0.499085	0.0389274	0.441472	0.115828	0.154867
WBGene00018759	243	0	0	0	0	0	0	0	0	0	0	0	0	0	0	0	0	0	0	0	0	0	0	0	0	0	0	0	0	0	0	0	0	0	0	0	0	0	0	0	0	0	0	0	0
WBGene00018767	1168	0	6	1	9	0	10	12	12	4	3	11	0	0	0	0	2	5	8	1	9	3	10	3	0	2	5	9	11	2	8	0	1.45786	0.0232597	1.09408	1.01652	0.327085	0	0.527685	0.439569	0.919889	0.137979	1.11772	0.0821106	0.292761
WBGene00018768	384	0	0	0	0	0	1	0	1	1	0	4	0	0	0	1	0	3	1	0	0	0	1	1	0	0	1	2	6	0	1	0	0	0	0	0.2441	0.284252	0.0401189	0.428011	0	0.21523	0.0839373	1.2239	0	0.11131
WBGene00018770	408	0	0	0	0	0	7	8	7	2	1	5	0	0	0	0	0	1	2	0	2	0	6	4	0	0	2	6	5	0	1	0	0	0	0	1.83793	0.401298	0	0.302125	0.251675	1.21542	0.315999	1.66387	0	0.104763
WBGene00018795	543	32	82	2	70	2	124	110	135	60	14	83	1	44	50	12	2	9	39	8	41	5	19	42	21	9	12	36	36	55	103	16.8031	42.857	0.100064	18.827	24.6851	4.87469	3.03574	3.78352	4.63304	3.65297	4.27385	8.0782	4.85708	8.10782
WBGene00018805	1015	0	0	0	1	0	2	3	2	1	2	14	0	17	16	5	1	3	15	2	26	3	16	2	2	1	9	19	43	37	55	0	0	0	0.139889	0.246264	0.430159	0.576763	0.769154	1.41632	1.54711	0.158778	3.65282	1.74803	2.31613
WBGene00018806	977	287	198	48	281	4	126	159	147	83	53	222	16	70	130	20	2	17	61	7	98	17	123	47	25	8	101	279	340	88	1018	83.7579	57.5147	1.33473	41.4189	16.4699	7.68092	3.72132	3.36451	5.51778	11.8432	2.63926	38.4834	4.31917	44.5369
WBGene00018817	138	3	4	1	9	2	11	15	12	4	6	17	1	29	61	15	1	9	11	1	14	0	8	11	4	1	6	14	18	28	137	6.19841	8.22601	0.196865	11.3178	9.50927	4.54804	11.8333	6.25268	5.58061	4.79121	3.73703	14.3794	9.72952	42.4334
WBGene00018822	483	0	0	0	0	0	4	2	3	2	1	3	0	0	0	0	0	0	2	0	0	0	1	2046	1169	487	0	3	2	2885	0	0	0	0	0	0.711578	0.225989	0	0.170141	0	0.171115	247.045	0.540578	286.425	0
WBGene00018834	216	0	0	0	1	0	1	1	1	0	0	1	0	1	1	0	0	2	5	0	2	0	1	0	1	0	2	0	0	1	0	0	0	0	0.657347	0.433955	0.126334	0.142645	1.33159	0.475385	0.382632	0.149222	0.483517	0.222003	0
WBGene00018851	357	0	0	0	0	1	0	1	0	0	0	2	2	6	13	1	0	3	4	2	11	3	6	14	4	1	4	10	8	9	7	0	0	0	0.397723	0.0875203	0.152875	0.949368	0.805667	1.86958	2.08357	1.71542	3.21803	1.20889	0.838101
WBGene00018868	267	0	0	0	0	0	2	2	0	0	1	1	0	0	0	0	0	1	4	1	1	1	0	0	0	0	0	0	0	0	0	0	0	0	0	0.468086	0.204406	0	0.769458	0.384581	0.309545	0	0	0	0
WBGene00018875	276	0	0	0	0	0	0	0	1	0	0	0	0	0	0	0	0	0	1	0	0	0	0	0	0	0	0	0	0	0	0	0	0	0	0	0.113206	0	0	0.148873	0	0	0	0	0	0
WBGene00018876	279	0	0	0	0	0	0	0	1	0	0	0	0	0	0	0	0	0	3	0	0	0	0	0	0	0	0	0	0	0	0	0	0	0	0	0.111988	0	0	0.441818	0	0	0	0	0	0
WBGene00018881	312	0	2	0	0	0	1	3	0	0	1	0	0	0	1	0	0	0	4	0	1	0	0	0	1	0	0	0	0	0	0	0	1.81921	0	0	0.400574	0.0874623	0.0493771	0.526783	0.164556	0	0.103307	0	0	0
WBGene00018882	294	0	0	0	0	0	0	0	0	0	0	0	0	1	0	0	0	0	7	0	0	0	0	0	0	0	0	0	0	0	0	0	0	0	0	0	0	0.0524002	0.97831	0	0	0	0	0	0
WBGene00018883	342	0	0	0	0	0	0	0	0	0	0	0	0	1	1	1	0	1	3	0	0	0	0	0	1	0	0	0	0	0	0	0	0	0	0	0	0	0.135137	0.480574	0	0	0.0942454	0	0	0
WBGene00018884	1272	0	0	0	1	0	1	0	1	1	1	1	1	1	1	1	0	2	9	0	0	0	0	4	3	0	0	0	0	0	0	0	0	0	0.111625	0.0736905	0.042906	0.0484454	0.35533	0	0	0.177377	0	0	0
WBGene00018888	426	0	0	0	0	0	1	0	0	0	0	0	0	0	0	0	0	0	2	0	0	0	0	0	0	0	0	0	0	0	0	0	0	0	0	0.0733445	0	0	0.192906	0	0	0	0	0	0
WBGene00018927	381	0	0	0	1	0	1	1	5	2	5	8	0	0	1	0	0	2	4	0	2	1	0	0	0	0	0	0	0	0	0	0	0	0	0.372669	0.738065	0.931094	0.0404348	0.647071	0.26951	0.216925	0	0	0	0
WBGene00018929	719	0	0	0	0	0	0	0	0	0	0	0	0	0	0	0	0	0	0	0	0	0	0	0	0	0	0	0	0	0	0	0	0	0	0	0	0	0	0	0	0	0	0	0	0
WBGene00018938	861	0	0	0	0	0	0	0	0	0	0	0	0	0	0	0	0	2	4	0	2	0	0	3	1	1	0	0	0	1	0	0	0	0	0	0	0	0	0.286335	0.11926	0	0.187177	0	0.0556941	0
WBGene00018940	501	0	0	0	0	0	0	0	1	0	0	0	0	0	0	0	1	1	1	0	0	0	0	2	0	0	0	0	0	0	0	0	0	0	0	0.0623648	0	0	0.246042	0	0	0.12867	0	0	0
WBGene00018941	1163	0	0	0	0	0	1	0	0	0	0	0	0	0	5	1	1	3	5	0	6	1	0	1	0	1	0	0	0	1	2	0	0	0	0	0.0268657	0	0.0794789	0.317972	0.264875	0.0710649	0.0554289	0	0.0412318	0.073505
WBGene00018942	636	0	0	0	0	0	1	0	0	0	0	0	0	0	4	0	1	0	2	0	0	0	0	0	0	0	0	0	0	0	0	0	0	0	0	0.049127	0	0.0968909	0.193816	0	0	0	0	0	0
WBGene00018944	195	1	0	1	1	0	2	1	0	1	0	0	0	0	0	0	0	0	1	0	0	0	0	1	0	0	0	0	0	0	1	1.46219	0	0.13932	0.728139	0.640918	0	0	0.210713	0	0	0.165292	0	0	0.219196
WBGene00018945	210	0	0	0	0	2	10	9	9	2	0	2	0	5	9	3	2	3	21	1	13	6	15	21541	11455	4619	1	4	3	2760	4	0	0	0	1.35226	4.46354	0.259888	1.24712	5.08721	3.42277	8.26485	5773.35	1.98933	630.234	0.814156
WBGene00018968	652	0	0	0	0	0	0	1	1	0	0	7	0	9	9	2	0	3	7	0	1	1	5	242	122	59	0	2	1	2571	1	0	0	0	0	0.0958428	0.292972	0.472566	0.6302	0.0787448	0.760569	20.9112	0.240275	189.089	0.065557
WBGene00018981	687	0	2	0	0	0	0	0	0	0	0	1	0	0	0	0	0	1	0	0	3	6	21	123	75	24	0	3	4	121	1	0	0.826193	0	0	0	0.0397209	0	0.0598094	0.224199	3.24819	10.4156	0.53208	8.4458	0.0622171
WBGene00019044	729	3	8	1	33	0	13	16	22	4	0	13	0	0	0	0	0	0	0	0	0	0	2	0	0	0	0	5	14	0	15	1.17336	3.11437	0.0372665	6.4274	2.35729	0.486621	0	0	0	0.226745	0	1.36101	0	0.879489
WBGene00019052	513	0	0	0	0	0	0	0	0	2	0	1	0	0	0	0	0	1	1	0	0	0	1	0	0	0	0	0	0	0	0	0	0	0	0	0.121812	0.0531934	0	0.160191	0	0.161108	0	0	0	0
WBGene00019063	1392	0	0	0	0	0	3	6	1	4	2	6	1	1	4	0	1	5	12	3	7	29	97	494	282	137	21	47	87	1111	1	0	0	0	0	0.314243	0.156829	0.0664037	0.531324	0.368833	7.48111	21.1406	5.81471	38.2725	0.0307063
WBGene00019070	819	0	0	0	0	0	0	0	0	0	0	0	0	0	0	0	0	0	0	0	0	0	0	0	0	0	0	0	0	0	0	0	0	0	0	0	0	0	0	0	0	0	0	0	0
WBGene00019083	354	0	0	0	0	0	0	0	1	0	0	0	0	0	0	0	0	0	0	0	0	0	0	0	0	0	0	0	0	0	0	0	0	0	0	0.088262	0	0	0	0	0	0	0	0	0
WBGene00019134	366	1	1	0	4	0	13	12	8	5	1	7	1	8	8	2	0	0	3	0	2	0	5	11	1	0	2	2	8	11	26	0.779036	0.775402	0	1.55177	3.24399	0.596464	0.799747	0.336795	0.280555	1.12908	1.05678	1.71213	1.4412	3.0364
WBGene00019137	651	0	0	0	0	0	0	1	2	0	0	0	0	0	0	0	1	4	12	0	0	0	0	1	0	0	0	0	0	0	0	0	0	0	0	0.143985	0	0	1.07299	0	0	0.0495114	0	0	0
WBGene00019171	297	0	0	0	1	0	0	0	1	0	0	1	0	0	0	1	1	5	7	0	10	0	1	10	2	1	4	17	26	2	8	0	0	0	0.478071	0.105201	0.0918796	0.0518709	1.79851	1.72867	0.278278	1.41082	8.26374	0.322913	1.15133
WBGene00019176	771	0	0	0	0	0	4	5	2	1	5	29	3	30	49	13	4	15	43	8	57	4	23	31	27	9	3	11	20	20	6	0	0	0	0	0.4863	1.20337	1.89823	3.30418	4.32841	2.8943	2.80096	2.30282	1.24391	0.332632
WBGene00019189	759	0	0	0	0	0	0	0	0	0	0	0	0	0	0	0	0	0	0	0	0	0	0	0	0	0	0	0	0	0	0	0	0	0	0	0	0	0	0	0	0	0	0	0	0
WBGene00019193	489	0	0	0	0	0	0	0	0	0	0	0	0	0	0	0	0	0	1	0	0	1	3	5	6	2	0	0	1	1	0	0	0	0	0	0	0	0	0.0840267	0	0.676061	0.856881	0.106789	0.0980626	0
WBGene00019194	259	0	0	0	0	0	0	0	0	0	0	0	0	0	0	0	0	0	0	0	0	0	0	0	0	0	0	0	0	0	0	0	0	0	0	0	0	0	0	0	0	0	0	0	0
WBGene00019201	483	0	0	0	0	0	0	0	0	0	0	0	0	0	0	0	0	0	2	0	0	0	0	1	0	0	0	0	0	0	0	0	0	0	0	0	0	0	0.170141	0	0	0.0667328	0	0	0
WBGene00019251	588	0	0	0	0	0	0	0	0	0	0	0	0	1	8	2	0	3	7	0	0	0	0	4	2	0	0	0	0	3	1	0	0	0	0	0	0	0.288201	0.698793	0	0	0.328897	0	0.244656	0.0726925
WBGene00019266	458	5	6	1	36	1	25	23	33	11	9	49	5	15	37	9	0	10	16	2	9	2	1	7	1	0	1	7	11	2	23	3.11274	3.71787	0.0593173	11.4706	6.27624	3.45571	2.22003	2.33257	1.2331	0.541365	0.563003	2.16632	0.2094	2.14649
WBGene00019267	286	0	0	0	0	0	0	0	1	0	0	0	0	0	1	0	0	0	3	0	0	0	0	4	1	1	0	2	1	0	3	0	0	0	0	0.109247	0	0.0538659	0.431004	0	0	0.676194	0.54776	0	0.448355
WBGene00019281	513	1	2	1	1	0	0	0	1	0	0	1	0	4	1	0	0	5	4	0	0	0	0	2	0	0	0	0	0	0	3	0.555803	1.10642	0.0529577	0.276778	0.060906	0.0531934	0.150153	0.72086	0	0	0.125661	0	0	0.24996
WBGene00019302	375	0	0	0	0	0	8	4	2	3	5	45	3	16	30	4	0	8	19	1	11	2	15	54	26	10	1	4	6	39	4	0	0	0	0	1.41643	3.63843	2.17733	2.95841	1.64293	3.74673	7.73566	1.53178	4.98707	0.455927
WBGene00019303	318	0	0	0	0	1	4	1	0	0	6	30	0	12	20	1	2	1	9	0	9	2	7	11	7	3	1	2	2	10	3	0	0	0	0.4465	0.49127	3.08923	1.5987	1.55053	1.45306	2.33911	2.12852	0.821066	1.50794	0.403237
WBGene00019309	702	0	0	0	0	0	0	2	0	0	0	6	0	1	3	0	0	2	3	1	1	0	0	1	0	0	0	0	0	0	2	0	0	0	0	0.0890164	0.233233	0.0877815	0.292657	0.146272	0	0.0459144	0	0	0.121775
WBGene00019312	591	2	1	0	26	0	7	4	13	6	29	86	3	6	15	6	0	0	0	0	1	0	0	0	0	0	0	0	0	0	0	0.964897	0.480198	0	6.24647	1.58603	5.30989	0.782013	0	0.0868724	0	0	0	0	0
WBGene00019316	360	2	3	1	5	0	11	10	8	4	6	22	0	7	8	1	0	4	5	2	6	0	5	5	1	0	1	7	7	1	10	1.58404	2.36498	0.0754648	1.97204	2.8641	2.12242	0.684696	1.02723	1.14092	1.1479	0.537199	2.17583	0.133202	1.18731
WBGene00019340	565	0	0	0	0	0	1	1	1	0	0	0	0	0	0	0	1	1	1	2	0	0	3	6	2	2	1	0	2	3	1	0	0	0	0	0.165901	0	0	0.218172	0.18174	0.438841	0.570476	0.277273	0.254616	0.0756516
WBGene00019350	729	0	2	0	0	0	0	0	0	1	0	2	0	2	6	0	1	2	6	1	13	0	2	3	2	0	0	1	1	11	2	0	0.778593	0	0	0.0428597	0.0748648	0.169061	0.507272	0.985984	0.226745	0.221069	0.143264	0.723565	0.117265
WBGene00019356	491	0	0	0	0	0	0	1	0	0	0	0	0	0	0	0	0	0	2	0	3	4	32	193	100	35	4	12	18	229	0	0	0	0	0	0.0636349	0	0	0.167369	0.313696	6.05976	21.5317	3.61604	22.3649	0
WBGene00019359	576	0	0	0	0	0	2	1	0	0	0	2	0	1	0	0	3	0	5	0	1	0	0	0	0	0	0	0	0	0	0	0	0	0	0	0.162733	0.0947508	0.0267459	0.570681	0.0891347	0	0	0	0	0
WBGene00019371	528	0	0	0	0	0	1	0	0	0	0	1	0	1	0	0	0	0	0	0	0	0	1	0	0	0	0	0	0	0	0	0	0	0	0	0.0591757	0.0516823	0.0291774	0	0	0.156531	0	0	0	0
WBGene00019372	1374	0	0	0	0	5	7	7	5	2	7	26	1	7	12	3	6	51	90	4	32	10	57	79	53	20	10	29	26	183	0	0	0	0	0.516692	0.47754	0.655394	0.257882	4.39599	1.34519	4.03016	3.56569	2.47037	6.3867	0
WBGene00019423	983	0	3	0	5	0	6	5	9	3	1	21	1	13	16	1	1	5	8	0	2	0	2	23	9	7	0	0	1	11	0	0	0.866116	0	0.722213	0.731057	0.610723	0.485834	0.585195	0.104459	0.168156	1.27878	0.0531229	0.536601	0
WBGene00019443	558	0	0	0	1	0	0	0	1	0	0	0	0	1	0	0	0	0	2	0	1	0	0	3	1	2	0	0	0	1	0	0	0	0	0.254457	0.0559942	0	0.0276087	0.147273	0.09201	0	0.34658	0	0.0859366	0
WBGene00019463	654	2	2	0	1	0	9	10	8	6	9	26	3	25	69	11	2	15	40	2	23	5	13	43	17	13	3	8	11	46	22	0.871948	0.867882	0	0.217106	1.57657	1.46038	2.54405	3.58115	1.9626	2.27473	3.59775	1.75663	3.37281	1.43784
WBGene00019468	517	0	0	0	6	26	310	274	296	148	592	2830	65	461	601	172	89	515	1484	104	1106	53	330	1135	636	245	90	233	280	526	335	0	0	0	8.78837	62.1269	180.62	38.7078	165.946	120.161	61.227	125.686	60.9063	48.7874	27.6963
WBGene00019495	949	0	1	0	3	9	14	11	16	8	51	237	629	4887	7839	1705	262	1717	3722	647	4890	274	1174	587	308	141	267	625	622	65	262	0	0.299049	0	1.79541	1.61327	8.28136	244.477	246.837	299.556	126.106	35.1868	83.3096	3.28443	11.8005
WBGene00019501	362	0	0	0	0	0	0	0	0	0	0	1	0	2	4	0	0	5	4	0	7	8	25	188	113	48	3	20	23	500	0	0	0	0	0	0	0.0753819	0.255342	1.02155	0.992794	7.53425	31.0744	6.63567	66.2329	0
WBGene00019502	402	0	0	0	0	0	0	0	0	0	1	1	0	0	0	0	0	1	2	0	0	0	0	0	0	0	0	0	0	2	0	0	0	0	0	0	0.135762	0	0.306635	0	0	0	0	0.23857	0
WBGene00019533	452	2	2	0	4	0	21	25	28	12	0	0	0	0	3	1	0	1	13	4	1	0	4	14	3	2	1	2	0	7	2	1.26162	1.25574	0	1.25652	5.9448	0	0.136333	1.27267	0.567938	0.731402	1.35488	0.346592	0.742629	0.189129
WBGene00019534	462	0	0	0	0	0	0	0	0	0	0	0	0	0	0	0	0	0	1	0	2	0	1	0	0	0	0	0	1	0	0	0	0	0	0	0	0	0	0.0889373	0.222258	0.178893	0	0.11303	0	0
WBGene00019541	405	2	2	0	10	1	7	9	12	7	11	30	0	10	19	3	0	13	22	3	16	2	17	108	40	17	2	12	16	40	5	1.40803	1.40147	0	3.85644	2.70016	2.76251	1.21724	3.5509	2.40862	3.87733	13.1315	3.86814	4.73606	0.527693
WBGene00019551	618	0	0	0	0	2	3	4	0	1	0	4	2	13	30	10	1	2	17	0	1	0	3	2	0	3	0	1	4	3	5	0	0	0	0.459505	0.404463	0.176623	1.37105	1.32974	0.083077	0.401206	0.260776	0.42249	0.23278	0.345819
WBGene00019552	333	0	0	0	0	0	0	0	0	0	0	0	1	2	2	1	1	2	7	0	0	0	0	0	0	0	0	0	1	0	0	0	0	0	0	0	0	0.277579	1.23391	0	0	0	0.156816	0	0
WBGene00019553	324	0	0	0	3	1	0	1	2	0	1	0	0	5	4	1	0	0	1	0	0	0	0	0	1	1	0	0	0	0	0	0	0	0	1.75293	0.289303	0.0842229	0.475483	0.126818	0	0	0.198962	0	0	0
WBGene00019574	330	0	0	0	0	0	0	0	0	0	0	0	0	0	0	0	0	0	0	0	0	0	0	0	0	0	0	0	0	0	0	0	0	0	0	0	0	0	0	0	0	0	0	0	0
WBGene00019575	273	0	0	0	0	0	0	1	0	0	1	0	0	0	0	1	0	1	4	1	6	2	3	4	2	1	0	1	6	1	0	0	0	0	0	0.11445	0.0999569	0.056431	0.752546	1.31645	1.51371	0.826459	1.33897	0.175651	0
WBGene00019583	438	0	0	0	0	0	2	2	0	2	0	0	0	0	0	0	0	1	4	0	0	0	0	0	0	0	0	0	0	0	0	0	0	0	0	0.42801	0	0	0.469053	0	0	0	0	0	0
WBGene00019598	891	12	23	5	82	2	194	165	165	81	114	584	21	86	158	53	10	50	137	38	299	34	210	149	77	38	107	281	366	264	352	3.8401	7.32586	0.152454	13.386	21.2156	21.3773	5.49831	9.08478	19.4188	22.6332	9.5502	44.1905	14.2082	16.8862
WBGene00019602	252	0	0	0	0	0	0	0	0	0	0	0	0	0	0	0	0	0	0	0	0	0	0	0	0	0	0	0	0	0	0	0	0	0	0	0	0	0	0	0	0	0	0	0	0
WBGene00019621	497	0	0	0	0	0	0	0	0	0	0	1	0	0	1	1	0	2	6	0	8	0	1	0	0	0	0	0	0	2	0	0	0	0	0	0	0.0549059	0.0619946	0.661393	0.826424	0.166295	0	0	0.192968	0
WBGene00019622	343	0	0	0	0	0	0	0	0	0	0	0	0	1	0	0	0	1	0	0	1	0	4	33	14	8	18	32	34	12	81	0	0	0	0	0	0	0.0449144	0.119793	0.149684	0.96383	5.16838	12.7885	1.67764	10.0939
WBGene00019638	366	0	0	0	0	0	0	3	1	0	1	2	0	0	0	0	1	3	4	0	1	0	1	2	0	1	0	2	4	3	1	0	0	0	0	0.341473	0.223674	0	0.898121	0.140278	0.225815	0.264196	0.856063	0.393054	0.116785
WBGene00019639	671	0	0	0	0	0	4	1	0	0	2	3	0	0	0	0	0	1	2	0	2	0	1	0	0	0	0	1	1	0	0	0	0	0	0	0.232822	0.20334	0	0.183707	0.15303	0.123172	0	0.155648	0	0
WBGene00019661	901	0	4	1	16	4	124	120	124	71	117	493	4	27	40	10	3	14	32	1	28	4	11	222	121	39	4	5	3	222	24	0	1.25992	0.0301524	3.15177	15.2236	18.4748	1.38497	2.23459	1.6525	1.37595	13.6655	0.695492	11.8152	1.13855
WBGene00019670	363	0	0	0	0	0	0	0	0	0	0	0	0	0	0	0	0	0	2	0	0	0	1	0	0	0	0	0	0	0	0	0	0	0	0	0	0	0	0.226386	0	0.227682	0	0	0	0
WBGene00019681	246	0	0	0	0	0	0	1	0	1	0	0	0	0	0	0	0	1	2	0	0	1	6	189	86	37	1	1	2	86	0	0	0	0	0	0.254022	0	0	0.501086	0	2.35179	40.8795	0.849103	16.7639	0
WBGene00019684	469	0	0	0	0	0	0	0	0	0	0	0	0	0	0	0	0	1	4	0	0	2	9	2498	1276	519	2	4	8	9822	21	0	0	0	0	0	0	0	0.438049	0	1.93845	295.035	1.5588	1004.24	1.91387
WBGene00019714	192	0	0	0	0	0	0	0	0	1	0	0	0	0	0	0	0	3	4	0	0	0	0	0	0	0	0	0	0	1	0	0	0	0	0	0.162733	0	0	1.49804	0	0	0	0	0.249753	0
WBGene00019728	464	0	0	0	0	0	0	0	2	1	1	3	0	0	0	0	0	0	0	6	32	11	54	27	4	2	11	30	38	2	20	0	0	0	0	0.202014	0.235243	0	0	4.2047	11.5779	2.29236	8.89088	0.206692	1.84238
WBGene00019758	492	0	0	0	0	0	1	2	0	1	1	0	0	0	0	0	0	0	0	0	0	0	0	0	0	0	0	0	0	1	0	0	0	0	0	0.254022	0.0554639	0	0	0	0	0	0	0.0974647	0
WBGene00019788	177	0	1	0	1	0	0	3	2	0	0	2	0	0	0	0	0	0	0	0	1	0	0	0	0	0	0	0	0	0	0	0	1.60337	0	0.802187	0.88262	0.308342	0	0	0.290066	0	0	0	0	0
WBGene00019793	1412	5	19	0	73	0	28	19	32	11	2	23	0	0	0	4	0	2	4	0	0	0	0	51	16	7	0	0	0	43	4	1.00966	3.8188	0	7.34069	1.99152	0.483149	0.0436421	0.174599	0	0	1.68921	0	1.46031	0.121085
WBGene00019794	1886	0	0	0	1	0	1	1	1	0	0	0	0	0	0	0	0	3	10	0	0	0	0	6	2	3	2	7	13	5	21	0	0	0	0.0752848	0.0497	0	0	0.283222	0	0	0.187991	0.609139	0.127128	0.475931
WBGene00019795	1459	40	21	17	28	1	44	39	34	14	6	45	2	1	2	0	0	0	3	0	2	0	2	24	13	4	9	43	48	13	228	7.81706	4.08481	0.316549	2.82222	2.80539	0.953872	0.0527952	0.0844874	0.0703792	0.113295	0.905763	3.57915	0.427268	6.67954
WBGene00019799	1403	456	339	61	387	1	136	134	137	72	11	51	1	16	24	3	0	0	4	0	2	2	8	46	28	14	21	70	99	25	716	92.6714	68.5725	1.18119	39.2666	10.6673	1.20589	0.483142	0.117146	0.0731883	0.589084	2.02167	7.07182	0.854466	21.8133
WBGene00019804	198	1	6	1	15	0	24	25	17	11	17	78	1	0	0	0	0	1	2	0	0	0	1	2	1	1	0	1	5	1	22	1.44004	8.59992	0.137209	10.7566	12.1507	13.0928	0.0778063	0.622561	0	0.417416	0.65115	1.58242	0.242185	4.74924
WBGene00019809	315	0	0	0	0	0	0	0	0	0	0	0	0	0	0	0	0	0	0	0	0	0	0	0	0	0	0	0	0	0	0	0	0	0	0	0	0	0	0	0	0	0	0	0	0
WBGene00019835	405	0	0	0	0	0	0	0	0	0	0	1	0	0	0	0	0	1	3	0	5	1	10	109	40	33	3	3	6	138	8	0	0	0	0	0	0.0673783	0	0.405818	0.633847	2.24477	14.4845	1.54725	16.3394	0.84431
WBGene00019887	785	0	0	0	1	22	30	24	28	20	19	79	0	1	0	0	0	0	4	0	1	0	0	0	0	0	0	0	0	1	2	0	0	0	4.16013	4.05983	3.40668	0.019625	0.209371	0.0654033	0	0	0	0.0610861	0.1089
WBGene00019903	594	1	0	0	0	0	2	0	0	1	1	4	0	2	1	0	0	0	3	1	3	1	6	12	8	4	0	0	0	3	1	0.480012	0	0	0	0.157802	0.229699	0.0778063	0.20752	0.345735	0.973972	1.3023	0	0.242185	0.0719582
WBGene00019910	477	0	0	0	0	0	0	1	0	1	0	0	0	0	2	1	1	3	4	0	0	0	0	0	0	0	0	0	1	0	1	0	0	0	0	0.131005	0	0.0968909	0.689124	0	0	0	0.109476	0	0.0896083
WBGene00019916	267	0	0	0	0	0	0	0	0	0	0	0	1	2	0	0	0	1	0	0	0	0	0	0	0	0	0	0	0	0	0	0	0	0	0	0	0	0.173097	0.153892	0	0	0	0	0	0
WBGene00019929	903	0	3	0	8	0	14	12	15	2	12	37	0	0	0	0	0	1	2	3	11	9	71	212	117	36	7	12	25	450	3	0	0.942848	0	1.25791	1.48785	1.48076	0	0.136508	0.795994	7.32212	13.0284	2.54449	23.8967	0.142004
WBGene00019930	519	0	0	0	2	0	6	5	14	4	8	53	0	0	0	0	0	1	2	0	0	0	0	0	0	0	0	0	0	0	0	0	0	0	0.547156	1.74585	3.20729	0	0.237509	0	0	0	0	0	0
WBGene00019954	165	0	0	0	0	0	1	0	0	0	1	2	0	0	0	0	0	0	0	0	0	0	0	0	0	0	0	0	1	0	1	0	0	0	0	0.189362	0.49615	0	0	0	0	0	0.316484	0	0.25905
WBGene00019991	1034	1	2	0	4	1	6	4	5	4	0	5	0	3	2	3	1	5	8	1	9	0	7	5	2	2	1	6	7	1	0	0.275752	0.548931	0	0.686591	0.57413	0.131955	0.119193	0.556331	0.496534	0.559516	0.280549	0.707038	0.0463758	0
WBGene00019992	162	0	0	0	0	0	0	0	0	0	0	1	0	0	0	0	0	0	0	0	0	0	0	0	1	0	0	0	0	0	0	0	0	0	0	0	0.168446	0	0	0	0	0.198962	0	0	0
WBGene00020021	417	0	0	0	1	0	0	0	1	0	1	0	1	4	4	2	1	2	1	1	4	0	1	3	0	2	0	0	0	2	2	0	0	0	0.340497	0.0749275	0.0654394	0.406384	0.394139	0.615607	0.198198	0.386474	0	0.229989	0.205003
WBGene00020024	216	0	0	0	0	0	0	0	0	0	0	0	0	0	0	0	0	0	0	0	0	0	0	0	0	0	0	0	0	0	0	0	0	0	0	0	0	0	0	0	0	0	0	0	0
WBGene00020041	278	0	0	0	0	1	0	0	0	0	0	0	4	13	24	8	0	2	5	1	2	0	0	87	46	19	0	0	2	91	1	0	0	0	0.510745	0	0	2.71538	1.03462	0.554046	0	17.6232	0.375682	15.6967	0.153752
WBGene00020044	258	0	0	0	0	0	0	0	0	0	0	0	0	0	0	0	0	0	0	0	0	0	0	0	0	0	0	0	0	0	0	0	0	0	0	0	0	0	0	0	0	0	0	0	0
WBGene00020078	710	0	0	0	2	0	6	5	6	2	0	5	0	0	0	0	0	3	9	0	0	0	2	5	4	0	0	1	0	0	0	0	0	0	0.399964	0.836127	0.192171	0	0.694463	0	0.232813	0.408574	0.073549	0	0
WBGene00020085	468	0	0	0	0	0	0	0	0	1	0	0	0	2	2	0	0	1	1	0	0	0	1	2	1	1	0	0	0	1	0	0	0	0	0	0.0667623	0	0.131672	0.175594	0	0.176599	0.275486	0	0.102463	0
WBGene00020119	162	0	0	0	0	0	0	0	0	0	0	0	0	0	0	0	0	0	1	0	0	0	0	1	1	1	0	0	0	4	0	0	0	0	0	0	0	0	0.253636	0	0	0.596887	0	1.18402	0
WBGene00020120	675	0	0	0	0	1	6	4	17	6	2	12	0	0	0	0	0	3	4	7	33	8	58	7	2	2	16	31	44	7	33	0	0	0	0.210351	1.52752	0.565978	0	0.426109	3.04247	8.08118	0.525261	7.04001	0.497286	2.08967
WBGene00020127	561	0	0	0	0	0	0	0	1	0	0	0	0	0	0	0	0	1	6	0	0	0	0	2	2	0	0	0	1	0	1	0	0	0	0	0.0556948	0	0	0.512697	0	0	0.229818	0.0930835	0	0.076191
WBGene00020129	1113	0	0	0	0	0	2	0	0	1	1	1	0	0	0	0	0	1	2	0	0	0	0	4	1	1	0	0	0	0	0	0	0	0	0	0.0842177	0.0490355	0	0.110752	0	0	0.173757	0	0	0
WBGene00020170	715	0	13	0	43	0	65	59	63	35	54	206	2	5	11	3	1	1	1	0	2	0	2	1	0	1	1	1	1	1	4	0	5.15995	0	8.53908	9.70117	9.92299	0.452474	0.172402	0.143613	0.231184	0.0901592	0.219104	0.0670666	0.239123
WBGene00020173	453	0	0	0	0	0	0	1	1	0	0	0	0	0	0	0	0	2	3	0	0	1	11	143	63	18	2	0	4	91	0	0	0	0	0	0.137946	0	0	0.453521	0	2.18936	15.9381	0.691653	9.63287	0
WBGene00020176	207	0	0	0	0	0	0	3	1	1	0	1	0	0	0	0	0	1	0	0	0	0	0	1	1	0	0	1	0	1	0	0	0	0	0	0.754704	0.131827	0	0.198498	0	0	0.31142	0.25227	0.231655	0
WBGene00020178	444	0	0	0	0	0	1	0	1	0	1	1	0	0	0	0	0	0	1	0	0	0	0	1	0	0	0	0	0	2	0	0	0	0	0	0.140742	0.12292	0	0.0925429	0	0	0.0725944	0	0.216003	0
WBGene00020180	351	0	1	0	0	0	1	0	0	1	0	1	0	0	0	0	1	0	0	0	0	0	0	1	0	0	0	0	0	0	0	0	0.808539	0	0	0.178033	0.0777442	0	0.117063	0	0	0.0918288	0	0	0
WBGene00020203	804	0	0	0	1	0	0	1	1	1	1	6	0	1	0	0	0	0	2	0	0	1	1	8	10	6	2	3	2	34	0	0	0	0	0.176601	0.116585	0.237584	0.0191613	0.102212	0	0.205593	0.962147	0.45465	2.02785	0
WBGene00020210	351	0	0	0	0	0	0	0	0	0	0	0	0	0	0	0	0	0	0	0	0	0	0	0	0	0	0	0	0	0	0	0	0	0	0	0	0	0	0	0	0	0	0	0	0
WBGene00020211	219	0	0	0	0	0	1	0	0	0	0	0	0	0	0	0	0	0	0	0	0	0	0	1	0	0	0	0	0	0	0	0	0	0	0	0.14267	0	0	0	0	0	0.147178	0	0	0
WBGene00020228	875	0	0	0	0	0	0	0	0	0	0	0	0	3	0	0	0	1	2	0	0	0	0	55	44	10	0	0	0	0	0	0	0	0	0	0	0	0.0528194	0.140877	0	0	4.01518	0	0	0
WBGene00020232	684	0	0	0	0	0	0	0	0	0	0	1	0	0	0	0	0	1	0	0	3	0	0	0	0	1	0	0	0	1	0	0	0	0	0	0	0.0398951	0	0.0600717	0.225182	0	0.0471227	0	0.0701062	0
WBGene00020252	303	0	0	0	0	1	0	1	0	0	0	0	0	1	1	2	0	2	0	0	0	0	1	0	1	2	0	0	0	1	0	0	0	0	0.468604	0.103118	0	0.203375	0.271215	0	0.272767	0.319128	0	0.158259	0
WBGene00020285	153	0	2	0	2	0	1	0	4	1	0	1	0	0	1	0	0	1	0	0	4	1	1	4	7	2	1	0	1	3	8	0	3.70977	0	1.85604	1.22528	0.178354	0.100691	0.268556	1.34226	1.08037	2.73866	0.682612	0.940247	2.23494
WBGene00020290	1632	367	366	92	437	8	313	268	268	158	29	89	1	8	11	4	1	4	14	1	0	4	41	45	23	12	76	227	311	9	1490	64.1187	63.6457	1.53149	38.7158	19.2791	1.97305	0.226554	0.478365	0.0314593	2.27891	1.58	19.6464	0.264445	39.0241
WBGene00020291	587	0	0	0	0	0	1	2	1	0	0	2	0	0	0	0	1	4	2	0	0	0	0	6	7	1	0	0	0	10	0	0	0	0	0	0.212911	0.0929752	0	0.489989	0	0	0.768734	0	0.81691	0
WBGene00020350	576	0	0	0	0	0	0	0	0	0	0	1	0	0	0	0	0	0	0	3	5	16	78	332	219	74	26	64	67	656	0	0	0	0	0	0	0.0473754	0	0	0.713078	13.4878	34.9739	14.2335	54.6127	0
WBGene00020459	753	0	2	0	0	0	0	0	3	1	2	12	0	7	14	4	1	11	17	2	11	0	3	8	9	3	1	6	6	4	0	0	0.753778	0	0	0.165975	0.507351	0.511476	1.58245	0.886376	0.329277	0.856093	0.901537	0.254728	0
WBGene00020494	666	0	0	0	4	1	0	5	1	0	2	6	0	4	12	3	1	1	6	0	0	0	2	17	9	2	0	0	0	8	1	0	0	0	1.06597	0.281484	0.327787	0.439501	0.493562	0	0.248194	1.3551	0	0.576007	0.0641789
WBGene00020535	414	0	0	0	0	0	0	0	0	0	1	0	0	0	0	0	0	1	2	0	0	0	0	0	0	0	0	0	0	1	0	0	0	0	0	0	0.0659136	0	0.297747	0	0	0	0	0.115828	0
WBGene00020536	326	0	0	0	0	0	0	0	0	0	0	0	0	0	0	0	0	0	0	0	1	1	8	9	5	1	1	3	4	20	0	0	0	0	0	0	0	0	0	0.15749	2.28171	1.48306	1.28147	2.94188	0
WBGene00020539	279	0	0	0	0	0	0	0	1	0	0	0	0	2	1	0	0	1	0	0	0	0	1	5	3	1	0	2	0	12	0	0	0	0	0	0.111988	0	0.165652	0.147273	0	0.296231	1.03974	0.374336	2.06248	0
WBGene00020548	253	12	14	0	92	0	96	98	90	47	0	2	0	0	0	1	0	0	1	0	0	0	0	3	0	0	0	0	0	0	2	13.5238	15.7042	0	51.6317	40.8775	0.215717	0.0608919	0.162407	0	0	0.382197	0	0	0.337891
WBGene00020564	933	2	2	0	2	3	3	5	3	4	2	18	3	35	61	5	4	26	38	2	21	3	12	6	4	1	1	11	8	14	6	0.611205	0.608354	0	0.760917	0.502327	0.584957	1.71724	2.9947	1.26566	1.32875	0.380012	1.1194	0.719546	0.274876
WBGene00020565	756	0	0	0	0	0	2	0	0	0	1	4	3	25	48	7	2	1	19	0	2	1	1	2	2	0	0	3	0	0	3	0	0	0	0	0.0826581	0.180478	1.69136	1.19571	0.135824	0.218647	0.170539	0.207222	0	0.169616
WBGene00020603	396	0	0	0	0	0	0	0	0	0	0	1	0	1	1	0	0	0	1	0	0	0	0	0	0	0	0	0	0	0	0	0	0	0	0	0	0.0689097	0.0778063	0.10376	0	0	0	0	0	0
WBGene00020621	171	0	0	1	0	0	0	1	0	0	0	0	0	0	0	0	0	0	1	0	6	0	2	4	0	0	0	0	0	0	2	0	0	0.158873	0	0.182718	0	0	0.240287	1.80146	0.966649	0.753963	0	0	0.49992
WBGene00020660	548	0	0	0	0	11	38	31	35	14	17	69	3	51	93	27	8	75	119	22	205	17	62	32	20	8	28	48	44	32	21	0	0	0	2.8501	6.72789	4.28246	4.89158	15.146	21.2674	11.9146	3.52904	11.435	2.80015	1.63797
WBGene00020666	558	3	12	0	31	0	10	5	13	4	3	18	0	0	0	0	0	1	0	0	1	0	0	1	0	0	4	1	1	0	0	1.53294	6.10317	0	7.88817	1.79181	1.02698	0	0.0736363	0.09201	0	0.0577633	0.561503	0	0
WBGene00020667	1413	0	3	0	2	0	3	1	3	1	4	4	0	1	0	1	0	1	5	0	0	0	0	10	8	2	0	0	0	12	0	0	0.602542	0	0.200972	0.176899	0.154498	0.0218056	0.174476	0	0	0.45622	0	0.407241	0
WBGene00020669	792	0	1	0	0	0	0	0	0	0	0	6	0	0	0	0	0	1	0	0	0	0	0	1	1	0	1	0	1	0	0	0	0.35833	0	0	0	0.206729	0	0.0518801	0	0	0.0813937	0.131868	0	0
WBGene00020745	468	0	0	0	0	1	1	0	0	0	0	1	0	0	0	0	0	0	2	1	0	0	0	0	0	0	0	0	0	0	1	0	0	0	0.303391	0.0667623	0.0583082	0	0.175594	0.109704	0	0	0	0	0.0913316
WBGene00020754	492	0	0	0	0	0	0	0	0	0	0	0	0	0	0	0	0	0	1	0	0	0	0	0	0	0	0	0	0	0	0	0	0	0	0	0	0	0	0.0835143	0	0	0	0	0	0
WBGene00020769	192	0	0	0	1	0	7	3	6	3	3	3	0	0	0	0	0	0	1	1	3	0	1	112	64	31	0	0	1	98	0	0	0	0	0.739516	3.09193	0.852757	0	0.214005	1.06962	0.430461	34.75	0.271978	24.4758	0
WBGene00020773	867	0	1	0	0	0	0	2	1	0	1	12	0	0	1	0	0	0	5	0	0	0	1	0	1	2	1	0	0	2	0	0	0.327332	0	0	0.108113	0.409166	0.0177689	0.236961	0	0.0953269	0.111529	0.0602305	0.110617	0
WBGene00020775	996	0	0	0	0	3	1	2	3	0	1	3	1	10	9	1	1	4	4	0	0	0	0	2	2	1	0	1	0	2	0	0	0	0	0.427672	0.188221	0.109591	0.324818	0.371286	0	0	0.161807	0.0524295	0.0962904	0
WBGene00020778	768	61	69	6	135	1	127	97	102	50	17	61	2	16	11	11	1	4	7	1	3	0	2	31	20	10	13	21	24	10	131	22.6468	25.4974	0.212245	25.1435	15.2969	2.77146	0.802378	0.642016	0.267404	0.21523	2.56009	3.94368	0.624383	7.29083
WBGene00020805	360	0	0	0	0	0	0	0	0	0	0	0	0	0	1	0	0	1	0	0	1	0	1	1	0	0	0	0	0	0	0	0	0	0	0	0	0	0.0427935	0.114136	0.142616	0.229579	0.0895331	0	0	0
WBGene00020810	787	1	4	0	3	1	7	5	7	7	9	55	1	24	23	8	0	8	13	5	23	2	11	14	8	4	2	13	4	18	5	0.362296	1.44243	0	0.721662	1.03223	2.21912	1.09621	1.0964	1.82664	1.36522	1.06484	1.26071	1.09676	0.271558
WBGene00020817	805	10	26	0	98	4	166	157	181	70	89	422	15	157	213	92	0	10	29	20	196	4	21	26	17	8	2	10	10	21	18	3.54195	9.16612	0	17.9909	22.2789	17.3221	9.12857	1.99065	13.7761	2.56672	2.04202	1.42713	1.25094	0.955748
WBGene00020829	561	1	0	0	0	0	1	0	0	1	0	0	0	0	0	0	0	2	5	2	25	9	12	16	12	7	1	0	2	46	0	0.508248	0	0	0	0.11139	0	0	0.512697	2.47099	3.09379	2.0109	0.27925	3.93194	0
WBGene00020835	852	5	10	0	33	0	95	99	85	49	112	444	0	4	4	0	1	3	4	0	1	0	0	1	0	0	0	1	5	0	9	1.67328	3.33095	0	5.4995	12.0285	17.8078	0.144654	0.385813	0.0602601	0	0.0378309	0.367745	0	0.451512
WBGene00020873	559	0	0	0	0	0	1	0	0	0	0	0	1	5	11	3	0	13	20	38	206	4	6	8	5	5	2	9	9	1	0	0	0	0	0	0.055894	0	0.551186	2.42565	22.4103	1.47851	1.03788	1.86833	0.0857829	0
WBGene00020899	525	0	0	0	0	0	0	0	0	1	1	0	0	0	0	1	0	0	0	0	1	0	1	1	0	0	0	0	0	0	0	0	0	0	0	0.0595138	0.0519776	0.0293441	0	0.0977935	0.157426	0.0613941	0	0	0
WBGene00020907	285	0	0	0	0	1	0	0	0	0	0	1	0	0	0	0	0	0	1	0	0	0	0	4	0	0	0	0	0	0	0	0	0	0	0.4982	0	0.0957482	0	0.144172	0	0	0.452378	0	0	0
WBGene00020922	180	0	0	0	0	0	0	0	0	1	0	0	0	0	0	0	0	0	1	0	0	0	0	0	0	0	0	0	0	0	0	0	0	0	0	0.173582	0	0	0.228272	0	0	0	0	0	0
WBGene00020923	336	0	0	0	0	0	0	0	0	0	0	1	0	0	0	0	0	0	1	0	0	0	0	0	0	0	0	0	1	0	0	0	0	0	0	0	0.081215	0	0.122289	0	0	0	0.155416	0	0
WBGene00020944	201	6	3	0	0	0	1	2	0	0	0	1	0	0	4	1	0	2	0	0	0	0	0	2	0	0	0	0	0	1	1	8.51126	4.23578	0	0	0.46634	0.135762	0.383225	0.408846	0	0	0.320716	0	0.23857	0.212653
WBGene00020948	1371	2402	1514	541	1537	29	1213	1260	1216	565	44	306	4	56	88	16	0	1	15	8	65	17	143	307	164	60	219	639	865	266	8450	499.544	313.398	10.7203	162.182	96.9476	6.96636	1.84284	0.479522	2.73373	9.64533	12.4837	65.6271	9.30372	263.443
WBGene00021001	441	0	0	0	0	0	0	0	0	0	1	0	0	0	3	0	2	1	7	0	4	2	18	95	44	19	1	3	8	210	0	0	0	0	0	0	0.0618781	0.1048	0.931724	0.465684	3.74823	11.5479	1.42095	22.8346	0
WBGene00021013	645	1	0	0	1	0	0	1	1	1	0	0	0	1	0	0	0	0	3	0	0	0	0	0	1	0	0	0	0	0	0	0.442057	0	0	0.220135	0.145324	0	0.0238847	0.191112	0	0	0.049972	0	0	0
WBGene00021018	653	0	0	0	3	5	14	15	11	7	15	60	11	89	141	44	6	50	116	33	258	41	192	186	96	41	73	164	157	522	216	0	0	0	1.7395	2.24886	3.13418	6.72375	10.8228	22.8796	29.4902	15.9432	31.5078	38.3327	14.1386
WBGene00021023	540	0	0	0	0	0	0	0	0	0	0	0	0	0	1	0	0	0	0	0	0	0	0	0	0	0	0	0	0	0	0	0	0	0	0	0	0	0.028529	0	0	0	0	0	0	0
WBGene00021029	258	0	0	0	0	0	0	0	0	0	0	2	0	0	0	1	0	2	4	1	2	1	0	0	0	0	0	0	0	1	0	0	0	0	0	0	0.211537	0.0597118	0.955559	0.596995	0.320343	0	0	0.185863	0
WBGene00021031	366	0	0	0	0	2	63	45	61	27	13	42	2	8	14	2	0	5	13	3	14	0	1	17	10	7	0	1	1	2	5	0	0	0	0.775885	16.7322	4.10069	1.09439	2.02077	2.38472	0.225815	2.99422	0.285354	0.262036	0.583923
WBGene00021045	330	0	1	0	0	0	0	0	0	0	0	0	0	0	2	0	0	0	0	0	0	0	2	0	1	0	1	0	2	0	0	0	0.859992	0	0	0	0	0.0933676	0	0	0.5009	0.0976725	0.474726	0	0
WBGene00021054	786	15	51	0	129	0	49	39	71	31	15	67	0	0	1	0	0	1	1	0	1	0	0	1	1	0	1	1	0	1	5	5.44136	18.4143	0	23.3032	7.5528	2.84686	0.0196001	0.104552	0.0653201	0	0.0820151	0.132875	0.0610084	0.271903
WBGene00021055	1044	15	25	1	12	1	72	67	55	44	37	140	8	41	84	15	4	22	52	11	95	9	53	57	29	12	22	71	96	69	203	4.09665	6.79591	0.0260223	1.76804	7.12285	4.62645	2.18394	3.06987	5.21285	4.90824	3.0256	9.45359	3.16928	8.31117
WBGene00021076	798	3	8	1	14	0	13	16	13	2	39	100	3	28	37	16	3	22	48	5	65	9	51	26	10	6	23	56	61	30	91	1.07191	2.84509	0.0340443	2.491	1.72277	4.75321	1.62165	3.75877	4.50365	6.21417	1.69642	9.16137	1.80273	4.87422
WBGene00021090	336	0	0	0	0	0	0	0	0	0	0	0	0	0	0	0	0	1	1	0	0	0	0	0	0	0	0	0	0	1	0	0	0	0	0	0	0	0	0.244578	0	0	0	0	0.142716	0
WBGene00021100	339	0	1	0	7	0	131	158	135	92	4	8	2	5	22	3	0	5	17	0	5	1	5	175	72	26	0	3	8	3	19	0	0.83716	0	2.93189	47.5584	0.965955	1.45422	2.66655	0.757251	1.4628	25.9567	1.69445	0.424359	2.39564
WBGene00021101	578	9	24	0	112	0	89	90	83	45	13	35	0	2	2	0	0	1	2	1	2	0	0	4	2	1	0	0	1	2	4	4.4397	11.784	0	27.5131	16.5954	2.26615	0.106614	0.213265	0.266479	0	0.390352	0.0903457	0.165926	0.295801
WBGene00021105	804	0	0	0	0	0	2	0	0	0	0	1	0	2	1	1	1	1	2	1	7	1	3	4	2	1	1	3	7	3	2	0	0	0	0	0.0777233	0.0339406	0.076645	0.204423	0.510862	0.411186	0.280626	0.71445	0.178928	0.106326
WBGene00021107	951	0	0	0	0	0	0	0	0	0	0	0	0	0	0	0	0	0	0	0	0	0	0	0	0	0	0	0	0	0	0	0	0	0	0	0	0	0	0	0	0	0	0	0	0
WBGene00021120	537	0	0	0	0	0	0	0	0	1	0	0	0	0	0	0	0	0	3	0	0	0	0	1843	950	375	0	1	0	911	1	0	0	0	0	0.0581839	0	0	0.229548	0	0	190.15	0.0972436	81.3498	0.0795962
WBGene00021126	207	0	0	0	1	0	0	0	1	0	0	0	0	0	0	0	0	0	1	0	0	0	0	0	0	0	0	0	0	0	0	0	0	0	0.685928	0.150941	0	0	0.198498	0	0	0	0	0	0
WBGene00021130	744	2	8	1	29	0	69	76	67	33	51	243	0	7	4	1	0	0	1	0	2	0	0	0	3	0	1	0	0	0	7	0.766471	3.05158	0.0365152	5.53444	10.2889	10.7833	0.248478	0.0552272	0.138015	0	0.129967	0.0701879	0	0.402154
WBGene00021150	273	0	0	0	0	0	0	0	0	0	0	0	0	0	0	0	0	0	0	0	0	0	0	0	0	0	0	0	0	0	0	0	0	0	0	0	0	0	0	0	0	0	0	0	0
WBGene00021173	552	0	0	0	1	0	2	0	1	0	1	5	0	0	1	0	0	0	3	0	0	0	0	8	3	0	0	0	0	7	0	0	0	0	0.257223	0.169808	0.296611	0.0279088	0.22331	0	0	0.642303	0	0.608095	0
WBGene00021186	1371	0	0	0	0	0	37	43	45	24	22	83	0	3	10	0	0	0	5	0	2	0	0	1	1	0	0	2	8	1	21	0	0	0	0	3.39567	2.08991	0.146078	0.149851	0.0748966	0	0.0470196	0.380889	0.0349764	0.654709
WBGene00021188	324	0	4	1	16	0	6	6	8	1	6	31	0	0	0	0	0	1	0	0	0	0	0	1	1	0	0	1	1	1	10	0	3.50367	0.0838497	7.01171	2.02512	3.11625	0	0.126818	0	0	0.198962	0.322345	0.148002	1.31923
WBGene00021189	350	0	0	0	0	0	0	0	0	0	0	0	0	0	0	0	0	0	0	0	0	0	0	0	0	0	0	0	0	0	0	0	0	0	0	0	0	0	0	0	0	0	0	0	0
WBGene00021199	177	37	31	1	85	1	524	506	510	274	30	176	0	5	17	5	0	1	6	2	1	0	1	3	2	1	0	0	4	0	12	59.6028	49.7046	0.153488	68.9881	320.215	31.7592	2.35001	1.62499	0.870197	0.46694	1.09261	1.18011	0	2.89784
WBGene00021211	1339	78	80	5	91	0	56	42	40	30	30	125	4	26	43	9	6	18	60	23	149	15	77	53	17	8	40	116	141	165	469	16.6093	16.9558	0.101446	9.64961	3.92018	3.15883	0.943438	2.57765	6.59504	5.67861	1.87759	11.5827	5.90902	14.9713
WBGene00021241	372	0	0	0	0	0	0	0	1	0	0	0	0	0	0	0	0	5	9	0	0	0	0	0	0	0	0	0	0	0	0	0	0	0	0	0.0839913	0	0	1.54636	0	0	0	0	0	0
WBGene00021243	273	0	0	0	0	0	1	0	1	1	0	0	0	0	0	1	0	1	5	0	0	0	0	0	1	0	0	0	0	0	0	0	0	0	0	0.343349	0	0.056431	0.903056	0	0	0.118066	0	0	0
WBGene00021250	258	0	0	0	0	0	0	0	0	0	0	0	0	0	0	0	0	1	5	0	0	0	0	0	0	0	0	0	0	2	0	0	0	0	0	0	0	0	0.955559	0	0	0	0	0.371726	0
WBGene00021251	186	0	1	0	0	0	0	1	0	0	0	0	0	0	0	1	0	0	1	0	0	0	0	0	0	0	0	0	0	0	0	0	1.52579	0	0	0.167983	0	0.0828261	0.220909	0	0	0	0	0	0
WBGene00021257	198	0	0	0	0	0	0	0	1	0	0	1	0	9	8	0	0	0	0	0	0	0	0	0	0	0	0	0	0	2	0	0	0	0	0	0.157802	0.137819	1.32271	0	0	0	0	0	0.48437	0
WBGene00021263	290	0	0	1	0	0	0	0	0	0	0	0	0	0	0	0	0	0	2	1	1	2	9	794	375	164	83	222	355	225	1775	0	0	0.0936804	0	0	0	0	0.283373	0.35408	3.13494	148.156	118.845	37.2046	261.618
WBGene00021283	849	0	0	1	1	0	4	4	9	2	3	8	0	0	1	0	0	3	20	0	4	0	16	5	3	0	3	3	4	0	0	0	0	0.0319992	0.16724	0.699235	0.353558	0.0181456	1.11313	0.241892	1.55757	0.303717	0.615074	0	0
WBGene00021284	474	0	0	0	0	0	1	5	2	3	1	6	0	0	0	0	3	7	19	0	6	2	4	0	2	0	0	3	2	0	1	0	0	0	0	0.725089	0.402991	0	2.51389	0.649894	1.04618	0.136	0.550842	0	0.0901755
WBGene00021285	234	0	0	0	0	0	0	1	0	0	0	2	0	1	0	0	0	0	8	1	0	0	2	0	0	0	0	0	1	0	0	0	0	0	0	0.133525	0.233233	0.0658361	1.40475	0.219409	0.706397	0	0.223162	0	0
WBGene00021293	716	284	421	1	1200	0	312	311	368	138	23	125	2	7	20	3	1	2	2	0	0	0	2	3	2	1	0	0	0	1	137	113.095	166.87	0.0379432	237.967	49.2672	5.64058	0.688521	0.286935	0	0.230862	0.2701	0	0.0669729	8.17851
WBGene00021300	384	0	0	0	0	0	1	1	0	1	0	2	0	0	0	0	0	0	0	0	1	0	7	0	1	0	0	1	0	1	0	0	0	0	0	0.2441	0.142126	0	0	0.133702	1.50661	0.0839373	0.135989	0.124877	0
WBGene00021301	330	0	0	0	2	1	6	1	2	2	0	2	0	7	4	1	0	3	5	0	8	0	2	5	6	3	1	3	3	1	2	0	0	0	1.29079	1.04149	0.165383	0.560206	0.996098	1.24465	0.5009	1.36741	1.10769	0.145311	0.25905
WBGene00021307	255	0	0	0	0	0	2	2	2	1	2	9	0	6	8	3	0	1	9	0	10	0	2	7	6	1	2	5	4	6	15	0	0	0	0	0.857699	1.17714	1.02704	1.61133	2.0134	0.648223	1.7696	2.25262	1.1283	2.5143
WBGene00021308	348	0	0	0	0	0	0	0	0	0	0	0	0	0	0	0	0	0	2	2	2	3	7	32	13	5	3	5	2	81	1	0	0	0	0	0	0	0	0.236144	0.590133	2.37496	4.63102	1.50057	11.1614	0.122825
WBGene00021337	632	0	0	0	0	0	4	0	1	2	0	2	0	0	2	0	0	19	55	1	20	9	49	53	39	3	5	13	8	58	30	0	0	0	0	0.346065	0.0863552	0.0487521	4.81106	1.70597	7.58483	4.84499	2.14828	4.40072	2.02895
WBGene00021339	776	0	0	0	0	0	2	0	3	1	0	4	5	3	6	6	2	20	58	10	76	6	32	384	231	94	4	7	15	316	35	0	0	0	0	0.241583	0.140661	0.397053	4.23598	5.68992	4.04722	29.449	1.74963	19.5271	1.92785
WBGene00021375	853	4	16	0	35	5	106	113	139	59	66	230	31	247	399	75	9	68	177	25	244	21	113	176	102	33	27	62	62	119	69	1.33706	5.32328	0	6.65824	15.2744	9.4693	13.5815	12.2352	16.191	12.9835	11.7516	9.24407	6.68976	3.45754
WBGene00021380	1016	0	1	0	0	0	0	0	0	0	0	0	0	0	0	0	0	2	2	2	0	4	21	32	24	11	2	2	4	108	0	0	0.279328	0	0	0	0	0	0.161768	0.101066	2.03367	2.12553	0.41118	5.09733	0
WBGene00021385	291	0	0	0	0	0	0	0	0	0	0	1	0	0	0	0	0	1	2	0	0	0	0	0	0	0	0	0	0	0	0	0	0	0	0	0	0.093774	0	0.423598	0	0	0	0	0	0
WBGene00021418	337	0	0	0	0	0	1	0	0	0	1	1	0	3	3	0	0	1	1	0	4	1	4	3	1	2	1	4	11	13	11	0	0	0	0	0.0927144	0.161948	0.274285	0.243852	0.609396	1.22624	0.573862	2.47928	1.8498	1.39518
WBGene00021438	648	0	0	0	0	0	1	1	2	0	0	2	0	5	0	0	1	1	0	0	1	0	0	6	1	2	1	1	1	16	0	0	0	0	0	0.192869	0.0842229	0.118871	0.126818	0.0792309	0	0.447666	0.241758	1.18402	0
WBGene00021447	824	1	0	0	0	1	3	2	2	1	0	0	1	11	13	4	0	3	8	1	8	3	18	43	28	14	2	6	6	131	2	0.346028	0	0	0.172314	0.303347	0	0.542189	0.548519	0.56077	2.10633	3.32489	0.88723	7.62354	0.103746
WBGene00021484	615	1	11	0	21	0	8	2	13	2	5	25	0	1	0	0	0	1	1	0	2	0	2	4	3	1	0	1	0	0	1	0.463621	5.07605	0	4.84834	1.27011	1.33113	0.0250498	0.133623	0.166965	0.268775	0.419277	0.0849103	0	0.0695011
WBGene00021485	450	5	3	0	8	1	48	42	34	16	16	126	0	13	22	3	1	5	13	0	10	2	4	0	1	1	3	6	14	12	36	3.16808	1.89198	0	2.83974	9.72059	8.61095	1.30092	1.73487	1.14092	1.10198	0.143253	2.66901	1.27874	3.41945
WBGene00021505	366	3	3	0	14	2	62	58	74	27	42	236	2	24	43	5	1	7	17	0	12	0	5	4	1	0	0	1	0	11	21	2.33711	2.32621	0	6.20708	18.8664	20.7271	3.1148	2.80663	1.68333	1.12908	0.440327	0.142677	1.4412	2.45248
WBGene00021530	1575	2	1	0	3	0	6	8	8	3	0	15	1	8	10	2	3	4	21	1	2	0	0	6	2	1	2	0	2	8	1	0.362066	0.180189	0	0.270452	0.495949	0.259888	0.205409	0.730472	0.0977935	0	0.184182	0.132622	0.243569	0.0271385
WBGene00021592	492	0	0	0	1	0	1	1	2	0	0	0	0	0	0	0	0	0	6	0	1	0	0	0	1	0	0	0	0	4	4	0	0	0	0.288592	0.254022	0	0	0.501086	0.104353	0	0.065512	0	0.389859	0.347505
WBGene00021598	1003	0	2	0	1	0	7	8	4	2	5	9	2	15	32	4	0	7	6	0	7	0	8	23	8	5	1	3	1	12	2	0	0.565897	0	0.141562	0.654177	0.380893	0.814057	0.53256	0.358316	0.65921	1.15688	0.260318	0.57371	0.0852307
WBGene00021600	396	2	4	0	6	0	6	9	11	11	0	3	0	6	15	7	4	19	74	5	35	0	14	109	62	15	2	7	10	15	14	1.44004	2.86664	0	2.15132	2.91933	0.206729	1.08929	10.0647	5.18602	2.92192	15.1392	2.5055	1.81639	1.51112
WBGene00021605	519	0	0	0	0	0	0	0	0	0	0	0	0	0	0	0	0	0	0	0	0	0	0	0	0	0	0	1	0	0	0	0	0	0	0	0	0	0	0	0	0	0	0.100616	0	0
WBGene00021606	1179	0	0	0	0	0	6	1	4	0	0	5	4	10	6	3	1	2	20	1	10	1	9	7	6	2	2	3	15	12	17	0	0	0	0	0.291512	0.115726	0.300534	0.801567	0.479014	0.701005	0.410075	0.885832	0.488067	0.616314
WBGene00021607	529	22	67	2	103	6	170	175	166	87	140	785	4	34	37	9	0	4	13	2	7	1	5	22	13	8	12	54	60	8	104	11.8578	35.9441	0.102712	29.2563	35.3202	47.7157	2.44627	1.32044	0.873487	0.937412	2.61999	12.438	0.725181	8.40319
WBGene00021627	294	0	0	0	0	0	0	0	0	0	1	0	0	0	0	0	3	11	41	2	30	294	2023	278	153	71	49	134	201	176	3	0	0	0	0	0	0.0928171	0	7.68672	5.5882	651.349	55.0355	68.2055	28.7063	0.436155
WBGene00021653	369	0	0	0	1	0	0	2	0	0	0	1	0	2	5	3	3	10	11	1	14	1	5	1	2	1	0	3	2	1	0	0	0	0	0.384789	0.169348	0.0739518	0.417497	2.67246	2.08706	1.34388	0.349397	0.707586	0.129953	0
WBGene00021672	336	0	0	0	1	0	4	7	5	6	2	6	0	0	1	0	0	0	3	0	2	0	2	4	0	1	0	0	0	0	2	0	0	0	0.42258	2.04579	0.64972	0.0458502	0.366866	0.305605	0.491955	0.479642	0	0	0.254424
WBGene00021673	432	0	0	0	0	0	2	9	11	1	1	8	3	7	6	4	2	7	6	1	14	2	18	41	17	10	4	17	30	40	29	0	0	0	0	1.66349	0.568505	0.713225	1.4267	1.78269	3.82632	5.07354	6.16484	4.44006	2.86933
WBGene00021700	867	0	0	0	3	0	2	4	4	0	1	7	1	0	0	0	3	13	21	0	8	0	5	143	61	26	0	4	3	516	1	0	0	0	0.491305	0.360378	0.251795	0.0177689	1.75351	0.47374	0.476635	8.55057	0.421613	28.5393	0.0493001
WBGene00021705	765	0	0	0	0	0	2	0	3	0	1	2	0	0	0	0	0	1	1	0	0	0	1	0	0	0	0	1	0	0	0	0	0	0	0	0.204214	0.107013	0	0.107422	0	0.108037	0	0.0682612	0	0
WBGene00021718	231	0	0	0	0	0	0	1	0	0	0	0	0	0	0	0	0	0	1	0	0	0	0	853	372	162	1	0	1	1602	2	0	0	0	0	0.135259	0	0	0.177875	0	0	193.531	0.45212	332.555	0.370071
WBGene00021729	504	3	0	0	0	0	1	0	1	1	0	0	0	0	0	0	0	0	3	0	0	0	0	0	0	0	0	0	0	0	0	1.69719	0	0	0	0.185981	0	0	0.244578	0	0	0	0	0	0
WBGene00021730	652	234	216	23	223	3	92	91	93	47	6	32	0	8	7	2	0	1	8	0	2	2	12	9	1	1	23	78	82	3	433	102.331	94.0187	0.958356	49.2164	15.4786	1.59042	0.401681	0.56718	0.15749	1.77466	0.54379	14.6568	0.220641	28.3862
WBGene00021760	327	0	0	0	0	0	0	0	0	0	0	0	0	0	0	0	0	1	0	0	0	0	0	1	0	0	0	0	0	0	0	0	0	0	0	0	0	0	0.125655	0	0	0.0985686	0	0	0
WBGene00021801	759	0	0	0	0	0	0	1	0	0	0	0	0	0	1	0	0	1	2	0	0	0	0	13	8	0	0	0	0	16	0	0	0	0	0	0.0411657	0	0.0202973	0.162407	0	0	0.891792	0	1.01086	0
WBGene00021803	222	0	0	0	0	0	1	0	1	0	0	0	0	0	0	0	0	0	2	0	0	0	0	0	0	0	0	0	0	0	0	0	0	0	0	0.281484	0	0	0.370172	0	0	0	0	0	0
WBGene00021806	552	0	0	0	0	0	0	0	0	0	0	1	0	0	0	0	1	1	6	0	3	0	9	53	23	9	3	3	5	51	0	0	0	0	0	0	0.0494352	0	0.595493	0.27903	1.34753	4.96325	1.04061	4.43041	0
WBGene00021807	759	0	0	0	1	1	9	10	10	4	14	28	5	27	39	7	0	12	26	3	2	0	2	7	3	0	0	0	1	6	1	0	0	0	0.374142	1.35847	1.51002	1.58319	2.05716	0.338219	0.217782	0.424663	0.0688008	0.379072	0.0563151
WBGene00021822	159	0	0	0	0	0	0	0	0	0	0	0	0	0	0	0	0	0	0	0	0	0	0	0	0	0	0	0	0	0	0	0	0	0	0	0	0	0	0	0	0	0	0	0	0
WBGene00021833	498	0	0	0	1	0	1	1	0	2	0	4	0	0	0	0	0	0	2	0	0	0	0	11	5	0	0	0	1	1	0	0	0	0	0.285115	0.250962	0.219183	0	0.165016	0	0	1.03556	0.104859	0.0962904	0
WBGene00021837	330	0	0	0	0	0	1	7	2	2	0	8	0	1	1	0	0	2	8	1	11	0	1	0	1	0	0	0	3	10	7	0	0	0	0	1.13617	0.661533	0.0933676	1.24512	1.86697	0.25045	0.0976725	0.474726	1.45311	0.906673
WBGene00021880	474	0	0	0	1	2	0	0	1	1	0	2	2	17	22	9	0	5	3	1	18	31	135	1014	585	203	18	63	71	1507	3	0	0	0	0.898652	0.131834	0.11514	1.62507	0.693486	2.058	28.9444	122.536	16.7456	152.457	0.270526
WBGene00021884	681	12	12	0	6	1	12	5	9	3	5	23	4	21	37	10	2	2	13	8	56	4	37	19	11	4	24	44	65	30	43	5.02427	5.00083	0	1.45949	1.33054	1.12198	1.62879	1.02572	4.82506	4.9759	1.60923	10.1986	2.11245	2.69891
WBGene00021891	609	0	0	0	0	0	1	0	0	0	0	0	0	0	0	0	0	0	4	0	0	0	1	0	0	0	0	0	3	0	1	0	0	0	0	0.051305	0	0	0.269879	0	0.135712	0	0.257241	0	0.0701858
WBGene00021907	903	1	7	0	4	0	4	9	8	4	3	3	0	0	0	0	0	1	3	0	1	5	14	41	25	11	1	3	4	62	1	0.315755	2.19998	0	0.628957	0.865026	0.181317	0	0.182011	0.0568567	1.739	2.74846	0.462634	3.29243	0.0473346
WBGene00021908	1085	0	1	0	6	0	1	6	6	8	1	5	0	1	3	2	0	1	4	2	28	31	122	583	320	130	18	58	60	1456	3	0	0.261564	0	0.785182	0.604737	0.150903	0.0851925	0.18935	1.41958	11.6546	30.6872	6.54553	64.3493	0.118184
WBGene00021916	300	0	0	0	1	0	1	0	1	0	0	1	0	0	1	0	0	0	2	0	1	0	1	0	0	0	0	0	1	3	2	0	0	0	0.47329	0.208298	0.0909608	0.0513522	0.273927	0.171139	0.275495	0	0.174066	0.479526	0.284954
WBGene00021958	504	0	0	0	0	0	0	0	0	0	0	0	0	0	1	0	0	1	2	0	0	1	0	310	156	81	0	1	0	293	1	0	0	0	0	0	0	0.0305668	0.244578	0	0.163985	34.9819	0.103611	27.8772	0.0848079
WBGene00021961	252	0	0	0	0	0	1	0	0	0	0	0	0	0	2	0	0	7	6	0	0	0	1	7	6	0	0	0	0	0	0	0	0	0	0	0.123987	0	0.122267	2.11967	0	0.32797	1.66276	0	0	0
WBGene00021964	987	0	0	0	0	0	8	9	10	2	0	0	0	0	0	0	1	12	26	0	3	1	3	48	31	10	0	0	0	16	0	0	0	0	0	0.918032	0	0	1.62358	0.156054	0.334948	2.90642	0	0.777347	0
WBGene00021966	541	41	86	1	133	1	190	169	175	73	31	106	1	10	12	4	0	1	1	0	0	0	0	4	1	0	3	4	6	0	29	21.6085	45.1138	0.0502168	35.1687	35.0565	6.91033	0.768859	0.1519	0	0	0.297892	1.25482	0	2.29122
WBGene00021971	1065	1	4	0	15	0	3	7	2	4	4	15	0	6	4	3	1	3	7	0	13	0	8	2	2	3	2	7	9	16	12	0.267725	1.06591	0	1.99982	0.469405	0.486832	0.18805	0.424394	0.626705	0.620833	0.211853	0.882589	0.720415	0.481613
WBGene00021990	469	0	0	0	0	0	3	0	0	2	4	12	0	1	4	2	0	3	2	0	0	0	0	4	1	2	0	0	0	4	0	0	0	0	0	0.3331	0.930942	0.229935	0.438049	0	0	0.481073	0	0.408978	0
WBGene00021991	300	0	0	0	0	0	2	0	2	0	0	3	0	0	5	0	1	0	0	1	0	0	0	1	1	0	0	0	0	3	0	0	0	0	0	0.416597	0.272882	0.256761	0.136963	0.171139	0	0.214879	0	0.479526	0
WBGene00021995	300	0	0	0	0	0	0	0	0	0	0	0	0	0	0	0	0	0	2	0	2	1	14	40	15	10	1	0	4	61	0	0	0	0	0	0	0	0	0.273927	0.342277	4.13242	6.98358	0.87033	9.75037	0
WBGene00022065	234	0	0	0	0	1	1	1	0	1	0	7	1	3	11	0	1	7	29	3	11	1	9	0	0	2	0	2	0	1	0	0	0	0	0.606782	0.400574	0.816315	0.987542	6.49698	3.07172	3.53199	0.275486	0.446323	0.204926	0
WBGene00022068	504	1	2	0	2	0	2	8	3	4	0	19	1	8	14	4	0	1	5	0	2	1	1	1	0	0	1	5	1	0	0	0.565728	1.12618	0	0.563441	1.05389	1.02872	0.825303	0.489155	0.203737	0.32797	0.0639522	0.725275	0	0
WBGene00022070	795	1	0	0	1	0	5	2	3	1	1	7	3	4	13	2	0	5	8	1	3	1	4	10	6	4	0	4	7	12	0	0.35865	0	0	0.1786	0.432317	0.274599	0.42632	0.671896	0.258323	0.519802	0.810866	0.722538	0.723813	0
WBGene00022095	285	0	0	0	0	0	0	0	0	0	0	0	0	0	0	0	0	0	1	0	0	4	19	61	19	10	1	4	1	24	0	0	0	0	0	0	0	0	0.144172	0	6.66988	10.1785	1.09936	4.03812	0
WBGene00022096	1061	0	0	0	0	0	0	0	0	1	0	0	0	0	0	0	0	0	2	0	10	7	11	5	1	1	5	19	22	1	10	0	0	0	0	0.0294484	0	0	0.0774534	0.483898	1.40214	0.212652	2.26401	0.0451957	0.402857
WBGene00022098	393	0	0	0	1	0	0	0	1	0	0	0	0	0	0	0	0	2	0	2	4	2	14	157	62	27	3	7	1	62	0	0	0	0	0.36129	0.0795032	0	0	0.209105	0.783841	3.36482	20.1757	1.46162	7.56504	0
WBGene00022111	816	16	33	0	122	0	223	237	233	108	21	97	2	10	10	3	0	6	5	1	0	0	2	4	3	0	0	3	0	2	39	5.59073	11.4771	0	21.2285	30.6704	3.94609	0.471987	0.553896	0.0629186	0.20257	0.276499	0.191985	0.117531	2.04287
WBGene00022116	609	0	0	1	1	0	2	1	2	0	0	0	0	4	2	1	0	0	1	0	2	0	2	3	1	0	0	0	1	1	1	0	0	0.0446097	0.233148	0.256525	0	0.177076	0.0674697	0.16861	0.271423	0.211704	0.0857468	0.0787399	0.0701858
WBGene00022147	390	0	0	0	0	0	0	0	0	0	0	0	0	0	0	0	0	0	1	1	2	0	0	0	0	0	0	0	1	0	1	0	0	0	0	0	0	0	0.105357	0.394935	0	0	0.133897	0	0.109598
WBGene00022163	511	0	0	0	2	0	4	0	0	0	2	10	0	1	1	0	0	1	1	1	1	0	4	2	1	0	1	3	7	0	4	0	0	0	0.555722	0.244577	0.64082	0.0602961	0.160818	0.200946	0.646955	0.189228	1.12411	0	0.334585
WBGene00022198	717	0	0	0	2	3	39	28	31	14	39	151	15	102	178	39	6	41	75	17	111	14	65	76	41	13	42	104	99	109	166	0	0	0	0.990147	4.88063	7.23119	7.17641	6.99144	9.16559	9.10631	5.844	17.8436	7.28987	9.89591
WBGene00022209	618	0	0	0	0	0	0	2	0	0	0	0	0	0	0	1	0	2	5	0	0	0	0	0	0	0	0	0	1	0	2	0	0	0	0	0.101116	0	0.0249282	0.46541	0	0	0	0.0844981	0	0.138327
WBGene00022210	183	0	0	0	0	0	1	0	0	0	0	0	0	0	0	0	0	1	2	0	0	0	0	0	0	0	0	0	0	0	0	0	0	0	0	0.170736	0	0	0.673591	0	0	0	0	0	0
WBGene00022213	396	0	0	0	0	0	0	0	0	0	0	0	0	0	0	0	0	0	0	0	0	0	0	0	0	0	0	0	0	0	0	0	0	0	0	0	0	0	0	0	0	0	0	0	0
WBGene00022216	594	0	1	0	1	3	7	12	6	7	5	25	0	1	1	1	0	3	7	0	0	0	3	1	0	0	0	0	0	0	0	0	0.477773	0	0.956142	1.68322	1.37819	0.0778063	0.691735	0	0.417416	0.0542625	0	0	0
WBGene00022221	499	1	4	0	3	0	18	21	16	8	8	33	8	35	55	12	4	10	27	15	55	3	22	14	4	4	9	23	42	18	49	0.571397	2.27493	0	0.85363	3.94473	2.24212	3.39604	3.37605	7.20223	4.1407	1.42105	7.74402	1.72975	4.19723
WBGene00022225	186	0	0	0	0	0	0	0	1	0	0	1	0	0	0	0	0	0	2	0	0	0	0	0	0	0	0	0	2	0	1	0	0	0	0	0.167983	0.146711	0	0.441818	0	0	0	0.561503	0	0.229802
WBGene00022241	363	0	0	0	0	0	0	0	1	0	0	0	0	0	0	0	0	0	0	0	0	0	0	0	0	0	0	0	0	0	0	0	0	0	0	0.0860737	0	0	0	0	0	0	0	0	0
WBGene00022290	216	0	0	0	0	0	0	0	0	0	0	0	0	0	0	0	0	0	0	0	0	0	0	0	0	0	0	0	0	0	0	0	0	0	0	0	0	0	0	0	0	0	0	0	0
WBGene00022291	543	0	0	0	0	0	0	0	0	0	0	0	0	0	0	0	0	1	1	0	0	0	0	0	0	0	0	1	0	1	0	0	0	0	0	0	0	0	0.151341	0	0	0	0.0961691	0.0883105	0
WBGene00022292	790	119	83	20	63	0	29	34	29	22	1	5	0	4	8	0	0	0	3	0	0	1	1	4	3	0	18	49	65	0	248	42.9495	29.8167	0.68778	11.323	4.50874	0.207252	0.23401	0.156034	0	0.209237	0.285599	8.72534	0	13.4181
WBGene00022298	795	5	9	1	16	0	7	7	11	5	2	7	2	2	2	2	0	5	2	5	17	21	63	198	89	38	12	38	38	653	10	1.79325	3.2128	0.0341727	2.8576	1.17905	0.308923	0.155025	0.36179	1.42077	8.73267	13.1766	5.78031	39.3875	0.53765
WBGene00022303	656	0	0	0	0	0	1	0	0	2	3	4	0	6	15	6	3	9	23	4	22	1	6	6	4	2	2	4	3	14	4	0	0	0	0	0.142888	0.291185	0.634074	2.19225	2.03488	0.881919	0.589608	0.71643	1.02338	0.260629
WBGene00022308	354	0	0	0	0	0	2	1	1	0	0	0	0	0	0	0	0	0	0	0	0	0	1	0	0	0	0	0	0	0	2	0	0	0	0	0.353048	0	0	0	0	0.23347	0	0	0	0.241487
WBGene00022316	810	1	2	0	6	0	3	2	3	2	0	6	0	0	0	0	0	0	2	0	0	0	0	12	0	3	0	0	0	5	1	0.352009	0.700734	0	1.05176	0.385738	0.202135	0	0.101454	0	0	0.596887	0	0.296004	0.0527693
WBGene00022317	267	0	0	0	0	0	0	0	0	0	0	0	0	0	0	2	0	0	1	0	0	0	1	0	0	0	0	0	0	0	0	0	0	0	0	0	0	0.115398	0.153892	0	0.309545	0	0	0	0
WBGene00022321	877	0	0	0	0	0	1	0	1	0	0	0	1	6	6	1	1	9	9	0	4	0	3	16	9	3	1	7	1	25	0	0	0	0	0	0.0712537	0	0.245928	0.890184	0.234169	0.28272	1.02907	0.535893	1.36695	0
WBGene00022334	1886	11	66	0	171	1	327	357	378	176	325	1527	3	23	37	6	3	13	23	4	10	3	8	32	11	5	10	11	12	29	57	1.66299	9.9314	0	12.949	20.5095	26.7963	0.563621	0.849667	0.381115	0.482043	0.820325	0.913708	0.737341	1.29181
WBGene00022338	373	0	0	0	0	0	0	1	1	0	0	0	0	1	0	0	0	0	2	0	2	1	0	0	0	0	1	2	1	0	0	0	0	0	0	0.167532	0	0.041302	0.220317	0.27529	0.221578	0	0.559998	0	0
WBGene00022339	141	0	0	0	1	2	2	3	3	2	3	11	15	113	191	31	1	4	24	2	4	2	1	43	20	6	1	1	0	34	0	0	0	0	3.021	2.21594	2.70947	38.241	8.45094	2.18475	1.75848	15.7731	0.740707	11.563	0
WBGene00022343	297	0	0	0	0	0	1	2	1	0	0	0	1	0	0	0	0	1	0	0	0	0	0	0	0	1	0	0	0	1	0	0	0	0	0	0.420805	0	0.0518709	0.138347	0	0	0.108525	0	0.161457	0
WBGene00022346	868	3	2	0	3	11	8	9	7	1	8	69	19	201	284	62	14	105	213	40	264	22	80	183	110	51	26	71	56	184	67	0.985462	0.653911	0	2.29011	0.899907	2.42073	10.0456	15.7161	17.9814	9.71215	12.7739	9.20465	10.1651	3.2993
WBGene00022349	1545	49	225	0	775	8	2071	1875	2008	1032	1617	7478	8	57	119	15	4	10	18	2	2	0	2	12	4	1	1	2	5	10	172	9.04287	41.3297	0	71.9585	141.279	160.638	1.98429	0.851035	0.132923	0.106988	0.354655	0.270394	0.310373	4.75846
WBGene00022352	755	0	0	0	1	1	7	6	6	4	1	5	0	1	2	0	0	0	0	0	1	1	2	5	2	1	0	0	0	2	0	0	0	0	0.376125	0.951827	0.21686	0.0612145	0	0.0680021	0.328404	0.34153	0	0.127027	0
WBGene00022356	510	0	0	0	0	1	1	0	1	0	1	7	3	10	33	3	0	3	13	0	2	0	0	1	1	0	0	0	0	0	0	0	0	0	0.278406	0.122528	0.428051	1.48015	1.28907	0.20134	0	0.1264	0	0	0
WBGene00022357	386	529	749	27	719	2	261	238	258	122	36	165	32	231	340	70	3	19	73	9	41	12	75	265	132	59	37	106	166	493	741	390.757	550.684	1.9003	265.214	71.1506	14.2097	26.8601	10.1126	6.65047	18.628	38.0771	41.8029	61.2452	82.0536
WBGene00022370	342	0	4	0	12	0	13	19	14	6	12	61	2	16	24	7	1	6	16	2	6	0	1	0	1	0	1	0	0	5	3	0	3.31927	0	4.982	4.75066	5.82468	2.20724	2.7633	1.20097	0.241662	0.0942454	0.15269	0.701062	0.37494
WBGene00022395	677	4	23	0	28	0	24	19	26	13	2	17	0	1	6	2	0	4	0	0	0	0	0	0	1	0	0	0	0	0	2	1.68465	9.64156	0	5.87243	3.78445	0.765844	0.204802	0.242771	0	0	0.0476099	0	0	0.126272
WBGene00022410	908	0	0	0	0	1013	2039	1848	1965	965	2463	12041	551	6106	9918	2285	587	3522	7970	447	3799	589	2749	1013	531	213	196	520	536	373	213	0	0	0	158.406	234.577	435.89	319.99	546.602	240.084	303.833	62.3695	72.0035	19.6986	10.0268
WBGene00022421	372	0	0	0	0	0	1	1	1	0	0	0	0	2	0	1	0	0	1	0	0	0	0	36	17	7	0	0	0	11	0	0	0	0	0	0.251974	0	0.124239	0.110454	0	0	5.1987	0	1.41795	0
WBGene00022449	1040	82	66	19	145	8	165	177	193	65	118	668	19	118	166	52	7	18	126	31	141	16	132	218	92	43	31	55	141	315	446	22.4812	18.0102	0.496326	20.8885	18.0258	20.6236	5.25866	5.96581	8.49111	11.7615	10.9403	11.398	14.5241	18.3302
WBGene00022451	595	10	21	0	6	0	50	47	47	26	20	70	5	1	3	0	1	10	10	5	45	5	21	39	29	7	11	26	29	17	19	4.79205	10.0164	0	1.4318	8.92707	4.12763	0.233027	1.4502	4.31442	3.61153	4.06285	5.79245	1.37007	1.36491
WBGene00022497	336	0	3	5	4	59	231	241	255	111	17	104	219	2058	3113	696	211	1212	3358	432	2930	490	2587	32559	16349	6882	445	1118	1372	6397	3393	0	2.5339	0.404275	26.6226	77.9259	9.82701	279.044	584.663	513.722	756.873	5351.84	456.146	912.955	431.63
WBGene00022508	1465	110	74	58	79	0	149	102	119	59	24	106	1	3	11	4	0	4	3	1	10	0	1	8	3	2	9	38	51	4	548	21.4089	14.3352	1.07557	7.65664	9.14949	2.42148	0.1998	0.19633	0.3855	0.0564153	0.286017	3.4932	0.130929	15.9886
WBGene00022541	519	0	0	0	0	0	0	0	0	0	0	0	0	0	0	0	0	2	2	0	1	8	53	250	136	53	5	13	18	454	1	0	0	0	0	0	0	0	0.316679	0.0989241	9.71398	27.2636	3.62218	41.947	0.0823568
WBGene00022543	216	0	0	0	1	0	0	0	0	0	0	0	0	0	0	0	0	0	0	0	0	0	0	0	0	0	0	0	0	0	0	0	0	0	0.657347	0	0	0	0	0	0	0	0	0	0
WBGene00022545	757	0	0	0	0	1	2	4	1	1	2	8	4	5	18	1	2	20	23	6	30	2	17	41	13	8	5	8	7	24	5	0	0	0	0.187565	0.330196	0.360479	0.569826	2.44255	2.44161	2.0744	2.63987	1.37965	1.52029	0.28232
WBGene00022550	1614	0	0	0	0	0	2	2	1	0	3	11	1	21	51	10	2	9	8	4	7	1	4	138	81	36	0	2	1	13	0	0	0	0	0	0.0967929	0.236701	0.792236	0.4837	0.349912	0.256036	5.0924	0.0970629	0.386235	0
WBGene00022556	513	0	0	0	0	0	0	1	0	0	0	0	0	0	0	0	0	1	1	0	0	0	0	166	117	41	0	0	0	263	0	0	0	0	0	0.060906	0	0	0.160191	0	0	20.357	0	24.5839	0
WBGene00022563	471	0	0	0	0	0	0	0	0	0	1	4	0	0	1	0	0	1	9	0	1	0	0	4	5	1	0	0	0	2	0	0	0	0	0	0	0.289684	0.0327084	0.872379	0.109006	0	0.684329	0	0.20362	0
WBGene00022564	625	27	29	2	39	2	83	57	75	33	26	110	11	75	149	34	4	22	57	3	76	9	47	52	31	10	16	47	43	36	129	12.3175	13.1682	0.0869354	9.31435	12.3979	5.93792	6.63059	5.45662	6.48958	7.4053	4.79611	8.85648	2.76207	8.82219
WBGene00022581	575	1	0	0	1	0	0	4	2	2	0	8	0	4	5	0	0	2	2	1	33	3	13	35	18	1	4	7	10	89	1	0.495873	0	0	0.246934	0.43471	0.379662	0.241132	0.285837	3.03585	2.29978	3.027	1.90716	7.42223	0.074336
WBGene00022600	168	0	0	0	0	0	1	0	0	0	0	1	0	1	0	0	0	1	0	0	0	0	0	0	0	0	0	0	0	0	0	0	0	0	0	0.185981	0.16243	0.0917003	0.244578	0	0	0	0	0	0
WBGene00022602	333	0	0	0	0	0	0	0	0	0	0	0	0	0	1	0	0	0	1	0	0	0	0	0	0	0	0	0	0	0	0	0	0	0	0	0	0	0.0462632	0.123391	0	0	0	0	0	0
WBGene00022619	243	0	0	0	0	0	0	0	0	0	0	1	0	0	0	0	0	0	0	0	0	0	0	0	0	0	0	0	0	0	0	0	0	0	0	0	0.112297	0	0	0	0	0	0	0	0
WBGene00022625	240	0	0	0	0	0	0	0	0	0	0	0	0	0	0	0	0	1	2	0	0	0	0	0	0	0	0	0	0	0	0	0	0	0	0	0	0	0	0.513613	0	0	0	0	0	0
WBGene00022651	219	0	0	0	0	0	0	1	0	0	0	0	0	1	1	0	0	0	0	0	1	0	0	0	1	1	0	1	0	0	1	0	0	0	0	0.14267	0	0.140691	0	0.234437	0	0.294355	0.238447	0	0.195174
WBGene00022660	303	0	0	0	0	0	1	1	0	0	0	0	0	0	1	0	0	0	0	0	2	0	1	0	0	0	0	2	1	0	0	0	0	0	0	0.206236	0	0.0508437	0	0.338888	0.272767	0	0.517028	0	0
WBGene00022669	1374	291	520	34	966	7	589	505	540	280	126	482	3	25	34	6	0	0	4	0	0	2	2	29	7	9	59	173	159	1	594	60.3872	107.405	0.672262	100.548	43.5244	12.0751	0.762434	0.119619	0	0.240607	1.05563	14.8602	0.0349	18.4785
WBGene00022706	1059	0	2	0	3	0	17	14	15	8	2	14	0	3	3	3	0	1	0	2	7	9	83	228	126	60	16	47	47	328	3	0	0.535972	0	0.40223	1.59322	0.412287	0.130926	0.0387998	0.436331	7.18004	12.6006	5.42416	14.8522	0.121085
WBGene00022713	574	0	0	0	0	0	1	3	1	0	0	2	0	0	0	2	3	8	18	0	3	0	3	21	14	3	0	2	0	3	4	0	0	0	0	0.272167	0.0950809	0.0536782	2.07593	0.268336	0.431961	2.13382	0.181951	0.250623	0.297862
WBGene00022723	1488	0	0	0	0	0	0	0	0	0	1	0	0	2	1	3	0	3	5	0	0	0	0	5	3	3	0	1	0	7	0	0	0	0	0	0	0.0183389	0.0621196	0.220909	0	0	0.238274	0.035094	0.225584	0
WBGene00022724	735	10	3	0	16	0	7	9	7	4	0	3	0	1	5	0	0	0	10	0	2	1	0	2	2	0	0	0	1	3	4	3.87928	1.15836	0	3.09087	1.14777	0.111381	0.12576	0.559035	0.139705	0.112447	0.175412	0.0710474	0.195725	0.232616
WBGene00022728	789	0	0	0	1	0	1	1	0	0	3	7	0	0	4	0	0	2	4	2	10	5	12	0	1	0	3	4	5	0	4	0	0	0	0.179958	0.0792009	0.345858	0.0781022	0.312464	0.780861	1.78077	0.0408516	0.794218	0	0.216695
WBGene00022746	252	0	0	0	0	0	0	0	0	0	0	0	1	0	0	1	1	0	2	0	1	0	2	0	0	0	0	0	0	0	0	0	0	0	0	0	0	0.122267	0.489155	0.203737	0.65594	0	0	0	0
WBGene00022755	935	0	0	0	0	0	0	0	0	1	0	3	3	35	43	10	1	6	9	1	11	0	1	4	1	1	2	1	3	2	0	0	0	0	0	0.0334169	0.0875558	1.49937	0.703128	0.65893	0.0883941	0.206836	0.3351	0.102572	0
WBGene00022791	433	405	399	47	369	22	310	317	279	130	76	304	51	277	412	98	25	105	321	32	273	31	207	226	127	49	102	274	338	293	1441	266.689	261.513	2.94888	128.215	74.7565	23.9481	29.8151	42.7971	36.1644	45.428	29.9243	86.1084	32.4483	142.247
WBGene00022821	455	0	0	2	0	0	0	0	0	0	0	0	0	0	0	0	0	1	1	0	6	1	3	763	415	144	217	532	609	8	1763	0	0	0.119417	0	0	0	0	0.180611	0.677032	0.72658	93.6497	155.856	0.843123	165.618
WBGene00022844	408	0	0	0	0	0	1	0	0	0	1	4	0	2	6	3	0	2	3	0	0	0	4	0	0	0	2	1	2	0	0	0	0	0	0	0.0765803	0.334415	0.415348	0.503542	0	0.810279	0	0.639949	0	0
WBGene00022869	405	0	0	0	0	0	0	0	0	0	0	0	1	1	0	0	0	0	1	1	0	1	1	6	4	2	0	4	1	0	0	0	0	0	0	0	0	0.0760773	0.101454	0.126769	0.408141	0.95502	0.644689	0	0
WBGene00023284	530	0	0	0	4	1	41	45	32	17	14	62	6	59	123	13	4	36	109	15	58	2	41	51	24	6	18	49	52	57	100	0	0	0	1.3395	7.95857	3.91303	5.84252	11.5514	7.07158	6.70544	4.92601	11.7248	5.15717	8.06475
WBGene00023413	375	0	0	0	0	0	0	0	0	0	0	1	0	0	0	0	0	0	2	0	1	0	2	4	1	0	0	0	0	0	0	0	0	0	0	0	0.0727686	0	0.219142	0.136911	0.440792	0.429759	0	0	0
WBGene00023458	521	1	1	0	4	2	49	49	49	21	6	24	1	14	44	7	1	7	28	1	21	1	13	78	25	13	3	7	23	49	33	0.547269	0.544716	0	1.63517	10.0751	1.5713	1.95158	2.83917	2.16798	2.22088	7.1764	3.30759	4.50994	2.70734
WBGene00023459	825	0	0	0	0	0	1	0	0	0	1	0	0	0	0	0	0	0	4	0	0	0	1	0	0	0	0	0	1	3	1	0	0	0	0	0.0378724	0.0330766	0	0.19922	0	0.10018	0	0.0632968	0.174373	0.0518099
WBGene00043054	850	0	4	0	2	3	10	6	5	3	10	32	15	155	286	53	8	24	62	0	20	1	2	47	26	14	2	3	4	40	9	0	1.33552	0	0.835218	0.882205	1.34836	9.22527	4.54396	1.20804	0.2917	3.29903	0.552916	2.25659	0.452575
WBGene00043068	866	3	1	2	10	0	14	10	7	3	7	25	3	21	25	3	4	17	41	13	98	20	112	35	29	10	44	139	171	156	175	0.987738	0.32771	0.0627421	1.63957	1.2267	1.00834	0.925051	2.94171	6.58074	12.5977	2.75423	21.3462	8.63812	8.63748
WBGene00043279	432	10	5	1	20	1	62	66	51	25	10	40	3	37	80	11	3	17	45	6	45	6	43	101	60	28	22	34	61	176	175	6.60016	3.28469	0.0628873	6.90215	14.7545	3.15836	4.67162	6.18238	6.06116	9.37448	14.1015	14.1429	19.5363	17.3149
WBGene00043297	320	0	0	0	0	4	14	15	10	9	1	9	20	321	506	127	0	13	27	2	16	1	1	28	21	7	0	2	2	15	4	0	0	0	1.77484	4.68671	0.852757	46.891	5.13613	2.88797	0.516553	5.64059	0.652748	2.24778	0.53429
WBGene00043469	120	0	0	0	0	0	0	1	0	0	0	0	0	0	0	0	0	0	2	0	0	0	0	0	0	0	0	0	0	1	0	0	0	0	0	0.260373	0	0	0.684817	0	0	0	0	0.399605	0
WBGene00043952	263	4	1	0	2	0	4	1	1	7	1	1	0	5	13	2	0	5	6	4	9	16	80	495	277	113	12	27	33	371	3	4.33653	1.07908	0	1.07975	1.54442	0.207515	1.17153	1.71855	2.5378	30.1683	108.461	14.2959	67.6442	0.487565
WBGene00043984	915	0	0	0	0	0	2	2	5	1	1	25	0	0	2	1	1	0	3	0	3	1	4	1	0	0	0	0	2	10	0	0	0	0	0	0.341473	0.775403	0.0505103	0.179624	0.168333	0.451631	0.0352261	0.114142	0.524072	0
WBGene00043985	1497	0	0	0	0	7	10	8	8	3	14	50	17	107	184	43	24	127	305	68	480	61	254	190	105	47	38	127	100	95	59	0	0	0	0.663934	0.605276	1.16663	3.61215	12.5161	18.7944	17.391	7.3636	9.24399	3.04309	1.6846
WBGene00043989	654	0	0	0	0	0	0	0	0	0	0	0	1	6	12	0	0	0	0	0	0	0	0	0	0	0	0	0	0	0	0	0	0	0	0	0	0	0.447565	0	0	0	0	0	0	0
WBGene00043990	690	0	0	0	0	0	0	0	0	0	0	0	0	0	0	0	0	0	0	0	0	0	0	0	0	0	0	0	0	0	0	0	0	0	0	0	0	0	0	0	0	0	0	0	0
WBGene00044080	714	0	0	3	0	0	1	0	0	0	0	2	0	1	0	0	0	1	1	42	415	553	2672	2368	1287	529	1582	4025	4335	71	5264	0	0	0.114148	0	0.0437602	0.0764376	0.0215765	0.115095	32.8615	373.307	188.877	727.128	4.7684	315.126
WBGene00044081	904	0	0	1	0	1	0	1	0	0	0	1	0	0	0	0	0	0	4	0	8	78	406	281	152	63	403	993	1034	32	1925	0	0	0.0300523	0.157065	0.0345628	0.0301861	0	0.18181	0.454351	44.2498	17.6848	140.37	1.69744	91.0184
WBGene00044137	394	10	16	1	30	0	10	11	10	5	4	29	0	3	6	0	0	2	2	1	2	1	1	67	45	16	0	1	1	8	3	7.23673	11.5248	0.0689526	10.8112	2.85485	2.28556	0.351906	0.417148	0.390926	0.419535	10.4713	0.265075	0.973657	0.325456
WBGene00044139	228	0	1	0	1	0	2	0	0	1	0	1	0	0	1	0	0	0	4	0	2	0	0	19	18	7	1	0	0	0	1	0	1.24472	0	0.62275	0.411115	0.119685	0.0675687	0.72086	0.450365	0	6.22019	0.229034	0	0.18747
WBGene00044140	549	0	0	0	0	0	0	0	0	0	0	0	0	0	1	0	0	2	1	0	0	0	0	0	0	1	0	0	0	3	0	0	0	0	0	0	0	0.0280613	0.22453	0	0	0.0587102	0	0.262036	0
WBGene00044141	510	0	0	0	0	0	0	0	1	0	0	0	0	1	0	1	0	1	0	0	0	0	0	3	3	0	0	0	0	0	1	0	0	0	0	0.0612642	0	0.0604143	0.0805667	0	0	0.379199	0	0	0.0838101
WBGene00044146	210	0	0	0	0	0	0	0	0	0	0	0	0	0	0	0	0	1	1	0	0	0	0	0	0	0	0	0	0	1	0	0	0	0	0	0	0	0	0.391324	0	0	0	0	0.228346	0
WBGene00044149	342	0	1	0	3	0	19	21	28	14	6	31	0	0	0	1	0	2	6	1	1	1	3	2	1	0	3	5	7	1	13	0	0.829817	0	1.2455	7.49143	2.95224	0.0450458	0.961147	0.300243	0.966649	0.282736	2.29034	0.140212	1.62474
WBGene00044154	270	0	0	0	1	2	3	4	4	1	1	8	0	5	5	3	3	5	13	0	1	0	1	4	0	1	2	0	0	0	2	0	0	0	1.57763	1.38866	0.909608	0.741754	3.19581	0.190154	0.306105	0.596887	0.386814	0	0.316616
WBGene00044157	342	0	0	0	0	0	0	1	2	0	0	1	0	1	1	0	0	0	3	0	0	0	0	3	0	0	0	0	0	1	0	0	0	0	0	0.274077	0.0797901	0.0900915	0.36043	0	0	0.282736	0	0.140212	0
WBGene00044160	632	0	0	0	0	0	13	10	10	5	0	0	0	1	0	0	6	15	59	0	1	0	4	2	1	0	0	0	0	9	2	0	0	0	0	1.87864	0	0.024376	5.20114	0.0812367	0.523091	0.153	0	0.68287	0.135263
WBGene00044161	550	0	0	0	0	0	0	1	2	0	5	7	0	2	14	2	0	2	6	0	1	0	6	1	2	1	1	6	11	1	7	0	0	0	0	0.170426	0.59538	0.504185	0.597659	0.0933484	0.901619	0.234414	1.70901	0.0871866	0.544004
WBGene00044164	864	1	2	0	12	0	11	8	8	4	11	53	0	0	0	0	1	4	1	0	5	0	1	0	0	0	0	0	1	0	2	0.330008	0.656938	0	1.97204	1.12105	2.02135	0	0.285341	0.297116	0.0956579	0	0.0604396	0	0.0989425
WBGene00044167	498	6	0	0	0	0	1	1	3	0	0	2	5	11	23	2	1	2	4	1	8	2	7	19	11	4	7	6	7	7	4	3.43527	0	0	0	0.313702	0.109591	1.26834	0.577557	0.92786	1.49365	2.20057	2.09718	0.674033	0.343319
WBGene00044169	525	0	0	0	0	1	4	9	5	3	5	37	0	2	4	0	3	13	44	4	31	8	38	59	39	10	4	8	6	88	2	0	0	0	0.270452	1.24979	2.18306	0.176065	4.69589	3.42277	7.24158	6.63057	1.79039	8.03777	0.162831
WBGene00044178	600	0	0	0	0	0	0	0	0	0	0	0	0	0	0	0	0	0	0	0	0	0	8	20	11	2	27	69	61	0	92	0	0	0	0	0	0	0	0	0	1.10198	1.77276	13.6642	0	6.55395
WBGene00044181	417	0	0	0	1	0	7	9	8	3	1	3	0	11	9	3	1	5	12	0	6	1	12	7	0	0	0	1	1	56	1	0	0	0	0.340497	2.02304	0.261758	0.849712	1.77363	0.738728	2.57657	0.541063	0.250455	6.43968	0.102502
WBGene00044182	219	0	0	0	1	5	6	4	5	2	0	4	0	1	5	2	1	4	11	0	16	10	48	17	11	6	0	1	6	87	2	0	0	0	3.89006	2.42539	0.498415	0.562764	3.00194	3.75099	21.8886	5.00404	1.66913	19.0497	0.390349
WBGene00044183	234	0	0	0	0	0	0	0	0	0	0	0	0	0	0	0	0	0	4	0	5	1	0	7	3	0	0	2	4	81	7	0	0	0	0	0	0	0	0.702377	1.09704	0.353199	1.37743	1.33897	16.599	1.27864
WBGene00044184	456	0	0	0	0	0	0	0	1	0	0	1	0	0	1	0	0	0	2	0	0	0	0	2	1	0	0	0	0	2	0	0	0	0	0	0.0685192	0.0598426	0.0337843	0.180215	0	0	0.212052	0	0.210319	0
WBGene00044185	204	0	0	0	0	0	0	0	0	0	0	0	0	0	0	0	0	1	0	0	0	0	0	0	0	0	0	0	0	2	0	0	0	0	0	0	0	0	0.201417	0	0	0	0	0.470124	0
WBGene00044189	284	0	0	0	0	0	0	0	1	0	0	1	0	1	0	0	0	1	0	0	0	0	1	0	0	0	0	0	1	0	0	0	0	0	0	0.110017	0.0960853	0.0542453	0.14468	0	0.291016	0	0.183873	0	0
WBGene00044192	208	0	0	0	0	0	0	1	0	0	0	0	0	0	0	0	0	0	1	0	1	1	5	13509	7598	2956	0	1	0	3809	9	0	0	0	0	0.150215	0	0	0.197543	0.246835	2.38409	3728.83	0.251057	878.132	1.84946
WBGene00044195	222	0	0	0	0	1	3	1	0	0	0	6	0	3	5	0	0	1	3	0	0	0	0	2	1	0	0	0	0	2	0	0	0	0	0.639581	0.562969	0.73752	0.555159	0.740343	0	0	0.435566	0	0.432006	0
WBGene00044200	846	28	56	3	155	1	230	213	239	102	118	603	1	6	12	2	0	9	13	1	18	2	10	9	8	2	3	18	27	13	147	9.43683	18.7856	0.096338	26.182	28.955	23.2563	0.38241	1.06851	1.15306	1.17232	0.723885	2.96283	0.736861	7.42701
WBGene00044206	310	0	0	0	0	0	0	1	0	0	0	0	17	74	81	19	32	261	725	126	855	42	232	8885	5033	2042	32	83	116	1808	75	0	0	0	0	0.10079	0	9.49187	134.931	162.471	73.0506	1659.42	38.9122	279.672	10.3411
WBGene00044207	483	0	0	0	0	0	0	0	1	0	0	0	0	0	0	0	0	5	28	5	33	3	11	114	56	24	6	11	6	59	5	0	0	0	0	0.0646889	0	0	2.80733	4.0393	2.39561	12.9462	2.48666	5.85757	0.442476
WBGene00044208	399	0	0	0	0	0	0	0	0	0	0	0	0	1	0	0	0	0	0	0	2	0	3	68	43	11	0	3	1	5	0	0	0	0	0	0	0	0.0386107	0	0.257351	0.621417	9.85537	0.523507	0.60091	0
WBGene00044212	372	1	0	0	1	0	5	4	1	1	0	3	0	3	2	0	18	104	290	66	646	44	220	9069	5054	1963	15	32	57	1037	28	0.766471	0	0	0.381686	0.923904	0.220066	0.207065	45.5072	98.2667	58.6537	1393.77	14.5991	133.674	3.21723
WBGene00044213	370	5	2	2	6	0	9	8	7	3	0	1	0	14	20	2	0	9	26	12	76	19	96	72	42	19	26	79	121	43	25	3.85307	1.53404	0.14685	2.30249	2.28002	0.073752	1.49893	3.8868	12.211	25.688	11.5861	31.8964	5.57287	2.88805
WBGene00044215	452	0	0	0	0	0	0	1	1	0	0	0	0	0	0	0	0	1	1	0	1	0	0	6	1	0	0	0	1	2	0	0	0	0	0	0.138251	0	0	0.18181	0.113588	0	0.499167	0.115531	0.21218	0
WBGene00044227	891	0	0	0	0	3	19	13	20	4	17	47	1	6	6	3	0	2	10	0	4	5	30	199	101	44	6	10	28	234	0	0	0	0	0.478071	1.96376	1.9601	0.276645	0.553388	0.23049	3.24657	12.4442	2.57876	12.5936	0
WBGene00044230	276	0	0	0	0	0	0	2	0	0	0	0	0	0	0	0	0	0	2	0	0	0	0	0	0	0	0	0	0	2	0	0	0	0	0	0.226411	0	0	0.297747	0	0	0	0	0.347483	0
WBGene00044239	423	0	0	0	0	0	3	7	5	1	6	39	0	6	5	2	0	4	10	0	2	1	0	6	1	0	0	0	0	2	0	0	0	0	0	1.18183	2.903	0.47346	1.35992	0.24275	0.195386	0.533389	0	0.226726	0
WBGene00044242	298	0	0	0	0	0	0	0	0	0	0	0	0	0	0	0	0	0	0	0	0	0	0	2	1	0	0	0	0	0	0	0	0	0	0	0	0	0	0	0	0	0.324482	0	0	0
WBGene00044245	560	0	0	0	1	0	3	7	4	2	0	9	0	4	3	1	0	3	5	0	0	0	0	3	0	0	0	0	0	1	1	0	0	0	0.253548	0.892707	0.438561	0.220081	0.586986	0	0	0.172671	0	0.0856297	0.0763271
WBGene00044246	258	0	0	0	0	0	0	0	0	0	0	0	0	0	0	0	0	0	0	0	0	0	0	17	16	3	0	0	0	2	0	0	0	0	0	0	0	0	0	0	0	4.49748	0	0.371726	0
WBGene00044247	483	0	0	0	0	0	0	0	0	0	0	1	0	0	0	0	0	0	2	1	5	3	15	42	21	7	1	1	4	99	0	0	0	0	0	0	0.0564974	0	0.170141	0.637784	3.08007	4.67129	0.648693	9.8288	0
WBGene00044249	484	0	1	0	1	0	5	3	2	3	1	1	1	12	22	6	0	2	12	0	11	1	6	3	6	2	1	9	9	2	1	0	0.586358	0	0.293362	0.839219	0.112761	1.30502	1.18853	1.16685	1.19533	0.732544	2.04995	0.198151	0.0883123
WBGene00044253	523	27	25	2	24	0	13	18	17	9	2	11	10	106	149	33	0	5	18	6	60	8	41	13	15	3	18	55	58	37	64	14.7198	13.5658	0.10389	6.51566	3.40526	0.678293	8.77798	1.80697	6.47906	7.74335	1.9105	13.0799	3.39244	5.23052
WBGene00044254	396	0	0	0	0	0	0	0	0	0	0	0	0	0	0	0	0	0	1	0	0	0	0	1	0	0	0	0	0	0	0	0	0	0	0	0	0	0	0.10376	0	0	0.0813937	0	0	0
WBGene00044258	725	9	9	3	8	1	7	6	10	1	7	30	2	15	29	6	3	15	36	7	110	16	124	120	57	22	63	160	259	267	404	3.53951	3.523	0.112416	1.7626	1.03431	1.39264	1.10496	3.06042	8.28547	15.9597	8.84711	34.7172	17.6598	23.8183
WBGene00044265	201	0	0	0	0	0	0	0	0	0	0	0	0	0	0	0	0	0	0	0	1	0	0	0	0	0	0	0	0	0	0	0	0	0	0	0	0	0	0	0.255431	0	0	0	0	0
WBGene00044278	246	0	0	0	0	0	0	0	0	0	0	0	0	5	4	1	0	2	4	0	0	0	0	28	11	5	0	0	0	3	0	0	0	0	0	0	0	0.626246	1.00217	0	0	5.76506	0	0.584788	0
WBGene00044298	649	0	0	0	2	0	0	0	0	0	0	0	0	0	0	0	0	0	1	0	3	0	9	25	9	2	1	3	5	53	0	0	0	0	0.437556	0	0	0	0.0633113	0.237326	1.14613	1.7879	0.724158	3.91601	0
WBGene00044359	243	1	7	0	23	0	17	19	16	10	1	10	0	1	1	0	0	0	3	0	1	0	1	2	0	0	0	0	1	1	2	1.17336	8.17523	0	13.4391	7.97191	1.23527	0.126795	0.507272	0.211282	0.340117	0.265283	0.214896	0.197336	0.351796
WBGene00044360	492	0	0	0	0	0	0	0	0	0	0	0	0	0	0	0	0	0	0	0	0	0	0	0	0	0	0	0	0	0	0	0	0	0	0	0	0	0	0	0	0	0	0	0	0
WBGene00044368	132	0	0	0	0	0	0	0	0	0	0	0	1	2	6	3	0	0	2	0	1	0	1	6	4	1	0	0	0	6	1	0	0	0	0	0	0	1.40051	0.622561	0.388952	0.626125	2.68599	0	2.17966	0.323812
WBGene00044370	153	0	0	0	0	0	0	0	0	0	0	0	0	0	0	0	0	0	0	0	0	0	0	0	0	0	0	0	0	0	0	0	0	0	0	0	0	0	0	0	0	0	0	0	0
WBGene00044371	522	112	208	1	644	0	163	107	145	84	3	50	0	3	4	0	0	1	0	0	0	0	0	1	3	0	0	1	2	0	29	61.1767	113.084	0.0520447	175.172	29.8681	2.77064	0.206589	0.0787146	0	0	0.246988	0.300114	0	2.37462
WBGene00044372	450	97	161	0	437	1	151	148	130	82	9	38	0	6	10	2	0	2	3	0	0	0	0	2	0	0	0	0	0	0	23	61.4607	101.536	0	138.201	35.4802	2.8501	0.616226	0.456545	0	0	0.143253	0	0	2.18465
WBGene00044374	382	0	0	0	0	1	1	2	0	0	0	3	0	3	0	1	3	24	45	1	19	8	13	3	1	4	2	2	4	1	1	0	0	0	0.371694	0.245378	0.214305	0.161316	7.74453	2.68804	4.5435	0.675014	1.09361	0.12553	0.111893
WBGene00044375	159	0	0	0	0	0	2	3	4	1	1	8	0	0	1	1	0	0	3	0	0	0	0	0	0	0	0	0	0	0	0	0	0	0	0	1.96508	1.54462	0.193782	0.775265	0	0	0	0	0	0
WBGene00044376	342	0	0	0	0	0	4	1	2	0	0	2	0	2	0	1	0	14	19	1	3	0	1	5	1	3	0	1	0	3	0	0	0	0	0	0.639513	0.15958	0.135137	3.96473	0.600487	0.241662	0.848208	0.15269	0.420637	0
WBGene00044378	522	0	0	0	0	0	0	1	0	0	0	0	0	0	0	0	0	2	1	0	0	0	0	2	0	0	0	0	0	0	0	0	0	0	0	0.0598559	0	0	0.236144	0	0	0.123494	0	0	0
WBGene00044380	290	0	0	0	0	0	0	0	0	0	0	0	0	5	9	1	0	1	2	0	2	0	1	29	16	1	0	0	1	27	0	0	0	0	0	0	0	0.796844	0.425059	0.35408	0.284995	5.11265	0.180068	4.46455	0
WBGene00044382	494	0	0	0	0	4	5	6	4	3	4	20	10	62	109	26	0	5	11	6	44	2	6	9	7	2	6	5	1	11	2	0	0	0	1.14969	1.13847	1.32574	6.4554	1.33082	5.19652	1.33844	1.17444	1.2685	1.06777	0.173049
WBGene00044412	447	1	5	1	14	6	16	9	5	3	2	23	2	17	18	2	0	0	2	0	7	0	7	5	4	2	1	1	4	9	26	0.637868	3.17447	0.060777	6.35289	2.30666	1.52619	1.34412	0.183844	0.804007	1.29427	0.793179	0.700937	0.965489	2.48618
WBGene00044415	768	0	0	0	0	0	0	1	0	0	0	0	0	0	0	0	0	4	9	0	0	0	0	21	11	2	0	0	0	47	0	0	0	0	0	0.0406833	0	0	0.695518	0	0	1.42693	0	2.9346	0
WBGene00044416	204	0	0	0	0	0	1	0	0	0	0	0	0	0	0	0	0	2	0	0	1	0	0	3	5	1	0	0	0	3	0	0	0	0	0	0.153161	0	0	0.402834	0.251675	0	1.422	0	0.705186	0
WBGene00044420	548	1	1	0	9	1	31	23	29	5	22	95	7	76	131	23	4	14	53	20	76	8	50	13	12	3	29	49	86	42	91	0.520305	0.517878	0	2.591	5.01741	5.82614	6.66266	5.32358	8.99415	8.74746	1.64689	15.6278	3.6752	7.09786
WBGene00044439	471	3	10	1	16	3	103	90	85	52	44	232	0	1	2	2	0	1	1	0	0	0	1	6	4	0	5	8	30	0	180	1.8161	6.02542	0.0576801	5.72772	21.8912	15.9906	0.163542	0.174476	0	0.175474	0.684329	4.76741	0	16.335
WBGene00044441	240	0	0	0	0	0	1	0	1	1	0	0	0	0	0	0	0	1	3	0	0	3	2	14	8	2	0	0	1	17	0	0	0	0	0	0.390559	0	0	0.684817	0	1.72184	3.22319	0.217583	3.39664	0
WBGene00044443	552	2	9	0	5	7	51	51	77	32	30	130	4	36	39	7	4	19	34	0	1	0	2	9	10	1	2	4	0	3	8	1.03307	4.62713	0	3.08667	11.9432	7.90963	2.40016	4.24289	0.0930102	0.299451	1.16782	0.567607	0.260612	0.619466
WBGene00044454	180	0	0	0	0	0	0	0	0	0	0	0	0	1	2	0	0	0	0	0	0	0	0	0	1	0	0	0	0	2	0	0	0	0	0	0	0	0.256761	0	0	0	0.179066	0	0.532807	0
WBGene00044458	563	0	0	0	1	0	0	0	1	1	0	5	0	6	8	1	0	4	1	0	1	1	1	51	22	15	0	0	1	22	0	0	0	0	0.252197	0.110994	0.242347	0.410453	0.364912	0.0911929	0.2936	5.03803	0.0927528	1.87381	0
WBGene00044473	381	0	0	0	0	0	0	0	0	0	0	0	0	0	0	0	0	1	1	0	0	0	0	0	0	0	0	0	0	0	0	0	0	0	0	0	0	0	0.21569	0	0	0	0	0	0
WBGene00044474	372	0	0	0	0	0	0	0	0	0	0	0	0	0	0	0	0	0	1	0	0	1	7	60	50	23	0	6	16	198	0	0	0	0	0	0	0	0	0.110454	0	1.77739	11.5238	3.08827	25.5232	0
WBGene00044475	404	0	0	1	0	0	0	0	0	0	0	0	0	0	0	0	0	0	2	0	1	9	49	579	300	123	8	35	32	1161	0	0	0	0.0672458	0	0	0	0	0.203411	0.127083	11.8654	79.9415	9.69427	137.804	0
WBGene00044476	341	0	0	0	0	0	1	0	0	0	0	0	0	0	2	0	0	2	0	1	2	10	45	536	303	128	1	13	9	557	0	0	0	0	0	0.0916268	0	0.0903557	0.240991	0.451686	13.3304	91.4025	3.52216	78.3273	0
WBGene00044478	469	0	0	0	1	0	1	0	0	1	0	1	0	14	22	5	1	2	3	0	12	3	13	20	10	2	0	2	6	15	11	0	0	0	0.302744	0.13324	0.0581839	1.34676	0.525659	1.31364	2.81956	2.19919	0.890743	1.53367	1.00251
WBGene00044479	497	0	0	0	0	34	5	6	12	3	1	7	0	8	8	0	3	11	16	0	0	1	1	7	3	2	1	0	0	16	15	0	0	0	9.7134	1.63453	0.439247	0.495957	2.48022	0	0.332589	0.778235	0.10507	1.54375	1.29004
WBGene00044502	404	9	4	0	13	1	4	8	5	1	2	6	0	28	34	9	1	6	20	6	41	4	36	51	31	14	13	35	64	63	53	6.35184	2.80987	0	4.92034	1.39209	0.540361	2.70743	2.74605	5.97291	8.18302	7.65907	14.4768	7.47776	5.6074
WBGene00044505	234	1	1	0	0	0	0	2	2	1	0	0	0	2	1	0	0	0	3	0	2	1	1	2	4	1	0	3	1	2	0	1.21849	1.21281	0	0	0.667623	0	0.197508	0.526783	0.438817	0.706397	0.964203	0.892647	0.409851	0
WBGene00044506	153	0	0	0	0	0	5	1	0	2	0	1	1	1	6	7	0	8	13	0	7	2	2	6	1	0	0	0	5	2	2	0	0	0	0	1.63371	0.178354	1.51036	5.63967	2.34896	2.16074	1.47466	1.70653	0.626832	0.558734
WBGene00044517	286	0	0	0	1	0	3	5	4	5	1	2	0	15	15	1	1	5	6	0	11	1	10	13	7	4	2	6	2	16	13	0	0	0	0.496458	1.85721	0.28624	1.66984	1.72402	1.97468	3.17879	2.70478	1.82587	2.68266	1.94287
WBGene00044518	419	0	0	0	0	0	0	1	0	0	0	0	0	0	0	0	0	0	0	0	0	0	0	0	0	0	0	0	0	0	0	0	0	0	0	0.0745698	0	0	0	0	0	0	0	0	0
WBGene00044519	315	0	0	0	0	0	0	0	0	0	0	0	0	2	1	0	0	1	1	0	0	0	0	1	2	1	0	0	0	0	0	0	0	0	0	0	0	0.14672	0.260883	0	0	0.409294	0	0	0
WBGene00044520	231	2	0	0	4	0	3	2	3	1	0	0	0	0	3	0	0	1	6	0	2	0	3	5	4	2	0	2	6	3	15	2.46863	0	0	2.45865	1.21733	0	0.200073	1.24512	0.444516	1.07336	1.53485	1.80848	0.622761	2.77553
WBGene00044526	513	8	9	2	45	0	228	187	211	103	59	244	0	5	5	3	1	2	4	0	5	0	2	0	2	1	1	4	7	3	53	4.44643	4.9789	0.105915	12.455	44.4004	16.1176	0.390397	0.560669	0.500406	0.322216	0.188491	1.22152	0.280425	4.41596
WBGene00044527	786	1	1	0	4	2	2	4	2	2	2	12	5	51	96	20	11	54	144	21	163	53	224	319	194	76	52	222	210	323	230	0.362757	0.361065	0	1.08387	0.397516	0.48605	3.37121	10.9257	12.0189	29.1267	24.1534	32.1557	19.7057	12.5075
WBGene00044537	263	23	15	0	33	2	18	21	9	5	0	6	0	1	0	0	0	0	1	0	0	0	0	2	1	2	1	2	3	0	12	24.9351	16.1862	0	18.8956	6.29647	0.622545	0.0585766	0.156232	0	0	0.612774	1.19133	0	1.95026
WBGene00044540	147	0	0	0	0	0	0	0	0	1	0	0	0	1	2	0	0	0	0	1	5	0	0	4	0	0	0	2	1	5	7	0	0	0	0	0.212549	0	0.314401	0	2.09558	0	0.877059	1.06571	1.63104	2.03539
WBGene00044541	576	0	0	0	0	1	5	0	1	1	0	2	0	2	2	0	0	1	7	1	6	2	6	6	6	0	2	5	8	6	4	0	0	0	0.246505	0.379711	0.0947508	0.106984	0.570681	0.623943	1.1479	0.671498	1.35989	0.499506	0.296828
WBGene00044543	120	0	0	0	0	0	0	0	0	0	0	0	0	0	0	0	0	0	0	0	0	0	0	0	0	0	0	0	0	0	0	0	0	0	0	0	0	0	0	0	0	0	0	0	0
WBGene00044545	608	0	1	0	0	0	2	5	5	1	0	12	0	0	0	0	0	3	2	0	1	0	0	0	0	0	0	1	0	0	0	0	0.466772	0	0	0.668062	0.538584	0	0.337903	0.0844434	0	0	0.0858879	0	0
WBGene00044547	1229	0	0	0	0	0	3	1	4	1	0	1	2	3	8	0	0	4	4	2	1	0	2	5	2	2	0	0	1	0	0	0	0	0	0	0.228806	0.0222036	0.162956	0.267463	0.125325	0.134497	0.236035	0.0424897	0	0
WBGene00044548	251	0	0	0	0	0	0	0	0	0	0	0	0	1	1	0	1	3	14	0	0	0	1	0	0	0	0	0	1	0	0	0	0	0	0	0	0	0.122754	2.94662	0	0.329277	0	0.208047	0	0
WBGene00044558	291	0	0	0	0	0	0	2	0	1	0	0	0	0	0	0	0	1	3	0	0	0	0	0	0	0	0	0	0	4	0	0	0	0	0	0.322111	0	0	0.564798	0	0	0	0	0.659143	0
WBGene00044559	411	0	1	0	1	0	2	1	0	0	0	4	1	1	10	1	1	4	9	1	7	0	2	1	0	0	0	1	0	3	5	0	0.690504	0	0.345467	0.228064	0.265579	0.487283	1.39963	0.99935	0.402182	0.0784232	0.127056	0.350019	0.51999
WBGene00044560	390	0	0	0	0	2	1	1	0	0	0	0	1	11	26	7	0	6	6	0	1	0	0	3	0	0	0	0	0	4	0	0	0	0	0.728139	0.16023	0	1.77758	1.26428	0.131645	0	0.247938	0	0.491822	0
WBGene00044561	120	0	0	0	0	0	0	1	0	0	0	0	0	0	0	0	0	0	0	0	0	0	0	0	0	0	0	0	0	0	0	0	0	0	0	0.260373	0	0	0	0	0	0	0	0	0
WBGene00044562	402	0	0	0	0	1	5	6	7	3	0	4	5	7	14	3	0	2	7	0	3	0	0	6	3	0	0	0	0	3	1	0	0	0	0.353202	1.63219	0.271525	1.11135	0.919904	0.383146	0	0.72161	0	0.357855	0.106326
WBGene00044565	159	0	0	0	0	0	0	0	0	0	0	0	0	0	0	0	0	0	0	0	0	0	0	0	0	0	0	0	0	0	0	0	0	0	0	0	0	0	0	0	0	0	0	0	0
WBGene00044570	189	0	0	0	0	0	0	0	0	0	0	0	0	0	0	0	0	0	0	0	0	0	0	0	0	0	0	0	0	0	0	0	0	0	0	0	0	0	0	0	0	0	0	0	0
WBGene00044577	477	0	0	0	0	0	0	0	0	0	0	0	0	0	0	0	0	3	2	0	0	0	0	0	0	0	0	0	0	0	0	0	0	0	0	0	0	0	0.430703	0	0	0	0	0	0
WBGene00044579	285	1	0	0	4	0	48	45	52	21	2	3	0	0	0	0	0	1	0	0	0	0	0	1990	1089	453	0	1	1	1049	3	1.00045	0	0	1.9928	18.1987	0.478741	0	0.144172	0	0	399.45	0.366455	176.499	0.449928
WBGene00044586	582	0	0	0	1	0	3	3	1	0	11	37	5	9	32	5	1	3	10	1	6	0	3	1	2	0	1	5	8	20	6	0	0	0	0.243964	0.375796	2.25058	1.34998	0.988396	0.617511	0.426023	0.166144	1.25615	1.64786	0.440651
WBGene00044638	227	1234	544	19	523	0	1776	1596	1847	912	11	64	1	0	0	0	0	6	17	6	55	28	192	1544	777	360	25	50	79	307	1309	1549.99	680.113	2.27392	327.133	843.884	9.01594	0.0678663	4.16321	13.7966	80.0998	380.677	35.4267	64.8522	246.479
WBGene00044658	316	0	0	0	0	0	1	0	0	0	0	0	0	7	12	6	0	6	1	8	12	0	0	31	21	9	0	0	0	5	0	0	0	0	0	0.0988758	0	1.2188	0.9102	3.24947	0	6.22198	0	0.758744	0
WBGene00044707	1344	0	0	0	0	0	3	1	0	4	4	18	4	14	27	3	2	18	26	6	28	2	6	87	62	15	1	3	12	33	12	0	0	0	0	0.185981	0.446682	0.550202	1.40632	1.29882	0.491955	3.93306	0.621665	1.17741	0.381635
WBGene00044708	977	0	0	0	0	0	0	0	0	1	0	0	1	1	0	0	1	3	3	0	0	0	0	120	67	34	0	1	0	12	0	0	0	0	0	0.0319803	0	0.0315366	0.294394	0	0	7.29095	0.0534492	0.588978	0
WBGene00044709	1191	0	0	0	0	0	1	0	2	0	1	3	0	0	5	0	1	4	19	0	4	0	2	103	53	17	1	2	2	3	1	0	0	0	0	0.0787022	0.0916481	0.0646753	0.827991	0.172432	0.138788	4.68188	0.219227	0.120787	0.0358885
WBGene00044711	277	0	0	0	0	0	0	0	0	0	0	0	0	0	0	0	0	1	2	0	0	0	0	63	36	16	0	0	0	0	0	0	0	0	0	0	0	0	0.445008	0	0	13.3815	0	0	0
WBGene00044712	744	0	0	0	0	2	1	2	2	0	2	9	2	23	27	3	1	4	30	4	38	5	20	27	18	12	10	10	10	67	15	0	0	0	0.381686	0.209978	0.403455	1.13886	1.93295	2.89832	2.77717	2.46938	2.10564	4.31831	0.861758
WBGene00044741	339	0	0	0	0	0	1	2	1	1	0	0	1	0	9	1	0	2	4	0	3	5	40	305	135	60	4	7	3	458	1	0	0	0	0	0.460837	0	0.499888	0.72724	0.454351	10.971	47.5397	2.15657	64.7855	0.126086
WBGene00044742	393	0	2	0	3	1	4	3	4	2	10	46	1	17	29	3	4	13	16	1	20	1	23	8	8	1	12	30	27	18	58	0	1.44426	0	1.44516	1.03354	3.8884	1.96001	3.45022	2.74344	5.04723	1.39426	9.16837	2.1963	6.30815
WBGene00044755	520	0	0	0	0	0	0	1	0	0	2	0	0	1	2	2	1	1	1	0	0	0	0	0	0	0	0	1	0	0	0	0	0	0	0	0.0600861	0.104955	0.148131	0.237052	0	0	0	0.100423	0	0
WBGene00044761	774	0	1	0	0	13	60	43	77	29	38	186	25	226	262	58	28	203	404	16	124	26	113	102	51	17	8	23	20	30	13	0	0.366663	0	2.3848	8.43689	7.89737	11.3652	33.71	9.2866	14.8426	7.07936	3.44084	1.85863	0.717909
WBGene00044786	471	0	0	0	0	0	1	0	0	0	0	1	0	0	1	0	0	0	1	0	0	0	0	0	0	0	0	0	0	0	0	0	0	0	0	0.0663371	0.0579368	0.0327084	0.0872379	0	0	0	0	0	0
WBGene00044789	902	13	30	1	119	28	222	240	279	131	142	586	71	539	810	167	46	223	617	110	908	94	536	263	148	56	83	384	460	526	1286	4.10937	9.43893	0.030119	23.1398	30.2056	22.0242	27.1051	40.3602	57.9443	57.7256	16.6877	53.6672	27.9635	60.9398
WBGene00044900	238	0	0	0	0	0	2	2	3	1	1	12	0	8	10	1	2	2	11	0	0	0	0	3	5	0	0	1	0	7	45	0	0	0	0	1.05024	1.49053	1.22986	2.58965	0	0	1.08343	0.219411	1.41037	8.08169
WBGene00044949	849	6	19	2	25	8	442	420	401	242	245	1165	9	114	145	40	8	67	152	15	116	12	52	66	32	12	11	52	46	80	110	2.01503	6.35118	0.0639984	5.51893	55.3868	45.3197	5.58886	10.9861	7.92197	6.23027	4.1761	6.70431	4.5185	5.53798
WBGene00044998	254	0	0	0	0	0	0	0	0	0	0	0	0	0	0	0	0	1	0	0	1	0	0	2	4	1	0	0	0	2	76	0	0	0	0	0	0	0	0.161768	0.202132	0	0.888281	0	0.37758	12.7893
WBGene00045078	461	22	15	6	9	4	21	19	24	15	11	49	9	59	95	22	10	50	59	9	88	3	55	13	8	2	13	33	46	43	151	13.6069	9.23418	0.353588	4.00397	5.35431	3.55161	6.18231	10.6065	10.8029	10.3983	1.6081	10.4213	4.4728	14.0005
WBGene00045096	394	0	0	0	0	1	2	1	2	1	3	16	0	3	2	0	34	148	360	7	39	2	21	48	24	5	1	4	7	45	2	0	0	0	0.360373	0.475808	1.31593	0.195503	56.5235	5.9942	4.82466	6.29913	1.59045	5.47682	0.21697
WBGene00045108	983	0	0	0	0	0	0	1	0	0	0	0	0	0	4	0	0	0	1	3	17	2	23	41	29	9	4	10	3	107	0	0	0	0	0	0.0317851	0	0.0626883	0.0417996	1.04459	2.10194	2.59036	0.90309	5.21966	0
WBGene00045128	300	0	0	0	0	0	0	1	0	1	0	1	0	0	0	0	0	0	2	0	0	0	0	1	0	0	0	0	0	0	0	0	0	0	0	0.208298	0.0909608	0	0.273927	0	0	0.10744	0	0	0
WBGene00045144	326	5	2	0	6	0	8	12	4	4	0	2	0	0	0	0	0	1	1	0	0	0	0	218	131	53	0	0	0	109	1	4.37311	1.74109	0	2.61326	2.6836	0.167412	0	0.25208	0	0	39.7461	0	16.0332	0.131114
WBGene00045178	240	0	0	0	0	0	0	0	1	0	0	0	0	0	2	0	0	0	3	0	0	0	0	1325	812	315	0	0	1	709	0	0	0	0	0	0.130186	0	0.12838	0.513613	0	0	329.303	0.217583	141.66	0
WBGene00045180	396	0	0	0	0	0	0	0	0	0	0	0	0	0	0	0	0	0	0	0	1	2	19	56	28	18	3	11	7	190	0	0	0	0	0	0	0	0	0	0.129651	4.38287	8.30216	2.76923	23.0076	0
WBGene00045208	394	0	0	0	0	0	3	0	1	4	0	1	10	71	117	29	9	35	145	16	71	6	16	445	184	88	0	5	7	105	26	0	0	0	0	0.634411	0.0692595	8.87585	19.7102	11.3369	4.61489	58.6555	1.59045	12.7793	2.82062
WBGene00045234	327	0	0	0	0	0	0	0	0	0	0	0	0	0	0	0	0	0	0	0	0	0	0	0	0	0	0	0	0	0	0	0	0	0	0	0	0	0	0	0	0	0	0	0	0
WBGene00045253	404	0	0	0	0	3	18	17	21	7	4	10	6	81	126	26	18	80	211	13	116	5	24	565	321	123	7	30	39	89	109	0	0	0	1.05436	4.87233	0.945632	9.11374	31.427	16.3937	5.93269	80.5	9.82353	10.5638	11.5322
WBGene00045271	461	0	0	0	0	0	0	0	0	0	0	1	3	9	11	2	0	3	6	0	3	36	208	30	17	8	69	239	282	11	205	0	0	0	0	0	0.0591936	0.835448	0.802172	0.33411	43.7445	3.84546	66.8323	1.14421	19.0073
WBGene00045272	273	53	117	0	413	8	618	630	622	284	14	72	5	57	74	24	1	19	137	11	30	4	21	137	49	30	7	8	38	28	59	55.3543	121.627	0	218.962	246.525	8.59629	9.02895	23.63	7.71064	7.56854	25.5022	10.1379	4.91822	9.23754
WBGene00045291	1843	2	5	2	5	0	5	16	14	5	11	53	2	4	11	2	1	6	7	1	6	1	2	18	22	7	7	44	42	21	106	0.309416	0.769933	0.0294816	0.385206	0.678128	0.947611	0.158821	0.312125	0.195003	0.134534	0.821975	2.63508	0.546394	2.45837
WBGene00045310	99	0	0	0	0	0	0	0	0	0	0	0	0	0	0	0	0	0	0	0	0	0	0	0	0	0	0	0	0	0	0	0	0	0	0	0	0	0	0	0	0	0	0	0	0
WBGene00045344	558	0	0	0	0	0	1	0	0	0	0	0	0	0	0	0	0	0	0	0	0	0	0	16	5	3	0	0	0	19	0	0	0	0	0	0.0559942	0	0	0	0	0	1.38632	0	1.6328	0
WBGene00045362	547	0	1	0	12	0	3	6	6	4	2	5	0	0	0	0	0	1	2	0	0	0	3	0	0	0	0	0	0	0	0	0	0.518825	0	3.11489	1.08528	0.34921	0	0.225351	0	0.453282	0	0	0	0
WBGene00045382	362	5	10	0	30	0	15	12	9	4	4	3	0	1	6	1	1	0	0	0	0	0	0	5	5	2	0	3	8	2	13	3.93822	7.8397	0	11.7669	3.45246	0.527673	0.340456	0.113506	0	0	1.06846	1.58679	0.264932	1.53498
WBGene00045394	484	0	0	5	0	0	0	0	0	0	0	1	0	0	0	0	1	2	3	2	9	6	38	1560	706	335	384	1036	1238	20	3049	0	0	0.280654	0	0	0.0563806	0	0.509368	1.16685	7.5135	173.213	286.777	1.98151	269.264
WBGene00045396	159	0	0	0	0	0	0	0	0	0	0	0	2	17	28	3	0	1	2	0	0	0	0	4	1	1	0	1	1	1	0	0	0	0	0	0	0	4.84454	0.775265	0	0	1.2163	0.656853	0.301589	0
WBGene00045398	318	0	0	1	0	0	0	0	2	0	0	0	0	0	0	0	0	1	2	0	2	0	0	20	9	2	0	1	0	4	0	0	0	0.0854318	0	0.196508	0	0	0.387632	0.322903	0	3.14211	0.164213	0.603178	0
WBGene00045402	232	0	0	0	0	0	0	0	0	0	0	0	0	0	2	0	0	0	0	0	0	0	0	23	16	3	0	1	0	327	1	0	0	0	0	0	0	0.132807	0	0	0	5.83509	0.225085	67.5884	0.184238
WBGene00045411	671	0	1	0	0	4	6	6	9	4	10	42	74	436	758	159	41	295	528	59	503	9	50	706	400	181	34	52	53	894	19	0	0.422947	0	0.846421	1.16411	2.11474	32.7628	52.9075	43.0015	7.26715	61.8219	10.8175	63.8892	1.21031
WBGene00045412	716	0	0	0	0	3	5	4	6	4	0	18	13	46	85	21	6	48	124	11	87	5	17	162	85	32	7	6	6	98	3	0	0	0	0.594918	0.829121	0.686017	3.55019	10.2149	7.0272	2.53948	12.5596	1.38572	6.56335	0.179092
WBGene00045415	993	0	0	0	0	0	1	1	1	1	0	5	0	2	7	0	1	21	34	5	28	1	10	99	45	25	2	6	4	21	2	0	0	0	0	0.12586	0.137403	0.139628	2.31721	1.70622	0.915542	5.48559	0.631055	1.0141	0.086089
WBGene00045416	690	0	0	0	0	0	0	0	0	0	1	0	2	17	16	5	2	18	52	54	467	13	86	5780	3129	1296	18	42	67	2213	31	0	0	0	0	0	0.0395482	0.893081	4.28755	38.7666	11.8583	476.705	9.61147	153.796	1.92035
WBGene00045417	537	0	0	0	0	0	0	0	0	1	0	0	0	0	0	0	0	1	2	1	1	0	0	8	3	1	0	3	6	2	9	0	0	0	0	0.0581839	0	0	0.229548	0.191216	0	0.720266	0.875193	0.178594	0.716366
WBGene00045480	477	0	0	0	0	0	2	0	1	1	0	1	1	8	16	2	3	3	6	0	16	1	3	48	28	6	1	2	6	4	4	0	0	0	0	0.262011	0.057208	0.872018	1.03369	1.72215	0.693069	5.54092	0.98528	0.402118	0.358433
WBGene00045510	610	0	0	0	0	0	1	0	0	0	0	1	0	3	7	3	0	3	11	0	5	1	0	5	6	3	0	0	0	2	1	0	0	0	0	0.0512209	0.0447348	0.328317	0.943027	0.420833	0.135489	0.739749	0	0.157222	0.0700708
WBGene00045511	542	0	0	0	0	0	0	1	1	1	2	7	1	3	5	1	0	1	3	0	2	0	1	1	0	0	2	3	4	0	13	0	0	0	0	0.172941	0.453126	0.284237	0.30324	0.189452	0.152488	0.0594685	0.867119	0	1.02521
WBGene00045513	144	0	0	0	0	0	1	0	1	0	0	0	0	0	0	0	0	0	1	0	0	0	0	0	0	0	0	0	0	0	0	0	0	0	0	0.433955	0	0	0.285341	0	0	0	0	0	0
WBGene00050894	252	0	0	0	0	0	0	0	0	0	0	0	0	0	0	0	0	0	0	0	0	0	0	0	0	0	0	0	0	0	0	0	0	0	0	0	0	0	0	0	0	0	0	0	0
WBGene00050906	216	0	0	0	0	0	0	1	0	0	0	0	0	0	0	1	1	2	10	0	1	0	1	127	62	32	0	2	0	5	0	0	0	0	0	0.144652	0	0.0713225	2.47295	0.237693	0.382632	32.978	0.483517	1.11001	0
WBGene00050907	309	0	0	0	0	0	1	0	0	1	0	0	0	0	3	0	0	0	4	0	0	0	3	51	32	16	0	0	2	75	0	0	0	0	0	0.202231	0	0.149569	0.531897	0	0.802412	10.3267	0.337992	11.639	0
WBGene00050910	199	0	0	0	0	0	2	2	2	2	7	36	0	0	0	0	0	7	4	1	4	1	5	2	0	0	0	1	1	2	1	0	0	0	0	1.25607	5.89645	0	2.27125	1.28999	2.49191	0.323939	0.524822	0.481936	0.21479
WBGene00050913	384	0	0	0	0	0	2	0	2	0	0	0	0	0	0	0	0	0	3	0	5	59	282	1	1	1	42	121	127	3	39	0	0	0	0	0.325466	0	0	0.321008	0.668511	73.3935	0.251812	39.4368	0.37463	4.3411
WBGene00050914	302	0	1	0	0	0	0	0	1	0	0	0	0	0	0	0	0	1	1	0	5	34	125	56	22	17	129	296	350	7	752	0	0.939726	0	0	0.103459	0	0	0.272113	0.850027	43.5136	10.1392	134.008	1.11148	106.433
WBGene00050939	111	0	0	0	2	0	28	30	25	15	0	1	0	1	1	0	33	214	676	5	13	1	10	154	76	33	0	1	0	6	5	0	0	0	2.55833	27.5855	0.24584	0.277579	341.668	8.32567	8.19039	76.3693	0.470449	2.59203	1.92537
WBGene00050947	81	7	16	1	14	1	9	9	16	5	1	12	2	40	54	13	2	3	10	3	17	3	6	19	17	14	2	10	11	20	7	24.6406	56.0587	0.335399	26.2939	15.0438	4.37959	20.7311	7.60908	12.6769	9.18316	19.8962	14.8279	11.8402	3.69385
WBGene00050955	435	0	0	0	0	0	0	0	1	0	0	0	0	0	0	0	0	1	1	0	0	0	0	0	0	0	0	0	0	0	0	0	0	0	0	0.071827	0	0	0.188915	0	0	0	0	0	0
WBGene00050956	759	0	0	0	1	0	0	2	1	0	0	0	0	0	0	0	1	2	1	8	49	33	146	937	559	201	23	68	75	1689	3	0	0	0	0.187071	0.123497	0	0	0.216543	3.85569	19.4915	72.0653	11.4209	106.709	0.168945
WBGene00050959	249	0	0	0	0	0	0	0	0	0	0	0	0	0	0	0	0	0	0	0	0	0	0	0	0	0	0	0	0	0	0	0	0	0	0	0	0	0	0	0	0	0	0	0	0
WBGene00050965	237	0	0	0	0	0	0	0	0	0	0	0	0	0	0	0	0	0	1	0	0	0	0	0	0	0	0	0	0	0	0	0	0	0	0	0	0	0	0.173371	0	0	0	0	0	0
WBGene00077445	298	0	0	0	0	0	0	0	0	0	0	0	0	0	0	0	0	1	0	0	0	0	0	0	1	0	0	0	0	0	0	0	0	0	0	0	0	0	0.137883	0	0	0.108161	0	0	0
WBGene00077492	318	0	0	0	0	0	0	0	0	0	0	0	0	0	0	0	0	1	1	0	0	0	0	0	0	0	0	0	0	0	0	0	0	0	0	0	0	0	0.258422	0	0	0	0	0	0
WBGene00077508	511	2	6	0	13	2	16	14	14	8	3	10	1	6	10	1	0	1	2	0	2	0	0	2	0	1	0	1	2	8	3	1.11596	3.33226	0	4.16792	3.17951	0.694221	0.542665	0.241227	0.200946	0	0.189228	0.306574	0.750726	0.250938
WBGene00077522	609	1	0	0	3	0	0	0	1	0	0	0	1	17	23	5	1	5	12	1	17	2	9	4037	2148	928	2	2	1	2669	9	0.468189	0	0	0.699444	0.051305	0	1.16365	1.21445	1.51749	1.49283	376.462	0.428734	210.157	0.631673
WBGene00077546	273	0	0	0	0	0	1	1	1	1	0	0	0	0	0	0	0	1	0	0	0	0	4	31	10	5	0	0	0	4	2	0	0	0	0	0.457799	0	0	0.150509	0	1.21097	5.43102	0	0.702602	0.313137
WBGene00077558	319	2	0	0	1	0	2	0	1	0	0	0	0	2	0	0	0	0	2	2	1	2	6	7	3	1	4	9	7	9	5	1.78763	0	0	0.4451	0.293838	0	0.0965872	0.257612	0.482836	2.07269	1.11145	3.27397	1.3529	0.669956
WBGene00077563	647	0	0	0	0	0	0	2	3	1	1	1	0	0	1	0	2	6	12	4	12	19	85	270	144	49	16	37	28	673	0	0	0	0	0	0.28975	0.0843531	0.0238109	1.27014	1.26965	13.2851	23.0655	6.53757	49.8796	0
WBGene00077583	201	0	0	0	0	0	0	0	0	0	0	0	0	0	0	0	0	0	1	0	0	0	0	467	316	97	0	0	2	22	0	0	0	0	0	0	0	0	0.204423	0	0	141.115	0.5196	5.24855	0
WBGene00077585	249	0	0	0	0	1	5	5	1	1	1	9	2	11	9	3	2	3	22	1	6	1	4	8	7	3	4	4	11	27	34	0	0	0	0.570229	1.50577	1.09591	1.54675	4.45544	1.44334	1.65961	2.33002	3.98465	5.19968	5.83642
WBGene00077616	576	0	0	0	0	0	0	0	0	1	0	1	0	2	8	0	2	1	0	0	1	1	0	16	5	3	0	0	0	1	0	0	0	0	0	0.0542444	0.0473754	0.267459	0.214005	0.0891347	0.143487	1.343	0	0.0832511	0
WBGene00077703	391	0	0	0	0	0	25	32	38	18	7	29	0	3	5	1	1	5	7	0	8	1	6	2	2	0	0	0	0	0	1	0	0	0	0	9.02981	2.51247	0.354606	1.36613	1.05047	1.47964	0.329738	0	0	0.109318
WBGene00077714	654	3	1	0	2	1	7	2	15	3	7	19	2	3	7	2	1	17	28	2	16	14	67	37	18	7	3	9	6	24	14	1.30792	0.433941	0	0.651317	1.28992	1.08485	0.329785	2.89005	1.41307	10.2363	3.05563	1.43724	1.75973	0.914991
WBGene00077752	351	0	0	0	0	0	0	0	1	0	0	3	0	1	7	4	0	1	3	0	3	0	6	0	0	0	0	2	0	2	1	0	0	0	0	0.0890164	0.233233	0.526689	0.468251	0.438817	1.41279	0	0.297549	0.273234	0.121775
WBGene00077764	239	0	0	0	2	0	6	7	14	3	2	26	66	501	842	190	0	18	21	25	260	8	21	1028	596	218	71	218	222	1536	329	0	0	0	1.18818	3.92194	3.19695	103.07	6.70491	61.2233	10.0285	248.415	111.65	308.181	58.8389
WBGene00077766	321	0	0	0	0	0	0	0	1	1	0	0	0	0	0	0	0	0	2	0	0	0	0	1	0	1	0	0	0	2	0	0	0	0	0	0.194671	0	0	0.256006	0	0	0.200822	0	0.29877	0
WBGene00077783	421	0	0	0	0	0	0	0	0	0	1	3	3	6	9	3	0	10	25	1	20	3	2	35	21	17	1	6	5	30	4	0	0	0	0	0	0.259271	0.768453	3.41595	2.56098	0.981573	5.58891	1.48845	3.41705	0.406111
WBGene00077784	288	0	0	0	0	0	1	2	0	3	1	10	3	2	6	4	1	0	1	0	5	0	3	2	4	2	2	0	3	0	11	0	0	0	0	0.650932	1.04226	0.802378	0.285341	0.891347	0.860921	0.895331	0.906594	0	1.63255
WBGene00086553	312	0	0	0	0	0	0	0	0	1	0	1	2	14	14	3	0	1	9	0	3	0	0	20	6	3	0	0	0	6	3	0	0	0	0	0.100143	0.0874623	1.62944	1.31696	0.493669	0	2.99592	0	0.922166	0.410992
WBGene00086556	268	0	0	0	0	0	0	0	0	0	0	0	2	31	49	5	0	5	9	1	7	1	7	13	10	3	2	2	1	13	0	0	0	0	0	0	0	5.00109	2.14644	1.53259	2.46712	3.12698	0.97425	2.32606	0
WBGene00086560	285	0	0	0	0	1	2	0	1	0	0	0	0	0	0	0	0	15	25	2	12	0	4	52	20	8	0	1	0	7	2	0	0	0	0.4982	0.328892	0	0	5.76688	2.52204	1.15998	9.04756	0.183227	1.17778	0.299952
WBGene00086563	219	0	0	0	0	0	0	0	0	0	0	0	0	0	0	0	0	2	2	0	0	0	0	18	13	5	0	0	0	18	0	0	0	0	0	0	0	0	0.750485	0	0	5.2984	0	3.94131	0
WBGene00086564	318	0	0	0	0	0	0	0	0	0	0	0	0	0	2	0	0	1	1	0	0	1	1	200	109	39	1	0	1	68	0	0	0	0	0	0	0	0.0968909	0.258422	0	0.519802	35.2727	0.328427	10.254	0
WBGene00086565	351	0	0	0	0	0	0	0	0	0	0	0	0	0	0	0	0	0	3	0	0	0	0	29	18	7	1	2	10	120	4	0	0	0	0	0	0	0	0.351188	0	0	4.95876	1.93407	16.3941	0.487102
WBGene00086568	1015	0	0	0	0	0	4	0	2	1	4	10	2	10	20	8	2	7	9	3	23	8	16	352	227	84	11	28	23	10	10	0	0	0	0	0.215481	0.376389	0.607119	0.728673	1.31515	1.95425	21.054	3.18978	0.47244	0.421115
WBGene00119201	514	0	0	0	0	0	0	0	0	0	0	0	0	0	0	0	0	2	5	0	0	0	0	3272	1785	785	0	0	0	1392	2	0	0	0	0	0	0	0	0.559578	0	0	366.34	0	129.864	0.166316
WBGene00138719	360	0	0	0	0	0	0	0	0	0	0	0	0	0	3	0	0	0	4	0	7	83	359	0	0	0	6	7	16	1	0	0	0	0	0	0	0	0.12838	0.456545	0.998309	101.474	0	4.2066	0.133202	0
WBGene00164974	291	5	11	0	15	0	1	1	0	1	3	1	0	0	0	1	0	0	0	0	0	0	0	0	0	0	0	1	0	0	0	4.89909	10.7277	0	7.31892	0.322111	0.375096	0.0529404	0	0	0	0	0.17945	0	0
WBGene00175027	303	0	0	0	0	25	119	139	109	48	15	32	2	4	11	4	30	224	420	21	171	86	541	109	58	17	12	15	11	29	5	0	0	0	11.7151	42.794	4.23283	1.06772	91.3994	32.5333	171.025	19.5732	6.54902	4.58952	0.705333
WBGene00175031	534	0	0	0	0	1	2	3	1	4	5	30	1	27	40	2	0	25	42	4	60	2	28	29	11	4	2	9	11	14	11	0	0	0	0.265893	0.585108	1.78855	2.01947	5.15537	6.1533	4.64317	2.65581	2.15138	1.25718	0.880477
WBGene00185075	135	0	0	0	0	7	91	79	67	37	49	254	0	3	8	0	0	2	0	0	0	0	0	5	0	0	0	1	1	4	0	0	0	0	7.36229	63.4153	61.2469	1.25528	0.608726	0	0	1.19377	0.773627	1.42082	0
WBGene00185077	603	0	0	0	0	0	13	19	8	7	0	0	0	0	0	0	0	0	0	0	0	0	0	1	0	0	0	0	0	0	0	0	0	0	0	2.43533	0	0	0	0	0	0.0534526	0	0	0
WBGene00185091	281	0	0	1	2	0	6	6	6	1	0	1	0	0	0	0	0	2	1	0	0	0	0	0	0	0	0	0	0	0	9	0	0	0.0966808	1.01058	2.11263	0.0971111	0	0.438673	0	0	0	0	0	1.369
WBGene00185092	1152	0	0	0	0	4	6	4	2	2	1	7	12	104	103	30	6	19	57	13	73	4	22	84	55	19	5	22	20	83	14	0	0	0	0.493011	0.379711	0.189502	3.32987	2.92474	3.83279	1.86533	4.4207	2.1305	3.45492	0.519448
WBGene00185095	282	0	0	0	0	0	0	1	1	0	0	0	0	0	0	0	0	3	12	3	33	6	8	3	0	0	0	1	0	6	0	0	0	0	0	0.221594	0	0	2.18559	6.55425	4.10311	0.342893	0.185177	1.02027	0
WBGene00185096	272	0	0	0	0	0	0	0	0	0	0	0	0	0	0	0	0	1	2	0	0	0	1	0	0	0	0	0	0	0	0	0	0	0	0	0	0	0	0.453188	0	0.303855	0	0	0	0
WBGene00185097	244	0	0	0	0	0	1	1	2	0	0	1	0	0	0	0	0	2	1	0	5	6	23	408	181	81	6	13	17	213	0	0	0	0	0	0.512209	0.111837	0	0.505193	1.05208	9.82297	88.5057	7.70456	41.8603	0
WBGene00185101	147	0	0	0	0	0	0	0	0	0	0	0	0	0	0	0	0	0	2	0	0	0	0	0	1	0	0	0	0	0	0	0	0	0	0	0	0	0	0.559035	0	0	0.219265	0	0	0
WBGene00185102	180	7	12	0	28	1	42	39	45	17	6	47	1	19	20	7	0	13	33	0	12	3	6	11	10	2	0	2	5	4	13	11.0883	18.9198	0	22.8757	24.8222	8.03487	4.02259	10.5005	3.42277	4.13242	4.11852	2.03077	1.06561	3.08701
WBGene00185118	357	3	4	0	0	0	22	8	24	12	3	14	5	14	16	16	3	14	34	21	161	13	56	164	92	36	15	26	23	86	24	2.39603	3.1798	0	0	5.77634	1.29944	2.20081	5.86986	26.1742	15.9741	26.3634	9.36154	11.5516	2.87349
WBGene00189930	216	0	0	0	0	0	0	0	0	0	0	0	0	0	0	0	0	1	0	0	0	0	1	6	1	0	0	0	1	2	0	0	0	0	0	0	0	0	0.190227	0	0.382632	1.04455	0.241758	0.444006	0
WBGene00189931	322	1	0	0	0	0	0	0	0	0	0	0	0	0	0	0	0	3	1	3	1	3	16	108	53	19	1	9	3	90	0	0.885488	0	0	0	0	0	0	0.510423	0.637784	4.87677	18.0178	2.10825	13.4029	0
WBGene00189937	469	0	0	0	0	0	0	0	1	0	0	0	0	0	0	0	0	0	0	0	0	0	1	3140	1571	655	0	0	2	1111	2	0	0	0	0	0.0666199	0	0	0	0	0.176223	368.777	0.222686	113.594	0.182274
WBGene00189943	334	0	0	0	0	0	0	0	0	0	0	0	0	0	0	0	0	0	0	0	0	1	2	0	0	0	1	3	8	0	3	0	0	0	0	0	0	0	0	0	0.742351	0	1.87616	0	0.383921
WBGene00189951	498	0	11	0	35	4	47	44	40	24	20	100	7	29	67	6	2	16	53	12	71	22	75	141	79	25	37	74	79	133	53	0	6.26861	0	11.1195	9.72477	6.57548	3.37192	5.85808	8.55693	16.0982	15.8571	19.9232	12.8066	4.54897
WBGene00189953	411	0	0	0	0	0	0	1	1	1	0	0	0	0	0	0	0	3	2	1	6	8	26	83	56	25	1	13	8	94	0	0	0	0	0	0.228064	0	0	0.499867	0.874431	6.8371	12.8614	2.79522	10.9673	0
WBGene00189956	611	0	0	0	0	1	1	1	0	0	2	1	1	6	6	11	3	17	45	5	26	7	19	51	22	6	4	11	5	39	5	0	0	0	0.232385	0.102274	0.133985	0.605132	4.37117	2.60489	3.51696	4.16747	1.70932	3.06081	0.34978
WBGene00194645	487	0	0	0	0	0	0	0	0	0	0	0	0	3	0	0	0	2	0	0	2	0	0	99	48	18	0	0	0	11	2	0	0	0	0	0	0	0.0949013	0.168743	0.210848	0	10.9205	0	1.08312	0.175537
WBGene00194646	400	0	0	0	0	0	0	0	0	2	0	0	1	4	2	0	1	2	4	1	12	0	3	252	151	55	0	0	1	14	1	0	0	0	0	0.156224	0	0.269599	0.719058	1.6686	0.619863	36.9055	0.13055	1.67834	0.106858
WBGene00194651	1368	1	3	1	12	9	330	324	348	169	704	3057	30	142	228	40	11	79	209	5	45	3	15	114	48	23	6	22	22	82	77	0.208426	0.622362	0.0198591	2.17963	26.7453	75.0227	4.95503	8.98072	1.87652	1.08748	4.35885	1.90862	2.87435	2.40587
WBGene00194660	768	3	1	0	2	0	10	3	7	5	4	21	0	12	5	4	0	4	14	3	10	1	8	22	12	1	4	6	9	13	3	1.11378	0.369528	0	0.369758	1.01708	0.888289	0.421248	0.963024	0.869064	0.968537	1.4689	1.2919	0.811698	0.166966
WBGene00194661	558	3	2	0	14	0	6	10	12	5	5	14	0	1	0	0	0	0	0	0	0	0	1	0	1	1	0	1	1	0	0	1.53294	1.01719	0	3.5624	1.84781	0.929169	0.0276087	0	0	0.148116	0.115527	0.187168	0	0
WBGene00194679	914	8	7	0	27	2	35	26	42	16	18	56	3	48	66	19	1	12	37	4	21	2	9	21	6	0	3	8	9	13	11	2.49564	2.1735	0	4.50506	4.06797	2.20933	2.29231	2.24776	1.40431	0.994675	0.952146	1.14267	0.682039	0.514415
WBGene00194680	506	0	0	0	1	2	6	4	6	1	0	15	0	16	32	4	6	39	130	2	22	1	7	1	1	1	3	1	1	0	1	0	0	0	0.84182	1.04972	0.80894	1.58319	14.2106	2.43518	1.30669	0.191098	0.516006	0	0.0844727
WBGene00194682	514	0	0	0	0	0	0	0	0	0	0	0	0	0	0	0	0	0	0	0	0	0	0	0	0	0	0	0	0	0	0	0	0	0	0	0	0	0	0	0	0	0	0	0	0
WBGene00194689	279	0	0	0	0	6	1	1	1	1	0	4	0	3	8	1	1	2	11	0	0	0	0	0	1	0	0	0	0	14	0	0	0	0	3.05348	0.447953	0.391229	0.662609	2.06182	0	0	0.115527	0	2.40622	0
WBGene00194695	780	0	0	0	1	0	4	1	4	0	1	6	1	11	14	1	4	19	62	3	25	3	31	342	194	77	3	16	9	194	15	0	0	0	0.182035	0.360516	0.244894	0.533273	4.47765	1.84303	3.60262	25.331	1.87456	11.9267	0.821984
WBGene00194699	270	0	0	0	1	0	5	3	5	2	7	36	2	5	7	2	0	7	12	1	3	0	6	3	0	0	0	1	4	8	4	0	0	0	0.525878	1.73582	4.3459	0.912928	2.89145	0.760616	1.83663	0.358132	0.967034	1.42082	0.633232
WBGene00194702	261	0	0	0	0	0	0	1	0	0	0	1	1	4	3	1	0	1	2	0	5	0	1	876	403	197	0	1	3	48	1	0	0	0	0	0.119712	0.104553	0.531229	0.472288	0.983556	0.316661	182.277	0.800304	8.81887	0.163767
WBGene00194703	603	0	0	0	0	0	0	0	1	0	0	0	0	0	1	1	0	1	3	8	15	82	514	8621	4608	1854	118	285	378	5456	6	0	0	0	0	0.0518155	0	0.0510967	0.272564	1.9583	81.689	806.226	67.6346	433.88	0.425305
WBGene00194704	292	0	0	0	1	0	0	0	0	0	0	0	0	0	1	0	0	0	2	0	0	0	2	0	0	0	0	1	0	0	1	0	0	0	0.486257	0	0	0.0527591	0.281432	0	0.566085	0	0.178835	0	0.146381
WBGene00194705	303	9	5	0	22	0	8	8	7	1	7	16	0	1	5	0	0	1	1	2	5	1	7	14	9	2	4	4	3	43	6	8.46912	4.68312	0	10.3093	2.47483	2.07138	0.305062	0.271215	1.18611	2.18214	2.6594	1.89577	6.80516	0.846399
WBGene00194708	449	0	2	0	0	0	1	0	2	1	2	7	1	7	21	2	7	44	104	21	134	15	80	38	17	6	9	21	19	36	14	0	1.26413	0	0	0.27835	0.54698	1.06364	14.1844	17.7237	17.4869	4.37895	5.69882	3.84475	1.33275
WBGene00194711	570	0	0	0	0	0	0	3	0	0	0	0	0	0	0	0	0	0	0	1	1	5	21	112	48	36	1	12	13	232	0	0	0	0	0	0.164446	0	0	0	0.180146	3.76993	11.0833	2.38196	19.5176	0
WBGene00194713	729	0	4	0	0	15	1	2	1	1	3	30	10	63	110	22	1	9	22	9	28	2	13	137	76	33	5	8	11	34	9	0	1.55719	0	2.92154	0.214299	1.23527	4.33218	1.80363	2.60582	1.70059	10.8766	1.71917	2.23647	0.527693
WBGene00194714	757	3	1	0	6	0	8	4	3	2	2	6	0	0	0	0	0	2	2	0	0	0	0	1523	791	364	0	1	1	1772	4	1.12996	0.374897	0	1.12539	0.701666	0.288383	0	0.217115	0	0	114.025	0.137965	112.248	0.225856
WBGene00194715	362	0	0	0	2	0	1	0	1	1	1	2	0	0	0	0	0	1	2	0	2	9	40	102	57	21	5	5	10	164	1	0	0	0	0.784459	0.258934	0.226146	0	0.340517	0.283655	11.1872	16.0269	2.88507	21.7244	0.118075
WBGene00194725	519	0	0	0	1	0	4	2	2	1	1	4	1	2	4	0	0	6	4	1	5	0	3	1	2	0	1	1	1	4	5	0	0	0	0.273578	0.541817	0.262892	0.207783	0.791696	0.593545	0.477737	0.186312	0.301849	0.369577	0.411784
WBGene00194729	319	0	0	0	1	0	7	6	4	1	0	6	0	2	0	0	0	1	4	0	0	0	1	0	0	0	0	2	0	0	1	0	0	0	0.4451	1.76303	0.513258	0.0965872	0.644029	0	0.259086	0	0.327397	0	0.133991
WBGene00194730	264	0	0	0	0	0	4	1	0	1	2	7	0	0	2	2	0	1	6	0	3	4	26	190	124	53	0	10	1	95	2	0	0	0	0	0.710108	0.930281	0.233419	1.08948	0.583427	9.39187	44.8073	2.17583	17.2557	0.323812
WBGene00194731	255	0	0	0	0	0	1	3	4	0	0	1	0	7	15	3	2	5	13	5	17	0	1	2852	1501	625	0	0	1	967	9	0	0	0	0	0.980228	0.107013	1.51036	3.22267	4.42947	0.324112	629.218	0.204784	181.844	1.50858
WBGene00194742	540	0	0	0	0	0	4	2	0	1	3	6	2	23	36	7	1	6	28	3	33	4	12	2329	1156	513	5	7	4	700	11	0	0	0	0	0.405025	0.454804	1.93997	2.66318	3.42277	2.44884	238.636	1.54725	62.1608	0.870694
WBGene00194744	546	0	0	0	0	0	0	0	0	0	1	3	0	0	0	0	0	1	4	0	0	0	1	3	1	1	0	0	1	0	0	0	0	0	0	0	0.199914	0	0.376273	0	0.151371	0.295164	0.0956407	0	0
WBGene00194785	186	0	0	0	0	0	0	0	0	0	0	0	1	2	5	2	0	0	2	0	0	3	12	105	72	21	0	4	3	71	0	0	0	0	0	0	0	0.828261	0.441818	0	6.6652	34.3114	1.96526	18.3045	0
WBGene00194787	259	0	0	0	0	0	1	1	0	0	0	1	0	0	0	0	0	0	0	2	7	18	110	2902	1568	594	16	33	53	941	0	0	0	0	0	0.241272	0.10536	0	0	1.78407	40.8456	630.202	20.5653	174.222	0
WBGene00194803	323	0	0	0	0	0	0	4	0	1	0	1	4	19	20	7	1	8	18	0	6	0	2	25	17	6	1	2	0	43	0	0	0	0	0	0.483665	0.0844837	2.38478	3.43469	0.953714	0.511755	4.78988	0.485014	6.38379	0
WBGene00194815	729	0	0	0	2	0	0	1	2	0	1	6	6	39	53	11	0	19	37	10	32	3	16	71	42	11	5	8	13	42	5	0	0	0	0.389539	0.128579	0.262027	2.30345	3.15636	2.95795	2.15407	5.48252	1.86244	2.7627	0.293163
WBGene00194832	292	0	0	0	0	1	9	13	8	2	11	42	2	21	40	4	1	10	25	0	6	0	1	12	7	0	1	0	2	6	1	0	0	0	0.486257	3.42408	4.953	3.53486	5.06577	1.05496	0.283043	2.09728	0.536505	0.985328	0.146381
WBGene00194834	262	0	0	0	0	0	0	0	0	0	0	0	0	0	0	0	0	0	0	0	0	0	0	0	0	0	0	0	0	0	0	0	0	0	0	0	0	0	0	0	0	0	0	0	0
WBGene00194835	285	0	0	0	9	0	16	15	30	10	81	260	1	4	8	0	1	2	3	0	0	1	0	2	0	0	0	0	0	0	1	0	0	0	4.4838	7.78378	32.6501	0.702714	0.865032	0	0.289995	0.226189	0	0	0.149976
WBGene00194848	409	0	2	0	2	1	1	0	2	0	0	3	0	8	10	2	0	2	5	0	2	1	2	10	4	3	0	3	7	4	26	0	1.38776	0	1.04147	0.229179	0.200158	0.753333	0.703235	0.251059	0.606223	1.33971	1.27677	0.468974	2.71717
WBGene00194850	456	0	0	0	0	0	0	0	0	1	1	0	0	0	0	1	0	1	0	0	1	3	4	87	44	16	1	4	3	76	0	0	0	0	0	0.0685192	0.0598426	0.0337843	0.0901075	0.112591	1.26873	10.3906	0.916137	7.9921	0
WBGene00194866	271	2	0	0	0	1	5	12	6	2	0	1	1	14	22	3	1	1	3	0	3	1	2	24	23	12	1	0	1	2	0	2.10426	0	0	0.523937	2.88236	0.100695	2.2739	0.7581	0.568357	0.914928	7.01728	0.385386	0.353894	0
WBGene00194867	255	0	0	0	1	0	0	1	1	0	0	0	0	0	2	0	0	1	0	0	0	0	0	0	0	0	0	0	1	0	0	0	0	0	0.556812	0.245057	0	0.120829	0.161133	0	0	0	0.204784	0	0
WBGene00194868	255	0	0	0	0	0	1	0	0	0	0	0	0	4	1	3	1	1	3	0	0	0	0	0	0	0	0	0	0	0	0	0	0	0	0	0.122528	0	0.483315	0.805667	0	0	0	0	0	0
WBGene00194869	339	0	0	0	0	0	0	0	0	1	0	0	2	13	22	8	3	7	26	1	22	2	6	16	6	2	1	3	3	15	1	0	0	0	0	0.0921674	0	2.045	4.36344	3.48335	1.95041	2.28191	1.07829	2.1218	0.126086
WBGene00194871	307	0	0	0	0	0	0	0	0	0	0	0	0	0	0	0	0	0	1	0	0	0	0	0	0	0	0	0	0	0	0	0	0	0	0	0	0	0	0.133841	0	0	0	0	0	0
WBGene00194883	367	0	0	0	0	0	0	0	2	0	0	1	13	28	49	11	0	18	28	2	11	0	5	30	22	9	1	2	4	19	4	0	0	0	0	0.170271	0.0743549	4.2397	5.15012	1.81864	1.126	5.35735	0.996018	2.48256	0.465866
WBGene00194890	268	0	0	0	0	0	0	0	0	0	0	0	0	0	0	0	0	0	0	0	0	0	0	0	0	0	0	0	0	0	0	0	0	0	0	0	0	0	0	0	0	0	0	0	0
WBGene00194894	674	1	0	0	0	0	0	0	0	0	0	0	0	0	0	0	0	0	1	2	8	9	90	285	151	72	5	30	29	775	0	0.423037	0	0	0	0	0	0	0.060963	0.761745	12.1398	24.2935	4.95856	55.1384	0
WBGene00194898	261	0	0	0	0	0	0	0	1	0	0	0	0	0	0	0	1	1	2	0	7	0	0	1	2	1	1	2	2	2	0	0	0	0	0	0.119712	0	0	0.629717	1.37698	0	0.493976	1.00038	0.367453	0
WBGene00194902	619	0	0	0	1	0	0	0	0	0	0	4	0	1	5	1	2	3	2	0	4	1	3	145	80	35	1	3	0	10	1	0	0	0	0.229381	0	0.176338	0.174216	0.464658	0.331771	0.534077	13.5384	0.337446	0.774679	0.069052
WBGene00194906	787	0	2	0	3	1	8	4	4	4	7	29	4	18	21	3	3	11	27	6	62	3	45	30	17	7	36	121	143	77	244	0	0.721213	0	0.721662	0.794022	1.24825	0.900457	2.1406	4.43612	5.04082	2.21159	19.9059	4.69168	13.252
WBGene00194908	377	1	1	0	6	4	5	5	5	1	13	58	20	183	295	75	2	23	41	71	544	29	163	791	433	210	116	305	295	212	209	0.756305	0.752778	0	3.76623	1.32604	5.13916	23.415	7.19331	83.7536	42.0915	122.601	99.1761	26.9654	23.6958
WBGene00194913	271	0	0	0	0	0	0	0	0	0	0	0	0	0	0	0	0	0	0	0	0	0	0	0	0	0	0	0	0	0	0	0	0	0	0	0	0	0	0	0	0	0	0	0	0
WBGene00194914	57	0	0	0	0	0	0	0	0	0	1	0	0	0	0	0	0	0	0	0	0	2	6	7	6	0	0	0	1	9	0	0	0	0	0	0	0.478741	0	0	0	11.5998	7.35114	0.916137	7.57147	0
WBGene00194917	201	0	0	0	7	1	118	92	116	56	4	15	1	3	1	1	0	0	1	0	0	0	0	0	2	0	0	0	0	0	4	0	0	0	5.65123	59.3806	2.57948	0.45987	0.204423	0	0	0.320716	0	0	0.85061
WBGene00194918	264	0	0	0	0	0	0	0	0	0	0	0	0	0	1	0	0	0	5	0	0	1	0	0	1	0	0	0	0	3	0	0	0	0	0	0	0	0.0583547	0.778201	0	0.313062	0.122091	0	0.544916	0
WBGene00194919	247	0	0	0	0	0	0	0	0	0	0	0	0	1	0	0	0	0	0	0	0	0	0	0	0	0	0	0	0	0	0	0	0	0	0	0	0	0.0623711	0	0	0	0	0	0	0
WBGene00194920	84	0	0	0	0	0	0	0	0	0	0	1	0	0	2	0	0	2	0	0	0	0	0	2	2	0	0	0	0	0	0	0	0	0	0	0	0.32486	0.366801	0.97831	0	0	1.53485	0	0	0
WBGene00194922	135	0	0	0	0	0	0	0	0	0	0	0	0	0	2	0	0	0	0	0	0	0	0	1093	605	246	1	0	0	862	0	0	0	0	0	0	0	0.228232	0	0	0	464.14	0.386814	306.186	0
WBGene00194923	2246	6	11	0	11	0	4	3	3	5	1	7	0	0	2	3	0	2	4	0	0	0	0	0	0	0	0	0	0	1	0	0.761693	1.38992	0	0.695395	0.208669	0.0971976	0.0342958	0.109766	0	0	0	0	0.0213502	0
WBGene00194924	225	0	0	0	0	0	0	1	0	0	0	0	0	0	0	0	0	0	0	0	0	0	0	7	8	3	0	0	0	1	0	0	0	0	0	0.138866	0	0	0	0	0	2.57855	0	0.213123	0
WBGene00194925	105	0	0	0	0	0	0	0	0	0	0	0	1	3	5	0	0	3	0	0	2	0	4	37	22	12	3	5	8	0	23	0	0	0	0	0	0	1.32048	1.17397	0.977935	3.14851	21.7949	7.95731	0	9.36279
WBGene00194926	458	0	0	0	0	2	1	0	0	0	2	2	0	32	44	9	0	21	43	3	47	0	13	213	117	40	3	7	5	38	25	0	0	0	0.620031	0.06822	0.238325	2.85913	5.7417	5.60498	2.34592	26.0389	1.71026	3.9786	2.33314
WBGene00194927	123	0	0	0	0	0	0	0	0	0	0	1	0	0	0	0	0	1	0	0	0	0	0	40	26	10	0	0	0	86	0	0	0	0	0	0	0.221856	0	0.334057	0	0	19.9157	0	33.5278	0
WBGene00194929	465	2	7	0	13	0	32	34	35	16	1	5	0	1	1	0	0	0	1	0	0	0	0	0	0	0	0	0	0	0	3	1.22635	4.27222	0	3.96953	7.86158	0.352106	0.0662609	0.0883635	0	0	0	0	0	0.275762
WBGene00194930	126	0	0	0	0	0	0	0	0	0	0	0	0	0	0	0	0	0	0	0	0	0	0	0	0	0	0	0	0	0	0	0	0	0	0	0	0	0	0	0	0	0	0	0	0
WBGene00194931	198	0	0	0	0	0	1	0	1	0	0	1	0	0	0	0	0	1	0	0	0	0	0	0	1	0	0	0	0	0	0	0	0	0	0	0.315604	0.137819	0	0.20752	0	0	0.162787	0	0	0
WBGene00194940	513	0	1	0	1	0	0	1	1	2	3	5	0	0	2	0	0	1	1	1	0	0	0	0	0	0	0	0	0	0	0	0	0.553211	0	0.276778	0.243624	0.425547	0.060061	0.160191	0.100081	0	0	0	0	0
WBGene00194949	299	22	10	1	6	1	10	5	14	6	2	10	2	2	4	2	0	2	8	4	45	11	31	14	7	3	14	55	76	97	283	20.9793	9.49155	0.0908606	3.32411	3.65741	1.09518	0.515239	1.37422	8.41384	11.6095	2.58718	25.324	15.5565	40.4559
WBGene00194951	189	0	0	0	0	0	0	0	0	0	0	0	0	0	0	0	0	0	0	0	0	0	0	2	1	1	0	0	0	0	0	0	0	0	0	0	0	0	0	0	0	0.682157	0	0	0
WBGene00194952	649	0	1	0	2	0	1	1	2	2	2	4	0	0	0	0	0	11	27	1	9	9	24	262	132	58	2	3	1	288	3	0	0.437284	0	0.437556	0.288858	0.252279	0	2.40583	0.791088	4.20246	22.4481	0.482772	21.2794	0.19758
WBGene00194955	223	0	0	0	0	0	4	4	2	1	3	16	2	5	14	3	0	4	11	1	7	1	4	14	4	5	1	2	5	5	0	0	0	0	0	1.54122	2.32501	1.65801	2.76384	1.84185	1.8531	3.32437	1.87336	1.07517	0
WBGene00194957	267	0	0	0	0	0	0	1	0	0	0	0	0	0	1	0	0	0	0	0	0	0	0	1	1	0	0	1	0	1	0	0	0	0	0	0.117022	0	0.0576991	0	0	0	0.241438	0.19558	0.179598	0
WBGene00194981	294	0	2	1	11	1	20	12	14	9	9	47	0	0	3	0	0	0	1	1	1	0	2	2	0	0	1	11	5	0	27	0	1.93059	0.0924058	5.79539	5.84511	5.19776	0.157201	0.139759	0.349263	0.562234	0.219265	3.01951	0	3.92539
WBGene00194982	60	0	0	0	0	0	9	5	9	4	2	4	0	11	13	2	0	2	5	3	20	2	3	39	19	11	1	0	1	11	3	0	0	0	0	14.0601	2.72882	6.67578	4.79372	19.6809	6.88737	37.0667	1.74066	8.79131	2.13716
WBGene00194983	331	0	0	0	2	0	5	9	5	1	3	28	0	1	4	0	1	1	4	0	10	1	2	1	2	1	0	3	0	3	6	0	0	0	0.857928	1.8879	2.5557	0.232714	0.744816	1.55111	0.74908	0.38951	0.473291	0.434616	0.774801
WBGene00194998	256	0	0	0	0	0	0	0	0	0	0	0	0	0	0	0	0	0	0	0	0	0	0	0	0	0	0	0	0	0	0	0	0	0	0	0	0	0	0	0	0	0	0	0	0
WBGene00195003	251	1	1	0	5	0	1	3	10	1	0	2	0	0	0	0	0	2	5	1	4	0	2	5	5	3	0	0	1	0	1	1.13596	1.13067	0	2.82843	1.86722	0.217436	0	1.14591	1.02274	0.658553	1.66938	0.208047	0	0.170292
WBGene00195006	319	0	0	0	0	0	0	0	0	0	1	0	0	0	0	0	0	3	3	0	1	0	1	182	111	46	0	1	0	43	1	0	0	0	0	0	0.085543	0	0.772835	0.160945	0.259086	34.2527	0.163699	6.46383	0.133991
WBGene00195011	258	0	0	0	0	0	2	1	1	1	0	5	0	3	11	4	0	1	2	2	3	0	5	26	20	2	1	2	1	3	0	0	0	0	0	0.605519	0.528842	1.07481	0.47778	0.994992	1.60171	5.99664	0.80961	0.557589	0
WBGene00195012	204	0	0	0	0	0	0	0	0	0	0	0	0	1	0	0	0	2	0	0	0	0	0	0	0	2	0	0	0	0	0	0	0	0	0	0	0	0.0755179	0.402834	0	0	0.315999	0	0	0
WBGene00195046	257	0	0	0	0	0	0	0	1	0	0	0	1	6	8	2	0	1	1	1	0	0	0	3	2	0	0	1	1	4	0	0	0	0	0	0.121575	0	1.01905	0.319759	0.199773	0	0.62708	0.40638	0.746344	0
WBGene00195047	149	0	0	0	0	0	0	0	0	0	0	0	0	0	0	0	0	0	0	0	0	0	0	0	0	0	0	0	0	0	0	0	0	0	0	0	0	0	0	0	0	0	0	0	0
WBGene00195051	279	0	0	0	0	11	13	13	11	7	6	14	0	2	3	1	5	47	88	1	37	12	49	1	3	0	0	2	2	2	0	0	0	0	5.59806	4.92749	1.95615	0.331304	20.6182	6.99276	18.0701	0.462106	0.748671	0.343746	0
WBGene00195059	306	0	0	0	0	0	1	0	1	1	1	1	0	4	4	1	1	2	6	0	4	0	0	6	2	0	0	1	0	0	0	0	0	0	0	0.306321	0.178354	0.453107	1.2085	0.671132	0	0.842665	0.170653	0	0
WBGene00195061	239	0	0	0	0	0	1	0	0	1	0	1	0	2	1	0	0	0	1	0	0	0	0	14	11	5	0	0	0	10	1	0	0	0	0	0.261462	0.114177	0.193376	0.171921	0	0	4.04585	0	2.00639	0.178842
WBGene00195067	277	0	0	0	0	1	0	0	0	1	0	3	1	10	10	0	0	0	2	1	3	1	7	51	20	10	1	1	3	59	0	0	0	0	0.512589	0.112797	0.29554	1.16794	0.296672	0.741395	2.38696	9.42522	0.942596	10.2137	0
WBGene00195068	263	0	0	0	0	6	2	2	3	1	0	0	0	0	0	0	46	139	458	6	81	71	462	16	2	3	6	13	23	12	1	0	0	0	3.23925	0.950411	0	0	100.457	16.9837	167.497	2.57365	8.33929	2.18795	0.162522
WBGene00195070	438	14	12	1	18	1	14	4	11	6	3	7	1	7	11	3	0	1	11	3	33	3	16	15	17	7	16	48	51	38	38	9.11365	7.77527	0.0620258	6.15926	2.49673	0.623019	0.7738	1.12573	4.21986	3.58521	2.86997	13.7107	4.16027	3.70831
WBGene00195071	506	0	0	0	0	0	1	0	2	2	2	6	0	5	10	6	0	5	12	2	19	1	12	12	10	2	12	19	17	13	14	0	0	0	0	0.308743	0.431434	0.639365	1.38046	2.13078	2.12338	1.52879	4.95366	1.23198	1.18262
WBGene00195146	363	0	0	0	1	1	6	7	4	0	4	11	5	33	48	8	0	14	33	1	37	3	15	58	19	10	4	8	10	1	7	0	0	0	0.782298	1.46325	1.12761	3.98934	5.32007	5.3746	4.09827	7.72501	3.16484	0.132101	0.824249
WBGene00195147	414	0	0	0	0	0	2	6	2	1	0	5	0	1	1	2	0	1	3	1	14	7	31	294	165	48	8	15	22	324	1	0	0	0	0	0.830175	0.329568	0.148847	0.396996	1.8602	7.58609	39.4724	5.67607	37.5281	0.103244
WBGene00195154	218	0	0	0	0	1	2	0	3	0	3	9	1	11	13	2	1	3	9	0	0	0	0	3	3	1	0	0	0	6	0	0	0	0	0.651317	0.716623	1.5021	1.90804	2.45026	0	0	1.03497	0	1.3198	0
WBGene00195155	600	4	10	0	29	0	80	60	70	36	11	57	1	3	6	1	1	1	6	0	2	1	2	1	0	0	0	3	0	0	10	1.90085	4.72995	0	6.86271	12.8103	3.09267	0.282437	0.547854	0.171139	0.413242	0.0537199	0.261099	0	0.712386
WBGene00195157	249	0	0	0	0	0	0	2	1	0	0	5	2	7	33	3	0	2	7	0	3	0	0	2	4	1	0	0	1	1	0	0	0	0	0	0.376443	0.547956	2.78415	1.48515	0.618574	0	0.906118	0.209718	0.192581	0
WBGene00195158	144	0	0	0	0	0	0	0	0	0	0	0	0	0	0	0	0	0	0	0	0	2	1	15	9	3	1	2	3	17	0	0	0	0	0	0	0	0	0	0	1.72184	6.04348	2.17583	5.66107	0
WBGene00195160	261	0	0	0	0	0	1	0	0	0	0	0	0	0	0	0	0	0	0	0	1	0	6	54	34	9	0	1	3	35	0	0	0	0	0	0.119712	0	0	0	0.196711	1.89996	11.9789	0.800304	6.43043	0
WBGene00195164	424	0	0	0	0	0	0	0	0	0	0	1	2	14	28	7	1	5	24	8	62	11	45	16	6	3	10	15	23	3	5	0	0	0	0	0	0.064359	1.85304	2.90724	8.47621	10.9158	1.90047	5.91168	0.339287	0.504047
WBGene00195169	410	3	1	1	4	0	3	3	6	2	0	2	0	0	0	0	1	1	8	1	2	3	18	149	77	20	1	11	19	208	15	2.0863	0.692188	0.0662617	1.38524	1.06689	0.133113	0	1.00217	0.37567	4.23321	19.3392	3.94833	24.3272	1.56377
WBGene00195171	398	0	0	0	0	0	0	0	0	0	0	0	0	0	0	0	0	0	1	0	0	0	0	23	7	1	0	0	0	19	0	0	0	0	0	0	0	0	0.103239	0	0	2.51053	0	2.2892	0
WBGene00195181	281	0	0	0	0	0	0	0	0	0	0	1	0	0	1	0	0	0	1	0	0	0	0	20	17	7	0	0	0	1	0	0	0	0	0	0	0.0971111	0.0548244	0.146224	0	0	5.04699	0	0.17065	0
WBGene00195183	520	1	1	0	5	0	21	16	29	12	18	53	7	40	40	9	0	6	8	0	14	1	2	59	30	15	41	108	88	114	58	0.548321	0.545764	0	1.36526	4.68671	3.72589	2.84412	1.10624	1.38227	0.476818	6.44638	23.8002	10.5127	4.76751
WBGene00195184	283	0	0	0	0	0	0	0	1	1	1	0	3	6	24	2	3	8	11	4	11	0	0	7	7	1	0	5	3	17	3	0	0	0	0	0.220811	0.0964248	1.90529	3.1942	2.72129	0	1.70841	1.47618	2.88055	0.453108
WBGene00195185	299	1	1	0	0	0	9	7	7	3	2	7	8	63	97	18	5	25	43	12	102	9	35	254	133	68	5	19	22	36	21	0.953602	0.949155	0	0	2.71694	0.821385	9.58345	10.0318	19.5751	12.1623	49.0486	8.03382	5.77356	3.00203
WBGene00195186	240	0	0	0	0	0	0	1	0	0	0	2	5	24	50	14	2	8	10	0	14	2	6	9	12	5	2	3	6	13	7	0	0	0	0	0.130186	0.227402	5.96969	3.42409	2.99493	2.75495	3.49179	2.39341	2.59743	1.24668
WBGene00195188	215	0	0	0	0	0	1	0	1	0	0	1	0	0	1	0	0	0	6	0	0	0	0	4	0	0	0	0	0	0	0	0	0	0	0	0.290649	0.126922	0.0716542	1.14667	0	0	0.599664	0	0	0
WBGene00195190	520	1	0	0	1	0	4	15	16	5	9	43	0	1	3	0	0	2	14	1	4	0	5	9	2	0	5	7	7	24	36	0.548321	0	0	0.273052	2.40344	2.72882	0.118505	1.26428	0.493669	0.794697	0.681829	1.90803	2.2132	2.95914
WBGene00195212	165	0	0	0	0	1	3	1	1	0	1	4	4	19	40	5	1	6	28	0	18	0	1	11	5	1	1	1	2	5	4	0	0	0	0.860528	0.946811	0.826916	6.349	8.71586	5.6009	0.5009	3.32086	1.26594	1.45311	1.0362
WBGene00195213	261	0	0	0	0	2	4	1	4	4	0	17	1	6	4	2	1	4	14	3	7	1	7	3	2	2	0	1	2	1	0	0	0	0	1.08802	1.55625	1.77739	0.767331	2.99116	1.96711	2.53329	0.864458	0.600228	0.183727	0
WBGene00195215	435	0	1	0	0	0	1	0	0	0	0	0	0	0	0	0	0	0	1	0	0	0	0	45	22	9	0	0	0	71	0	0	0.652408	0	0	0.071827	0	0	0.0944576	0	0	5.63132	0	7.82675	0
WBGene00195226	392	0	0	0	0	0	0	1	0	1	0	1	0	2	7	3	0	2	0	0	0	0	2	2	1	0	2	10	17	6	2	0	0	0	0	0.159412	0.0696128	0.471602	0.209638	0	0.421676	0.246673	3.8632	0.733969	0.218077
WBGene00195228	363	0	0	0	0	0	0	0	0	0	0	0	0	0	0	0	0	0	2	0	1	0	0	12	12	4	0	0	0	34	0	0	0	0	0	0	0	0	0.226386	0.141437	0	2.48621	0	4.49143	0
WBGene00195229	456	0	0	0	0	0	0	0	0	0	0	0	0	0	0	0	1	5	3	0	1	0	0	5	2	3	0	0	0	14	0	0	0	0	0	0	0	0	0.810968	0.112591	0	0.70684	0	1.47223	0
WBGene00195230	258	0	0	0	0	0	0	0	0	0	0	0	0	0	0	0	0	0	0	0	0	0	0	0	0	0	0	0	0	0	0	0	0	0	0	0	0	0	0	0	0	0	0	0	0
WBGene00195231	278	0	0	0	0	0	0	0	0	0	0	0	0	0	0	0	0	0	0	0	0	0	0	0	0	0	0	0	0	0	0	0	0	0	0	0	0	0	0	0	0	0	0	0	0
WBGene00195232	294	0	0	0	0	0	0	0	0	0	0	0	2	0	0	0	0	1	0	0	0	0	0	3	2	0	0	0	0	0	0	0	0	0	0	0	0	0.1048	0.139759	0	0	0.548162	0	0	0
WBGene00195240	150	0	0	0	0	0	0	0	0	0	0	1	0	1	2	0	1	1	11	0	6	0	0	104	58	28	2	4	2	39	0	0	0	0	0	0	0.181922	0.308113	3.56105	2.05366	0	40.8271	2.78506	12.4677	0
WBGene00195241	800	0	0	0	0	0	0	0	0	0	2	6	0	11	6	1	0	0	4	4	6	0	7	1	0	0	1	1	8	5	2	0	0	0	0	0	0.272882	0.346627	0.205445	0.64177	0.723174	0.0402899	0.652748	0.299704	0.106858
WBGene00195242	266	1	3	0	2	0	3	1	1	1	0	6	0	0	0	0	0	1	1	0	0	0	0	0	0	0	0	0	0	0	0	1.07191	3.20072	0	1.06757	0.704769	0.615524	0	0.30894	0	0	0	0	0	0
WBGene00195246	261	0	1	0	1	0	0	2	0	0	0	1	0	0	1	0	0	0	0	0	2	0	0	3	4	1	1	0	0	1	3	0	1.08735	0	0.544012	0.239423	0.104553	0.0590255	0	0.393422	0	0.987952	0.200076	0.183727	0.491301
WBGene00195249	198	0	1	0	0	0	1	0	0	1	1	1	0	0	3	0	0	2	1	0	2	0	1	1	0	0	0	0	1	0	0	0	1.43332	0	0	0.315604	0.275639	0.233419	0.622561	0.518602	0.417416	0.162787	0.263736	0	0
WBGene00195256	153	0	0	0	0	0	0	1	2	0	0	0	0	0	0	1	0	0	1	0	0	0	1	0	0	0	0	0	1	1	0	0	0	0	0	0.612642	0	0.100691	0.268556	0	0.540186	0	0.341306	0.313416	0
WBGene00202495	187	0	0	0	0	0	0	0	0	0	0	0	0	0	0	0	0	0	0	0	0	0	0	0	0	0	0	0	0	0	0	0	0	0	0	0	0	0	0	0	0	0	0	0	0
WBGene00202500	339	0	0	0	0	0	0	0	0	0	0	1	0	1	1	0	0	0	1	0	0	1	0	1	0	0	0	0	0	0	1	0	0	0	0	0	0.0804963	0.0908888	0.121207	0	0.243801	0.0950794	0	0	0.126086
WBGene00202501	253	0	0	0	0	0	0	0	0	0	0	0	0	0	0	0	0	1	1	0	0	0	0	7	4	1	0	1	0	2	1	0	0	0	0	0	0	0	0.324815	0	0	1.52879	0.206402	0.379072	0.168945
WBGene00202513	475	0	0	0	0	0	0	1	0	0	0	0	0	2	3	0	0	4	2	0	8	0	1	5	3	0	1	0	0	0	1	0	0	0	0	0.0657784	0	0.162165	0.519019	0.864701	0.173997	0.542853	0.109936	0	0.0899856
WBGene00202514	383	0	0	0	0	7	16	11	14	5	3	27	0	2	3	0	1	2	2	0	3	0	0	5	0	1	0	1	0	0	1	0	0	0	2.59506	3.75263	2.13746	0.201118	0.53641	0.402154	0	0.504939	0.136344	0	0.111601
WBGene00206354	524	0	0	0	0	1	3	5	7	2	3	3	21	128	234	42	6	61	175	19	123	25	101	203	106	49	18	45	39	80	29	0	0	0	0.270968	1.01367	0.312461	12.495	18.9762	13.9132	19.8735	22.021	10.1649	7.32101	2.36556
WBGene00206355	1182	1	0	0	0	0	4	1	2	0	2	16	2	17	19	8	2	9	12	7	43	3	4	5	7	1	2	5	5	23	10	0.241224	0	0	0	0.185037	0.415557	0.599543	0.799533	2.17181	0.489458	0.354497	0.53015	0.933088	0.361617
WBGene00206362	550	6	4	0	6	4	61	63	58	33	25	100	3	26	41	7	6	19	54	1	18	1	15	17	4	4	4	5	16	10	56	3.11048	2.06398	0	2.58158	12.2139	6.20187	2.15679	5.90188	1.77362	2.40432	1.46509	2.37363	0.871866	4.35203
WBGene00206365	683	0	0	0	0	0	1	0	0	0	0	0	0	4	9	2	1	1	2	0	0	0	0	8	3	2	0	0	0	8	0	0	0	0	0	0.0457463	0	0.338338	0.240639	0	0	0.613492	0	0.561671	0
WBGene00206368	420	0	0	0	0	0	1	2	0	0	0	3	0	0	0	0	0	0	3	1	2	11	38	234	111	59	4	12	15	275	0	0	0	0	0	0.223177	0.194916	0	0.293493	0.366726	9.64232	31.004	3.85432	31.3975	0
WBGene00206370	312	0	0	0	0	0	1	2	0	0	0	1	0	7	4	0	1	2	2	0	2	0	1	1	3	0	1	0	0	0	0	0	0	0	0	0.30043	0.0874623	0.543148	0.658478	0.329113	0.264899	0.41323	0.167371	0	0
WBGene00206376	395	0	0	0	0	0	0	0	0	0	0	0	0	0	0	0	0	0	0	0	0	0	0	0	0	0	0	0	0	0	0	0	0	0	0	0	0	0	0	0	0	0	0	0	0
WBGene00206379	314	0	0	0	0	0	1	0	0	0	0	0	0	0	0	0	0	0	1	0	1	0	0	1	0	0	0	0	0	0	0	0	0	0	0	0.0995056	0	0	0.130857	0.163508	0	0.102649	0	0	0
WBGene00206383	312	0	0	0	4	0	5	9	6	3	11	17	0	1	3	1	0	2	1	0	0	1	0	1	0	0	0	0	0	0	1	0	0	0	1.82035	2.3033	2.44894	0.246885	0.395087	0	0.264899	0.103307	0	0	0.136997
WBGene00206384	247	0	0	0	0	0	2	1	0	1	1	8	0	18	18	6	1	3	3	1	7	0	2	2	0	1	1	1	3	0	2	0	0	0	0	0.505988	0.994308	2.61958	1.16447	1.66289	0.669218	0.391481	1.05708	0	0.346099
WBGene00206385	403	3	8	0	10	0	11	9	9	8	2	6	0	0	0	1	0	3	6	0	0	0	0	0	1	0	0	0	0	3	2	2.12253	5.63369	0	3.52325	2.86863	0.541702	0.0382274	0.917621	0	0	0.0799799	0	0.356967	0.212125
WBGene00206388	399	0	0	0	0	0	0	0	0	0	0	0	0	0	0	0	0	0	1	0	0	0	2	2	5	2	21	50	42	0	36	0	0	0	0	0	0	0	0.10298	0	0.414278	0.727036	14.7891	0	3.85653
WBGene00206389	808	90	129	8	239	0	100	92	103	49	13	46	1	5	13	1	0	7	12	0	0	0	2	3	2	2	6	19	35	1	201	31.7592	45.3092	0.268983	41.9986	13.3022	1.99258	0.381328	0.966203	0	0.204575	0.279237	3.87771	0.0593473	10.6329
WBGene00206390	501	0	0	0	0	0	0	0	0	0	1	2	0	0	3	0	0	0	1	1	3	0	1	29	18	14	0	2	0	57	7	0	0	0	0	0	0.163403	0.0922494	0.082014	0.409913	0.164967	3.92445	0.208462	5.45569	0.59721
WBGene00206393	171	0	0	0	0	2	0	1	0	0	0	1	0	1	0	0	0	1	2	0	1	0	0	16	4	3	0	0	0	0	0	0	0	0	1.66067	0.182718	0.15958	0.0900915	0.72086	0.300243	0	4.33529	0	0	0
WBGene00206395	75	0	0	0	0	0	0	0	0	0	0	0	1	3	0	0	0	1	2	0	0	0	0	1	0	0	0	0	0	0	0	0	0	0	0	0	0	0.821635	1.64356	0	0	0.429759	0	0	0
WBGene00206410	551	0	1	0	1	0	3	4	2	1	2	10	0	1	3	1	0	0	5	0	1	0	0	1	1	2	1	1	1	0	6	0	0.515059	0	0.25769	0.567055	0.594299	0.139797	0.372859	0.093179	0	0.233989	0.284318	0	0.465443
WBGene00206412	359	1	6	1	7	2	8	12	10	10	5	9	0	13	16	2	0	3	11	0	0	0	4	3	2	1	2	3	1	0	6	0.794226	4.74313	0.075675	3.55956	3.48131	1.06416	1.33029	1.60236	0	0.920874	0.538695	0.872755	0	0.714371
WBGene00206413	541	0	0	0	0	0	1	1	0	1	1	4	2	12	21	7	0	2	15	3	36	0	8	58	18	9	2	6	5	64	11	0	0	0	0	0.173261	0.252202	1.196	1.29115	3.70115	1.22216	5.06416	1.25482	5.67277	0.869085
WBGene00206415	557	0	0	0	0	0	2	2	5	3	0	1	2	11	17	4	1	5	12	1	24	2	14	21	12	7	3	22	14	10	5	0	0	0	0	0.673137	0.0489914	0.940381	1.32783	2.30438	2.3741	2.31468	3.65633	0.860909	0.383691
WBGene00206416	290	0	0	0	3	8	62	57	54	33	32	97	0	0	2	0	1	3	2	1	0	0	1	0	1	0	0	0	0	0	2	0	0	0	5.38572	22.1946	12.1386	0.106246	0.850118	0.17704	0.284995	0.111145	0	0	0.294781
WBGene00206417	253	0	4	0	6	0	28	23	25	9	14	69	3	70	73	8	1	2	10	1	1	0	0	1	0	0	0	0	1	0	0	0	4.48691	0	3.36728	10.4972	8.95227	9.37735	2.11129	0.405863	0	0.127399	0.206402	0	0
WBGene00206418	642	0	0	0	0	6	5	5	9	3	6	22	23	201	305	55	9	66	130	14	130	16	45	69	39	16	9	32	27	40	9	0	0	0	1.32698	1.07069	1.19014	14.0139	13.1203	11.5159	7.85289	6.22548	5.53107	2.9877	0.599203
WBGene00206419	377	14	25	4	33	24	541	478	519	290	419	1840	56	602	832	215	52	357	623	97	819	93	462	466	292	107	81	268	257	675	323	10.5883	18.8194	0.288247	21.4675	151.5	163.512	69.6728	112.477	124.745	121.671	73.9539	83.9396	85.8568	36.6208
WBGene00206459	936	3	2	0	36	7	36	50	43	20	17	93	8	41	53	8	7	13	84	10	80	3	62	21	6	4	15	46	65	64	98	0.913869	0.606404	0	6.52291	4.97379	3.20695	1.81049	4.56545	4.93669	5.73948	1.06751	7.02959	3.27881	4.47525
WBGene00206460	231	0	0	0	0	0	0	0	0	2	0	1	2	5	2	1	0	2	5	1	3	0	0	2	0	0	0	0	3	6	3	0	0	0	0	0.270517	0.118131	0.666911	1.24512	0.889032	0	0.279064	0.67818	1.24552	0.555106
WBGene00206462	411	0	1	0	3	0	27	24	22	13	12	91	0	3	3	0	0	7	12	0	0	1	2	2	1	1	1	0	0	0	2	0	0.690504	0	1.0364	6.53783	6.83866	0.2249	1.89949	0	0.603273	0.313693	0.127056	0	0.207996
WBGene00206465	567	1	1	0	4	1	15	11	19	6	5	39	1	7	22	3	0	3	13	1	14	1	5	28	18	9	1	0	5	9	11	0.50287	0.500524	0	1.25209	2.81037	2.11761	0.896625	1.15948	1.35824	0.874587	3.12655	0.552591	0.761153	0.829233
WBGene00206469	370	4	7	0	26	0	12	15	12	10	4	11	0	1	2	0	0	0	1	0	0	0	2	6	2	1	1	0	2	1	8	3.08245	5.36914	0	9.97747	4.13782	1.10628	0.124911	0.111051	0	0.446748	0.78402	0.423404	0.129602	0.924177
WBGene00206471	195	0	0	0	0	0	0	0	0	0	0	0	0	1	1	0	0	0	1	0	1	0	0	1	1	1	0	0	0	0	0	0	0	0	0	0	0	0.158007	0.210713	0.26329	0	0.495876	0	0	0
WBGene00206480	422	0	0	0	0	0	3	0	0	0	1	1	0	1	0	0	0	1	2	0	0	6	13	58	24	8	3	6	8	102	1	0	0	0	0	0.222119	0.129328	0.0365063	0.292102	0	3.72114	6.87411	2.10364	11.5904	0.101287
WBGene00206481	592	0	0	0	0	0	0	0	1	0	0	0	0	1	1	0	0	1	2	0	0	0	0	3	5	0	1	0	0	0	0	0	0	0	0	0.0527783	0	0.0520461	0.208221	0	0	0.435566	0.0882092	0	0
WBGene00206485	297	0	0	0	0	0	1	0	1	0	0	5	0	1	15	0	0	11	21	3	21	5	16	29	13	4	6	5	6	14	5	0	0	0	0	0.210402	0.459398	0.829934	4.4271	4.14882	5.84383	4.99215	2.98901	2.26039	0.719582
WBGene00206490	154	0	0	0	1	0	0	0	0	0	0	0	0	0	0	0	0	0	1	0	0	0	0	1	0	0	0	0	0	0	0	0	0	0	0.921994	0	0	0	0.266812	0	0	0.209298	0	0	0
WBGene00206492	511	0	2	0	7	0	4	3	10	4	1	3	0	0	0	0	0	1	3	0	0	1	1	1	0	0	0	0	1	0	0	0	1.11075	0	1.94503	1.28403	0.213607	0	0.321636	0	0.323477	0.0630762	0.102191	0	0
WBGene00206493	413	0	2	0	0	0	8	4	6	6	0	0	0	1	2	1	1	1	6	0	3	0	0	3	2	0	0	0	2	2	0	0	1.37432	0	0	1.81568	0	0.149207	0.795914	0.372941	0	0.390217	0.25288	0.232216	0
WBGene00206495	348	0	0	0	0	0	0	0	0	0	0	0	0	0	0	0	0	0	1	0	0	0	0	0	0	0	0	0	0	0	0	0	0	0	0	0	0	0	0.118072	0	0	0	0	0	0
WBGene00206496	207	0	0	0	0	0	1	0	0	0	0	0	0	0	1	0	0	0	0	0	1	0	1	13	12	4	0	1	2	13	0	0	0	0	0	0.150941	0	0.0744234	0	0.248027	0.399268	4.51558	0.756809	3.01152	0
WBGene00206498	171	2	0	0	1	0	7	4	2	1	0	1	0	0	0	0	0	0	0	0	0	0	0	0	0	0	0	0	1	0	2	3.33482	0	0	0.830334	2.55805	0.15958	0	0	0	0	0	0.305379	0	0.49992
WBGene00206499	132	0	0	0	0	0	0	0	0	0	0	0	0	0	0	0	0	0	1	0	0	0	0	0	0	0	0	0	0	0	0	0	0	0	0	0	0	0	0.311281	0	0	0	0	0	0
WBGene00206500	366	4	3	1	19	0	23	22	13	15	8	61	0	2	2	0	0	1	1	0	0	0	0	0	0	0	0	0	0	0	2	3.11614	2.32621	0.0742276	7.37091	6.23188	5.1445	0.168368	0.22453	0	0	0	0	0	0.233569
WBGene00206501	350	0	0	0	0	0	0	0	0	0	0	0	0	0	0	0	0	1	2	1	3	5	14	23	17	12	0	2	0	34	0	0	0	0	0	0	0	0	0.352192	0.586761	4.48663	4.78874	0.298399	4.65825	0
WBGene00206502	252	0	1	0	2	8	39	48	51	29	8	46	0	1	2	0	24	120	392	10	71	83	321	37	15	11	4	6	14	12	1	0	1.12618	0	5.63441	20.7059	5.84748	0.183401	87.3957	16.5027	132.5	8.05798	4.97332	2.28346	0.169616
WBGene00206503	138	0	0	0	0	0	0	0	0	0	0	0	0	0	0	0	0	0	0	0	0	0	0	0	0	0	0	0	0	0	0	0	0	0	0	0	0	0	0	0	0	0	0	0	0
WBGene00206504	180	0	0	0	0	0	0	0	0	0	0	0	0	0	0	0	0	0	0	0	0	0	0	0	0	0	0	0	0	0	0	0	0	0	0	0	0	0	0	0	0	0	0	0	0
WBGene00206505	162	1	0	0	1	2	13	13	13	4	5	26	1	14	10	2	0	0	9	2	0	0	1	1	3	0	0	0	0	2	2	1.76004	0	0	2.62939	8.29336	5.22182	2.56761	2.28272	0.633847	0.510176	0.79585	0	0.592008	0.527693
WBGene00206507	201	0	8	0	20	0	7	6	8	5	0	13	0	0	0	0	0	0	0	0	0	0	0	0	0	0	0	0	0	3	1	0	11.2954	0	14.1281	4.04161	1.76491	0	0	0	0	0	0	0.715711	0.212653
WBGene00206508	207	0	0	0	0	0	0	0	0	0	0	0	0	0	0	0	0	0	2	0	0	3	15	80	47	22	2	0	6	92	0	0	0	0	0	0	0	0	0.396996	0	7.18682	23.2008	2.01816	21.3123	0
WBGene00206510	93	0	0	0	0	0	0	0	0	0	0	0	0	5	7	1	0	0	0	0	0	0	0	0	0	0	0	0	0	0	0	0	0	0	0	0	0	2.15348	0	0	0	0	0	0	0
WBGene00206515	345	0	0	0	0	0	0	0	0	0	0	0	0	0	0	0	0	0	0	0	0	0	0	0	0	0	0	0	0	0	0	0	0	0	0	0	0	0	0	0	0	0	0	0	0
WBGene00206516	189	0	0	0	0	0	0	0	0	0	0	1	0	0	0	0	0	1	1	0	4	0	0	0	0	0	0	0	0	0	0	0	0	0	0	0	0.144382	0	0.434805	1.08659	0	0	0	0	0
WBGene00206517	413	0	1	0	3	0	2	8	2	2	1	10	0	1	2	1	0	3	6	1	2	1	0	0	1	0	1	1	1	0	0	0	0.68716	0	1.03138	1.05914	0.726805	0.149207	0.895403	0.372941	0.200117	0.0780434	0.379321	0	0
WBGene00206520	111	0	0	0	1	0	1	5	1	2	2	6	0	3	1	0	0	2	1	0	1	0	1	1	0	0	0	0	0	0	0	0	0	0	1.27916	2.53336	1.96672	0.555159	1.11051	0.462537	0.744581	0.290378	0	0	0
WBGene00206521	373	0	0	0	1	1	73	82	81	31	77	388	0	1	3	0	0	2	9	0	0	0	1	0	0	0	0	0	0	3	0	0	0	0	0.761325	22.3655	34.0188	0.165208	1.21174	0	0.221578	0	0	0.385678	0
WBGene00206523	168	0	0	0	0	0	0	0	1	1	0	0	0	0	0	0	0	0	3	0	0	0	0	531	285	121	0	0	0	220	0	0	0	0	0	0.371961	0	0	0.733733	0	0	179.77	0	62.7951	0
WBGene00206524	199	0	0	0	0	0	0	0	0	0	0	0	0	8	14	3	4	3	10	0	0	0	1	1554	818	337	1	0	1	1138	2	0	0	0	0	0	0	1.93538	3.51012	0	0.415319	438.775	0.524822	274.222	0.42958
WBGene00206527	189	2	0	0	1	0	0	3	2	0	0	0	0	2	0	1	0	1	3	0	0	0	0	88	53	17	0	0	0	64	0	3.01722	0	0	0.751254	0.826581	0	0.244534	0.869609	0	0	26.9452	0	16.2379	0
WBGene00206528	375	0	1	0	0	0	8	6	8	2	0	1	0	0	3	0	0	1	4	0	1	0	0	8	1	1	0	0	0	2	0	0	0.756793	0	0	1.99966	0.0727686	0.123245	0.547854	0.136911	0	0.859518	0	0.255747	0
WBGene00206532	87	2	3	0	8	0	5	2	2	1	0	2	2	8	15	7	1	13	20	3	13	2	9	27	15	4	4	2	1	9	6	6.55465	9.78611	0	13.0563	3.59135	0.627316	5.66645	16.0578	9.44213	10.4498	17.0422	4.20159	4.96062	2.94781
WBGene00206533	314	0	0	0	0	0	10	6	5	1	1	1	0	21	27	3	0	4	9	0	2	0	0	11	3	0	0	1	0	2	1	0	0	0	0	2.18912	0.17381	2.50219	1.70114	0.327017	0	1.43709	0.166305	0.305431	0.136125
WBGene00206534	244	0	0	0	1	0	0	0	0	0	0	0	0	0	2	0	1	0	2	0	0	0	0	2	0	0	0	0	0	2	1	0	0	0	0.581914	0	0	0.126276	0.505193	0	0	0.264196	0	0.393054	0.175177
WBGene00206535	150	1	0	0	0	0	0	0	0	0	0	0	0	0	0	0	0	0	0	1	2	0	0	1	0	0	1	1	1	0	0	1.90085	0	0	0	0	0	0	0	1.02683	0	0.214879	1.0444	0	0
WBGene00219205	294	0	1	0	2	0	0	0	2	1	0	0	0	2	0	0	0	1	2	0	0	1	0	5	4	1	0	2	0	2	2	0	0.965297	0	0.965898	0.318824	0	0.1048	0.419276	0	0.281117	1.09632	0.355237	0.326208	0.29077
WBGene00219206	560	0	0	0	0	0	0	0	0	0	0	0	0	0	0	0	0	0	0	0	0	0	0	0	0	0	0	0	0	0	0	0	0	0	0	0	0	0	0	0	0	0	0	0	0
WBGene00219207	225	2	5	0	11	2	67	64	75	33	14	42	6	59	81	24	4	20	63	4	50	4	16	57	35	14	5	10	15	29	15	2.53446	6.30661	0	8.2037	33.1889	6.79174	11.6398	15.8878	12.322	7.34653	15.1848	6.96264	6.18056	2.84954
WBGene00219209	243	0	0	0	0	0	1	1	1	0	1	2	0	1	7	1	0	0	1	0	2	0	0	3	0	0	0	1	1	1	0	0	0	0	0	0.385738	0.336892	0.57058	0.169091	0.422565	0	0.397925	0.429793	0.197336	0
WBGene00219212	180	0	0	0	0	0	0	0	0	0	0	0	0	0	0	0	0	0	0	0	0	0	0	0	0	0	0	0	0	0	0	0	0	0	0	0	0	0	0	0	0	0	0	0	0
WBGene00219214	123	0	0	0	0	0	0	0	0	0	0	0	0	0	5	2	0	0	0	0	2	0	0	1	1	0	0	0	0	2	0	0	0	0	0	0	0	0.876744	0	0.834823	0	0.524096	0	0.779717	0
WBGene00219218	588	0	3	0	4	0	1	0	0	0	0	10	0	5	2	1	1	1	3	0	2	0	5	6	1	1	5	23	19	7	50	0	1.44795	0	0.965898	0.0531373	0.464086	0.209601	0.349397	0.174631	0.702793	0.43853	4.17403	0.570865	3.63462
WBGene00219238	1131	0	0	0	0	0	1	1	0	0	0	0	0	0	0	0	1	1	1	0	0	0	0	2	0	0	0	3	3	0	10	0	0	0	0	0.0552516	0	0	0.108989	0	0	0.0569972	0.277028	0	0.377924
WBGene00219241	180	1	1	0	2	0	4	4	11	1	0	1	0	2	7	2	0	1	2	0	1	0	1	1	1	0	1	2	3	1	3	1.58404	1.57665	0	1.57763	3.47164	0.151601	0.941457	0.684817	0.285231	0.459158	0.358132	1.74066	0.266403	0.712386
WBGene00219243	236	1	0	0	0	0	1	2	4	0	3	3	0	0	5	0	0	0	1	0	1	0	1	1	1	1	0	0	0	3	0	1.20817	0	0	0	0.926751	0.693769	0.326391	0.174106	0.217549	0.350205	0.409728	0	0.609567	0
WBGene00219244	132	0	0	0	0	0	1	0	0	0	0	0	0	1	1	0	0	0	0	0	0	0	0	5	1	2	0	0	0	0	0	0	0	0	0	0.236703	0	0.233419	0	0	0	1.95345	0	0	0
WBGene00219272	303	0	0	0	0	0	0	1	0	0	0	1	0	1	2	0	0	2	0	0	0	0	0	0	0	0	0	0	0	1	0	0	0	0	0	0.103118	0.0900602	0.152531	0.271215	0	0	0	0	0.158259	0
WBGene00219278	156	0	1	1	2	0	61	58	68	19	4	29	0	1	0	1	2	1	22	1	9	1	11	55	34	9	1	1	9	2	8	0	1.81921	0.174149	1.82035	41.2591	5.77251	0.197508	6.58478	3.29113	6.35757	20.2483	3.68217	0.614777	2.19196
WBGene00219280	721	0	0	0	0	3	1	3	6	4	1	2	0	1	4	0	0	2	4	0	1	1	0	5	1	2	0	0	0	5	0	0	0	0	0.590792	0.606694	0.113543	0.106835	0.341934	0.0712089	0.11463	0.357636	0	0.332542	0
WBGene00219281	177	0	0	0	0	0	4	1	4	0	0	1	0	0	2	1	0	1	2	0	0	0	0	2	1	0	0	0	0	3	7	0	0	0	0	1.58872	0.154171	0.261113	0.696424	0	0	0.546304	0	0.812756	1.69041
WBGene00219282	135	0	1	0	0	0	1	0	0	0	0	1	1	0	0	0	0	0	0	0	1	0	4	38	25	7	1	3	2	29	0	0	2.1022	0	0	0.231443	0.202135	0.114116	0	0.380308	2.44884	16.7128	2.32088	10.3009	0
WBGene00219283	259	0	1	0	2	0	12	10	8	5	1	8	1	13	17	1	0	4	11	1	1	0	1	156	71	31	1	3	4	6	1	0	1.09574	0	1.09643	4.22226	0.94824	1.9034	2.37967	0.39646	0.319106	32.1075	1.61297	1.11087	0.165032
WBGene00219285	375	0	0	0	1	0	0	1	0	1	1	4	1	5	10	1	0	2	2	1	4	0	2	8	2	0	0	2	3	1	0	0	0	0	0.378632	0.166639	0.363843	0.69839	0.438283	0.684555	0.440792	0.859518	0.696264	0.127874	0
WBGene00219286	238	0	0	0	0	0	0	1	0	0	0	0	0	1	7	0	0	0	7	1	7	17	109	721	373	155	10	21	33	744	11	0	0	0	0	0.13128	0	0.517837	1.2085	1.72577	43.7551	169.15	14.0423	149.902	1.97552
WBGene00219287	313	0	0	0	0	1	0	1	1	1	0	1	1	11	18	6	1	12	17	4	19	0	8	5	1	0	3	6	4	8	11	0	0	0	0.453633	0.299471	0.0871828	1.7719	3.93825	3.77271	2.11242	0.617864	2.16887	1.22563	1.50216
WBGene00219289	153	0	0	0	0	6	29	29	29	14	3	9	2	13	16	5	0	1	7	1	7	1	3	48	27	10	1	4	6	5	6	0	0	0	5.56812	20.6256	2.14025	3.62486	2.14845	2.68453	2.16074	17.9066	3.75437	1.56708	1.6762
WBGene00219290	297	0	0	0	0	0	0	0	0	1	0	0	0	0	0	0	0	1	1	0	0	0	0	2	0	0	0	0	0	2	0	0	0	0	0	0.105201	0	0	0.276694	0	0	0.21705	0	0.322913	0
WBGene00219293	206	0	0	0	0	0	1	0	0	0	0	0	0	0	0	0	0	1	1	0	4	1	0	18	11	6	0	0	0	0	0	0	0	0	0	0.151674	0	0	0.398923	0.996924	0.401206	5.4763	0	0	0
WBGene00219295	153	0	0	0	0	1	2	4	3	2	5	18	0	4	6	2	0	5	9	1	14	1	6	2	3	1	4	5	9	16	2	0	0	0	0.92802	2.24635	4.10215	1.20829	3.75978	5.03349	3.7813	1.264	6.14351	5.01465	0.558734
WBGene00219296	288	0	0	0	0	0	0	0	0	0	0	0	0	0	0	0	0	0	1	0	0	5	17	67	38	14	3	5	9	160	1	0	0	0	0	0	0	0	0.14267	0	6.31342	13.318	3.08242	26.6403	0.148414
WBGene00219298	168	0	0	0	1	0	0	1	3	0	3	8	1	24	16	2	1	1	6	0	3	1	1	12	3	1	1	2	0	4	1	0	0	0	0.845161	0.743923	1.78673	3.94311	1.95662	0.916814	0.98391	3.06971	0.932497	1.14173	0.254424
WBGene00219301	453	0	0	0	0	0	0	0	0	0	0	0	0	0	0	0	0	0	1	0	0	0	0	47	30	11	0	0	0	81	0	0	0	0	0	0	0	0	0.0907043	0	0	6.26139	0	8.57431	0
WBGene00219306	855	5	9	10	13	3	1364	1362	1338	690	10	45	7	49	66	27	4	21	67	6	96	8	53	834	388	169	17	46	48	76	127	1.66741	2.98734	0.317746	2.65707	173.728	1.75538	2.68473	4.42128	6.12496	5.89656	52.4381	6.77942	4.26246	6.34899
WBGene00219308	374	0	0	0	0	0	0	0	0	0	0	0	0	0	0	0	1	0	9	0	2	0	0	70	43	15	3	5	3	147	3	0	0	0	0	0	0	0	1.09864	0.274554	0	11.0312	1.53588	18.8477	0.34286
WBGene00219309	237	0	0	0	2	0	0	1	1	0	0	0	0	1	3	0	0	0	1	0	0	0	0	361	208	82	0	0	0	3	0	0	0	0	1.1982	0.263669	0	0.260011	0.173371	0	0	88.5358	0	0.606995	0
WBGene00219318	156	0	0	0	0	0	0	0	1	0	0	0	0	0	0	0	0	1	0	0	0	1	5	5	5	1	0	0	0	9	0	0	0	0	0	0.200287	0	0	0.263391	0	3.17879	2.27276	0	2.7665	0
WBGene00219322	357	0	0	0	0	0	1	1	4	1	1	9	0	0	0	0	1	1	6	1	7	6	28	35	17	9	2	12	8	67	3	0	0	0	0	0.612642	0.764376	0	0.920763	1.15051	7.87128	5.50741	3.21803	8.99951	0.359186
WBGene00219327	180	0	0	0	0	0	0	0	0	0	0	0	0	0	0	0	0	0	0	0	0	0	0	0	0	0	0	0	0	0	0	0	0	0	0	0	0	0	0	0	0	0	0	0	0
WBGene00219329	308	2	2	0	0	0	11	5	21	8	0	9	2	22	47	13	1	8	16	2	15	1	8	201	111	42	1	2	5	31	6	1.85147	1.84284	0	0	4.56498	0.797383	4.20154	3.33515	2.83379	2.41505	37.0458	1.35636	4.8264	0.832659
WBGene00219332	258	0	0	0	0	0	0	0	0	0	0	0	0	0	0	0	0	0	0	0	0	0	0	0	0	0	0	0	0	0	0	0	0	0	0	0	0	0	0	0	0	0	0	0	0
WBGene00219337	180	0	0	0	1	0	11	12	4	3	4	4	6	8	19	3	1	2	1	1	2	0	1	9	3	2	0	1	2	9	1	0	0	0	0.788817	5.20746	1.21281	3.08113	0.91309	0.855693	0.459158	2.50693	0.87033	2.39763	0.237462
WBGene00219351	372	0	0	0	0	0	0	0	0	0	0	1	0	0	1	0	0	0	1	0	0	0	0	5	4	1	0	0	0	10	0	0	0	0	0	0	0.0733555	0.041413	0.110454	0	0	0.866449	0	1.28905	0
WBGene00219368	500	0	0	0	0	1	11	9	11	3	4	14	0	4	5	0	0	1	5	0	1	0	1	1	4	0	0	0	0	1	2	0	0	0	0.283974	2.12464	0.982376	0.277302	0.493068	0.102683	0.165297	0.322319	0	0.0959052	0.170973
WBGene00219370	381	0	0	0	0	0	0	0	0	0	0	0	0	0	0	0	1	2	3	0	0	0	0	0	0	0	0	0	0	0	0	0	0	0	0	0	0	0	0.647071	0	0	0	0	0	0
WBGene00219381	99	0	0	0	0	0	0	0	0	0	0	0	0	0	0	0	0	0	0	0	0	0	0	0	0	0	0	0	0	0	0	0	0	0	0	0	0	0	0	0	0	0	0	0	0
WBGene00219394	144	0	0	0	0	0	0	0	0	0	0	0	0	0	0	0	0	0	0	0	0	0	0	0	0	0	0	0	0	0	0	0	0	0	0	0	0	0	0	0	0	0	0	0	0
WBGene00219395	243	0	0	0	0	0	1	0	1	0	0	0	0	0	0	0	0	0	1	0	0	2	3	12	11	6	0	1	1	13	0	0	0	0	0	0.257158	0	0	0.169091	0	1.70059	3.84661	0.429793	2.56537	0
WBGene00219410	221	0	0	0	0	0	0	0	0	0	0	0	0	0	6	1	0	0	7	0	0	0	1	4	1	2	0	1	1	0	2	0	0	0	0	0	0	0.487962	1.30146	0	0.373975	1.02092	0.472578	0	0.386816
WBGene00219412	272	0	0	0	0	1	9	3	7	3	3	5	0	0	1	0	0	8	6	0	5	1	5	0	0	0	0	1	1	0	0	0	0	0	0.522011	2.52715	0.802595	0.0566384	2.11488	0.94378	1.82313	0	0.383969	0	0
WBGene00219413	173	0	0	0	0	0	0	0	1	0	0	0	1	10	20	0	0	2	7	2	9	0	8	1	3	1	4	9	10	11	3	0	0	0	0	0.180606	0	2.76055	2.13758	3.2645	3.82189	0.931558	6.94252	3.04901	0.741211
WBGene00219414	291	0	0	0	0	0	0	0	1	0	0	0	0	1	2	0	0	0	0	0	0	0	0	1	0	0	0	0	0	0	0	0	0	0	0	0.10737	0	0.158821	0	0	0	0.110763	0	0	0
WBGene00219418	168	0	0	0	0	0	0	2	0	1	0	0	0	0	1	2	0	1	0	0	0	0	1	8	3	2	1	0	0	8	0	0	0	0	0	0.557942	0	0.275101	0.244578	0	0.491955	2.49414	0.310832	2.28346	0
WBGene00219419	51	0	0	0	0	0	0	0	1	0	0	0	0	0	0	0	0	0	0	0	0	0	0	0	0	0	0	0	0	0	0	0	0	0	0	0.612642	0	0	0	0	0	0	0	0	0
WBGene00219420	102	0	0	0	0	0	4	4	4	2	0	7	0	11	31	7	1	5	10	3	10	0	12	27	7	5	3	2	2	2	4	0	0	0	0	4.2885	1.87272	7.40075	6.44534	6.54354	9.72335	12.324	3.58371	0.940247	1.6762
WBGene00219421	273	0	0	0	0	0	4	2	3	2	0	3	0	0	7	3	1	2	4	0	2	0	0	2	0	0	0	0	1	1	1	0	0	0	0	1.25895	0.299871	0.56431	1.05357	0.376129	0	0.236131	0.191281	0.175651	0.156568
WBGene00219422	324	1	1	0	1	0	3	10	10	3	6	14	0	3	10	1	0	5	6	0	2	0	1	3	2	1	0	0	0	0	0	0.880022	0.875918	0	0.438232	2.5073	1.68446	0.665676	1.395	0.316924	0.255088	0.596887	0	0	0
WBGene00219424	257	0	0	0	2	0	1	2	0	0	0	3	2	7	4	1	0	3	3	0	3	0	3	5	1	0	2	1	0	0	1	0	0	0	1.10496	0.364725	0.31854	0.839218	0.959277	0.599318	0.964768	0.752496	0.60957	0	0.166316
WBGene00219434	457	0	0	0	0	0	0	3	3	2	3	4	0	1	2	0	0	1	5	0	3	1	2	8	4	1	0	0	0	3	2	0	0	0	0	0.546954	0.417982	0.101131	0.539462	0.337035	0.54255	0.916882	0	0.314787	0.18706
WBGene00219443	222	3	14	0	22	0	5	6	3	2	0	4	0	0	0	1	0	0	1	0	0	0	0	2	1	0	0	0	1	1	1	3.85307	17.8971	0	14.0708	2.25187	0.49168	0.0693948	0.185086	0	0	0.435566	0.235224	0.216003	0.192537
WBGene00219444	174	0	0	0	0	1	0	2	0	0	0	5	0	1	4	0	0	2	0	0	1	1	1	11	7	4	1	0	0	17	0	0	0	0	0.816018	0.359135	0.784145	0.442691	0.472288	0.295067	0.949982	4.0753	0.300114	4.68503	0
WBGene00219445	201	0	0	0	0	0	0	0	0	0	0	0	0	0	0	0	0	0	0	0	0	0	0	0	0	0	0	0	0	0	0	0	0	0	0	0	0	0	0	0	0	0	0	0	0
WBGene00219446	201	0	0	0	0	0	0	0	0	0	0	0	0	0	0	0	0	0	0	0	0	0	0	1	0	0	0	0	0	0	0	0	0	0	0	0	0	0	0	0	0	0.160358	0	0	0
WBGene00219447	201	0	0	0	0	0	0	0	0	0	0	0	0	0	0	0	0	0	0	0	0	0	0	1	0	0	0	0	0	0	0	0	0	0	0	0	0	0	0	0	0	0.160358	0	0	0
WBGene00219450	159	1	4	0	7	0	14	22	16	7	0	8	1	5	17	2	0	2	3	0	4	1	2	4	2	0	0	0	0	5	3	1.79325	7.13955	0	6.251	11.594	1.37299	2.42227	1.29211	1.29161	1.5594	1.2163	0	1.50794	0.806475
WBGene00219451	2325	263	317	68	488	8	568	560	606	290	327	1367	40	177	318	72	9	84	222	20	166	13	73	272	151	64	61	172	193	340	686	32.2531	38.6941	0.794571	30.2906	27.1997	19.8823	4.02203	5.5669	4.10733	3.0571	6.75137	9.56802	7.01243	12.6115
WBGene00219453	496	0	0	0	0	0	1	1	0	0	0	0	0	3	7	1	0	2	7	0	2	0	8	21	8	3	0	1	2	1	2	0	0	0	0	0.125987	0	0.341658	0.745567	0.207023	1.33304	2.07948	0.315846	0.0966787	0.172352
WBGene00219454	249	0	0	0	0	0	0	0	0	0	0	1	0	0	0	0	0	0	0	0	0	0	0	14	4	6	0	0	0	16	0	0	0	0	0	0	0.109591	0	0	0	0	3.10669	0	3.08129	0
WBGene00219455	219	0	0	0	0	1	4	2	2	1	6	32	0	3	2	0	0	5	13	1	3	0	1	0	1	1	0	3	0	3	2	0	0	0	0.648343	1.28403	4.73494	0.351727	3.37718	0.937746	0.37739	0.294355	0.71534	0.656885	0.390349
WBGene00219456	219	0	0	0	0	0	0	0	0	0	0	0	0	0	0	0	0	0	2	0	0	0	0	0	0	0	0	0	0	0	0	0	0	0	0	0	0	0	0.375242	0	0	0	0	0	0
WBGene00219458	276	0	0	0	0	0	0	0	0	0	0	0	0	0	0	0	0	0	0	0	1	0	0	2	2	0	0	0	0	0	0	0	0	0	0	0	0	0	0	0.18602	0	0.467129	0	0	0
WBGene00219460	363	0	0	0	0	0	0	0	0	0	0	0	0	0	2	0	0	0	1	1	4	5	16	40	35	5	1	11	5	83	2	0	0	0	0	0	0	0.0848796	0.113193	0.707185	4.78132	7.10345	2.44556	10.9644	0.2355
WBGene00219476	357	0	0	0	0	0	3	0	1	0	0	1	0	5	2	0	0	2	5	0	0	0	0	1	1	0	0	0	1	0	0	0	0	0	0	0.350081	0.0764376	0.302072	0.805667	0	0	0.180571	0.146274	0	0
WBGene00219478	210	0	1	0	0	0	0	2	3	1	0	1	0	0	0	0	0	0	1	0	0	0	1	0	1	0	0	1	0	2	0	0	1.35142	0	0	0.892707	0.129944	0	0.195662	0	0.393564	0.153485	0.248666	0.456692	0
WBGene00219489	129	2	1	0	8	1	11	9	11	6	0	0	0	1	0	0	0	0	1	0	0	0	0	2	0	0	0	0	0	0	0	4.42057	2.19998	0	9.90607	8.96167	0	0.119424	0.31852	0	0	0.49972	0	0	0
WBGene00219493	512	0	1	0	0	0	0	2	0	0	0	2	0	0	2	0	1	6	4	1	27	2	19	334	202	77	15	20	34	103	30	0	0.554292	0	0	0.12205	0.106595	0.0601783	0.882772	2.80774	3.38988	38.5902	7.03744	9.64672	2.50448
WBGene00219497	333	0	0	0	0	0	0	0	0	0	0	1	0	0	0	0	0	0	0	0	0	0	0	0	3	0	0	0	0	0	0	0	0	0	0	0	0.0819466	0	0	0	0	0.290378	0	0	0
WBGene00219498	180	0	0	0	0	0	0	0	0	0	0	0	0	0	0	0	0	0	0	0	0	0	1	1	2	0	0	0	0	0	0	0	0	0	0	0	0	0	0	0	0.459158	0.537199	0	0	0
WBGene00219544	239	0	0	0	0	0	0	0	0	0	0	0	0	0	0	1	0	0	1	2	3	0	0	1	2	0	0	1	0	2	0	0	0	0	0	0	0	0.0644588	0.171921	1.07409	0	0.404585	0.218493	0.401277	0
WBGene00219547	189	0	0	0	2	0	2	5	1	1	0	0	0	0	2	1	0	0	2	2	3	2	11	572	290	110	2	6	6	192	6	0	0	0	1.50251	1.48785	0	0.244534	0.434805	1.35824	5.68481	165.764	3.86814	48.7138	1.35693
WBGene00220249	165	0	0	0	0	0	0	0	0	0	0	0	0	0	0	0	0	1	0	0	1	0	0	0	0	0	0	0	0	2	0	0	0	0	0	0	0	0	0.249024	0.311161	0	0	0	0.581244	0
WBGene00220253	132	0	0	0	0	0	1	0	0	1	0	0	0	10	14	5	0	3	2	0	1	0	0	1	1	0	1	0	1	0	0	0	0	0	0	0.473405	0	3.38458	1.5564	0.388952	0	0.488362	0.791209	0	0
WBGene00220254	69	1	0	0	1	0	0	0	0	0	0	0	0	0	0	0	0	0	0	0	1	0	0	0	0	0	0	0	0	0	0	4.13228	0	0	2.05778	0	0	0	0	0.744081	0	0	0	0	0
WBGene00220258	471	0	0	0	0	2	1	0	1	0	1	1	0	2	0	0	0	0	1	0	5	0	4	146	71	23	0	6	3	54	0	0	0	0	0.602917	0.132674	0.115874	0.0654168	0.0872379	0.545028	0.701898	16.4239	0.997831	5.49775	0
Number of all unique mapped reads in different developmental stage.		3507208	3523642	36808940	6453440	589456	9219500	8887337	9244361	4654173	6398777	30247058	2820154	20898060	33496056	7696970	1109322	6268465	16959604	2319160	17158220	1844301	10255139	17729735	9422281	3873130	2639673	7270462	9239681	20853918	23395549
aThe developmental stage from which the transcriptome is sequenced.
bThe accession number of RNA-seq data in SRR of NCBI.

## Sheet: Reads number and RPKM for GSGs
Table S3_2 The number of unique mapped reads to each GSGs in different developmental stages within C.elegans
		the number of unique mapped reads to each CCSGs																														RPKM of each CCSGs
		1-cell embryoa	2-cell embryo	4-cell embryo	28-cell embryo		early embryo				late embryo		L1 larva				L2 larva			L3 larva		L4 larva		L4 larva male			young adult			adult male	adult female	1-cell embryo	2-cell embryo	4-cell embryo	28-cell embryo	early embryo	late embryo	L1 larva	L2 larva	L3 larva	L4 larva	L4 larva male	young adult	adult male	adult hermaphrodite
WormBase Gene Accession	Length of all exons	SRR332921b	SRR332923	SRR316754	SRR332926	SRR332927	SRR016671	SRR016672	SRR016673	SRR016682	SRR016674	SRR016675	SRR016679	SRR016680	SRR016681	SRR016683	SRR006511	SRR006512	SRR006513	SRR006519	SRR006520	SRR006517	SRR006518	SRR016684	SRR016685	SRR016686	SRR006514	SRR006515	SRR006516	SRR580386	SRR580383
WBGene00000014	270	0	0	0	0	0	0	0	0	0	0	0	0	0	2	0	0	0	1	0	0	0	0	1	1	0	0	0	0	0	0	0	0	0	0	0	0	0.114116	0.152182	0	0	0.238755	0	0	0
WBGene00000015	381	0	0	0	0	0	0	0	0	0	1	0	1	5	10	1	0	2	2	0	1	0	1	4	2	0	0	1	0	0	0	0	0	0	0	0	0.0716227	0.687391	0.431381	0.134755	0.216925	0.507589	0.13706	0	0
WBGene00000016	484	0	0	0	0	0	0	0	1	0	0	14	23	155	272	61	9	35	84	15	152	2	7	100	50	22	5	30	36	87	40	0	0	0	0	0.0645553	0.789329	16.2651	10.8665	17.715	1.53685	11.4543	7.66035	8.61958	3.53249
WBGene00000017	646	0	0	0	0	3	0	0	1	1	6	17	34	331	572	111	12	103	228	25	204	3	14	150	95	45	9	27	31	196	80	0	0	0	0.659383	0.096733	0.971562	24.9925	21.8166	18.2	2.17496	14.4694	5.41599	14.5491	5.29327
WBGene00000094	1231	163	173	28	200	11	315	298	256	146	109	478	30	179	289	67	5	51	127	25	194	18	101	86	46	18	85	157	181	137	694	37.7544	39.8838	0.617941	24.3373	25.7623	13.0123	7.07083	6.10828	9.13388	7.98957	3.92753	17.9439	5.33673	24.0973
WBGene00000467	2141	130	143	72	290	8	371	321	333	178	160	708	32	193	276	69	18	94	204	68	521	98	432	573	369	142	272	745	694	1138	1957	17.3127	18.9552	0.913614	19.7628	17.556	11.0631	4.10146	6.06452	14.1243	20.4594	16.3192	41.732	25.4881	39.0698
WBGene00000558	408	0	0	0	0	9	30	34	49	18	8	62	6	70	119	28	92	434	1133	6	24	50	221	681	358	162	7	27	26	382	721	0	0	0	3.13207	10.032	4.6818	8.42025	167.075	3.77512	54.8964	94.8788	7.67939	44.8968	75.5339
WBGene00000560	459	0	0	0	0	2	5	1	6	6	2	4	0	11	17	6	3	7	23	0	1	0	0	43	19	11	1	1	3	128	65	0	0	0	0.61868	1.22528	0.356709	1.14116	2.95411	0.111855	0	5.12621	0.568843	13.3724	6.05295
WBGene00000592	2068	149	160	50	230	7	184	152	165	80	56	337	8	58	71	17	3	40	75	41	390	64	287	196	94	49	130	394	417	563	1119	20.5435	21.9572	0.65685	16.2722	8.77814	5.18582	1.14723	2.34454	10.7003	14.0279	5.28367	23.7615	13.0548	23.1284
WBGene00000804	914	615	461	126	977	0	381	401	413	194	62	345	18	118	176	40	5	25	119	12	97	24	151	346	144	65	49	132	351	932	1707	191.852	143.141	3.74517	151.774	47.4825	12.1513	5.93303	6.69832	6.1228	15.8244	19.5719	30.3949	48.897	79.8278
WBGene00000920	366	0	0	1	0	1	2	2	3	0	0	3	47	490	872	188	34	154	601	14	90	6	44	95	36	16	2	8	21	81	24	0	0	0.0742276	0.387943	0.597577	0.223674	67.2208	88.5772	14.5889	11.2908	12.9456	4.42299	10.6125	2.80283
WBGene00000930	818	0	1	0	1	0	1	2	3	1	2	28	0	0	0	0	0	5	8	6	72	478	1996	79	60	21	31	57	57	62	0	0	0.34694	0	0.173578	0.267376	1.00079	0	0.653004	4.89565	249.966	6.30453	9.25657	3.63455	0
WBGene00000932	368	0	0	0	0	3	5	11	17	8	4	18	2	19	29	7	17	136	325	7	56	15	57	87	39	9	2	3	5	9	4	0	0	0	1.1575	3.48107	1.63136	2.3862	53.3711	8.78946	16.1703	11.8242	1.41902	1.17275	0.4646
WBGene00001085	4016	124	294	116	649	31	2946	2864	2951	1494	2589	12099	220	1507	2539	585	124	720	1819	278	1882	204	1066	1469	798	294	417	1137	1327	2707	4432	8.80372	20.776	0.784713	24.0416	79.7846	99.8032	18.6088	27.246	27.614	26.1363	20.5543	37.4615	32.3226	47.1708
WBGene00001111	1116	0	0	0	2	0	0	2	0	1	1	2	0	1	1	0	0	3	6	0	2	2	2	2	1	0	1	3	0	1	1	0	0	0	0.254457	0.0839913	0.0733555	0.0276087	0.331363	0.09201	0.296231	0.0866449	0.187168	0.0429683	0.0383003
WBGene00001170	557	0	3	0	2	3	30	39	47	15	19	127	8	29	49	14	6	16	27	0	6	3	3	7	6	1	2	5	10	2	21	0	1.52853	0	1.27457	7.34841	7.15275	2.76583	3.61466	0.553051	0.890289	0.810138	1.59378	0.172182	1.6115
WBGene00001413	1668	145	180	34	183	4	220	209	225	133	71	280	27	114	168	36	7	33	70	23	169	39	180	160	85	43	240	649	650	256	1545	24.7862	30.6256	0.55377	15.9182	14.742	5.74231	3.18642	2.70971	5.90983	10.8513	5.56522	48.1812	7.35963	39.5912
WBGene00001482	1159	179	153	22	197	3	93	100	88	51	18	90	5	52	74	12	3	12	41	16	141	27	133	61	32	19	122	302	329	70	69	44.036	37.4642	0.515687	24.5016	8.95018	2.54282	1.90078	1.98532	6.95482	11.4096	3.11473	33.9271	2.89619	2.54468
WBGene00001571	2321	48	72	63	75	5	284	290	278	135	66	314	11	88	109	30	4	46	103	48	340	72	333	365	194	95	215	606	643	840	2228	5.89664	8.80371	0.737415	4.894	13.2868	4.4677	1.57973	2.70858	8.58274	14.4216	9.08215	32.9383	17.3547	41.0305
WBGene00001584	2481	64	231	74	399	26	847	854	882	451	653	3012	97	691	1046	232	43	357	840	132	1153	203	879	629	334	156	451	1161	1269	1516	2922	7.35515	26.4237	0.810311	24.3226	38.209	40.3109	12.8287	20.5362	26.5917	36.0442	14.5375	60.639	29.3012	50.3408
WBGene00001688	1690	117	182	15	431	1	217	240	232	129	124	567	13	124	233	45	11	74	173	14	154	17	87	100	57	16	34	86	125	323	319	19.7396	30.5628	0.24113	36.2949	15.1232	11.1575	3.78304	6.27276	5.10378	5.08606	3.29948	7.57033	9.16491	8.06809
WBGene00001689	1740	139	250	9	520	3	273	308	294	147	182	793	21	191	335	60	14	89	240	16	191	46	239	439	242	81	55	129	165	805	437	22.7774	40.7755	0.140521	42.6777	18.3518	15.2908	5.37427	8.09974	6.10788	13.5372	14.1154	10.474	22.185	10.7349
WBGene00001693	643	0	0	0	1	0	2	0	1	0	1	1	0	0	0	0	0	4	3	1	1	1	2	115	62	26	0	8	7	78	43	0	0	0	0.22082	0.145776	0.0848779	0	0.447315	0.159694	0.385607	10.1759	1.21819	5.81696	2.85841
WBGene00001702	606	0	0	0	0	26	21	16	25	13	45	199	97	691	971	218	133	780	2476	165	1104	2	18	427	170	61	36	88	135	294	217	0	0	0	6.09185	3.86693	10.9873	50.259	229.787	107.512	2.72767	34.9977	22.3184	23.2641	15.3057
WBGene00001703	955	0	0	0	0	38	29	23	35	17	18	67	0	2	0	0	342	1673	4440	276	1832	605	2923	981	507	207	141	295	364	169	137	0	0	0	5.64975	3.40257	2.4288	0.0322631	277.727	113.328	305.323	57.2074	43.7444	8.48586	6.13174
WBGene00001731	489	1	1	0	0	0	2	2	2	2	0	1	0	3	6	0	3	20	69	4	38	7	59	90	56	15	1	5	12	52	19	0.583082	0.580363	0	0	0.511162	0.0558042	0.28354	7.73045	4.40971	11.155	10.6121	1.9222	5.09926	1.66078
WBGene00001733	380	0	0	0	0	1	0	0	0	0	3	11	0	2	8	3	1	0	3	0	8	0	0	2	0	0	0	1	1	10	0	0	0	0	0.37365	0	1.00536	0.527035	0.432516	1.08088	0	0.169642	0.274841	1.26191	0
WBGene00001830	4135	297	597	205	1191	10	1925	1873	1961	975	1001	4745	80	496	715	144	48	264	695	150	1145	342	1696	4730	2692	1089	545	1603	1832	9003	5256	20.4795	40.9739	1.34687	41.2398	50.8832	37.9198	5.34634	10.0064	16.0792	40.7346	66.3424	50.2624	104.406	54.3309
WBGene00001910	695	303	511	21	1108	13	3927	4309	4031	1935	154	771	50	419	642	130	21	131	329	12	108	10	52	194	88	50	51	131	146	78	405	124.307	208.662	0.820883	229.018	638.472	36.3189	27.5085	28.4372	8.86474	7.37296	15.3971	24.6448	5.38173	24.9079
WBGene00001964	807	0	8	0	12	0	7	5	5	4	0	0	0	0	2	0	0	0	0	0	0	0	0	0	0	0	0	0	0	0	0	0	2.81336	0	2.11133	0.813061	0	0.0381801	0	0	0	0	0	0	0
WBGene00001965	771	4	3	0	11	0	11	17	9	9	1	3	0	0	3	1	0	3	2	0	0	0	0	0	0	0	0	0	1	0	4	1.47926	1.10427	0	2.02576	1.86415	0.141573	0.0799256	0.266466	0	0	0	0.06773	0	0.221754
WBGene00001966	1028	12	13	0	29	0	26	18	25	7	3	4	0	1	3	1	0	1	2	0	1	0	0	1	0	0	0	1	0	6	1	3.32833	3.58888	0	4.00547	2.30992	0.185815	0.0749302	0.11991	0.0499432	0	0.031354	0.0507975	0.279879	0.041579
WBGene00001967	720	0	6	0	9	0	0	1	0	0	0	1	0	0	0	0	0	0	1	0	0	0	0	0	0	0	0	0	0	0	0	0	2.36498	0	1.77484	0.0433955	0.0379003	0	0.0570681	0	0	0	0	0	0
WBGene00001968	720	3	3	0	5	0	1	3	3	0	0	1	0	0	0	0	0	0	0	0	0	0	0	0	0	0	0	0	0	0	1	1.18803	1.18249	0	0.986021	0.303768	0.0379003	0	0	0	0	0	0	0	0.0593655
WBGene00001976	577	116	289	0	1481	36	1521	1429	1603	742	599	3041	228	1064	1626	365	115	470	1485	81	543	20	167	206	114	39	15	45	82	179	310	57.3219	142.145	0	373.3	286.726	172.148	87.6547	147.408	55.5237	26.7855	20.0542	12.8513	14.8761	22.9643
WBGene00002068	1087	1901	1911	246	3503	21	1746	1592	1650	829	375	1771	47	254	419	109	20	94	264	64	448	161	880	2168	1326	467	411	1170	1448	3362	5857	498.645	498.93	6.14826	460.315	167.204	53.8735	11.7491	14.2886	24.183	79.1509	117.452	145.514	148.313	230.31
WBGene00002085	545	0	1	0	3	1	170	142	150	84	78	384	1	6	13	7	0	2	3	0	1	0	2	4	4	1	1	3	0	4	4	0	0.520729	0	1.04211	31.3021	23.1324	0.763216	0.376964	0.0942048	0.303297	0.53227	0.383265	0.351946	0.313711
WBGene00002086	588	0	0	0	0	1	7	7	4	6	6	51	16	115	200	47	10	39	93	7	49	6	21	86	49	21	7	15	15	36	30	0	0	0	0.241475	1.2753	2.64529	9.90363	9.92286	4.88968	3.79508	8.55133	3.28594	2.93587	2.18077
WBGene00002087	576	0	0	0	0	1	1	0	0	2	1	2	2	28	36	10	3	19	36	16	110	1	17	212	114	66	9	13	23	88	34	0	0	0	0.246505	0.162733	0.142126	2.03269	4.13744	11.231	2.58276	21.9356	4.07967	7.32609	2.52303
WBGene00002088	527	16	8	0	11	0	5	1	2	0	0	0	46	350	625	131	6	19	48	9	57	0	5	21	16	2	2	4	9	22	20	8.65661	4.30812	0	2.96368	0.474304	0	33.6761	5.69165	6.42988	0.784141	2.38528	1.48633	2.00182	1.62213
WBGene00002089	469	0	0	0	1	7	12	11	10	6	4	14	16	104	148	24	1	7	22	8	71	3	27	138	61	24	5	12	12	78	34	0	0	0	2.42195	2.59818	1.04731	9.59158	2.6283	8.64816	5.28668	15.3256	3.22894	7.97506	3.09865
WBGene00002090	505	0	0	0	0	0	0	0	1	2	0	3	0	3	4	1	0	3	7	9	96	12	43	1592	902	352	29	50	47	1434	92	0	0	0	0	0.185612	0.162108	0.24405	0.813644	10.675	9.00132	181.648	13.0291	136.166	7.78688
WBGene00002091	414	0	0	0	0	0	0	1	0	1	0	0	0	0	0	0	0	0	1	0	0	0	0	16	15	4	0	1	0	1	0	0	0	0	0	0.150941	0	0	0.0992489	0	0	2.72492	0.126135	0.115828	0
WBGene00002092	357	0	0	0	0	0	0	0	1	1	0	0	2	16	29	8	0	1	5	5	29	4	20	10	11	0	1	0	0	3	0	0	0	0	0	0.175041	0	2.37342	0.690572	4.88968	5.5562	1.896	0.146274	0.402963	0
WBGene00002093	291	0	0	0	0	2	1	10	3	2	2	2	11	31	55	9	0	9	18	1	9	0	6	17	5	3	0	2	0	8	3	0	0	0	0.975856	1.71792	0.375096	5.61168	3.81239	1.76432	1.70409	2.76907	0.358899	1.31829	0.440651
WBGene00002094	276	0	0	0	0	0	0	1	3	0	0	4	2	19	35	7	4	17	53	1	16	0	3	29	13	9	0	0	0	8	6	0	0	0	0	0.452823	0.395482	3.51651	11.0166	3.16235	0.898353	5.9559	0	1.38993	0.929199
WBGene00002095	273	0	0	0	0	0	0	0	2	1	0	1	0	25	37	5	4	14	17	3	19	0	11	32	11	7	1	2	1	11	8	0	0	0	0	0.343349	0.0999569	3.78087	5.26783	4.13742	3.33016	5.90328	0.765126	1.93216	1.25255
WBGene00002097	354	0	0	0	2	1	0	0	0	0	1	5	3	70	116	20	5	37	76	3	18	3	7	23	16	3	0	3	3	12	3	0	0	0	1.20328	0	0.462512	9.09543	13.6963	3.04569	2.3347	3.82413	0.885082	1.62551	0.36223
WBGene00002098	350	0	0	0	0	0	0	0	0	0	0	0	0	1	1	0	0	0	2	1	1	1	0	2	2	0	0	0	0	0	0	0	0	0	0	0	0	0.0880323	0.234795	0.293381	0.236138	0.368365	0	0	0
WBGene00002103	429	0	0	0	0	0	1	0	1	1	0	1	0	5	4	2	0	4	7	0	1	0	2	137	85	34	1	2	0	14	0	0	0	0	0	0.218495	0.0636089	0.395017	1.05357	0.119677	0.385307	19.234	0.365174	1.56489	0
WBGene00002104	231	0	0	0	0	0	0	0	0	0	0	0	1	16	48	12	2	4	8	0	3	2	2	12	5	0	1	1	0	7	0	0	0	0	0	0	0	5.13522	2.49024	0.666774	1.43114	2.37205	0.45212	1.45311	0
WBGene00002105	325	0	0	0	0	3	5	0	5	2	0	0	4	59	83	24	5	20	39	1	18	3	12	181	103	38	0	5	5	123	7	0	0	0	1.31065	1.15365	0	8.05834	8.09138	3.00151	3.81454	31.9344	1.60676	18.1482	0.920622
WBGene00002106	296	0	0	0	0	0	0	1	0	0	0	0	0	4	8	2	0	6	11	0	6	0	4	21	14	2	1	4	6	9	10	0	0	0	0	0.105557	0	0.728646	2.35984	1.04071	1.11687	4.02899	1.9406	1.45802	1.44403
WBGene00002107	477	0	0	0	0	0	1	2	3	1	1	1	5	113	160	39	7	10	69	4	16	2	18	13	10	7	0	1	3	7	7	0	0	0	0	0.458518	0.114416	10.2381	7.40809	2.15269	3.46534	2.02716	0.437902	0.703707	0.627258
WBGene00002108	219	0	0	0	0	0	0	0	2	0	1	3	0	8	6	0	0	3	5	1	2	1	1	23	17	3	0	0	0	21	0	0	0	0	0	0.28534	0.498415	0.984836	1.50097	0.70331	0.75478	6.32864	0	4.5982	0
WBGene00002109	486	0	0	0	0	0	0	1	0	0	0	3	28	192	330	81	10	50	155	9	46	3	22	92	38	24	0	4	8	75	36	0	0	0	0	0.0642896	0.168446	20.002	18.1772	5.81026	4.25146	10.2134	1.28938	7.4001	3.16616
WBGene00002110	456	0	0	0	0	0	6	1	5	2	1	5	100	590	1068	264	24	96	373	70	385	27	215	492	285	122	5	18	26	102	47	0	0	0	0	0.959269	0.359056	68.3119	44.423	51.229	43.8617	63.5449	5.61134	10.7262	4.40555
WBGene00002111	260	0	0	0	0	0	0	0	1	1	0	1	2	68	127	27	4	14	51	6	39	5	20	266	139	59	1	8	8	87	31	0	0	0	0	0.240344	0.104955	13.2726	10.9044	8.88605	7.94697	57.5216	3.41437	16.0457	5.0963
WBGene00002112	256	0	0	0	0	0	2	3	1	0	0	1	2	5	11	4	0	7	27	0	17	2	1	32	9	7	2	5	2	89	15	0	0	0	0	0.732299	0.106595	1.32392	5.45714	3.4094	0.968537	6.04348	1.83585	16.671	2.50448
WBGene00002113	658	0	0	0	2	5	6	11	4	6	6	25	82	957	1511	301	28	115	297	7	77	3	32	36	19	6	2	6	4	34	11	0	0	0	1.5105	1.28208	1.28562	66.75	27.476	6.55425	4.39619	2.98807	0.952337	2.47779	0.714552
WBGene00002114	678	0	0	0	1	0	2	1	4	1	1	3	0	0	0	0	0	0	2	0	4	1	9	17170	8635	3757	2	4	5	13874	34	0	0	0	0.20942	0.36867	0.160993	0	0.121207	0.3029	1.219	1405.37	0.847224	981.261	2.14346
WBGene00002115	320	0	0	0	0	0	1	0	0	0	0	0	0	1	1	0	1	1	2	0	1	1	3	17	7	6	0	1	0	1	1	0	0	0	0	0.0976399	0	0.0962853	0.513613	0.160443	1.03311	3.02174	0.163187	0.149852	0.133572
WBGene00002116	519	0	0	0	0	0	1	0	2	1	0	1	0	5	6	5	27	150	428	41	279	4	16	81	39	14	4	25	31	106	24	0	0	0	0	0.240807	0.0525785	0.474933	47.8976	31.6557	3.18491	8.32192	6.03697	9.79379	1.97656
WBGene00002121	237	0	0	0	0	0	0	0	0	0	0	1	0	0	0	1	0	0	1	0	0	0	0	0	0	0	0	0	0	0	0	0	0	0	0	0	0.11514	0.0650028	0.173371	0	0	0	0	0	0
WBGene00002148	3145	381	406	220	586	28	1697	1604	1765	866	989	4813	160	1243	1907	387	100	555	1376	200	1553	160	735	624	349	118	501	1366	1504	757	4914	34.5416	36.6365	1.90042	27.7202	58.9329	50.3422	18.1096	26.5348	28.6174	23.52	11.1812	55.9723	11.5422	66.7854
WBGene00002997	1477	175	150	28	363	2	353	315	359	152	88	397	12	145	261	48	5	24	74	18	105	5	42	80	34	16	16	43	81	76	306	33.7828	28.8217	0.51502	35.0882	24.9408	8.96059	4.86055	2.86538	4.27557	2.62998	2.83693	4.94975	2.46743	8.85539
WBGene00003038	1142	23	44	15	99	8	337	338	361	186	145	633	36	223	386	103	18	128	252	45	291	27	145	164	90	39	88	224	234	262	501	5.74249	10.9344	0.356839	13.3035	33.4335	18.5904	10.0906	14.32	15.1058	12.4479	8.26966	24.9667	11.0014	18.7516
WBGene00003221	2270	122	297	66	438	31	1090	993	1101	564	1471	6692	152	1079	1694	321	46	309	638	124	933	116	561	391	177	87	311	790	796	548	1755	15.324	37.1312	0.789887	29.3356	51.5883	98.1294	22.0294	17.9742	23.9066	24.6489	9.3004	43.6392	11.5762	33.0459
WBGene00003473	375	0	0	0	0	1	10	3	3	4	11	46	13	142	213	45	0	11	37	3	36	3	13	222	127	69	2	3	7	378	97	0	0	0	0.378632	1.66639	4.14781	16.9668	5.2594	5.33953	3.52633	35.9278	1.67103	48.3362	11.0562
WBGene00003474	315	0	0	7	0	2	11	18	16	7	0	4	14	74	131	34	2	3	12	127	845	121	730	5078	2601	1125	31	93	103	3027	1063	0	0	0.603718	0.901505	5.15786	0.346517	12.3734	2.2175	158.426	223.282	900.857	37.6314	460.802	144.241
WBGene00003508	3947	466	539	277	957	69	2812	2942	2957	1513	1159	5272	190	1557	2559	586	108	512	1309	260	1951	268	1334	2141	1115	492	499	1388	1461	1831	3932	33.6633	38.7552	1.9066	36.9087	80.934	44.4618	19.0941	20.0813	28.7601	33.5452	30.6068	44.2949	22.2451	42.5807
WBGene00003743	502	1	0	0	1	2	5	1	4	4	1	7	25	213	333	69	9	33	102	5	24	4	9	56	34	20	6	8	14	50	32	0.567982	0	0	0.848528	0.871368	0.434872	19.6407	11.7865	2.96595	2.1403	7.06277	2.91266	4.77616	2.72466
WBGene00003744	774	0	0	0	0	16	28	18	16	9	18	101	94	842	1418	340	27	109	411	36	253	27	165	566	328	114	27	66	98	627	144	0	0	0	2.93513	2.86612	4.19548	53.6212	29.0384	19.1702	20.5019	41.9765	12.8863	38.8453	7.95222
WBGene00003745	549	0	0	0	0	15	21	14	32	13	24	97	107	764	1250	321	15	100	262	14	97	16	62	196	127	40	11	31	56	186	75	0	0	0	3.87943	4.55297	6.01435	68.5257	28.216	10.3805	11.7424	21.3118	9.32157	16.2462	5.83923
WBGene00003747	699	0	3	0	0	19	22	22	33	15	25	129	80	696	1247	288	21	136	383	48	274	18	128	521	239	103	18	39	78	482	116	0	1.21801	0	3.85945	4.11233	6.012	50.9334	31.7426	23.6509	17.2628	39.7942	10.0854	33.066	7.09329
WBGene00003755	433	1	1	0	3	2	6	10	8	7	13	39	233	1974	3135	715	45	242	553	20	163	8	59	138	82	16	12	27	37	172	67	0.658492	0.655421	0	1.63957	2.23692	3.27711	215.501	79.7108	21.6986	12.7886	17.5675	9.1656	19.0482	6.61384
WBGene00003758	528	0	0	0	1	0	0	1	1	0	5	22	198	1277	1996	476	70	441	958	89	629	46	214	443	236	132	49	108	127	594	256	0	0	0	0.268915	0.118351	1.39542	115.163	114.318	69.8168	40.6981	49.5077	28.0879	53.9467	20.724
WBGene00003760	334	0	0	0	0	0	1	0	0	0	0	0	0	0	2	0	1	5	3	1	0	0	4	13	3	2	0	0	0	17	0	0	0	0	0	0.0935472	0	0.0922494	1.10719	0.153717	0.989802	1.73705	0	2.4407	0
WBGene00003762	475	1	0	1	0	32	116	93	94	47	84	369	39	466	738	196	386	2293	6960	312	2930	100	605	1122	659	241	165	391	491	404	785	0.600268	0	0.0571943	9.56544	23.0225	26.0244	46.671	833.805	350.42	122.668	137.206	115.103	40.785	70.6387
WBGene00003763	328	0	0	0	0	0	1	3	1	3	0	2	2	30	54	13	3	29	103	18	115	48	201	167	117	43	14	36	31	205	92	0	0	0	0	0.762067	0.166392	4.64988	16.9116	20.8184	62.7423	32.1337	12.8957	29.9704	11.9889
WBGene00003770	378	0	0	0	0	2	2	2	6	1	0	2	0	4	7	1	0	1	4	1	2	0	1	0	0	0	0	0	0	7	13	0	0	0	0.751254	0.909239	0.144382	0.489068	0.543506	0.407473	0.218647	0	0	0.888011	1.47
WBGene00003771	352	1	0	2	1	58	249	245	284	142	56	205	34	736	1185	264	526	3201	8358	204	1348	332	1799	2016	953	405	117	255	248	1076	944	0.81002	0	0.15436	23.799	81.6624	20.2336	97.1169	1410.68	226.37	500.352	308.95	91.9781	146.582	114.629
WBGene00003785	2732	395	386	269	682	49	2208	2229	2202	1132	1363	6192	100	1026	1602	346	94	456	1299	236	1642	204	1150	977	536	214	407	1241	1559	2004	5813	41.2245	40.0973	2.67497	37.9914	88.8737	75.4621	17.3342	27.8088	35.2927	40.9612	20.375	61.299	35.1746	90.9466
WBGene00003890	1625	0	0	0	0	16	26	18	37	16	40	237	87	542	898	171	15	83	196	25	170	11	48	71	43	16	9	21	35	52	21	0	0	0	1.39803	1.86507	4.65159	16.0977	7.43396	6.16099	3.00077	2.57855	2.08879	1.53448	0.552373
WBGene00003977	996	1	2	0	10	0	0	0	0	0	0	0	0	0	0	0	0	0	0	0	0	0	0	0	0	0	0	0	0	0	0	0.286272	0.569874	0	1.42557	0	0	0	0	0	0	0	0	0	0
WBGene00003979	1475	326	364	23	753	3	483	433	516	227	90	524	20	143	204	41	13	76	140	12	90	2	25	76	49	13	12	51	65	44	427	63.0179	70.0354	0.423626	72.7744	35.1424	11.3593	4.26136	6.37925	3.5504	1.51289	3.0156	4.53162	1.43045	12.3738
WBGene00003983	1444	338	712	1	1723	2	882	833	870	504	97	463	2	29	35	4	1	2	13	0	0	0	0	4	1	1	0	2	1	0	126	66.7403	139.933	0.0188139	169.617	66.8387	10.5827	0.746811	0.45528	0	0	0.133928	0.10849	0	3.72967
WBGene00003992	2498	1031	724	385	653	15	834	738	805	376	98	475	30	197	348	90	57	301	755	465	3697	616	3424	886	465	192	1287	4146	5296	3932	11513	117.681	82.2535	4.18712	37.9693	34.4343	6.25947	4.10118	18.3075	85.5419	133.667	19.9095	224.286	75.4803	196.998
WBGene00003993	1714	142	132	22	71	4	88	67	76	40	52	216	22	115	198	39	7	74	154	61	540	90	420	192	116	42	232	642	661	616	1242	23.622	21.856	0.348705	6.21297	4.9401	4.26677	3.36156	5.63356	18.0025	24.592	6.58178	46.7663	17.2338	30.9726
WBGene00003994	2296	111	49	118	47	5	126	123	120	66	28	92	12	51	65	14	6	30	106	150	1173	199	1084	1221	670	263	687	2003	2641	4426	8108	13.7845	6.05665	1.39623	3.21573	5.91963	1.42621	0.952789	2.54122	29.584	46.1838	30.2385	121.247	92.4383	150.941
WBGene00004010	1476	5	19	4	30	4	288	278	284	175	312	1245	54	339	541	121	25	183	358	42	235	45	118	63	39	11	26	33	41	209	153	0.965878	3.65322	0.0736242	3.2707	21.6977	28.7858	11.0115	15.7564	9.63525	9.12717	2.46762	3.53793	6.79004	4.43069
WBGene00004100	1258	0	0	0	1	1	54	40	53	28	27	117	17	133	189	47	2	37	82	10	73	18	82	37	31	5	22	58	44	54	24	0	0	0	0.225735	4.34645	3.12361	4.72701	3.95213	3.3874	6.56983	1.87037	5.14726	2.05838	0.81545
WBGene00004102	1316	0	11	0	12	4	27	16	24	18	13	59	0	0	7	0	3	21	48	1	5	2	13	3	2	1	0	1	0	5	5	0	2.37217	0	1.72629	2.01809	1.49297	0.081945	2.24803	0.23408	0.942042	0.146954	0.0396807	0.182191	0.162398
WBGene00004108	2188	0	1	1	3	70	569	568	556	305	506	2279	209	1664	2682	611	69	541	1339	108	769	64	296	1191	599	286	61	179	229	282	217	0	0.129706	0.0124165	4.73723	28.5315	34.7339	36.3737	36.6008	20.5789	13.5985	30.582	11.1934	6.18037	4.23915
WBGene00004118	1663	0	2	1	0	13	35	47	47	24	33	165	0	0	0	0	36	262	625	21	139	46	199	8	6	1	4	11	3	10	7	0	0.341308	0.0163363	1.10994	2.87459	3.24899	0	22.8053	4.93966	12.1761	0.290727	0.565218	0.28835	0.179917
WBGene00004138	1285	345	330	76	688	90	1981	2055	1988	1068	1074	5378	524	3696	5819	1315	191	1001	2874	244	1839	187	917	1526	852	334	281	828	1086	1445	2184	76.5516	72.8818	1.60678	85.9657	172.442	137.015	136.121	130.014	83.2253	71.0069	68.0257	89.2004	53.9234	72.6468
WBGene00004146	1434	0	0	0	0	69	83	76	85	35	26	117	0	2	1	0	95	552	1554	70	489	106	812	39	22	3	19	35	54	11	4	0	0	0	6.83201	6.079	2.72121	0.0322294	63.0662	20.0139	52.9088	1.43852	3.93287	0.367837	0.119228
WBGene00004148	5222	603	726	382	1643	133	8351	7804	8240	4257	5356	25054	211	1486	2491	581	192	1103	3120	251	2085	174	813	1494	822	324	263	808	999	620	3756	32.9245	39.4555	1.98734	48.2897	171.433	158.911	14.0692	34.7392	22.9671	15.6212	16.295	20.6999	5.69334	30.7437
WBGene00004154	1912	1	1	1	1	32	67	61	55	34	82	362	4	51	73	15	65	283	924	62	464	42	217	164	77	34	62	124	177	70	50	0.149125	0.14843	0.0142088	2.45061	3.54608	6.33681	1.1522	27.3354	14.1243	11.1956	4.63587	9.91412	1.75559	1.11776
WBGene00004163	1369	581	488	72	983	2	471	447	480	231	35	134	3	18	31	8	4	7	23	7	29	12	63	165	89	40	55	111	197	107	829	121.007	101.164	1.42881	102.16	37.1787	3.36867	0.675193	1.02047	1.35011	4.52786	6.92198	13.8465	3.74794	25.8832
WBGene00004168	641	0	0	0	0	0	1	0	0	3	2	5	9	85	126	27	4	15	45	5	28	5	10	49	16	8	2	9	12	55	45	0	0	0	0	0.194975	0.297999	5.93634	4.10249	2.64317	1.93405	3.67072	1.87372	4.1145	3.00069
WBGene00004172	1476	1	1	0	1	3	30	21	25	11	33	164	49	418	606	148	26	236	539	87	818	44	219	1046	601	240	94	237	220	835	576	0.193176	0.192275	0	0.384789	1.84166	3.64213	12.7441	22.2983	31.4798	14.7267	41.2071	19.494	27.1277	16.6803
WBGene00004324	1840	38	82	46	115	8	495	423	489	242	222	1019	67	352	618	116	35	179	417	65	512	75	264	245	165	59	203	451	446	492	1750	5.88849	12.6475	0.679183	9.49153	28.0014	18.4047	9.65365	14.0909	16.1001	15.2271	8.21564	31.2184	12.8221	40.6525
WBGene00004334	1395	117	233	13	566	2	535	451	539	260	139	737	3	34	48	14	2	18	40	16	124	5	25	20	13	4	16	34	33	4	157	23.9139	47.4013	0.253172	57.8126	39.9798	17.1358	1.0933	1.76727	5.15256	1.77739	0.854897	3.10699	0.137499	4.81052
WBGene00004681	4085	363	593	166	1120	40	1995	1903	2065	991	1379	6651	154	1250	2093	464	106	605	1493	284	2056	204	982	1461	923	293	460	1324	1519	1727	4189	25.3369	41.1975	1.10398	40.3195	53.1887	53.6412	14.938	22.169	29.4099	23.9954	21.1224	42.2233	20.2727	43.8314
WBGene00004684	2559	353	570	129	846	46	1697	1654	1712	830	1209	5627	233	1692	2569	581	91	589	1290	209	1810	214	1031	898	502	193	551	1403	1487	1793	3881	39.3317	63.2139	1.36951	49.4929	71.9521	72.8966	30.5524	31.6317	40.5075	40.21	20.0647	70.2182	33.5987	64.8246
WBGene00004747	6567	8	41	34	56	5	1279	1211	1374	658	972	4805	48	480	823	187	58	379	915	101	749	38	220	250	148	61	59	170	185	114	606	0.347345	1.77184	0.140656	1.3189	21.515	24.0055	3.60802	8.45932	6.6454	3.24704	2.25285	3.29207	0.832435	3.94432
WBGene00004765	1580	223	247	121	328	13	683	648	681	333	274	1276	32	165	306	82	19	138	350	28	303	33	173	367	233	83	65	157	232	249	908	40.2426	44.3658	2.08053	30.644	46.3728	26.7701	5.70399	13.1849	10.7557	10.7757	13.9332	15.0049	7.55709	24.5638
WBGene00004783	2080	340	321	143	555	51	1124	1175	1163	577	594	2963	104	910	1365	332	93	520	1508	158	1397	140	779	1007	546	224	213	564	738	1223	2226	46.6073	43.7976	1.86775	41.3674	60.6719	46.6655	20.0792	41.899	38.3828	36.5163	27.5366	38.0351	28.1952	45.7434
WBGene00004796	1034	0	2	0	0	18	31	31	29	14	23	125	30	245	403	98	26	203	532	47	432	40	228	514	262	134	32	95	114	644	186	0	0.548931	0	2.47173	3.17282	3.90586	11.5617	30.2406	23.784	21.4215	28.3666	12.1712	29.866	7.68881
WBGene00004954	1609	12	14	8	27	3	56	49	60	36	41	163	22	105	183	59	12	58	93	20	168	18	75	81	50	14	54	147	135	172	397	2.12649	2.46934	0.135077	2.64737	3.90317	3.45979	3.53306	4.16253	5.9989	4.77707	2.90468	10.9048	5.12607	10.5463
WBGene00004965	985	0	0	0	0	0	1	0	0	0	0	0	0	0	0	0	0	4	3	5	47	128	691	3308	1877	719	117	343	345	4237	4	0	0	0	0	0.0317206	0	0	0.292003	2.71042	68.7199	193.195	42.6771	206.269	0.173576
WBGene00004966	808	0	0	0	0	0	2	0	0	0	0	3	1	1	0	0	0	0	5	2	10	30	79	521	310	115	23	66	66	726	0	0	0	0	0	0.0773385	0.101318	0.0381328	0.254264	0.762499	11.1494	37.7369	10.0174	43.0861	0
WBGene00004971	502	0	0	0	0	0	0	0	0	1	0	0	0	0	0	0	0	1	2	1	21	9	106	872	466	184	5	13	29	733	0	0	0	0	0	0.0622405	0	0	0.245552	2.25003	18.9334	97.7231	4.88911	70.0185	0
WBGene00004973	439	0	0	0	0	0	1	2	2	1	0	0	0	0	0	0	0	1	0	0	2	5	33	216	120	57	10	15	15	348	1	0	0	0	0	0.427035	0	0	0.0935969	0.233903	7.15408	28.8545	4.75807	38.0126	0.0973649
WBGene00004974	620	0	0	0	0	0	3	5	2	0	4	34	3	8	20	6	6	33	47	6	67	11	42	116	75	22	2	13	9	86	13	0	0	0	0	0.503948	1.6725	0.91937	5.69945	6.04506	7.06511	11.0732	2.02141	6.65149	0.896228
WBGene00005002	371	10	7	5	11	1	5	8	2	1	0	2	174	1190	1490	420	216	930	3016	401	2492	503	2958	4545	2327	892	440	1065	1377	10283	5906	7.68537	5.35467	0.366136	4.59257	1.34748	0.147106	135.952	460.95	400.354	771.014	674.525	405.654	1329.1	680.434
WBGene00005004	762	0	0	0	0	0	4	9	7	0	2	23	1	17	37	9	2	28	42	10	49	3	4	18	2	5	4	4	2	20	3	0	0	0	0	0.820072	0.895283	1.29391	3.88243	3.97527	0.759238	1.05748	0.6853	1.2586	0.16828
WBGene00005005	758	0	0	0	0	2	2	1	0	0	1	0	0	0	1	0	0	0	2	0	0	0	0	7	5	0	0	0	0	0	6	0	0	0	0.374636	0.12366	0.0360003	0.0203241	0.108414	0	0	0.510268	0	0	0.338336
WBGene00005012	579	0	0	0	2	1	15	10	20	7	27	143	2	54	73	23	2	17	28	5	64	59	342	1275	724	300	39	133	149	3188	13	0	0	0	0.735684	2.80609	8.01209	4.04432	3.33538	6.11843	57.2401	127.981	28.9509	264.029	0.959691
WBGene00005028	990	0	0	0	0	0	0	0	0	0	0	0	0	1	0	0	0	6	4	0	0	0	0	1	0	0	0	0	0	0	0	0	0	0	0	0	0	0.0155613	0.415041	0	0	0.0325575	0	0	0
WBGene00005029	1037	0	0	0	0	1	2	1	0	0	0	2	0	3	0	0	0	2	9	0	2	0	2	1	0	1	2	0	2	0	1	0	0	0	0.136921	0.0903898	0.0526292	0.0445679	0.435853	0.0990195	0.159399	0.0621638	0.201427	0	0.0412181
WBGene00005033	990	0	0	0	0	0	4	3	1	1	0	1	0	2	6	0	0	2	4	0	0	0	1	1	3	0	0	0	0	0	0	0	0	0	0	0.284043	0.0275639	0.12449	0.249024	0	0.0834833	0.13023	0	0	0
WBGene00005034	1053	0	0	0	0	0	1	1	1	0	0	0	0	0	0	0	0	5	6	0	0	0	0	0	0	0	0	0	0	0	0	0	0	0	0	0.0890164	0	0	0.42923	0	0	0	0	0	0
WBGene00005035	1193	0	0	0	0	0	0	1	1	0	0	0	1	2	4	0	1	1	7	0	0	0	0	1	0	0	0	0	0	1	0	0	0	0	0	0.0523801	0	0.0903936	0.309976	0	0	0.0270175	0	0.040195	0
WBGene00005043	1014	0	0	0	0	0	0	1	1	0	0	1	0	8	5	1	1	4	7	0	2	0	0	2	2	0	0	0	0	1	0	0	0	0	0	0.0616267	0.0269115	0.212701	0.486261	0.101265	0	0.127148	0	0.0472906	0
WBGene00005044	1023	0	0	0	0	0	1	0	0	0	0	0	0	0	0	0	0	1	6	0	0	0	6	0	1	0	1	0	1	0	0	0	0	0	0	0.0305423	0	0	0.281157	0	0.484742	0.0315073	0.102092	0	0
WBGene00005046	1020	1	0	0	0	0	0	0	0	0	0	0	0	0	0	0	1	1	8	0	0	0	0	5	3	2	0	0	0	2	0	0.279536	0	0	0	0	0	0	0.402834	0	0	0.315999	0	0.0940247	0
WBGene00005047	1082	0	0	0	0	0	1	0	1	0	1	1	0	5	9	2	1	4	4	0	0	0	0	0	0	0	0	0	1	0	0	0	0	0	0	0.0577537	0.0504404	0.22781	0.341776	0	0	0	0.0482623	0	0
WBGene00005048	1020	0	0	0	1	0	0	1	0	0	0	0	0	0	1	0	0	0	3	0	0	0	0	0	1	0	0	0	0	0	0	0	0	0	0.139203	0.0306321	0	0.0151036	0.12085	0	0	0.0315999	0	0	0
WBGene00005049	1023	0	1	0	0	0	2	1	0	0	0	0	0	0	0	0	0	0	2	0	0	0	2	0	0	0	0	0	0	0	0	0	0.277417	0	0	0.0916268	0	0	0.0803305	0	0.161581	0	0	0	0
WBGene00005050	1020	0	0	0	0	0	0	1	0	0	0	0	0	0	0	0	1	1	3	0	0	0	0	1	0	0	0	0	0	0	0	0	0	0	0	0.0306321	0	0	0.201417	0	0	0.0315999	0	0	0
WBGene00005051	1008	0	0	0	1	0	1	1	0	0	0	2	1	4	4	2	1	4	6	0	0	0	0	1	0	0	1	0	0	0	0	0	0	0	0.14086	0.0619936	0.0541433	0.168117	0.448392	0	0	0.0319761	0.0518054	0	0
WBGene00005052	1017	0	0	0	0	0	0	0	0	1	0	1	0	2	1	2	0	2	2	0	2	0	0	4	0	0	0	0	0	0	0	0	0	0	0	0.0307225	0.0268321	0.0757407	0.161609	0.100967	0	0.126773	0	0	0
WBGene00005053	1035	0	0	0	0	0	2	3	2	2	2	4	5	18	19	2	1	4	18	1	2	0	0	3	3	1	2	0	0	2	0	0	0	0	0	0.271694	0.158193	0.654926	0.91309	0.148816	0	0.217994	0.100908	0.0926621	0
WBGene00005054	1188	0	0	0	0	0	0	0	0	0	0	0	0	0	3	0	0	2	3	0	0	0	0	1	0	0	0	0	0	0	0	0	0	0	0	0	0	0.0389032	0.172934	0	0	0.0271312	0	0	0
WBGene00005055	1047	0	0	0	0	0	0	0	0	0	0	0	0	2	4	1	0	1	7	0	0	0	1	0	0	0	0	0	0	1	0	0	0	0	0	0	0	0.102999	0.313956	0	0.0789384	0	0	0.0458	0
WBGene00005056	1032	0	0	0	1	0	0	0	0	0	3	1	0	2	7	1	1	0	2	0	0	0	0	2	1	0	0	0	0	1	0	0	0	0	0.137584	0	0.105768	0.14928	0.119445	0	0	0.0936974	0	0.0464657	0
WBGene00005057	1197	0	0	0	0	0	1	0	0	0	0	7	1	1	15	3	0	5	3	1	5	0	0	1	2	0	0	2	0	0	0	0	0	0	0	0.0261026	0.15958	0.257404	0.274613	0.257351	0	0.0807818	0.0872512	0	0
WBGene00005058	1047	0	0	0	0	0	2	1	0	1	0	4	1	14	11	6	1	4	12	1	5	0	1	7	3	1	3	7	2	3	8	0	0	0	0	0.119369	0.104253	0.470851	0.667157	0.294221	0.0789384	0.338635	0.598508	0.1374	0.326595
WBGene00005059	992	4	7	0	8	0	15	14	14	8	1	16	2	5	19	2	1	2	8	0	4	0	2	3	2	0	3	4	3	8	4	1.14971	2.0026	0	1.14506	1.60633	0.467641	0.434837	0.455624	0.207023	0.16663	0.162459	0.52641	0.386715	0.172352
WBGene00005060	1068	0	0	0	0	0	2	2	2	0	1	0	0	4	3	0	1	7	8	0	0	0	2	0	1	0	1	0	2	1	0	0	0	0	0	0.175532	0.0255508	0.100973	0.615566	0	0.154772	0.0301797	0.146685	0.0448995	0
WBGene00005061	1020	1	1	1	3	0	2	1	2	1	2	4	0	0	3	0	0	2	8	0	1	0	1	4	0	0	3	6	4	1	9	0.279536	0.278233	0.0266346	0.417609	0.183793	0.160519	0.0453107	0.402834	0.0503349	0.0810279	0.1264	0.665547	0.0470124	0.377146
WBGene00005062	1065	0	0	0	0	0	0	0	0	0	0	2	1	8	20	2	2	1	5	2	3	1	3	3	1	0	3	4	6	1	3	0	0	0	0	0	0.0512455	0.448427	0.30865	0.24104	0.310417	0.121059	0.637425	0.0450259	0.120403
WBGene00005073	1261	0	0	0	0	0	0	0	0	0	0	0	0	2	1	1	0	0	3	0	0	0	0	1	0	0	0	0	0	1	0	0	0	0	0	0	0	0.048868	0.0977535	0	0	0.0255606	0	0.0380275	0
WBGene00005074	1056	0	0	0	0	0	0	0	0	0	0	0	0	0	0	0	0	0	0	0	0	0	0	0	0	0	0	0	0	0	0	0	0	0	0	0	0	0	0	0	0	0	0	0	0
WBGene00005076	1041	0	0	0	0	0	1	1	2	0	1	3	0	0	2	0	0	2	3	0	1	0	0	3	4	2	1	0	0	1	1	0	0	0	0	0.120057	0.104854	0.0295978	0.197354	0.0493195	0	0.278662	0.0501631	0.046064	0.0410597
WBGene00005112	897	0	0	0	0	0	2	0	0	0	0	0	0	1	0	0	0	1	1	0	0	0	1	1	0	0	1	0	1	2	0	0	0	0	0	0.069665	0	0.0171746	0.0916144	0	0.0921387	0.035933	0.116432	0.106918	0
WBGene00005113	1032	0	0	0	0	0	1	2	3	2	5	13	2	11	18	3	0	16	10	1	9	0	1	13	4	1	1	3	1	5	2	0	0	0	0	0.242207	0.475958	0.507551	1.03519	0.497496	0.0800857	0.562185	0.253003	0.232329	0.0828356
WBGene00005116	963	0	0	0	0	0	1	0	0	0	0	0	0	0	0	0	0	1	7	0	0	0	0	0	0	0	0	0	0	0	0	0	0	0	0	0.0324452	0	0	0.341342	0	0	0	0	0	0
WBGene00005119	975	0	0	0	0	0	3	0	0	0	0	0	0	6	2	1	1	1	3	0	2	0	0	2	5	1	0	0	1	0	0	0	0	0	0	0.0961377	0	0.142206	0.210713	0.105316	0	0.264467	0.0535588	0	0
WBGene00005120	963	0	1	0	1	0	1	0	1	1	1	0	0	1	0	1	1	3	9	0	2	1	0	2	3	0	0	0	0	3	0	0	0.294701	0	0.147442	0.0973357	0.0283367	0.0319951	0.554681	0.106628	0.0858239	0.167352	0	0.149385	0
WBGene00005121	999	0	0	0	0	0	0	0	0	0	0	1	0	0	1	0	0	5	9	0	1	0	1	0	0	0	0	0	0	1	0	0	0	0	0	0	0.0273155	0.0154211	0.575822	0.051393	0.0827312	0	0	0.0480006	0
WBGene00005122	954	0	0	0	0	0	0	0	0	0	0	0	0	0	0	0	1	0	4	0	0	0	0	0	0	0	0	0	0	0	0	0	0	0	0	0	0	0	0.215351	0	0	0	0	0	0
WBGene00005123	951	0	0	0	0	0	1	0	1	0	0	0	0	2	0	0	0	1	6	0	2	0	0	2	1	0	0	0	1	0	1	0	0	0	0	0.0657093	0	0.0323988	0.302443	0.107974	0	0.101678	0.0549104	0	0.0449455
WBGene00005124	954	0	0	0	0	1	1	0	0	1	0	1	0	4	3	0	1	0	1	1	0	0	0	2	0	0	0	0	0	0	1	0	0	0	0.148833	0.0655026	0.028604	0.113039	0.0861405	0.0538172	0	0.0675722	0	0	0.0448042
WBGene00005126	951	0	0	0	0	0	0	0	0	1	0	0	0	1	0	0	0	2	3	0	1	0	0	3	0	2	0	0	0	0	0	0	0	0	0	0.0328546	0	0.0161994	0.216031	0.053987	0	0.169463	0	0	0
WBGene00005140	966	0	1	0	1	0	1	1	1	0	1	3	1	0	2	0	1	2	13	0	0	3	19	4	8	2	2	3	1	1	3	0	0.293786	0	0.146985	0.0970334	0.112995	0.0478436	0.680564	0	1.88226	0.467129	0.324347	0.0496404	0.132743
WBGene00005141	1020	0	0	0	0	0	0	0	2	0	0	4	1	7	9	0	2	2	12	1	23	3	5	5	8	2	1	2	6	20	11	0	0	0	0	0.0612642	0.107013	0.256761	0.644534	1.20804	0.648223	0.473999	0.460763	0.940247	0.460956
WBGene00005143	972	0	0	0	0	0	5	4	2	0	1	1	1	0	0	0	4	10	15	0	1	0	0	0	0	0	0	0	0	0	2	0	0	0	0	0.353593	0.0561486	0.0158494	1.22591	0.0528206	0	0	0	0	0.0879489
WBGene00005144	975	0	0	0	0	1	1	0	2	0	0	1	1	1	4	1	0	2	5	0	0	0	0	2	3	1	0	0	0	0	0	0	0	0	0.145628	0.0961377	0.0279879	0.110605	0.294998	0	0	0.19835	0	0	0
WBGene00005145	975	0	0	0	0	0	0	1	0	0	0	0	0	1	0	0	1	1	12	0	0	0	0	0	0	0	0	0	0	0	0	0	0	0	0	0.0320459	0	0.0158007	0.589996	0	0	0	0	0	0
WBGene00005159	1129	0	0	0	0	0	0	0	1	0	0	3	0	2	4	1	0	1	14	0	0	0	1	15	7	6	0	1	1	10	0	0	0	0	0	0.0276747	0.0725108	0.0955178	0.545913	0	0.073205	0.799374	0.0925063	0.424735	0
WBGene00005164	936	0	0	0	0	0	0	0	1	0	1	2	2	10	16	3	1	1	6	0	2	1	0	1	1	0	0	0	0	1	0	0	0	0	0	0.0333811	0.0874623	0.51023	0.351188	0.109704	0.0882996	0.0688716	0	0.0512314	0
WBGene00005165	1020	0	0	0	1	0	13	11	24	9	23	95	5	45	70	7	1	11	22	0	3	1	0	1	4	1	0	0	0	4	3	0	0	0	0.139203	1.74603	3.15687	1.91815	1.36963	0.151005	0.0810279	0.1896	0	0.188049	0.125715
WBGene00005168	975	2	0	0	3	0	2	0	1	3	2	6	1	9	11	7	2	7	14	1	4	1	0	1	1	0	0	0	2	10	3	0.584876	0	0	0.436883	0.192275	0.223903	0.442419	0.96928	0.26329	0.0847676	0.0661168	0.107118	0.491822	0.131517
WBGene00005169	1008	0	0	0	0	0	1	0	0	0	1	0	0	3	5	0	0	3	12	0	2	0	0	0	0	0	0	1	0	0	0	0	0	0	0	0.0309968	0.0270717	0.122267	0.611444	0.101868	0	0	0.0518054	0	0
WBGene00005170	1054	0	0	0	0	0	0	1	0	0	0	0	0	0	6	0	0	2	4	0	0	0	0	1	1	0	1	1	1	2	1	0	0	0	0	0.029644	0	0.0876982	0.233903	0	0	0.0611611	0.148633	0.0909917	0.0405533
WBGene00005171	1013	0	0	0	0	0	0	0	0	0	1	0	0	6	4	2	0	7	4	0	0	0	0	4	3	0	0	0	0	0	0	0	0	0	0	0	0.026938	0.182495	0.446179	0	0	0.222728	0	0	0
WBGene00005176	1041	0	0	0	0	2	3	3	1	3	0	3	0	0	1	0	0	5	9	0	0	0	0	1	0	0	0	0	0	1	0	0	0	0	0.27279	0.300142	0.0786404	0.0147989	0.55259	0	0	0.0309625	0	0.046064	0
WBGene00005178	954	0	0	0	0	0	0	0	0	1	1	1	1	3	7	5	0	2	5	0	0	0	0	0	0	0	0	0	0	0	0	0	0	0	0	0.0327513	0.057208	0.258376	0.301492	0	0	0	0	0	0
WBGene00005179	1227	0	0	0	0	1	3	1	4	1	1	7	0	7	7	1	0	3	5	0	2	0	1	3	0	0	0	0	0	1	0	0	0	0	0.115719	0.229179	0.177918	0.188333	0.267899	0.0836864	0.0673582	0.0788066	0	0.0390812	0
WBGene00005180	888	0	0	0	0	0	4	0	0	0	0	0	0	0	2	2	0	1	4	0	1	1	0	0	0	0	0	1	1	0	1	0	0	0	0	0.140742	0	0.0693948	0.231357	0.0578171	0.0930726	0	0.117612	0	0.0481342
WBGene00005181	948	0	0	0	2	0	0	0	1	0	0	1	0	0	0	0	0	0	3	0	0	1	0	0	1	0	0	0	0	0	0	0	0	0	0.299551	0.0329586	0.0287851	0	0.130029	0	0.0871819	0.0339999	0	0	0
WBGene00005183	1014	0	0	0	0	0	0	1	0	0	2	5	0	3	2	0	0	1	2	0	0	0	1	0	0	0	0	0	0	4	1	0	0	0	0	0.0308134	0.18838	0.0759648	0.121565	0	0.0815074	0	0	0.189162	0.042153
WBGene00005187	900	0	1	0	1	0	3	2	12	6	3	20	3	7	5	1	1	6	19	0	5	0	1	4	8	1	0	0	1	4	1	0	0.31533	0	0.157763	0.798477	0.697366	0.273878	1.18702	0.285231	0.0918316	0.465572	0.058022	0.213123	0.0474924
WBGene00005203	852	0	0	0	0	0	1	0	1	0	0	1	2	2	4	1	0	5	3	0	0	0	1	1	1	0	0	1	0	1	0	0	0	0	0	0.0733445	0.0320284	0.162736	0.385813	0	0.0970052	0.0756618	0.0612909	0.0562824	0
WBGene00005204	930	0	0	0	0	0	0	0	0	0	0	0	0	1	4	0	1	0	8	0	5	0	0	3	3	0	0	0	0	0	0	0	0	0	0	0	0	0.0828261	0.397636	0.27603	0	0.207948	0	0	0
WBGene00005205	828	0	0	0	0	0	0	0	1	0	0	1	1	14	23	0	0	8	6	0	2	0	1	3	4	0	0	1	1	3	0	0	0	0	0	0.0377352	0.0329568	0.707023	0.694742	0.124014	0.099817	0.272492	0.126135	0.173741	0
WBGene00005207	903	1	0	0	1	0	0	0	0	0	0	0	1	7	9	0	1	6	14	0	3	0	1	1	2	0	0	1	1	2	0	0.315755	0	0	0.157239	0	0	0.290029	0.955559	0.17057	0.0915265	0.107083	0.115659	0.106207	0
WBGene00005208	882	0	0	0	0	1	6	5	5	3	2	11	0	6	3	5	0	2	11	1	3	0	0	1	2	0	0	0	0	0	0	0	0	0	0.160983	0.673073	0.402207	0.244534	0.605621	0.232842	0	0.109632	0	0	0
WBGene00005210	888	0	0	0	0	2	1	1	1	0	1	13	1	13	27	4	0	8	15	0	6	0	1	4	2	1	0	0	0	0	0	0	0	0	0.319791	0.105557	0.43022	0.780692	1.06424	0.346903	0.0930726	0.25408	0	0	0
WBGene00005211	903	0	0	0	0	0	0	1	1	0	0	1	0	1	4	0	1	2	8	0	0	0	1	2	0	0	0	0	0	0	0	0	0	0	0	0.0692021	0.0302195	0.0853026	0.500531	0	0.0915265	0.0713885	0	0	0
WBGene00005212	927	0	0	0	0	0	0	1	3	1	2	0	0	1	1	0	0	0	2	1	1	0	0	0	0	0	0	0	0	0	0	0	0	0	0	0.168526	0.0588743	0.0332377	0.0886495	0.110769	0	0	0	0	0
WBGene00005213	966	0	0	0	0	0	1	0	0	1	0	1	0	0	0	0	0	0	3	0	2	0	1	8	5	0	0	0	0	0	0	0	0	0	0	0.0646889	0.0282487	0	0.127606	0.106297	0.0855574	0.433763	0	0	0
WBGene00005215	984	0	0	0	0	0	4	6	12	3	0	2	0	0	0	0	0	3	4	0	0	0	0	1	0	0	0	0	0	0	0	0	0	0	0	0.79382	0.0554639	0	0.2923	0	0	0.032756	0	0	0
WBGene00005216	948	0	0	0	0	0	1	0	0	0	0	0	0	0	0	0	0	3	4	0	0	0	0	1	0	1	0	0	0	0	0	0	0	0	0	0.0329586	0	0	0.3034	0	0	0.0679998	0	0	0
WBGene00005217	954	0	0	0	0	0	0	0	0	2	0	0	0	0	6	1	0	1	4	0	1	0	0	0	0	0	0	0	0	0	0	0	0	0	0	0.0655026	0	0.113039	0.215351	0.0538172	0	0	0	0	0
WBGene00005218	642	0	0	0	0	0	1	0	0	0	0	0	0	0	1	0	0	1	5	0	0	0	0	0	0	0	0	0	0	0	0	0	0	0	0	0.0486678	0	0.0239963	0.38401	0	0	0	0	0	0
WBGene00005219	1011	0	0	0	1	0	2	0	1	2	0	3	0	1	1	0	0	3	10	0	2	0	0	5	2	0	0	1	0	0	1	0	0	0	0.140442	0.154524	0.080974	0.0304761	0.528346	0.101566	0	0.223169	0.0516517	0	0.0422781
WBGene00005221	951	0	0	0	0	0	2	2	0	1	1	2	0	0	0	0	1	3	0	0	0	0	0	5	1	3	0	0	0	0	1	0	0	0	0	0.164273	0.0860827	0	0.172825	0	0	0.305034	0	0	0.0449455
WBGene00005223	993	0	0	0	1	0	0	1	0	0	0	1	0	0	1	0	0	5	6	0	6	1	3	3	0	0	2	1	2	1	3	0	0	0	0.142988	0.031465	0.0274806	0.0155143	0.455166	0.310221	0.332924	0.0973774	0.26294	0.0482907	0.129133
WBGene00005225	951	0	0	0	0	0	1	1	0	0	0	0	0	0	0	0	1	0	2	0	0	0	0	0	0	0	0	0	0	0	0	0	0	0	0	0.0657093	0	0	0.129618	0	0	0	0	0	0
WBGene00005227	1211	0	0	0	0	0	3	1	1	2	1	3	0	0	1	0	2	7	24	0	2	2	9	1	1	0	0	1	1	0	0	0	0	0	0	0.180606	0.0901345	0.0127214	1.11968	0.0847921	0.750729	0.0532319	0.0862425	0	0
WBGene00005228	1243	0	0	0	1	1	27	14	7	3	24	122	13	95	123	40	2	14	20	4	4	0	1	8	7	3	1	2	3	26	4	0	0	0	0.228459	1.28197	3.20521	3.35875	1.19003	0.330437	0.0664911	0.466753	0.252067	1.00303	0.137548
WBGene00005229	1005	0	0	0	0	0	0	1	0	1	0	1	0	0	4	2	0	1	3	0	4	0	0	0	1	0	0	0	0	1	2	0	0	0	0	0.0621786	0.0271525	0.091974	0.163538	0.204345	0	0.0320716	0	0.047714	0.085061
WBGene00005230	999	0	0	0	0	0	0	0	0	1	0	0	0	0	0	0	0	3	5	0	0	0	0	0	0	0	0	0	0	0	0	0	0	0	0	0.031276	0	0	0.329041	0	0	0	0	0	0
WBGene00005231	1002	0	0	0	0	0	0	0	0	0	1	0	0	4	13	0	1	2	7	0	0	0	0	0	0	0	0	0	0	1	0	0	0	0	0	0	0.0272338	0.261373	0.41007	0	0	0	0	0.0478569	0
WBGene00005233	1008	0	0	0	0	0	0	1	0	0	0	0	0	0	0	0	0	2	2	0	0	0	1	2	0	0	0	0	0	0	0	0	0	0	0	0.0309968	0	0	0.163052	0	0.0819925	0.0639522	0	0	0
WBGene00005234	1008	0	0	0	0	0	0	0	0	1	0	2	0	1	1	1	1	4	6	0	0	0	0	3	1	1	0	1	0	4	1	0	0	0	0	0.0309968	0.0541433	0.0458502	0.448392	0	0	0.159881	0.0518054	0.190288	0.0424039
WBGene00005236	1071	0	0	0	0	0	0	1	0	0	0	1	0	0	2	0	1	6	3	1	0	0	0	0	1	0	0	0	0	1	0	0	0	0	0	0.0291734	0.0254792	0.0287687	0.383651	0.047938	0	0.0300952	0	0.0447737	0
WBGene00005237	1035	0	0	0	0	0	1	0	0	0	0	1	1	2	2	1	0	3	5	0	0	0	0	0	0	0	0	1	0	0	0	0	0	0	0	0.0301882	0.0263654	0.0893081	0.317596	0	0	0	0.0504539	0	0
WBGene00005240	1104	0	0	0	1	1	1	0	1	1	0	1	0	19	17	4	1	4	26	0	7	2	0	3	3	3	0	0	1	4	0	0	0	0	0.257223	0.0849042	0.0247176	0.558176	1.15377	0.325536	0.149725	0.26276	0.0473006	0.173741	0
WBGene00005241	1002	2	5	0	3	1	13	22	11	14	20	65	0	4	7	0	0	8	11	0	3	0	1	9	3	4	2	3	4	3	7	0.569116	1.41615	0	0.566815	1.87094	2.31487	0.169124	0.779133	0.153717	0.0824835	0.514681	0.46904	0.143571	0.298605
WBGene00005242	993	0	0	0	0	0	4	1	2	1	6	38	0	8	18	3	1	0	4	0	9	0	3	4	6	0	0	3	2	8	2	0	0	0	0	0.25172	1.20915	0.449913	0.206893	0.465332	0.249693	0.324591	0.26294	0.386325	0.086089
WBGene00005243	1136	0	0	0	0	0	0	0	2	0	1	2	2	14	23	8	0	6	6	1	2	1	2	9	9	4	0	0	0	3	0	0	0	0	0	0.0550084	0.072064	0.637382	0.434039	0.135585	0.218262	0.62421	0	0.126635	0
WBGene00005244	999	0	0	0	0	0	0	1	1	2	0	2	0	0	0	0	2	1	7	0	0	0	0	0	0	0	0	0	0	0	0	0	0	0	0	0.125104	0.0546311	0	0.411302	0	0	0	0	0	0
WBGene00005245	1002	0	0	0	0	0	0	2	0	0	1	6	1	6	12	4	0	3	9	1	5	0	1	5	2	1	0	0	0	1	0	0	0	0	0	0.0623648	0.190636	0.353623	0.492084	0.307435	0.0824835	0.257341	0	0.0478569	0
WBGene00005246	1220	0	0	0	0	0	3	1	3	0	1	5	4	46	85	19	3	9	13	0	5	1	2	0	1	0	1	2	0	3	0	0	0	0	0	0.179273	0.134204	1.94465	0.841988	0.210416	0.203234	0.0264196	0.128409	0.117916	0
WBGene00005247	990	0	0	0	0	0	4	3	5	4	4	15	1	17	21	5	2	4	15	0	2	0	0	1	3	1	2	1	0	1	1	0	0	0	0	0.504966	0.523714	0.684696	0.871586	0.10372	0	0.162787	0.158242	0.048437	0.0431749
WBGene00005248	1086	0	0	0	0	0	3	4	6	1	3	14	1	11	19	4	0	6	8	1	2	0	2	2	0	1	0	0	0	0	0	0	0	0	0	0.402787	0.427164	0.496499	0.529693	0.141828	0.152207	0.0890385	0	0	0
WBGene00005250	1077	0	0	0	0	0	5	3	3	2	2	13	0	1	5	1	1	8	7	1	3	0	0	0	0	0	0	1	0	1	0	0	0	0	0	0.377142	0.380059	0.10013	0.610422	0.190684	0	0	0.0484864	0.0445243	0
WBGene00005251	1588	0	0	0	0	0	3	0	0	0	1	1	3	9	29	6	1	8	18	2	8	0	2	5	3	0	0	3	1	3	0	0	0	0	0	0.0590266	0.034368	0.455961	0.698617	0.32331	0.104091	0.162377	0.131536	0.0905906	0
WBGene00005253	1146	0	0	0	1	1	1	1	1	0	0	8	4	40	41	12	0	7	19	0	3	0	4	1	0	0	1	3	3	0	1	0	0	0	0.247796	0.0817926	0.190494	1.30397	0.932212	0.134402	0.288476	0.0281256	0.318969	0	0.0372977
WBGene00005254	1140	0	1	0	0	0	1	0	1	0	0	0	0	0	0	0	0	4	4	0	0	0	0	9	3	1	0	0	0	0	1	0	0.248945	0	0	0.0548154	0	0	0.288344	0	0	0.367557	0	0	0.037494
WBGene00005255	987	0	0	0	1	2	0	0	0	1	0	1	0	0	0	0	0	1	1	0	0	0	0	7	4	1	0	0	0	3	0	0	0	0	0.431572	0.0316563	0.0276476	0	0.0832605	0	0	0.391877	0	0.145753	0
WBGene00005256	1005	0	2	0	2	0	8	12	13	4	2	7	0	0	1	0	0	1	0	0	1	0	0	0	0	0	1	1	1	1	4	0	0.564771	0	0.282561	1.1503	0.244372	0.015329	0.0408846	0.0510862	0	0	0.15588	0.047714	0.170122
WBGene00005257	1002	0	2	0	3	0	4	7	7	3	2	25	0	1	1	0	0	0	1	0	1	0	0	4	0	0	0	0	0	1	0	0	0.566462	0	0.425111	0.65483	0.735312	0.0307498	0.041007	0.0512391	0	0.12867	0	0.0478569	0
WBGene00005258	1008	0	1	0	0	0	5	3	8	4	3	22	0	2	0	0	0	4	5	1	0	0	0	8	1	0	2	3	3	3	2	0	0.281545	0	0	0.619936	0.676791	0.0305668	0.366866	0.0509341	0	0.287785	0.414443	0.142716	0.0848079
WBGene00005259	1041	0	0	0	0	0	0	1	1	0	0	0	0	0	0	1	0	6	7	0	0	0	0	0	0	0	0	0	0	0	0	0	0	0	0	0.0600283	0	0.0147989	0.51312	0	0	0	0	0	0
WBGene00005260	1038	0	0	0	0	0	1	0	0	1	0	0	0	4	9	2	0	1	4	0	0	0	0	1	0	2	0	0	0	0	0	0	0	0	0	0.0602018	0	0.222625	0.197924	0	0	0.0931558	0	0	0
WBGene00005261	1038	0	0	0	0	0	1	1	1	0	0	1	0	3	6	1	1	1	11	0	7	0	1	4	2	0	1	1	1	2	0	0	0	0	0	0.0903028	0.0262892	0.148417	0.514603	0.346234	0.0796228	0.186312	0.150924	0.0923943	0
WBGene00005262	999	0	0	0	0	0	0	0	1	1	1	4	3	28	45	9	0	9	18	0	5	0	2	5	4	0	0	0	1	3	1	0	0	0	0	0.0625521	0.136578	1.31079	1.11051	0.256965	0.165462	0.290378	0.0522721	0.144002	0.042786
WBGene00005263	1059	0	0	0	1	0	4	1	2	0	1	0	2	4	16	4	1	7	1	0	8	1	0	0	1	0	0	0	0	0	0	0	0	0	0.134077	0.206528	0.0257679	0.378231	0.349199	0.38785	0.0780439	0.0304362	0	0	0
WBGene00005271	1287	0	0	0	7	0	1	4	4	2	3	13	1	9	15	0	4	22	53	6	42	5	21	27	13	6	3	21	20	16	15	0	0	0	0.772268	0.267049	0.339248	0.299255	2.52217	1.91484	1.66967	1.15203	1.78529	0.596148	0.498172
WBGene00005275	1035	0	0	0	0	0	0	0	3	0	1	1	0	0	0	0	0	1	1	0	0	0	1	0	0	0	0	0	0	0	0	0	0	0	0	0.0905645	0.0527309	0	0.0793991	0	0.0798536	0	0	0	0
WBGene00005279	1035	0	0	0	0	0	0	0	0	0	0	0	0	0	3	0	2	2	14	0	0	0	0	0	0	0	0	1	0	0	1	0	0	0	0	0	0	0.0446541	0.714592	0	0	0	0.0504539	0	0.0412978
WBGene00005280	963	0	0	0	0	0	0	0	0	0	0	0	0	0	0	0	0	0	0	0	0	0	0	0	0	0	0	0	0	0	0	0	0	0	0	0	0	0	0	0	0	0	0	0	0
WBGene00005283	1021	0	0	0	0	2	1	1	1	0	1	2	0	2	0	0	0	3	5	1	2	0	0	4	1	0	0	0	0	4	0	0	0	0	0.278133	0.0918063	0.0801809	0.0301776	0.321951	0.150857	0	0.157845	0	0.187865	0
WBGene00005284	1050	1	0	0	0	0	1	0	0	0	0	0	0	0	1	0	0	0	2	0	0	0	0	0	0	0	0	0	0	0	0	0.27155	0	0	0	0.0297569	0	0.0146721	0.0782648	0	0	0	0	0	0
WBGene00005285	1032	0	0	0	0	0	0	0	1	0	0	0	0	0	0	0	0	1	4	0	0	0	0	0	0	0	0	0	0	0	0	0	0	0	0	0.0302759	0	0	0.199075	0	0	0	0	0	0
WBGene00005288	1026	0	0	0	0	1	1	2	0	0	0	1	0	0	1	0	1	2	6	0	0	0	0	0	0	0	0	0	1	0	0	0	0	0	0.138389	0.0913589	0.0265967	0.0150153	0.36043	0	0	0	0.0508965	0	0
WBGene00005292	1047	1	1	0	17	1	59	58	53	27	28	142	3	25	50	11	4	13	41	3	26	1	12	8	4	0	0	2	9	4	7	0.272328	0.271058	0	2.44104	5.87891	4.43075	1.30955	2.27618	1.42207	1.0262	0.36942	0.548632	0.1832	0.285771
WBGene00005293	1035	0	0	0	0	0	0	1	2	1	0	3	0	0	0	0	1	2	4	1	0	1	0	1	1	1	0	0	0	1	0	0	0	0	0	0.120753	0.0790963	0	0.277897	0.0496054	0.0798536	0.0934259	0	0.046331	0
WBGene00005310	1032	1	0	0	0	0	3	0	0	0	1	1	0	0	1	0	0	0	3	0	0	0	0	0	0	0	0	0	0	0	0	0.276286	0	0	0	0.0908278	0.0528842	0.014928	0.119445	0	0	0	0	0	0
WBGene00005315	1065	0	0	0	0	0	0	0	0	1	0	0	0	0	5	1	0	3	6	0	2	0	1	0	0	1	0	0	0	1	1	0	0	0	0	0.0293378	0	0.0867924	0.347231	0.0964162	0.0776042	0.0302647	0	0.0450259	0.0401344
WBGene00005317	510	0	0	0	0	0	4	7	8	5	4	35	0	7	14	2	1	1	2	0	0	0	0	2	1	0	0	0	0	3	0	0	0	0	0	1.47034	2.08675	0.694765	0.322267	0	0	0.1896	0	0.282074	0
WBGene00005319	1044	0	0	0	0	0	0	1	0	0	0	0	0	0	1	0	0	3	3	0	0	0	0	0	0	1	0	0	0	0	0	0	0	0	0	0.0299279	0	0.0147564	0.236144	0	0	0.0308735	0	0	0
WBGene00005321	1059	0	0	0	0	0	1	0	0	1	0	1	1	5	3	0	1	1	5	0	0	0	0	0	0	0	0	0	0	0	0	0	0	0	0	0.059008	0.0257679	0.130926	0.271599	0	0	0	0	0	0
WBGene00005328	1014	0	0	0	0	0	2	0	0	0	0	0	0	2	1	2	0	1	1	0	1	0	0	0	0	0	0	0	0	0	0	0	0	0	0	0.0616267	0	0.0759648	0.0810435	0.0506327	0	0	0	0	0
WBGene00005330	1011	0	0	0	0	0	0	0	1	0	0	1	0	0	0	0	0	2	2	0	0	0	0	1	0	0	0	0	0	0	0	0	0	0	0	0.0309048	0.0269913	0	0.162568	0	0	0.0318812	0	0	0
WBGene00005331	1011	0	0	0	0	0	2	1	0	0	0	0	2	3	7	0	1	2	1	0	3	0	0	1	1	0	0	0	0	2	0	0	0	0	0	0.0927144	0	0.182856	0.162568	0.152349	0	0.0637625	0	0.0948618	0
WBGene00005334	1130	0	0	0	0	0	0	1	1	0	0	1	0	0	0	0	0	1	5	0	0	0	0	0	0	0	0	1	0	0	0	0	0	0	0	0.0553005	0.0241489	0	0.218172	0	0	0	0.0462122	0	0
WBGene00005335	1059	0	0	0	0	0	1	0	1	0	0	0	0	3	2	0	1	1	3	0	4	0	0	1	1	1	1	0	0	0	0	0	0	0	0	0.059008	0	0.0727368	0.193999	0.193925	0	0.0913086	0.0493105	0	0
WBGene00005337	1059	0	0	0	0	0	0	0	0	0	0	0	0	0	0	0	0	0	6	0	0	0	0	0	0	0	0	0	0	0	0	0	0	0	0	0	0	0	0.232799	0	0	0	0	0	0
WBGene00005338	1068	0	0	0	0	0	0	2	0	2	0	2	1	1	7	1	0	2	4	0	1	0	0	0	1	0	0	0	0	0	0	0	0	0	0	0.117022	0.0511016	0.144248	0.230837	0.0480727	0	0.0301797	0	0	0
WBGene00005339	1059	0	0	0	0	1	2	0	1	0	0	2	0	6	17	2	0	4	0	0	1	0	0	0	0	0	1	0	0	0	0	0	0	0	0.134077	0.0885121	0.0515358	0.363684	0.155199	0.0484812	0	0	0.0493105	0	0
WBGene00005340	1062	0	0	0	0	0	0	1	0	0	0	0	1	0	4	0	0	2	1	0	0	0	0	0	0	0	0	0	0	0	0	0	0	0	0	0.0294207	0	0.0725313	0.116071	0	0	0	0	0	0
WBGene00005341	1062	0	0	0	0	0	1	2	0	0	0	0	0	3	1	0	0	1	5	0	1	1	1	5	0	2	0	0	0	0	0	0	0	0	0	0.088262	0	0.0580251	0.232141	0.0483443	0.155647	0.212451	0	0	0
WBGene00005342	984	0	0	0	0	0	0	0	0	0	0	6	0	6	21	2	0	4	4	1	0	0	0	0	0	0	0	0	0	2	0	0	0	0	0	0	0.166392	0.454028	0.334057	0.0521764	0	0	0	0.0974647	0
WBGene00005347	1011	0	0	0	0	0	0	0	0	0	0	0	4	28	43	11	2	6	3	0	0	0	0	2	0	0	0	0	1	3	2	0	0	0	0	0	0	1.31047	0.447062	0	0	0.0637625	0.0516517	0.142293	0.0845562
WBGene00005357	1074	0	0	0	0	0	0	0	2	1	0	0	0	0	1	1	0	1	2	0	0	0	0	0	0	0	0	0	0	0	0	0	0	0	0	0.0872759	0	0.0286884	0.114774	0	0	0	0	0	0
WBGene00005381	894	0	0	0	0	0	3	0	0	0	0	0	0	0	0	0	1	1	4	0	0	0	1	0	1	0	0	0	0	0	0	0	0	0	0	0.104848	0	0	0.275765	0	0.0924479	0.0360536	0	0	0
WBGene00005386	942	0	0	0	0	0	0	1	1	0	0	2	0	2	2	0	4	5	13	0	4	0	0	8	2	1	0	0	0	3	0	0	0	0	0	0.0663371	0.0579368	0.0654168	0.959617	0.218011	0	0.376381	0	0.152715	0
WBGene00005387	936	3	4	0	6	3	16	19	13	2	16	66	0	6	9	3	0	5	11	1	1	0	1	0	0	0	0	1	0	1	0	0.913869	1.21281	0	1.36526	1.66906	2.39064	0.296263	0.702377	0.109704	0.0882996	0	0.0557904	0.0512314	0
WBGene00005390	1002	0	0	0	0	0	0	0	0	0	0	0	0	3	10	3	0	4	18	0	1	0	0	1	1	0	0	0	0	0	0	0	0	0	0	0	0	0.245998	0.902155	0.0512391	0	0.0643352	0	0	0
WBGene00005395	996	0	0	0	0	0	0	0	0	0	0	0	0	2	8	2	0	4	3	0	2	0	1	0	0	0	0	0	1	0	0	0	0	0	0	0	0	0.18561	0.288778	0.103096	0.0829804	0	0.0524295	0	0
WBGene00005396	978	0	0	0	0	0	0	1	1	0	0	2	0	4	8	3	0	4	14	0	0	1	5	4	1	0	0	1	0	14	0	0	0	0	0	0.0638952	0.0558042	0.236283	0.75624	0	0.507046	0.164785	0.0533945	0.686438	0
WBGene00005397	993	0	0	0	0	0	2	0	1	1	0	0	0	1	4	0	1	4	12	0	0	0	2	1	3	1	0	0	2	0	0	0	0	0	0	0.12586	0	0.0775713	0.703438	0	0.166462	0.162296	0.105176	0	0
WBGene00005398	996	0	0	0	0	0	0	0	1	1	0	3	0	2	2	0	0	4	4	0	1	0	0	2	1	0	0	0	1	0	0	0	0	0	0	0.0627405	0.0821935	0.0618701	0.330032	0.0515478	0	0.0970841	0.0524295	0	0
WBGene00005399	1011	0	0	0	0	5	14	11	7	5	5	38	0	2	4	1	1	8	25	0	2	0	1	3	3	1	0	0	0	4	0	0	0	0	0.702211	1.14348	1.16063	0.106666	1.38183	0.101566	0.0817492	0.223169	0	0.189724	0
WBGene00005400	1032	0	3	0	1	0	3	1	1	2	0	3	0	0	2	0	0	3	7	1	3	0	0	0	0	0	0	1	0	0	0	0	0.824992	0	0.137584	0.211931	0.0793263	0.0298559	0.39815	0.198998	0	0	0.0506006	0	0
WBGene00005418	1017	0	0	0	0	0	0	0	0	0	0	0	0	0	10	5	0	1	5	0	0	0	0	1	1	0	0	0	0	2	1	0	0	0	0	0	0	0.227222	0.242413	0	0	0.0633863	0	0.0943021	0.0420287
WBGene00005419	1024	0	0	0	0	0	1	4	1	0	0	1	1	1	2	0	1	1	7	0	1	0	0	0	0	0	0	0	0	0	0	0	0	0	0	0.183075	0.0266487	0.0601783	0.361134	0.0501383	0	0	0	0	0
WBGene00005441	1005	0	0	0	0	0	2	0	1	1	0	2	0	0	0	0	0	1	1	0	0	0	1	2	3	1	0	0	0	2	1	0	0	0	0	0.124357	0.0543049	0	0.0817692	0	0.0822373	0.192429	0	0.0954281	0.0425305
WBGene00005442	987	0	0	0	0	0	0	0	0	0	0	1	0	0	0	0	0	2	1	0	0	0	0	0	1	0	0	1	0	0	0	0	0	0	0	0	0.0276476	0	0.124891	0	0	0.0326565	0.0529076	0	0
WBGene00005443	978	0	0	0	0	0	0	0	0	0	0	1	0	0	0	0	0	0	4	0	0	0	0	0	0	0	0	0	0	0	0	0	0	0	0	0	0.0279021	0	0.168053	0	0	0	0	0	0
WBGene00005447	993	0	2	0	4	0	1	1	4	0	1	7	0	3	4	2	2	6	8	0	1	0	0	1	0	0	0	0	2	0	1	0	0.571596	0	0.571952	0.18879	0.219845	0.139628	0.662059	0.0517035	0	0.0324591	0.105176	0	0.0430445
WBGene00005448	1008	0	0	0	0	0	0	0	0	0	0	0	0	0	4	2	0	1	1	0	0	0	0	0	0	0	0	0	1	0	0	0	0	0	0	0	0	0.0917003	0.0815259	0	0	0	0.0518054	0	0
WBGene00005449	1014	0	0	0	0	0	0	0	0	0	0	0	0	1	2	0	0	6	3	0	0	0	0	0	0	0	0	0	0	0	0	0	0	0	0	0	0	0.0455789	0.364696	0	0	0	0	0	0
WBGene00005456	975	0	3	0	2	0	2	0	1	3	0	1	0	0	0	0	0	0	5	0	0	0	0	0	0	0	0	0	0	0	0	0	0.873222	0	0.291255	0.192275	0.0279879	0	0.210713	0	0	0	0	0	0
WBGene00005461	990	0	0	1	0	0	0	0	0	0	0	0	2	1	5	0	0	5	5	0	5	0	0	0	0	0	0	0	0	0	1	0	0	0.0274417	0	0	0	0.12449	0.415041	0.259301	0	0	0	0	0.0431749
WBGene00005475	981	0	0	0	0	1	1	0	1	0	1	0	0	2	3	0	1	5	25	2	1	2	5	10	5	1	3	7	6	3	6	0	0	0	0.144737	0.0636998	0.0278167	0.0785201	1.29843	0.157008	0.589744	0.525699	0.851699	0.146644	0.261426
WBGene00005493	978	0	0	0	0	0	2	1	0	1	0	0	0	0	0	0	2	3	10	0	0	0	0	0	0	0	0	0	0	0	0	0	0	0	0	0.12779	0	0	0.6302	0	0	0	0	0	0
WBGene00005502	984	0	0	0	0	0	0	0	0	0	0	0	0	0	1	0	1	0	5	0	0	0	0	1	0	0	0	0	0	0	0	0	0	0	0	0	0	0.0156562	0.250543	0	0	0.032756	0	0	0
WBGene00005503	1002	0	0	0	0	0	1	0	0	0	0	0	0	2	0	0	0	1	4	0	0	0	0	1	0	0	0	0	0	0	0	0	0	0	0	0.0311824	0	0.0307498	0.205035	0	0	0.0321676	0	0	0
WBGene00005509	963	0	0	0	0	0	0	0	0	0	0	0	0	0	0	0	0	0	0	0	0	0	0	0	0	0	0	0	0	0	0	0	0	0	0	0	0	0	0	0	0	0	0	0	0
WBGene00005516	1130	0	0	0	0	0	0	1	0	0	0	0	0	0	5	1	0	1	3	0	1	0	0	3	1	1	0	0	0	0	1	0	0	0	0	0.0276502	0	0.0817999	0.145448	0.0454351	0	0.142619	0	0	0.0378258
WBGene00005517	1027	2	3	1	10	0	7	4	2	3	1	3	3	8	23	5	0	7	6	0	1	0	0	1	1	0	1	0	1	1	8	0.555262	0.829009	0.0264531	1.38254	0.486773	0.106283	0.585025	0.520114	0.0499918	0	0.0627691	0.101694	0.0466919	0.332956
WBGene00005518	1035	0	0	0	0	0	0	0	3	1	0	1	0	2	3	0	2	5	4	0	1	0	0	1	0	0	0	1	0	0	0	0	0	0	0	0.120753	0.0263654	0.0744234	0.436695	0.0496054	0	0.031142	0.0504539	0	0
WBGene00005519	1032	1	1	0	2	0	2	1	1	1	1	12	0	2	7	1	0	5	5	0	0	1	0	1	0	0	0	0	0	3	0	0.276286	0.274997	0	0.275169	0.15138	0.343747	0.14928	0.39815	0	0.0800857	0.0312325	0	0.139397	0
WBGene00005522	1042	0	0	0	0	1	1	1	0	1	0	0	0	3	10	2	1	0	8	0	0	0	0	0	1	1	0	0	0	3	0	0	0	0	0.136264	0.0899561	0	0.22177	0.354896	0	0	0.0618655	0	0.138059	0
WBGene00005523	1392	1	5	0	6	0	13	9	14	5	9	25	0	16	20	7	4	16	18	3	21	1	7	14	12	4	4	7	6	12	6	0.204833	1.01939	0	0.612013	0.920284	0.666523	0.475893	1.12168	0.8852	0.474991	0.694653	0.637742	0.413385	0.184238
WBGene00005554	978	0	0	0	0	0	1	1	1	0	0	0	0	0	0	0	0	3	6	0	0	0	0	1	0	1	1	0	0	1	0	0	0	0	0	0.0958428	0	0	0.37812	0	0	0.0659139	0.0533945	0.0490313	0
WBGene00005555	978	0	0	0	0	1	1	2	3	3	0	3	0	1	4	0	1	4	6	0	0	0	0	2	1	1	0	0	0	2	0	0	0	0	0.145181	0.287528	0.0837062	0.078761	0.462147	0	0	0.131828	0	0.0980626	0
WBGene00005557	1023	1	0	0	0	0	0	0	0	1	2	0	1	8	13	4	1	1	10	0	2	2	0	4	1	0	1	0	1	2	1	0.278717	0	0	0	0.0305423	0.0533494	0.391542	0.481983	0.100375	0.161581	0.157536	0.102092	0.093749	0.0417822
WBGene00005558	1032	0	0	0	1	0	1	0	2	0	0	6	0	11	10	0	0	5	4	0	0	0	0	0	1	0	0	1	0	1	0	0	0	0	0.137584	0.0908278	0.158653	0.313487	0.358335	0	0	0.0312325	0.0506006	0.0464657	0
WBGene00005559	978	0	0	0	1	3	3	5	2	3	0	2	4	1	18	3	0	1	8	0	0	0	0	4	1	1	0	0	0	3	0	0	0	0	0.580724	0.415319	0.0558042	0.409557	0.37812	0	0	0.197742	0	0.147094	0
WBGene00005563	969	0	0	0	0	0	0	0	0	0	0	1	0	0	2	0	0	2	6	0	1	0	0	0	0	0	0	0	0	0	0	0	0	0	0	0	0.0281612	0.031797	0.339228	0.0529841	0	0	0	0	0
WBGene00005565	969	0	0	0	0	0	0	1	0	0	0	1	0	0	2	0	0	2	3	0	0	1	1	1	0	1	0	0	0	1	0	0	0	0	0	0.0322443	0.0281612	0.031797	0.212018	0	0.170585	0.0665261	0	0.0494867	0
WBGene00005582	978	0	0	0	0	1	3	3	1	2	2	11	0	2	7	0	3	18	61	3	13	2	4	176	109	52	0	1	1	5	1	0	0	0	0.145181	0.287528	0.362727	0.14177	3.44509	0.839944	0.507046	11.1065	0.106789	0.245157	0.0437047
WBGene00005652	1472	0	0	0	0	11	37	25	28	16	31	140	13	70	165	43	25	176	356	9	116	25	79	145	80	38	7	16	11	122	18	0	0	0	1.06104	2.24996	3.17003	3.04555	15.548	4.35985	5.83929	5.75883	1.20616	3.97433	0.522675
WBGene00005653	1269	1	2	0	2	1	10	7	8	2	4	36	2	50	51	14	2	11	15	2	32	0	6	8	2	1	3	2	3	8	8	0.224686	0.447277	0	0.335667	0.664782	0.860149	1.42038	0.906614	1.37558	0.390773	0.279394	0.329203	0.302302	0.269461
WBGene00005655	1369	0	0	0	3	49	215	198	232	111	253	1357	114	857	1388	288	59	349	907	64	493	33	232	270	136	58	22	75	95	231	197	0	0	0	5.39323	17.2542	32.0921	29.7873	39.4683	20.8892	15.9984	10.9245	7.32374	8.09135	6.15077
WBGene00005656	1121	0	0	0	0	0	0	0	1	1	0	2	0	1	1	2	0	4	8	0	1	0	1	15	5	3	0	1	0	7	2	0	0	0	0	0.0557444	0.0486855	0.0549711	0.439847	0.0457998	0.0737274	0.661315	0.0465832	0.299437	0.076259
WBGene00005659	1356	0	0	0	0	0	0	0	1	0	0	2	0	0	1	0	1	5	12	0	1	1	0	1	0	0	0	1	0	0	0	0	0	0	0	0.0230419	0.0402481	0.0113611	0.54543	0.0378625	0.0609502	0.0237699	0.0385102	0	0
WBGene00005661	1158	0	0	0	1	0	2	3	3	0	1	7	0	0	8	0	0	2	5	1	3	0	0	5	2	0	1	0	0	4	0	0	0	0	0.122614	0.215853	0.18852	0.106429	0.248379	0.177346	0	0.194839	0.0450948	0.165639	0
WBGene00005664	990	2	1	0	1	1	1	2	0	1	2	2	6	47	63	16	1	9	14	0	10	0	0	1	0	0	1	0	0	2	1	0.576014	0.286664	0	0.286843	0.126241	0.110255	2.05409	0.996098	0.518602	0	0.0325575	0.0527473	0.096874	0.0431749
WBGene00005665	1078	0	2	0	3	4	2	2	1	0	4	5	1	28	33	5	3	5	11	1	1	0	2	2	3	1	1	0	0	2	0	0	0.526526	0	0.921994	0.14492	0.227824	0.957494	0.724204	0.0952534	0.153337	0.179398	0.0484414	0.0889659	0
WBGene00005666	1011	0	0	0	0	1	0	1	1	1	1	1	2	8	31	3	3	10	16	0	1	0	2	3	2	0	1	0	0	1	1	0	0	0	0.140442	0.0927144	0.0539827	0.670473	1.17862	0.050783	0.163498	0.159406	0.0516517	0.0474309	0.0422781
WBGene00005667	1020	0	0	0	0	0	0	0	2	0	0	0	0	6	7	2	1	3	3	0	0	0	0	1	0	0	0	0	0	0	1	0	0	0	0	0.0612642	0	0.226554	0.281984	0	0	0.0315999	0	0	0.0419051
WBGene00005669	1008	0	0	0	0	0	0	0	0	0	0	0	2	2	3	2	0	1	4	0	1	0	1	0	1	0	0	0	0	1	0	0	0	0	0	0	0	0.13755	0.203815	0.0509341	0.0819925	0.0319761	0	0.047572	0
WBGene00005670	999	0	0	0	2	0	1	1	1	0	1	3	10	46	80	20	2	5	17	0	12	0	3	2	1	0	0	3	1	0	1	0	0	0	0.284258	0.0938281	0.109262	2.40569	0.987124	0.616716	0.248194	0.0967926	0.209088	0	0.042786
WBGene00005671	1056	0	0	0	0	0	0	1	1	0	2	4	2	15	16	4	1	3	5	0	3	0	0	9	3	1	0	0	2	3	0	0	0	0	0	0.0591757	0.155047	0.539781	0.350191	0.145857	0	0.396794	0.0989012	0.136229	0
WBGene00005672	978	0	0	0	0	0	0	0	1	0	0	0	0	0	1	0	0	1	4	0	1	0	3	1	0	0	0	1	0	2	0	0	0	0	0	0.0319476	0	0.0157522	0.210067	0.0524965	0.253523	0.032957	0.0533945	0.0980626	0
WBGene00005674	975	0	0	0	0	0	1	0	1	0	0	0	0	0	0	0	0	4	5	0	0	0	0	0	0	0	0	0	0	0	0	0	0	0	0	0.0640918	0	0	0.379283	0	0	0	0	0	0
WBGene00005675	1002	0	0	0	0	0	0	0	1	0	1	0	0	2	1	1	0	2	4	0	1	0	1	0	0	0	0	0	0	1	0	0	0	0	0	0.0311824	0.0272338	0.0614996	0.246042	0.0512391	0.0824835	0	0	0.0478569	0
WBGene00005676	978	0	0	0	0	0	0	1	0	0	0	0	2	7	13	1	0	2	1	0	3	0	1	2	0	1	0	0	0	0	0	0	0	0	0	0.0319476	0	0.362301	0.12604	0.15749	0.0845076	0.0988709	0	0	0
WBGene00005678	969	0	0	0	0	0	3	1	1	0	0	6	0	3	6	5	0	1	2	0	0	0	0	1	1	0	0	0	0	1	0	0	0	0	0	0.161222	0.168967	0.222579	0.127211	0	0	0.0665261	0	0.0494867	0
WBGene00005679	1034	0	0	0	0	1	2	1	0	0	0	0	0	3	2	0	0	4	4	0	0	0	0	0	0	0	0	0	0	1	0	0	0	0	0.137318	0.0906521	0	0.0744954	0.317904	0	0	0	0	0.0463758	0
WBGene00005680	993	0	0	0	0	0	0	0	0	0	0	0	0	0	0	0	0	4	3	0	0	0	0	0	1	0	0	0	1	0	0	0	0	0	0	0	0	0	0.289651	0	0	0.0324591	0.0525879	0	0
WBGene00005681	1043	0	0	0	0	0	0	2	0	2	0	0	0	2	2	0	0	2	9	0	1	0	3	7	3	0	0	1	1	0	1	0	0	0	0	0.119826	0	0.0590821	0.433346	0.0492249	0.237723	0.309031	0.100134	0	0.040981
WBGene00005682	999	0	0	0	0	0	2	2	0	1	1	3	0	2	4	1	0	1	5	0	0	0	0	0	0	0	0	0	0	1	1	0	0	0	0	0.15638	0.109262	0.107948	0.246781	0	0	0	0	0.0480006	0.042786
WBGene00005683	1151	0	0	0	0	8	58	63	63	28	56	268	0	4	6	0	1	3	4	0	0	1	1	4	2	0	0	0	0	2	0	0	0	0	0.986878	5.7549	7.68148	0.133846	0.285588	0	0.143612	0.16802	0	0.0833234	0
WBGene00005684	972	0	0	0	0	0	0	0	0	0	0	0	0	1	0	0	1	1	6	1	1	0	0	0	0	0	0	2	0	0	0	0	0	0	0	0	0	0.0158494	0.338181	0.105641	0	0	0.107448	0	0
WBGene00005685	1040	0	0	0	0	0	0	1	0	0	1	1	0	2	8	3	1	4	2	0	5	1	2	16	9	4	1	1	2	29	3	0	0	0	0	0.030043	0.0524774	0.192571	0.276561	0.246835	0.238409	0.898775	0.200845	1.33714	0.123298
WBGene00005686	972	0	0	0	0	0	0	0	2	0	0	0	0	6	6	6	1	2	3	0	3	0	0	1	0	0	0	0	0	6	0	0	0	0	0	0.0642896	0	0.28529	0.253636	0.158462	0	0.0331604	0	0.296004	0
WBGene00005687	978	0	0	0	0	0	0	1	2	1	0	2	0	1	6	1	0	2	7	0	2	0	0	2	1	0	0	1	0	1	0	0	0	0	0	0.12779	0.0558042	0.126018	0.37812	0.104993	0	0.0988709	0.0533945	0.0490313	0
WBGene00005688	990	0	0	0	0	0	0	0	0	0	0	1	0	0	0	0	0	1	2	0	5	0	1	2	2	0	2	4	4	3	1	0	0	0	0	0	0.0275639	0	0.124512	0.259301	0.0834833	0.13023	0.527473	0.145311	0.0431749
WBGene00005689	984	0	0	0	0	0	0	0	0	0	0	2	0	3	2	0	0	3	5	1	1	0	1	3	7	0	0	0	0	3	1	0	0	0	0	0	0.0554639	0.0782808	0.334057	0.104353	0.0839923	0.32756	0	0.146197	0.0434382
WBGene00005690	1032	0	0	0	0	2	4	7	4	1	3	10	0	9	8	2	4	14	22	1	5	0	6	4	1	0	1	1	1	4	2	0	0	0	0.275169	0.484415	0.343747	0.283631	1.5926	0.298498	0.480514	0.156162	0.151802	0.185863	0.0828356
WBGene00005691	999	0	0	0	0	0	0	0	0	0	0	0	0	1	2	0	1	2	5	1	0	0	2	5	1	1	1	0	0	2	0	0	0	0	0	0	0	0.0462632	0.329041	0.051393	0.165462	0.225849	0.0522721	0.0960012	0
WBGene00005692	1017	0	3	0	0	0	0	1	2	0	0	0	0	1	8	0	1	2	7	1	0	0	2	2	2	0	1	0	0	1	2	0	0.83716	0	0	0.0921674	0	0.136333	0.404022	0.0504834	0.162534	0.126773	0.0513469	0.0471511	0.0840574
WBGene00005693	1023	0	0	0	0	0	0	0	1	0	0	0	0	0	0	0	1	1	1	0	0	0	0	0	0	0	0	0	0	1	0	0	0	0	0	0.0305423	0	0	0.120496	0	0	0	0	0.0468745	0
WBGene00005694	1023	0	0	0	0	0	0	0	0	1	0	0	0	0	0	0	1	1	1	0	3	0	0	0	0	0	0	0	0	0	0	0	0	0	0	0.0305423	0	0	0.120496	0.150562	0	0	0	0	0
WBGene00005696	1002	0	0	0	0	0	0	0	0	1	0	0	1	8	14	3	0	3	4	0	1	0	0	7	3	1	0	0	0	0	1	0	0	0	0	0.0311824	0	0.399747	0.287049	0.0512391	0	0.353843	0	0	0.0426579
WBGene00005698	972	0	0	0	0	0	0	0	0	1	0	2	0	1	0	0	0	1	5	0	0	0	1	1	0	0	0	0	1	6	0	0	0	0	0	0.0321448	0.0561486	0.0158494	0.253636	0	0.0850293	0.0331604	0.0537241	0.296004	0
WBGene00005699	987	0	0	0	0	0	0	0	0	0	0	1	2	6	2	0	0	1	4	0	2	0	0	0	0	1	0	0	0	2	0	0	0	0	0	0	0.0276476	0.156086	0.208151	0.104036	0	0.0326565	0	0.0971684	0
WBGene00005700	1002	0	0	0	0	0	0	0	1	1	0	0	0	2	4	0	0	1	1	0	2	1	1	1	1	0	0	1	0	1	3	0	0	0	0	0.0623648	0	0.0922494	0.082014	0.102478	0.164967	0.0643352	0.0521156	0.0478569	0.127974
WBGene00005701	1012	0	0	0	0	1	1	2	0	0	1	2	1	19	28	3	0	11	13	0	1	1	1	1	1	0	0	0	0	0	0	0	0	0	0.140303	0.0926228	0.080894	0.776372	0.974444	0.0507328	0.163337	0.0636994	0	0	0
WBGene00005702	993	0	0	0	0	0	1	2	0	0	2	7	2	12	24	1	1	11	14	0	5	0	1	10	4	1	0	0	0	1	2	0	0	0	0	0.094395	0.247325	0.605056	1.07585	0.258518	0.0832311	0.486887	0	0.0482907	0.086089
WBGene00005703	1091	0	0	0	0	4	3	5	5	2	15	23	6	64	96	34	3	32	86	15	93	7	30	33	15	7	2	11	3	13	0	0	0	0	0.520576	0.42958	0.950461	2.82413	4.55708	5.0824	2.80293	1.62489	0.765827	0.571388	0
WBGene00005705	1014	0	0	0	0	0	1	0	1	1	1	2	1	2	2	0	0	7	6	0	0	0	1	0	1	0	0	0	0	0	0	0	0	0	0	0.0924401	0.0807344	0.0759648	0.526783	0	0.0815074	0.0317869	0	0	0
WBGene00005707	942	0	2	0	4	0	3	1	2	1	0	3	0	0	0	0	0	1	0	0	0	0	3	4	2	1	0	1	0	6	1	0	0.602542	0	0.602917	0.23218	0.0869052	0	0.0436189	0	0.263212	0.239515	0.0554351	0.305431	0.0453749
WBGene00005708	975	0	0	0	0	0	0	0	0	0	0	0	0	0	0	0	0	4	6	0	0	0	0	0	0	0	0	0	0	0	0	0	0	0	0	0	0	0	0.421426	0	0	0	0	0	0
WBGene00005710	990	0	0	0	1	1	2	1	1	2	2	11	3	12	20	3	0	5	8	0	9	0	1	7	3	0	0	2	1	2	0	0	0	0	0.286843	0.189362	0.35833	0.591328	0.539553	0.466742	0.0834833	0.325575	0.158242	0.096874	0
WBGene00005711	996	0	0	0	0	0	1	1	0	2	2	11	0	2	7	0	1	3	3	0	1	1	0	3	1	0	0	1	0	0	0	0	0	0	0	0.125481	0.356172	0.139208	0.288778	0.0515478	0.0829804	0.129445	0.0524295	0	0
WBGene00005748	1050	0	0	0	0	0	2	0	2	0	0	2	0	0	1	0	1	1	3	0	1	0	0	3	2	0	0	0	0	2	1	0	0	0	0	0.119028	0.0519776	0.0146721	0.195662	0.0488968	0	0.153485	0	0.0913383	0.0407078
WBGene00005749	1191	0	0	0	2	0	0	2	1	0	0	0	0	0	0	0	0	4	12	0	0	0	0	0	0	0	0	0	0	0	0	0	0	0	0.238433	0.0787022	0	0	0.551994	0	0	0	0	0	0
WBGene00005753	1176	0	0	0	0	0	0	0	0	0	0	1	0	1	1	0	1	3	7	0	1	0	0	0	0	0	0	1	0	0	0	0	0	0	0	0	0.0232043	0.0262001	0.384336	0.0436578	0	0	0.0444046	0	0
WBGene00005754	1146	0	0	0	0	0	0	0	0	0	0	1	0	2	2	1	1	4	4	1	3	0	2	1	1	2	0	0	0	1	0	0	0	0	0	0	0.0238117	0.0672149	0.322689	0.179203	0.144238	0.112502	0	0.0418435	0
WBGene00005756	1128	0	0	0	0	0	0	0	0	1	0	0	0	0	1	0	2	3	12	0	1	0	0	2	4	1	0	0	0	0	0	0	0	0	0	0.0276993	0	0.0136575	0.61925	0.0455156	0	0.200021	0	0	0
WBGene00005757	1131	0	0	0	0	0	1	0	1	1	1	1	1	20	23	7	0	4	16	1	3	0	1	3	4	1	0	0	0	0	0	0	0	0	0	0.0828773	0.0482551	0.694685	0.726597	0.18158	0.0730756	0.227989	0	0	0
WBGene00005758	1125	0	0	0	0	0	0	0	1	1	3	6	3	35	55	8	1	10	14	0	3	0	3	3	0	3	0	0	1	5	1	0	0	0	0	0.0555462	0.218306	1.38309	0.91309	0.136911	0.220396	0.171904	0.0464176	0.213123	0.0379939
WBGene00005759	1041	0	0	0	0	1	0	2	3	1	2	11	5	21	38	8	2	14	20	0	6	1	5	4	0	1	0	2	0	15	0	0	0	0	0.136395	0.180085	0.340775	1.06552	1.42095	0.295917	0.47636	0.154812	0.100326	0.69096	0
WBGene00005760	1107	0	0	0	0	0	0	0	2	0	0	0	0	1	1	0	1	3	0	0	0	1	0	1	1	0	0	0	0	0	0	0	0	0	0	0.0564494	0	0.0278332	0.14847	0	0.0746598	0.0582329	0	0	0
WBGene00005761	945	0	0	0	2	0	0	2	0	0	1	3	0	0	0	0	0	2	3	0	0	0	0	1	0	0	0	0	0	0	1	0	0	0	0.300502	0.0661265	0.115506	0	0.217402	0	0	0.0341079	0	0	0.0452309
WBGene00005762	1131	0	0	0	0	0	1	0	0	0	0	2	0	0	2	3	0	2	1	0	0	1	0	5	1	1	0	0	0	2	0	0	0	0	0	0.0276258	0.0482551	0.0681063	0.108989	0	0.0730756	0.19949	0	0.0847969	0
WBGene00005763	1170	0	0	0	0	0	0	0	0	0	0	1	0	4	16	3	2	2	6	0	0	0	0	1	0	1	0	0	0	0	0	0	0	0	0	0	0.0233233	0.302846	0.351188	0	0	0.0550973	0	0	0
WBGene00005767	1038	0	0	0	0	0	2	1	1	0	0	0	0	0	0	0	0	1	3	0	0	0	0	0	0	0	0	0	0	0	0	0	0	0	0	0.120404	0	0	0.158339	0	0	0	0	0	0
WBGene00005769	1053	0	0	0	0	0	1	0	0	0	0	0	0	0	0	0	1	0	0	0	1	0	0	0	0	0	0	0	0	0	0	0	0	0	0	0.0296721	0	0	0.0390209	0.0487575	0	0	0	0	0
WBGene00005771	1173	0	0	0	1	0	2	2	3	0	0	0	4	0	1	2	1	3	7	0	1	0	0	0	0	1	0	0	1	2	1	0	0	0	0.121046	0.186456	0	0.0919348	0.385319	0.0437695	0	0.0274782	0.0445182	0.0817606	0.0364392
WBGene00005818	1166	0	0	0	0	0	0	0	0	0	5	13	3	21	30	4	2	5	16	1	13	1	2	12	8	4	0	1	0	9	10	0	0	0	0	0	0.421259	0.766319	0.810504	0.616452	0.212646	0.663436	0.0447854	0.370132	0.36658
WBGene00005829	1080	0	0	0	0	0	1	0	0	0	0	0	1	9	6	5	2	5	7	0	0	0	0	5	3	0	0	0	0	0	0	0	0	0	0	0.0289303	0	0.299554	0.532636	0	0	0.238755	0	0	0
WBGene00005830	1011	0	0	0	0	0	1	2	3	0	0	1	0	0	0	0	0	4	14	0	0	0	0	2	1	0	0	0	0	1	1	0	0	0	0	0.185429	0.0269913	0	0.731556	0	0	0.0956437	0	0.0474309	0.0422781
WBGene00005855	591	0	0	0	0	0	0	0	0	0	0	0	0	0	0	0	0	1	2	0	1	0	0	2	0	0	0	0	0	0	0	0	0	0	0	0	0	0	0.208574	0.0868724	0	0.109076	0	0	0
WBGene00005986	924	0	0	0	0	0	0	0	1	0	0	0	0	0	1	0	0	3	11	0	2	0	0	1	0	1	0	0	0	0	0	0	0	0	0	0.0338147	0	0.0166728	0.622561	0.111129	0	0.0697661	0	0	0
WBGene00005995	840	0	0	0	0	0	0	0	0	0	0	1	0	0	1	0	0	0	4	0	6	0	1	3	0	0	0	0	1	0	0	0	0	0	0	0	0.032486	0.0183401	0.195662	0.366726	0.098391	0.115114	0.0621665	0	0
WBGene00006024	906	0	0	0	0	0	0	0	0	0	0	0	0	4	6	0	0	2	2	0	0	0	0	1	2	0	0	0	0	1	0	0	0	0	0	0	0	0.17004	0.181409	0	0	0.106728	0	0.0529278	0
WBGene00006056	919	0	0	0	2	0	0	1	1	1	0	2	0	0	0	0	0	0	1	4	18	273	1335	7899	4475	1779	259	782	869	8966	11	0	0	0	0.309003	0.101996	0.0593868	0	0.0447106	1.22907	144.612	496.386	108.531	467.838	0.511616
WBGene00006057	894	0	0	0	0	0	1	1	1	0	1	3	0	1	2	0	0	0	2	5	53	257	1468	5495	3019	1255	181	466	569	6104	9	0	0	0	0	0.104848	0.122095	0.0516968	0.0919218	3.33089	159.473	352.208	71.0283	327.408	0.4303
WBGene00006060	677	0	0	0	0	0	0	3	0	0	1	2	0	0	0	0	0	1	1	4	70	99	502	144	82	36	31	95	88	93	42	0	0	0	0	0.138455	0.120923	0	0.121386	5.61193	73.3703	12.4738	16.5067	6.58729	2.65172
WBGene00006375	1567	64	150	39	316	3	279	262	267	137	224	1078	23	52	99	18	3	27	72	87	749	114	683	440	239	109	178	656	663	1064	1106	11.6453	27.1663	0.676149	28.9048	18.8426	22.6734	1.88761	2.67459	27.3909	42.0363	16.2085	49.8871	32.56	30.1684
WBGene00006376	879	106	84	49	68	5	108	86	84	49	16	73	7	44	74	23	4	15	45	35	208	50	202	266	132	59	115	350	377	611	1169	34.3839	27.1206	1.51445	11.7919	11.6235	2.76297	2.5939	2.99169	14.1934	23.6944	16.7577	50.0217	33.3323	56.845
WBGene00006377	902	11	12	14	35	1	70	63	69	30	34	138	1	17	27	7	6	15	31	24	161	40	170	190	94	39	86	242	266	262	491	3.47716	3.77557	0.421666	5.66689	8.03635	5.20352	0.888131	2.36877	10.5302	19.2419	11.542	34.3887	13.9286	23.2671
WBGene00006379	2803	66	159	11	592	12	1613	1489	1624	825	1039	4714	41	315	444	101	29	180	396	43	281	48	186	94	49	21	147	297	347	194	1065	6.71366	16.0984	0.106615	30.5959	61.8764	56.0076	4.95201	8.86867	5.9346	6.89966	1.88585	14.7363	3.31888	16.2403
WBGene00006399	723	0	0	0	0	0	5	3	6	0	2	12	0	0	0	0	0	2	5	0	0	0	0	0	0	0	0	0	0	0	1	0	0	0	0	0.605016	0.528403	0	0.397819	0	0	0	0	0	0.0591192
WBGene00006440	2120	80	136	27	201	4	226	206	208	109	116	527	23	172	272	58	15	75	191	33	369	54	308	108	72	30	200	575	747	301	1723	10.7595	18.2059	0.345999	13.7299	11.0388	8.27657	3.81508	5.44624	9.73553	14.1126	3.19278	37.4899	6.80837	34.7389
WBGene00006561	1720	43	30	8	36	8	379	323	349	180	462	2112	40	441	683	168	16	106	279	23	182	9	52	45	24	16	29	64	63	38	142	7.12818	4.94995	0.12636	3.63223	22.3618	40.8372	11.9304	9.57948	6.1192	2.93114	1.59286	4.73622	1.05942	3.5288
WBGene00006645	1359	0	0	0	0	1	1	1	1	2	3	1	0	3	11	1	0	3	4	2	29	29	110	561	280	126	12	27	19	679	1	0	0	0	0.104479	0.114955	0.0803186	0.17004	0.211643	1.17115	8.45337	22.9347	2.22866	23.9587	0.0314519
WBGene00006902	2626	783	2303	3	6095	2	3877	3589	3926	1952	760	3720	8	31	49	8	0	5	16	0	0	0	0	6	3	2	1	4	1	3	465	85.0169	248.89	0.0310365	329.663	158.77	46.5542	0.563192	0.328587	0	0	0.135016	0.119314	0.0547821	7.56876
WBGene00006962	1281	7	27	0	61	0	140	114	108	72	43	212	1	13	11	5	0	1	8	1	10	7	42	30	12	1	11	16	19	21	24	1.55807	5.98168	0	6.76129	10.5857	5.43208	0.360788	0.288682	0.440873	3.16142	1.08195	1.87518	0.786109	0.800809
WBGene00006965	1274	0	0	0	0	1	7	7	3	1	10	33	48	341	571	142	19	73	159	14	110	7	22	39	20	10	5	24	29	28	11	0	0	0	0.11145	0.441449	0.921031	13.3258	8.09525	4.99714	1.88132	1.74568	2.37735	1.0539	0.369054
WBGene00006966	1356	0	0	0	0	1	3	1	2	2	3	9	9	43	69	11	1	11	33	2	7	0	0	46	27	11	0	0	1	64	1	0	0	0	0.10471	0.184335	0.241489	1.49967	1.36357	0.340763	0	1.99667	0.0385102	2.26325	0.0315215
WBGene00006977	1772	1082	828	303	672	18	779	770	853	420	114	489	6	84	137	38	12	57	125	15	218	61	386	199	110	47	326	852	978	237	4616	174.101	132.61	4.64543	55.2884	49.7589	9.28601	2.30389	4.49846	6.7509	20.8487	6.47549	63.5361	6.41353	111.345
WBGene00006986	1880	0	2	0	1	7	52	61	56	35	108	484	72	572	839	205	39	153	473	67	514	30	167	334	155	93	50	131	171	345	174	0	0.301912	0	0.6042	3.39039	8.59289	13.8323	14.5342	15.8667	8.6605	9.97818	9.77733	8.79982	3.95602
WBGene00007023	1458	106	156	39	253	33	795	801	796	404	1148	5496	99	830	1338	289	62	344	789	99	693	95	492	418	237	76	231	581	566	488	1484	20.7294	30.3651	0.726698	27.8521	59.9179	124.35	27.0074	33.6772	27.8893	33.2748	16.1602	49.3545	16.05	43.5054
WBGene00007065	810	27	22	3	40	2	36	43	54	18	16	85	11	52	76	21	1	30	73	10	119	16	74	47	17	5	39	113	127	181	324	9.50424	7.70807	0.10062	7.36229	5.82464	3.40261	3.04309	5.27563	8.17663	9.18316	2.74568	17.9868	10.7153	17.0973
WBGene00007075	1320	0	0	0	0	0	0	0	0	0	0	0	0	0	0	3	0	0	0	0	0	0	0	0	0	0	0	0	0	0	0	0	0	0	0	0	0	0.0350128	0	0	0	0	0	0	0
WBGene00007081	791	0	0	0	0	0	1	0	0	0	0	0	0	0	0	0	0	0	4	3	31	20	123	267	153	63	15	45	58	632	2	0	0	0	0	0.0395003	0	0	0.207783	2.20685	14.9415	19.6814	7.79006	38.3136	0.108074
WBGene00007083	738	4	14	1	35	0	14	12	7	9	0	17	0	0	4	0	0	1	2	0	0	0	0	0	0	0	0	0	0	0	2	1.5454	5.38369	0.0368121	6.7338	1.77816	0.628591	0.0834995	0.167029	0	0	0	0	0	0.115835
WBGene00007087	2921	32	27	46	38	2	254	233	210	139	137	649	43	278	450	94	20	143	344	108	948	205	870	697	395	164	560	1494	1508	1469	2959	3.12361	2.62325	0.427832	1.94436	8.94235	7.34288	4.5621	7.13185	18.561	30.4167	13.8594	63.6792	24.1159	43.2992
WBGene00007088	1969	85	93	24	185	12	413	361	400	189	408	1779	84	731	1205	274	53	323	794	95	851	81	451	309	174	64	188	530	672	693	1583	12.3087	13.4043	0.33114	14.2059	21.6285	30.3095	17.9485	24.4155	24.6669	22.3306	8.95422	36.8642	16.8772	34.3639
WBGene00007090	1860	63	63	29	109	13	570	499	514	256	416	2211	74	560	907	190	25	162	506	68	666	49	346	356	177	68	132	452	526	573	1123	9.65753	9.61249	0.423576	9.31313	30.892	38.541	14.3372	15.309	20.2606	17.5517	10.4147	31.1634	14.7725	25.8068
WBGene00007091	2345	143	252	28	547	158	2456	2346	2396	1226	4155	19886	430	2599	4269	924	168	1078	2542	421	3081	256	1232	2211	1242	463	300	840	899	1637	1343	17.3873	30.4976	0.324386	42.6869	112.241	279.76	54.015	66.3733	76.6731	52.4439	53.8252	45.4056	33.4748	24.4794
WBGene00007092	2626	475	521	107	732	7	500	502	499	280	115	507	9	132	187	58	9	53	134	62	401	103	417	140	94	33	291	758	836	568	2457	51.5748	56.3056	1.10697	39.9575	21.1908	6.46355	2.2645	3.06681	9.05223	16.366	3.2772	37.4845	10.3721	39.9924
WBGene00007093	1661	213	298	47	456	10	474	389	443	211	229	1022	72	501	907	172	24	164	429	63	487	62	282	225	132	57	178	438	502	497	1439	36.5636	50.9161	0.768732	39.835	28.536	20.5524	15.3222	15.2631	17.0005	17.1168	8.03372	35.1486	14.3483	37.0304
WBGene00007094	2347	48	69	27	138	7	268	272	295	141	245	1095	50	364	601	137	21	149	363	69	491	55	266	181	82	43	155	451	491	253	950	5.83132	8.34342	0.312534	8.7721	12.9931	15.58	7.5617	9.33126	12.2502	11.3039	4.20237	24.4078	5.16916	17.3012
WBGene00007097	1350	0	0	0	0	1	4	2	1	2	2	9	7	37	41	7	11	43	104	89	691	49	213	390	220	91	198	384	344	210	78	0	0	0	0.105176	0.208298	0.222349	1.04987	4.80894	29.664	16.0399	16.7367	35.8189	7.4593	2.46961
WBGene00007109	2486	948	1058	235	1381	12	660	602	659	339	149	702	29	227	369	90	13	90	210	88	633	102	544	263	148	75	373	992	1078	832	4323	108.729	120.779	2.56811	79.5607	28.4043	9.34122	4.43083	5.17332	14.8903	21.4766	6.30117	51.3166	16.0485	74.3277
WBGene00007123	852	0	0	0	0	0	1	1	0	0	0	1	0	0	0	0	0	0	3	0	0	0	0	0	0	0	0	0	0	0	0	0	0	0	0	0.0733445	0.0320284	0	0.14468	0	0	0	0	0	0
WBGene00007127	921	0	0	0	0	0	0	0	1	0	0	0	0	0	0	0	0	2	3	0	0	0	0	0	0	0	0	0	0	0	0	0	0	0	0	0.0339248	0	0	0.223068	0	0	0	0	0	0
WBGene00007131	1346	0	1	0	1	27	13	7	18	3	9	52	6	16	31	6	7	45	89	4	31	2	13	350	195	66	3	1	5	50	14	0	0.210845	0	2.95367	0.951735	1.23669	0.675285	4.30428	1.33503	0.921045	14.6313	0.349167	1.7813	0.44458
WBGene00007132	1399	0	0	0	0	5	16	11	12	7	25	98	4	23	37	9	12	45	99	2	11	0	2	153	113	27	3	2	4	9	6	0	0	0	0.507459	1.02735	2.39918	0.803869	4.58177	0.477084	0.118154	6.7505	0.335939	0.308487	0.183316
WBGene00007134	1263	0	0	0	0	0	0	1	0	1	1	12	1	8	20	4	0	5	4	1	0	0	0	224	124	53	0	1	0	2	1	0	0	0	0	0.049477	0.280876	0.402523	0.292796	0.0406505	0	10.2336	0.0413459	0.0759345	0.0338426
WBGene00007136	1038	59	58	33	87	2	799	768	812	399	38	256	15	126	199	56	7	73	185	35	210	13	146	120	68	24	66	179	213	192	786	16.2066	15.8577	0.863701	12.1742	83.6204	7.72904	5.8773	10.49	12.1182	12.66	6.58301	23.0411	8.86985	32.3662
WBGene00007148	549	0	0	0	1	0	2	6	4	1	1	3	0	0	1	0	0	1	2	0	0	1	2	37	14	6	0	0	0	50	4	0	0	0	0.258628	0.739858	0.198821	0.0280613	0.22453	0	0.451631	3.34648	0	4.36727	0.311426
WBGene00007149	512	0	0	0	2	47	15	17	17	7	6	32	0	2	9	3	46	323	674	27	175	36	168	25	18	2	9	24	31	8	3	0	0	0	13.5886	3.4174	2.0253	0.421248	83.7029	20.2559	32.9302	2.83288	6.52748	0.74926	0.250448
WBGene00007156	725	0	0	0	0	0	0	0	0	0	0	0	0	0	0	0	0	0	2	0	16	32	160	573	381	146	23	68	66	912	2	0	0	0	0	0	0	0	0.113349	1.13306	21.8876	48.9036	11.3083	60.3211	0.117912
WBGene00007159	1359	0	0	0	0	0	0	0	0	1	0	1	0	1	4	0	0	2	3	1	20	44	241	1344	760	296	40	132	168	2873	6	0	0	0	0	0.022991	0.0200796	0.0566801	0.151174	0.793358	17.3325	56.9217	13.0646	101.374	0.188712
WBGene00007163	1553	0	0	0	0	0	0	1	1	1	0	4	2	10	10	2	0	2	3	1	4	1	2	0	0	0	0	0	0	0	0	0	0	0	0	0.0603569	0.0702852	0.238078	0.132289	0.165298	0.159656	0	0	0	0
WBGene00007182	983	51	220	1	474	0	122	93	96	62	45	195	2	7	15	0	0	1	2	0	1	0	0	0	0	0	0	0	1	0	41	14.793	63.5152	0.0276371	68.4658	11.8558	6.66244	0.37613	0.125399	0.0522295	0	0	0.0531229	0	1.78278
WBGene00007183	398	3	4	0	7	0	12	8	9	2	4	31	1	5	11	2	2	6	38	4	20	3	11	7	3	0	0	6	3	2	3	2.1492	2.85223	0	2.49726	2.43364	2.39972	0.735446	4.74898	3.09598	2.90723	0.809847	1.18085	0.240968	0.322185
WBGene00007193	1765	22	20	24	51	15	294	309	301	138	236	1255	58	414	718	170	27	177	441	70	496	56	224	184	96	35	109	335	412	516	1007	3.55399	3.21583	0.369414	5.30943	18.4459	23.052	11.8706	15.0155	16.4642	13.1114	5.75244	25.3259	14.019	24.3866
WBGene00007198	1902	0	0	0	3	0	0	0	1	0	0	0	0	1	0	0	0	0	1	0	1	0	0	2	1	1	0	0	0	3	0	0	0	0	0.223954	0.0164273	0	0.00809971	0.0216031	0.0269935	0	0.0677853	0	0.075635	0
WBGene00007211	1753	25	51	0	186	0	161	161	166	101	58	316	0	0	0	3	1	1	6	0	0	1	0	0	1	1	0	0	0	3	31	4.06627	8.25651	0	15.0654	10.4981	5.8219	0.0263645	0.187514	0	0.0471469	0.0367734	0	0.0820638	0.755869
WBGene00007220	5052	0	3	0	4	11	41	32	52	18	61	217	24	227	375	72	56	346	846	130	905	96	495	134	71	30	65	126	147	61	58	0	0.168526	0	0.421577	0.884402	1.50161	2.12849	10.1503	10.5183	9.66849	1.49931	3.49373	0.579	0.490717
WBGene00007222	1597	0	1	0	2	0	1	2	1	1	0	6	3	6	14	4	2	3	11	5	48	59	289	1037	647	236	34	111	93	2367	29	0	0.177706	0	0.177817	0.0978233	0.102523	0.260459	0.411662	1.70389	18.0098	38.751	7.78229	71.0732	0.776175
WBGene00007224	697	4	7	0	33	0	24	20	24	13	11	35	0	2	0	0	0	3	1	0	8	15	95	674	332	164	6	14	29	520	1	1.63631	2.85019	0	6.72249	3.63103	1.80094	0.0442056	0.235805	0.589287	13.0435	54.1052	3.67112	35.7753	0.0613245
WBGene00007241	436	0	0	0	0	1	2	2	2	3	2	3	5	75	109	20	1	7	17	6	21	1	10	104	46	18	1	1	2	47	2	0	0	0	0.325658	0.644961	0.312938	7.38482	2.35602	3.17941	2.08517	12.4196	0.479081	5.1692	0.19607
WBGene00007243	268	0	0	0	1	1	1	1	0	0	1	0	0	0	1	0	1	18	52	1	15	0	2	3	0	0	1	4	0	1	0	0	0	0	1.0596	0.23317	0.101822	0.0574838	10.8855	3.06517	0.61678	0.360805	0.97425	0.178928	0
WBGene00007244	694	43	67	2	239	0	103	90	111	40	14	125	1	3	2	0	0	2	7	1	6	23	140	972	559	223	22	74	91	1439	61	17.6664	27.3983	0.078292	48.8976	15.4873	5.46551	0.13319	0.532855	0.517855	19.4117	81.4622	14.0708	99.4291	3.75696
WBGene00007246	260	0	0	0	0	0	3	1	2	0	0	2	0	3	6	0	7	38	77	5	23	5	18	3	0	0	0	4	7	0	0	0	0	0	0	0.721033	0.209909	0.533273	19.2802	5.5291	7.31121	0.371907	2.2093	0	0
WBGene00007247	1966	0	1	0	0	4	13	18	10	5	25	90	36	291	435	71	4	33	61	5	23	0	8	41	16	9	0	4	2	10	7	0	0.144353	0	0.288885	0.731057	1.59621	6.52742	2.04818	0.731213	0.336311	1.08205	0.159369	0.24391	0.152188
WBGene00007250	315	0	1	0	0	0	2	4	3	3	0	2	0	1	0	1	5	40	109	10	53	4	14	11	4	2	5	6	14	4	0	0	0.900944	0	0	1.19028	0.173259	0.0978137	20.088	10.2683	4.72277	1.7395	4.14443	0.608922	0
WBGene00007251	341	0	0	0	0	0	6	10	5	3	1	2	0	0	0	0	5	17	57	3	29	4	23	11	6	2	1	3	10	0	1	0	0	0	0	2.19904	0.240072	0	9.51916	4.81798	6.54401	1.79591	2.14392	0	0.125347
WBGene00007257	819	0	8	0	4	13	58	59	63	21	102	457	22	171	204	57	14	144	301	44	340	28	126	95	36	23	26	49	57	95	52	0	2.77213	0	2.94723	7.66813	18.6253	8.53989	23.0279	24.0723	15.5407	6.0607	8.41638	5.56227	2.71385
WBGene00007259	561	0	0	0	1	0	0	1	0	0	0	0	0	0	0	0	0	1	1	0	0	0	0	0	0	0	0	0	0	0	0	0	0	0	0.253096	0.0556948	0	0	0.146485	0	0	0	0	0	0
WBGene00007273	796	0	0	0	2	0	3	4	2	2	2	8	0	1	4	1	0	3	0	1	2	0	2	28	12	6	0	2	1	6	1	0	0	0	0.356751	0.431774	0.342817	0.116123	0.154858	0.193499	0.207659	1.86265	0.196808	0.361452	0.0536975
WBGene00007278	650	78	77	14	117	2	98	98	92	63	6	30	3	12	20	6	0	4	12	3	20	35	169	572	307	124	91	272	301	918	696	34.2153	33.6191	0.585142	25.9946	16.8722	1.51135	0.971741	1.01142	1.8167	25.9389	49.7363	53.3446	67.7239	45.7681
WBGene00007279	894	0	0	0	0	0	0	0	0	0	0	0	0	2	0	0	1	1	1	0	0	0	0	0	0	0	0	0	0	0	0	0	0	0	0	0	0	0.0344645	0.137883	0	0	0	0	0	0
WBGene00007281	1119	0	3	0	2	0	1	5	7	1	4	15	17	103	162	42	4	40	51	3	32	2	8	55	33	13	5	5	12	25	13	0	0.760851	0	0.253775	0.390908	0.463339	4.46062	3.48835	1.60586	0.738592	2.90923	1.02666	1.07133	0.496569
WBGene00007283	829	0	0	0	0	0	0	0	1	0	0	0	0	0	0	0	0	3	4	1	2	2	4	53	28	14	37	81	103	9	204	0	0	0	0	0.0376897	0	0	0.346952	0.185796	0.598179	3.69365	13.9211	0.520595	10.5182
WBGene00007288	454	0	0	0	0	0	0	0	2	1	1	8	0	14	28	6	1	13	35	0	9	1	3	116	84	25	1	6	3	129	4	0	0	0	0	0.206463	0.540956	1.62879	4.43472	1.01779	0.72818	15.974	1.15022	13.6253	0.376592
WBGene00007299	413	73	61	12	78	2	23	26	19	10	5	22	1	59	76	37	5	37	97	11	77	11	56	85	44	18	33	61	94	196	318	50.3978	41.9168	0.789365	27.5035	5.90095	1.78398	6.45322	13.829	10.9396	13.4079	11.4724	23.7708	22.7572	32.9112
WBGene00007301	697	2	0	0	1	1	6	5	3	3	3	9	0	9	11	5	7	13	48	20	226	470	2195	12396	7253	2881	443	1161	1284	10840	34	0.818155	0	0	0.407423	0.762067	0.469812	0.55257	4.00869	18.1206	316.009	1041.87	216.371	745.777	2.08503
WBGene00007307	713	2	1	0	0	0	0	1	0	1	1	0	0	0	0	0	1	0	1	9	62	131	993	7534	3516	1516	80	212	421	12487	26	0.799795	0.398033	0	0	0.0876431	0.0382724	0	0.115257	5.11256	130.29	568.059	52.2198	839.81	1.55866
WBGene00007310	1539	0	0	0	1	0	0	2	5	0	2	15	1	5	15	6	0	4	6	1	4	0	4	0	3	0	0	0	0	1	1	0	0	0	0.0922593	0.142114	0.301429	0.270275	0.266985	0.166802	0.214811	0.0628303	0	0.0311583	0.0277733
WBGene00007311	261	0	1	0	0	0	1	0	1	2	0	1	2	14	17	0	0	2	16	0	3	2	4	7	2	3	0	1	2	4	1	0	1.08735	0	0	0.478847	0.104553	1.94784	2.83373	0.590133	1.89996	1.48193	0.600228	0.734906	0.163767
WBGene00007313	856	0	2	0	1	0	4	0	2	0	2	4	1	10	22	1	1	2	7	0	11	2	20	445	219	94	25	51	65	820	98	0	0.663078	0	0.165873	0.219005	0.191273	0.611907	0.480012	0.659764	2.12414	28.5418	8.60163	45.9359	4.89349
WBGene00007316	354	1	0	0	2	4	2	3	4	2	1	16	38	253	398	74	25	113	357	22	144	8	51	124	71	36	4	11	17	157	55	0.805444	0	0	2.40656	0.970882	1.31045	33.2048	57.455	24.0754	13.7747	21.0327	4.72044	21.2671	6.64089
WBGene00007317	792	5	8	1	33	51	502	437	508	263	810	3628	132	1255	2000	447	55	331	752	62	488	42	196	135	80	28	17	58	56	117	66	1.80004	2.86664	0.0343022	15.0592	67.4603	152.911	74.5774	59.0396	35.6539	24.8363	9.88934	8.63737	7.08391	3.56193
WBGene00007319	477	0	0	0	0	0	2	0	2	0	1	10	0	1	1	0	0	1	2	0	1	0	2	290	150	58	1	2	7	84	1	0	0	0	0	0.262011	0.629288	0.0645939	0.258422	0.107634	0.346534	33.6509	1.09476	8.44449	0.0896083
WBGene00007320	650	0	0	0	0	0	2	1	0	0	0	0	0	0	0	0	0	1	4	5	40	172	877	3932	2129	807	163	424	484	3433	5	0	0	0	0	0.144207	0	0	0.31607	3.55442	133.382	340.567	86.0422	253.264	0.328794
WBGene00007322	1117	0	0	0	0	1	1	4	2	0	5	32	5	45	92	17	3	32	41	7	77	7	24	26	15	5	8	24	33	31	18	0	0	0	0.127115	0.195804	0.903907	2.19293	2.79567	3.86096	2.29374	1.32737	3.03875	1.33082	0.688789
WBGene00007323	1227	0	0	0	0	0	1	0	1	0	0	0	0	2	0	1	0	5	9	2	30	17	83	262	145	58	6	12	25	783	1	0	0	0	0	0.0509287	0	0.0376666	0.468824	1.33898	6.73582	12.215	1.83003	30.6006	0.0348355
WBGene00007324	616	3	5	0	2	24	99	84	84	52	70	268	48	368	701	141	67	422	989	44	276	49	267	775	364	185	18	92	82	403	297	1.38861	2.30355	0	5.99296	16.1803	14.9731	31.4615	98.587	26.671	42.3976	69.2777	16.2763	31.3716	20.6083
WBGene00007334	710	20	29	2	45	1	15	28	19	7	20	71	8	31	72	11	4	14	36	13	144	21	130	62	52	21	52	150	159	209	229	8.03175	11.5917	0.0765276	9.19916	3.03646	3.49751	2.64717	3.12508	11.353	17.5773	6.1286	26.5512	14.1156	13.7862
WBGene00007336	975	0	0	0	0	39	35	30	35	13	72	364	127	1176	1950	476	143	823	1808	212	1670	241	896	1538	960	377	174	407	412	1681	336	0	0	0	5.67948	3.62119	12.2027	58.9207	116.904	99.1025	96.3808	95.0428	53.1839	82.6752	14.73
WBGene00007337	551	0	0	0	0	0	1	0	1	1	0	1	0	8	9	1	1	6	11	5	18	42	289	3412	1892	743	40	136	158	2913	3	0	0	0	0	0.170117	0.0495249	0.50327	1.34229	2.14312	49.6491	353.732	31.6541	253.514	0.232721
WBGene00007345	471	0	1	0	2	2	13	13	14	7	4	28	4	81	138	26	3	37	107	6	25	2	8	23	6	5	2	4	8	15	9	0	0.602542	0	1.20583	3.11784	1.85398	8.14439	12.824	3.37917	1.75474	2.32672	1.55218	1.52715	0.816749
WBGene00007348	2120	40	68	13	160	10	389	364	396	227	417	1935	57	359	588	144	16	90	273	29	314	26	118	208	109	67	61	119	160	144	413	5.37976	9.10293	0.166592	11.3858	20.2796	30.2745	8.34231	7.34563	8.30668	5.61386	5.83823	8.37488	3.25716	8.32685
WBGene00007356	461	1	1	0	3	0	3	1	2	1	1	0	0	0	0	0	0	1	0	1	8	1	16	1	1	0	1	1	4	0	0	0.618497	0.615612	0	0.923994	0.474432	0.0591936	0	0.0891302	1.00233	3.04777	0.139835	0.679651	0	0
WBGene00007359	553	0	0	0	0	0	0	0	0	0	0	0	0	0	0	0	0	1	0	0	0	0	1	485	262	116	0	0	0	194	1	0	0	0	0	0	0	0	0.0743021	0	0.149455	50.3004	0	16.8224	0.0772933
WBGene00007360	765	0	0	0	0	0	1	0	0	0	0	1	0	0	1	0	0	1	1	0	0	0	0	5	3	1	0	0	0	0	0	0	0	0	0	0.0408428	0.0356709	0.0201381	0.107422	0	0	0.379199	0	0	0
WBGene00007365	1288	6	8	1	15	6	29	25	42	12	59	250	181	1514	2378	513	20	163	350	42	428	25	139	5902	3299	1321	61	167	189	1760	1332	1.32823	1.76272	0.0210926	2.31501	2.6199	6.54663	54.8527	17.0035	18.7349	10.5236	263.311	16.9066	65.5253	44.2033
WBGene00007366	984	0	0	0	0	1	5	2	3	1	11	46	6	39	52	9	0	8	18	6	38	2	9	129	82	33	2	8	7	232	96	0	0	0	0.144296	0.349281	1.58072	1.65955	1.08569	2.29576	0.923916	7.99247	0.902172	11.3059	4.17007
WBGene00007380	2505	0	0	0	0	0	1	0	1	1	0	0	0	0	0	0	0	2	7	1	9	10	48	46	24	12	4	16	15	166	0	0	0	0	0	0.0374189	0	0	0.147625	0.204957	1.91362	1.0551	0.729618	3.1777	0
WBGene00007381	2808	0	0	0	0	0	3	0	4	0	1	0	0	1	1	0	0	4	4	0	10	19	121	327	179	90	25	60	56	799	1	0	0	0	0	0.0778893	0.00971803	0.0109727	0.117063	0.18284	4.12065	6.84125	2.62215	13.6446	0.0152219
WBGene00007382	428	0	0	0	0	0	1	1	0	1	0	3	1	8	11	0	0	5	13	1	7	8	49	177	78	34	5	15	25	239	0	0	0	0	0	0.219005	0.191273	0.71989	1.72804	0.959656	11.0069	21.7641	5.4904	26.7773	0
WBGene00007383	321	0	0	0	0	0	0	0	0	0	1	0	0	1	0	0	0	0	3	0	0	1	10	37	19	8	2	0	2	40	0	0	0	0	0	0	0.0850101	0.0479927	0.38401	0	2.83219	6.4263	0.650714	5.9754	0
WBGene00007391	1299	137	169	30	163	5	199	159	173	86	13	68	7	43	81	22	4	14	45	8	53	1	15	432	243	88	46	117	148	351	607	30.0711	36.922	0.627421	18.3632	14.8407	1.70158	1.81452	1.99277	2.41096	1.01799	18.9322	12.5022	12.9572	19.9731
WBGene00007392	1248	0	0	0	0	2	11	8	8	3	8	29	10	87	155	31	13	76	113	26	184	14	89	283	172	76	26	37	51	242	75	0	0	0	0.227543	0.751076	0.809026	3.49343	6.65063	8.63921	6.82115	13.7141	4.77008	9.2985	2.5687
WBGene00007393	1185	0	0	0	0	0	2	4	3	4	1	12	7	34	99	19	0	15	31	10	65	4	19	76	32	11	5	9	21	57	20	0	0	0	0	0.342769	0.299365	2.06709	1.59502	3.24947	1.60415	3.23679	1.54236	2.30658	0.721404
WBGene00007405	944	25	23	7	19	31	164	128	146	81	199	855	81	578	905	203	31	127	297	33	271	14	137	266	171	61	21	65	67	165	142	7.55104	6.91455	0.201453	7.5205	17.178	30.468	28.8366	19.8046	16.5337	13.2203	17.0037	8.46359	8.38155	6.42959
WBGene00007406	765	0	0	0	0	0	1	1	2	0	1	4	0	0	0	0	1	8	5	0	0	0	0	1	0	0	0	1	0	0	1	0	0	0	0	0.163371	0.178354	0	0.751956	0	0	0.0421332	0.0682612	0	0.0558734
WBGene00007407	448	0	0	0	2	0	1	0	1	1	1	0	0	1	2	1	0	0	1	17	60	1	2	5	2	0	0	1	0	9	1	0	0	0	0.633871	0.209228	0.0609112	0.13755	0.0917166	8.82434	0.553449	0.503624	0.116562	0.963334	0.0954089
WBGene00007410	666	0	0	0	5	0	7	12	15	8	13	36	0	6	6	4	2	4	18	2	12	7	8	3	5	1	2	6	3	10	4	0	0	0	1.06597	1.97039	2.00769	0.370106	1.48069	1.07925	1.86145	0.435566	0.86249	0.720009	0.256716
WBGene00007411	676	2	0	0	0	1	2	1	1	0	0	16	2	30	65	13	0	6	29	0	9	0	3	5	3	1	0	3	3	8	3	0.843571	0	0	0.21004	0.18488	0.645875	2.50684	2.12739	0.683542	0.366783	0.429123	0.46349	0.567487	0.189689
WBGene00007414	3704	1	0	0	0	27	141	160	157	68	223	964	59	519	863	210	37	273	815	51	427	51	341	792	377	162	22	53	71	507	74	0.0769782	0	0	1.035	4.43703	8.74491	6.86683	12.4798	6.62562	8.74681	11.5823	2.05834	6.56371	0.85394
WBGene00007418	1070	0	0	0	11	0	4	5	10	4	6	14	0	5	9	0	2	7	15	1	5	1	4	13	10	5	1	3	3	3	6	0	0	0	1.45968	0.671616	0.51006	0.201569	0.921623	0.287897	0.386208	0.843452	0.341625	0.134447	0.239681
WBGene00007423	697	0	0	0	0	0	1	0	1	1	2	5	0	9	30	6	1	14	35	8	50	4	18	11	5	4	4	17	17	4	6	0	0	0	0	0.134482	0.274057	0.994626	2.94756	4.27233	2.6087	0.924876	2.84699	0.275194	0.367947
WBGene00007427	722	0	0	0	0	0	0	0	0	0	0	1	0	0	0	0	0	1	1	0	4	6	28	62	33	15	2	4	11	139	2	0	0	0	0	0	0.0377953	0	0.11382	0.284441	3.89203	4.91068	1.22955	9.23188	0.118402
WBGene00007430	956	0	0	0	7	4	7	10	12	6	11	56	32	230	372	87	21	106	299	44	241	21	99	404	220	77	22	53	65	256	96	0	0	0	1.63374	1.1439	1.91246	11.6187	18.3096	15.3058	10.3743	23.6345	7.64725	12.8409	4.2922
WBGene00007431	1584	0	0	0	0	14	13	23	27	17	59	242	14	184	326	55	20	124	242	44	397	43	161	131	90	36	52	113	109	189	98	0	0	0	1.25494	1.57802	5.18545	5.63123	10.0129	14.294	10.6441	5.22955	9.03297	5.72162	2.64446
WBGene00007432	903	0	0	0	0	0	0	1	1	0	0	3	0	1	3	0	1	3	2	0	5	0	0	2	0	0	0	0	0	1	0	0	0	0	0	0.0692021	0.0906586	0.0682421	0.273017	0.284284	0	0.0713885	0	0.0531037	0
WBGene00007439	348	0	0	0	0	0	3	4	0	1	0	0	0	7	6	0	0	0	3	1	2	0	0	266	129	57	1	2	0	3	6	0	0	0	0	0.71827	0	0.575499	0.354216	0.4426	0	41.8644	0.450171	0.413385	0.736951
WBGene00007441	171	0	0	0	0	0	0	0	0	0	0	0	0	0	0	0	0	0	1	0	0	0	1	0	0	0	0	0	0	0	1	0	0	0	0	0	0	0	0.240287	0	0.483324	0	0	0	0.24996
WBGene00007442	285	0	0	0	0	0	0	0	1	0	0	0	0	0	1	0	0	0	3	0	0	0	0	0	0	0	0	0	0	0	0	0	0	0	0	0.109631	0	0.0540549	0.432516	0	0	0	0	0	0
WBGene00007445	1477	594	565	120	841	10	420	496	468	220	67	292	11	67	111	32	3	27	68	24	214	46	240	195	85	41	173	480	684	338	2411	114.669	108.562	2.20723	81.8084	33.9313	6.63268	2.30511	2.72629	8.27306	16.0037	7.00504	47.2701	10.9736	69.7724
WBGene00007450	695	0	0	0	0	1	2	2	2	2	7	12	10	108	165	37	15	62	171	15	138	6	49	306	175	64	3	22	23	223	43	0	0	0	0.204298	0.359652	0.746009	7.09325	14.662	11.3025	6.54053	25.2754	3.60655	15.3862	2.64454
WBGene00007451	591	0	0	0	0	1	1	0	0	0	0	0	0	0	0	0	0	1	0	0	1	0	0	3	0	0	0	0	0	0	0	0	0	0	0.240249	0.0528676	0	0	0.0695246	0.0868724	0	0.163614	0	0	0
WBGene00007452	1059	0	0	0	0	0	0	2	0	0	2	5	6	44	98	23	16	75	143	9	59	13	43	78	33	28	2	12	9	80	15	0	0	0	0	0.059008	0.180375	2.4876	9.07916	3.29672	4.37046	4.23063	1.13414	3.62248	0.605427
WBGene00007453	1083	0	0	0	1	0	1	1	3	2	6	20	6	52	103	13	8	37	75	12	141	5	76	106	51	12	18	42	49	107	32	0	0	0	0.131105	0.201951	0.655119	2.47515	4.5528	7.25325	6.18146	5.02973	5.25573	4.7377	1.26296
WBGene00007454	882	1	0	0	1	0	4	0	5	1	1	5	1	6	20	3	2	8	31	7	49	4	29	34	22	10	5	32	29	28	6	0.323273	0	0	0.160983	0.354249	0.185634	0.524002	1.91003	3.25978	3.09229	2.41191	3.90761	1.52231	0.29077
WBGene00007456	963	0	0	0	0	0	0	0	0	0	1	3	0	6	12	2	0	3	3	0	1	0	0	1	3	0	2	0	0	1	0	0	0	0	0	0	0.113347	0.319951	0.256006	0.0533142	0	0.133881	0.108452	0.049795	0
WBGene00007457	818	0	0	0	2	0	0	0	1	0	1	1	0	0	0	0	0	3	5	3	25	37	247	1027	566	215	23	104	117	2062	1	0	0	0	0.347157	0.0381965	0.0667194	0	0.401849	1.75741	28.6946	71.2412	15.5766	120.878	0.0522533
WBGene00007458	448	0	0	9	0	1	1	0	0	0	0	0	0	0	0	0	0	1	4	4	57	419	1942	2138	1229	475	1497	3722	4032	78	7626	0	0	0.545772	0.316935	0.0697428	0	0	0.458583	6.99071	435.565	276.417	1078.32	8.34889	727.588
WBGene00007459	408	0	0	0	0	0	1	0	0	0	0	0	0	0	0	0	0	0	0	0	0	0	1	8	2	0	10	26	25	0	48	0	0	0	0	0.0765803	0	0	0	0	0.20257	0.789998	7.80738	0	5.02861
WBGene00007460	1378	0	0	0	0	25	56	58	40	28	121	481	161	930	1598	364	40	354	757	186	1295	85	356	842	459	183	99	214	206	1244	450	0	0	0	2.57596	4.12667	11.9213	34.1317	34.3204	55.1792	26.4499	34.7113	19.6677	43.2896	13.9582
WBGene00007478	471	2	0	0	1	0	2	9	7	1	1	8	0	0	1	1	0	2	0	0	4	1	55	290	130	60	8	25	28	467	0	1.21073	0	0	0.301459	1.2604	0.521431	0.0654168	0.174476	0.436022	9.82657	32.8478	6.76308	47.5454	0
WBGene00007484	3663	0	0	0	1	0	7	4	5	2	19	58	7	86	106	32	5	34	63	0	12	1	0	13	5	7	0	1	1	17	2	0	0	0	0.0387625	0.153537	0.573626	0.971528	1.14417	0.168195	0.0225631	0.219983	0.0285121	0.222548	0.0233378
WBGene00007489	1305	0	2	1	7	0	23	8	25	3	0	16	0	4	1	0	1	3	4	1	35	19	110	305	167	69	12	38	49	881	6	0	0.434938	0.0208179	0.761616	1.4126	0.334568	0.0590255	0.251887	1.41632	8.16985	13.362	3.9615	32.3726	0.19652
WBGene00007495	791	0	0	0	0	14	10	4	6	4	7	43	10	58	125	31	8	62	131	21	120	10	23	54	30	10	12	22	13	31	14	0	0	0	2.51305	0.948008	1.72492	4.36266	10.4411	9.15192	3.44804	3.83034	3.10282	1.87931	0.756516
WBGene00007499	666	133	104	86	158	5	345	353	351	171	34	152	17	144	252	64	2	7	26	10	63	16	62	127	74	25	16	57	51	439	1183	56.9398	44.3167	3.50809	34.7506	57.2351	7.62104	11.0338	2.15933	5.62753	9.67955	10.9376	9.72261	31.6084	75.9237
WBGene00007506	1500	1	1	0	3	3	4	0	2	1	6	33	3	13	21	5	7	48	59	31	164	16	66	133	117	35	24	36	33	355	43	0.190085	0.189198	0	0.567948	0.145809	0.709494	0.431358	3.12277	6.67441	4.51812	6.12406	3.23763	11.3488	1.2253
WBGene00007511	274	0	0	0	0	0	1	1	0	1	0	1	20	180	298	62	9	59	156	4	45	4	14	108	46	22	1	8	7	60	27	0	0	0	0	0.342096	0.0995921	31.486	33.591	9.18153	5.42946	20.7037	3.04933	10.5006	4.21192
WBGene00007515	679	21	14	1	20	0	18	18	12	6	5	18	4	25	36	8	3	13	30	7	50	6	18	92	57	23	7	18	17	201	56	8.81836	5.85149	0.0400108	4.18224	2.48486	0.924344	1.65628	2.78365	4.30997	2.9213	8.16479	3.23009	14.1951	3.52521
WBGene00007521	1221	0	0	0	0	0	1	2	0	0	2	5	0	3	7	2	1	11	23	3	18	15	36	660	414	149	123	313	288	410	175	0	0	0	0	0.0767684	0.156444	0.151407	1.17782	0.883025	3.45215	32.2847	30.9641	16.102	6.12617
WBGene00007526	400	0	0	0	0	1	8	9	5	3	2	11	0	16	13	11	6	6	43	3	7	1	4	10	4	1	1	1	1	9	0	0	0	0	0.354968	1.9528	0.886867	1.54057	5.64974	1.28354	1.03311	1.2087	0.391649	1.07893	0
WBGene00007532	576	85	92	10	197	4	218	226	251	96	89	477	13	147	200	49	10	36	131	12	97	7	47	55	31	19	6	35	58	38	211	42.076	45.3287	0.471655	49.5476	42.9073	26.8145	10.9391	12.6263	9.71569	7.74829	5.87561	8.97528	3.16354	15.6577
WBGene00007538	279	0	0	0	0	0	1	0	0	0	0	1	0	2	1	0	0	0	1	0	5	18	69	1364	735	309	11	20	29	530	0	0	0	0	0	0.111988	0.0978073	0.165652	0.147273	0.9201	25.7721	278.188	11.2301	91.0928	0
WBGene00007540	642	0	0	0	0	0	0	0	0	0	1	3	0	3	5	1	0	1	5	0	6	0	3	2	5	1	0	0	1	3	0	0	0	0	0	0	0.17002	0.215967	0.38401	0.479828	0.386208	0.401644	0.0813393	0.224078	0
WBGene00007541	298	0	0	0	0	13	4	5	1	2	3	33	7	98	106	37	59	460	889	43	335	2	15	93	47	21	19	54	50	14	4	0	0	0	6.19407	1.25818	3.29656	12.8208	194.139	65.1246	4.71484	17.4139	21.5538	2.25281	0.573734
WBGene00007542	399	0	0	0	0	0	2	1	4	2	5	7	9	36	80	12	0	1	0	2	2	0	0	3	2	1	0	0	0	2	1	0	0	0	0	0.704769	0.820699	5.28966	0.10298	0.514703	0	0.484691	0	0.240364	0.107126
WBGene00007543	276	0	0	0	0	0	1	0	0	0	1	5	3	27	45	18	44	235	546	58	360	3	16	26	9	4	19	56	62	15	7	0	0	0	0	0.113206	0.593222	5.19104	122.82	77.7565	5.68957	4.55451	25.9207	2.60612	1.08407
WBGene00007558	684	3	0	0	0	2	38	38	37	19	19	108	23	116	192	39	24	113	216	19	159	17	109	83	54	18	11	44	54	113	51	1.25056	0	0	0.415167	6.02969	5.06667	8.33347	21.2053	13.3608	15.2247	7.30402	8.32158	7.922	3.18699
WBGene00007572	390	0	0	0	0	0	0	1	0	0	0	1	0	0	0	0	0	0	2	0	2	1	10	36	25	5	0	3	8	88	0	0	0	0	0	0.0801148	0.0699698	0	0.210713	0.26329	2.33111	5.45463	1.47287	10.8201	0
WBGene00007577	2571	55	81	42	107	7	396	345	372	191	362	1668	90	578	961	217	32	226	593	84	703	95	457	553	306	109	226	678	759	1016	1496	6.09957	8.9411	0.443807	6.29581	15.8472	21.5461	11.0614	13.6005	15.716	17.7448	12.1355	33.7773	18.9498	24.8712
WBGene00007602	2102	267	256	102	566	23	1114	1115	1126	593	651	3247	81	550	839	202	29	116	465	60	455	37	236	352	168	62	60	207	334	485	1431	36.2174	34.5633	1.3183	39.7861	58.6843	50.604	12.2542	11.924	12.5789	10.7341	8.92435	14.9306	11.0642	29.0987
WBGene00007604	1458	0	0	0	0	10	27	21	25	12	27	203	116	1059	1533	372	24	146	343	20	185	8	60	211	117	54	2	7	13	171	60	0	0	0	0.973848	1.82154	4.30473	32.5442	14.4573	7.21881	3.85466	8.44485	0.787953	5.62407	1.75898
WBGene00007611	1041	0	0	0	0	0	1	0	0	0	0	2	0	0	1	0	0	1	10	1	27	16	63	262	150	66	8	18	18	413	1	0	0	0	0	0.0300142	0.052427	0.0147989	0.434178	1.38095	6.27207	14.8001	2.20718	19.0244	0.0410597
WBGene00007615	1658	134	141	35	171	2	124	143	145	97	87	409	39	256	422	108	28	182	411	103	739	96	414	158	96	36	150	410	426	464	833	23.044	24.1348	0.573496	14.8153	9.59203	8.16343	7.66566	15.3898	26.0734	25.4226	5.63767	31.0547	13.4198	21.4747
WBGene00007618	563	0	0	0	0	0	0	0	0	0	2	0	0	2	1	0	0	2	1	0	3	2	7	52	38	10	1	2	4	128	0	0	0	0	0	0	0.0969387	0.0820905	0.218947	0.273579	1.3212	5.72503	0.64927	10.9022	0
WBGene00007619	288	1	0	0	1	1	7	7	5	4	2	8	3	17	33	9	2	13	24	0	17	1	8	13	12	2	3	4	1	13	16	0.990025	0	0	0.986021	2.49524	0.947508	3.31649	5.56414	3.03058	2.58276	3.02174	1.45055	2.16453	2.37462
WBGene00007629	839	0	1	0	1	2	13	3	12	5	6	38	0	18	14	4	1	14	18	1	7	0	3	109	74	26	2	0	0	117	0	0	0.338257	0	0.507701	1.22894	1.43109	0.661029	1.61614	0.48955	0.295525	8.02917	0.124481	6.68708	0
WBGene00007633	665	0	0	0	1	0	0	1	1	0	0	0	0	0	0	0	0	0	2	0	14	16	96	826	410	175	19	30	65	911	2	0	0	0	0.213514	0.0939692	0	0	0.123576	1.08088	13.9197	68.3898	8.95197	65.6915	0.128551
WBGene00007634	440	0	0	0	2	2	11	18	9	7	2	9	0	6	20	3	2	5	23	0	12	1	16	21	9	5	5	8	7	0	5	0	0	0	1.29079	3.19549	0.682206	1.01537	2.80153	1.40023	3.19324	2.5639	2.37363	0	0.485718
WBGene00007638	1257	0	0	0	0	0	0	0	0	0	0	0	2	8	25	3	0	0	0	0	0	0	0	0	0	0	0	0	0	0	0	0	0	0	0	0	0	0.465724	0	0	0	0	0	0	0
WBGene00007639	472	1	1	0	0	0	2	1	0	0	0	1	0	3	3	0	0	3	10	0	7	8	34	339	169	54	9	16	22	494	1	0.604083	0.601265	0	0	0.19859	0.057814	0.195835	1.13169	0.761422	7.35431	38.3778	5.19986	50.1877	0.0905576
WBGene00007640	1900	193	226	96	438	2	738	738	784	360	353	1763	22	112	147	29	6	38	94	29	228	19	139	257	130	52	50	137	180	834	1148	28.9629	33.7569	1.37266	32.8812	43.0849	30.3905	2.51355	2.98436	6.94463	6.87287	7.44727	10.0867	21.0487	25.8259
WBGene00007641	1278	1	0	0	3	1	52	40	35	20	46	210	0	1	0	1	0	0	2	0	7	17	78	206	119	34	9	38	26	526	1	0.223104	0	0	0.444404	3.59388	5.46619	0.024109	0.0643021	0.281214	6.14366	9.05419	2.98282	19.7364	0.0334454
WBGene00007642	863	38	138	0	441	0	400	433	425	215	138	542	3	5	15	0	0	1	2	0	0	0	0	3	4	4	0	1	7	0	67	12.5548	45.3813	0	72.5565	53.3297	21.5017	0.410579	0.142836	0	0	0.410836	0.484077	0	3.31842
WBGene00007644	484	12	13	5	3	1	12	11	10	2	1	5	0	14	7	3	1	4	5	12	78	13	79	77	29	9	37	89	101	100	245	7.06927	7.62265	0.280654	1.17345	2.25943	0.338284	0.763917	0.848947	9.54699	15.71	7.65841	24.4915	9.90757	21.6365
WBGene00007648	843	0	0	0	0	0	0	0	1	1	0	0	0	0	0	0	0	1	6	0	1	10	52	176	87	32	0	2	4	203	2	0	0	0	0	0.0741275	0	0	0.34119	0.0609034	6.07853	11.2793	0.371671	11.5473	0.101407
WBGene00007649	923	0	0	3	1	0	0	0	0	1	0	2	0	0	0	0	2	2	1	1	3	26	96	86	56	18	108	361	388	4	605	0	0	0.0883011	0.153832	0.0338513	0.0591294	0	0.222584	0.222499	10.9243	5.58733	48.4858	0.207812	28.0169
WBGene00007658	1206	0	0	0	0	0	2	0	1	0	1	2	1	1	1	0	1	2	7	0	1	1	7	495	261	106	3	10	11	10	11	0	0	0	0	0.0777233	0.0678812	0.0383225	0.340705	0.0425718	0.548248	23.0381	1.0392	0.397617	0.389863
WBGene00007659	1102	0	0	0	0	0	0	1	1	0	2	13	0	0	3	1	2	2	11	0	1	0	3	440	239	100	0	1	0	6	0	0	0	0	0	0.0567055	0.371437	0.0559189	0.559288	0.0465895	0.224996	22.7846	0.0473864	0.261085	0
WBGene00007660	1349	0	0	0	0	1	2	1	3	2	6	24	0	21	25	1	19	148	332	30	268	13	108	2381	1303	534	16	61	44	205	16	0	0	0	0.105254	0.185291	0.606855	0.536743	15.199	11.3416	7.41324	100.781	4.68391	7.28709	0.506961
WBGene00007662	1199	0	0	0	0	0	2	1	2	0	1	5	0	0	0	0	0	4	10	0	0	0	0	264	147	57	1	0	3	2	3	0	0	0	0	0.130295	0.136555	0	0.479772	0	0	12.5809	0.174211	0.0799877	0.106947
WBGene00007667	1098	1	0	1	10	4	33	39	25	21	38	173	11	65	106	21	6	16	45	2	22	0	10	39	21	3	7	9	9	24	42	0.259679	0	0.0247425	1.8104	3.35782	5.24391	2.84822	2.50725	1.12222	0.752718	1.84937	1.18898	1.04814	1.63498
WBGene00007673	372	0	1	0	0	0	0	0	0	0	0	1	0	0	0	0	0	1	0	0	0	1	0	2	6	0	1	2	1	6	1	0	0.762896	0	0	0	0.0733555	0	0.110454	0	0.222173	0.69316	0.561503	0.773429	0.114901
WBGene00007674	542	0	0	0	0	0	1	0	1	0	0	0	0	1	0	1	0	4	5	0	2	1	4	15	6	3	0	2	1	1	1	0	0	0	0	0.115294	0	0.0568474	0.68229	0.189452	0.76244	1.42724	0.28904	0.0884735	0.0788619
WBGene00007677	2057	0	1	0	4	0	3	3	1	3	0	10	0	16	39	9	3	41	62	15	131	11	48	101	56	24	31	77	87	71	49	0	0.137967	0	0.276105	0.151895	0.13266	0.47932	2.11737	3.64408	2.37057	2.83616	4.95035	1.65515	1.01819
WBGene00007678	1106	0	0	0	0	0	0	0	1	0	0	0	0	0	0	0	0	1	5	0	0	0	0	3	0	1	0	0	0	0	0	0	0	0	0	0.0282502	0	0	0.222906	0	0	0.116571	0	0	0
WBGene00007682	365	0	0	0	0	0	5	5	2	1	2	5	4	46	58	13	1	5	15	1	5	0	3	205	116	38	1	2	2	51	55	0	0	0	0	1.11283	0.523336	5.10708	2.36403	0.843972	0.679302	31.7021	0.71534	6.70023	6.44075
WBGene00007716	1076	0	0	0	0	0	1	0	2	0	3	14	8	19	36	10	4	19	37	8	78	13	50	24	20	4	10	20	21	47	26	0	0	0	0	0.0871136	0.431134	1.04518	2.29121	4.10351	4.83908	1.43786	2.4751	2.09458	1.03283
WBGene00007720	803	11	11	9	41	16	150	135	152	73	132	659	47	314	604	133	29	204	430	63	586	62	256	220	111	41	133	375	388	461	761	3.90585	3.88763	0.30449	10.0788	19.8441	26.8804	21.0653	33.9253	41.4953	32.73	14.9318	58.2677	27.5295	40.5075
WBGene00007727	1136	0	0	0	0	0	2	0	0	0	0	0	0	0	0	0	0	1	2	0	0	0	1	300	169	64	0	1	1	483	0	0	0	0	0	0.0550084	0	0	0.10851	0	0.0727539	15.1229	0.0919363	20.3883	0
WBGene00007728	600	0	0	0	0	1	2	1	4	0	1	2	18	141	245	46	6	49	70	9	106	3	25	88	42	23	4	14	10	48	9	0	0	0	0.236645	0.364522	0.136441	11.5542	8.56022	9.84047	3.85693	8.21914	2.43693	3.83621	0.641148
WBGene00007734	1209	0	0	0	0	0	5	4	3	1	4	38	1	11	21	3	0	1	5	5	28	24	114	182	134	42	15	22	22	341	3	0	0	0	0	0.335965	0.947978	0.458729	0.203916	1.40138	9.43382	9.54427	2.54836	13.5251	0.106062
WBGene00007747	438	0	0	0	0	0	0	1	0	1	0	1	0	2	0	0	0	0	2	0	0	0	0	12	5	1	0	0	0	22	0	0	0	0	0	0.14267	0.0623019	0.0703454	0.187621	0	0	1.3246	0	2.40858	0
WBGene00007748	1484	0	0	0	0	3	3	3	9	3	6	55	17	257	343	87	21	128	308	74	491	40	199	410	267	98	46	135	120	271	89	0	0	0	0.287036	0.37898	1.12169	7.30834	12.6534	19.5472	13.3106	16.8327	10.5918	8.75685	2.56344
WBGene00007749	1795	0	0	0	0	2	10	15	13	11	23	133	20	184	254	59	22	94	187	39	300	36	183	93	51	21	34	102	106	133	73	0	0	0	0.158203	0.852921	2.37157	4.43717	6.93592	9.69627	10.0836	2.96282	7.04022	3.55304	1.7383
WBGene00007762	1401	610	509	51	924	6	302	296	310	149	49	213	19	99	147	44	8	41	129	64	496	68	441	216	118	48	184	540	771	645	2196	124.145	103.107	0.98896	94.2526	23.573	5.10315	3.39782	5.22045	20.522	30.0272	8.78843	55.7235	22.0767	66.9979
WBGene00007765	505	2	0	0	0	1	0	2	2	0	3	6	12	110	129	45	1	4	17	3	20	1	2	3787	1916	775	46	123	104	2153	1003	1.12922	0	0	0.281162	0.247483	0.486325	9.02985	1.79002	2.33833	0.490981	413.462	28.2297	204.44	84.8939
WBGene00007769	1161	12	33	0	48	0	50	30	37	18	3	13	0	1	1	0	0	1	1	0	1	0	0	0	2	0	0	2	4	7	12	2.94705	8.06659	0	5.87027	3.63311	0.376065	0.0265386	0.0707822	0.0442219	0	0.0555244	0.26987	0.28912	0.44179
WBGene00007770	531	0	0	0	0	0	0	0	0	0	0	0	0	0	0	0	0	0	0	0	0	0	0	0	0	0	0	0	0	0	0	0	0	0	0	0	0	0	0	0	0	0	0	0	0
WBGene00007773	1998	55	54	29	39	2	85	82	88	37	13	80	1	4	15	6	1	1	6	3	14	5	22	25	9	6	117	336	322	6	651	7.84884	7.6702	0.39432	2.91365	4.5663	1.27017	0.200474	0.164521	0.436841	1.11687	0.645284	20.2554	0.144002	13.9268
WBGene00007788	3833	99	93	51	102	2	130	141	146	75	40	164	5	43	71	11	4	18	52	16	152	29	132	75	39	19	46	171	208	294	1039	7.36436	6.88577	0.361475	3.85251	4.01055	1.45233	0.522498	0.793266	2.2503	3.47154	1.1184	5.79009	3.67808	11.5863
WBGene00007789	3771	48	51	12	104	2	127	131	123	67	35	168	2	27	47	12	2	37	62	17	152	16	101	64	35	14	64	145	186	331	735	3.6293	3.83815	0.0864513	3.99115	3.71192	1.46898	0.359506	1.1005	2.30091	2.56427	0.965846	5.46986	4.20905	8.33101
WBGene00007794	1092	0	0	0	1	0	2	0	0	0	0	1	0	0	0	0	1	1	5	3	18	62	296	1003	571	226	70	196	191	1214	0	0	0	0	0.130025	0.0572248	0.0249892	0	0.263391	0.987339	27.0954	53.1295	21.8539	53.31	0
WBGene00007796	378	0	2	0	2	0	0	0	3	1	0	4	0	5	6	1	0	2	3	0	3	0	4	7	7	3	0	4	1	3	5	0	1.50157	0	0.751254	0.330632	0.288764	0.489068	0.543506	0.407473	0.874587	1.44958	0.690738	0.380576	0.565386
WBGene00007797	880	254	158	21	205	4	102	98	130	66	17	74	4	31	52	5	2	22	51	24	144	46	226	227	128	56	224	526	675	500	1468	82.298	50.9545	0.648311	33.7219	14.0601	2.82185	1.61059	3.50191	9.80158	25.5459	15.0538	84.5605	27.2458	71.3034
WBGene00007804	444	0	0	0	0	0	1	0	0	0	0	7	0	11	18	5	10	64	184	17	114	0	3	6	1	0	0	3	4	1	0	0	0	0	0	0.0703711	0.43022	1.17971	23.8761	15.1481	0.558435	0.508161	0.823285	0.108001	0
WBGene00007806	619	0	0	0	0	31	62	60	68	31	14	52	1	4	0	0	109	632	1706	16	105	17	114	9	5	3	2	0	5	5	9	0	0	0	7.11082	11.1552	2.90957	0.12444	162.431	10.0361	17.491	0.885206	0.590531	0.387339	0.621468
WBGene00007807	1720	0	1	0	0	34	115	123	147	48	304	1407	167	1361	2073	475	108	728	1697	382	3006	335	1380	1313	804	293	306	727	709	1388	861	0	0.164998	0	2.80672	7.86569	27.1454	36.5078	60.5108	101.131	82.4082	45.1622	52.8878	38.6966	21.3964
WBGene00007809	1173	0	1	0	0	4	2	1	4	2	3	17	8	53	81	14	5	27	49	1	22	1	4	25	23	3	0	3	2	14	5	0	0.241941	0	0.484184	0.23973	0.465272	2.04883	2.83735	1.0067	0.352295	1.40139	0.222591	0.572325	0.182196
WBGene00007816	1183	0	2	0	0	2	9	8	6	2	1	17	5	51	68	22	2	18	42	2	17	3	3	21	10	7	2	3	4	24	2	0	0.479793	0	0.240046	0.660286	0.415206	1.90129	2.15344	0.82459	0.419181	1.03534	0.397277	0.972834	0.0722623
WBGene00007818	213	0	0	0	0	0	1	3	0	0	0	0	37	336	552	104	9	43	156	4	24	2	10	86	48	18	2	13	17	40	7	0	0	0	0	0.586756	0	74.4245	40.1245	6.74913	4.65625	23.0012	7.84523	9.00519	1.40471
WBGene00007827	538	0	0	0	0	6	17	7	12	5	6	22	41	344	549	109	22	107	271	3	36	3	20	114	55	16	3	5	5	103	19	0	0	0	1.5835	2.38111	1.42021	29.8663	30.5495	3.72179	3.5333	11.0835	1.26182	9.18052	1.50952
WBGene00007831	852	0	0	0	0	0	1	0	1	0	0	1	0	2	5	0	1	3	3	0	0	0	0	0	0	0	0	0	0	0	0	0	0	0	0	0.0733445	0.0320284	0.126572	0.337586	0	0	0	0	0	0
WBGene00007832	849	0	0	0	0	0	0	2	1	1	0	3	2	8	18	1	0	2	0	0	0	0	1	6	6	3	0	0	0	4	2	0	0	0	0	0.147207	0.0964248	0.526224	0.096794	0	0.097348	0.569469	0	0.225925	0.100691
WBGene00007834	993	0	0	0	0	0	1	0	0	0	0	0	0	1	4	0	1	2	1	0	3	0	0	1	0	0	0	2	0	0	0	0	0	0	0	0.031465	0	0.0775713	0.165515	0.155111	0	0.0324591	0.105176	0	0
WBGene00007837	1233	2	4	0	6	9	70	71	63	42	75	332	24	238	391	86	9	95	218	15	168	11	43	65	33	12	14	52	50	119	43	0.462493	0.920672	0	1.72734	6.23375	9.00755	9.2334	10.7305	7.62004	3.61964	2.87552	4.91281	4.62803	1.49064
WBGene00007838	1056	1	4	1	26	1	39	24	24	27	14	104	1	8	26	2	1	6	25	4	24	1	6	6	6	0	1	6	8	3	17	0.270007	1.07499	0.0257266	3.63035	3.37301	3.04925	0.539781	1.24512	1.36133	0.547859	0.366272	0.741759	0.136229	0.6881
WBGene00007840	2800	0	0	0	1	4	8	9	14	5	8	38	24	154	219	61	15	78	196	31	258	12	93	103	56	24	19	35	53	89	43	0	0	0	0.253548	0.401718	0.448307	2.51992	4.24098	5.29919	3.09932	2.10659	1.99554	1.52421	0.656413
WBGene00007841	470	0	0	0	1	3	14	15	14	4	1	27	50	352	547	126	56	288	678	49	321	52	236	316	163	73	27	81	79	216	49	0	0	0	1.2084	3.12448	1.62568	35.2363	89.3468	40.4179	50.6442	37.8554	20.7768	22.0378	4.4562
WBGene00007844	1238	0	0	0	2	0	3	0	2	1	3	13	4	19	26	4	1	3	18	1	12	1	6	13	5	8	1	4	2	5	2	0	0	0	0.229381	0.151429	0.352675	0.659531	0.730177	0.539128	0.467318	0.676922	0.295266	0.19367	0.069052
WBGene00007845	552	0	0	0	0	0	0	0	0	0	0	5	0	1	5	2	1	4	4	0	3	0	1	3	1	2	0	0	0	3	0	0	0	0	0	0	0.247176	0.22327	0.66993	0.27903	0.149725	0.350347	0	0.260612	0
WBGene00007855	326	207	260	11	645	34	792	748	748	365	72	391	18	154	218	42	29	161	453	24	226	19	125	372	182	92	36	92	127	451	358	181.047	226.341	0.916688	295.734	254.271	38.756	20.4149	81.0437	39.3724	36.5073	63.8706	40.8468	66.3394	46.9388
WBGene00007858	440	0	3	0	4	1	15	10	11	4	7	41	2	14	15	4	1	9	14	3	14	1	2	128	68	26	4	2	11	107	3	0	1.93498	0	1.61349	2.84043	2.9769	1.22545	2.24122	1.98365	0.563512	16.2625	2.01758	11.6612	0.291431
WBGene00007861	882	0	0	0	1	1	2	2	0	1	3	14	3	12	14	3	1	4	13	0	3	0	0	6	5	5	1	0	0	7	1	0	0	0	0.321966	0.177124	0.525964	0.558935	0.838552	0.174631	0	0.584706	0.0592061	0.380576	0.0484616
WBGene00007863	1253	0	1	1	10	0	23	16	18	14	32	126	0	9	6	3	0	4	6	1	10	22	82	473	283	105	13	29	39	577	4	0	0.226494	0.0216818	1.13318	1.77045	3.44097	0.22131	0.327925	0.450724	6.85989	22.1482	3.37574	22.0819	0.136451
WBGene00007864	1561	0	0	0	0	0	1	1	1	1	2	13	4	22	46	5	1	3	12	0	4	0	1	136	67	36	2	1	1	1	0	0	0	0	0	0.0800634	0.262219	0.75992	0.421156	0.131561	0.0529458	4.93493	0.133811	0.0307192	0
WBGene00007865	999	0	0	0	0	0	0	0	1	1	0	0	1	4	12	2	0	0	3	0	0	0	0	12	9	0	0	0	1	0	0	0	0	0	0	0.0625521	0	0.293	0.123391	0	0	0.677548	0.0522721	0	0
WBGene00007866	1208	1	2	0	1	2	1	3	4	3	0	9	6	28	85	21	0	20	25	5	25	0	6	51	32	17	1	5	5	20	12	0.236032	0.469863	0	0.352617	0.284514	0.203306	1.78542	1.53063	1.27504	0.410506	2.66821	0.475512	0.793918	0.424601
WBGene00007867	1155	0	0	0	0	84	46	54	73	35	68	296	44	359	568	137	4	38	111	25	166	8	43	7579	3980	1696	11	27	40	1055	78	0	0	0	10.3263	5.62676	8.59993	14.7788	5.44296	8.49026	3.64941	369.9	3.52653	43.8009	2.88655
WBGene00007872	1110	0	0	0	0	0	0	0	0	0	0	0	2	0	2	0	0	0	1	0	11	1	0	37	18	6	0	0	0	2	0	0	0	0	0	0	0	0.0555159	0.0370172	0.508791	0.0744581	1.7713	0	0.0864011	0
WBGene00007873	1100	0	0	0	0	0	0	0	0	0	0	0	1	1	3	0	0	0	1	1	11	0	2	29	23	7	0	0	0	0	0	0	0	0	0	0	0	0.0700257	0.0373537	0.56009	0.15027	1.7288	0	0	0
WBGene00007875	1135	0	0	0	0	8	4	6	6	4	33	147	53	543	908	191	10	100	240	86	553	7	31	2361	1389	570	7	27	35	312	100	0	0	0	1.00079	0.550568	4.32765	23.0067	12.6706	28.9051	2.76708	122.68	3.1746	13.1817	3.76592
WBGene00007876	1065	0	0	0	0	0	1	1	0	0	0	0	0	13	22	3	2	7	10	2	4	0	1	5	2	1	0	0	0	1	0	0	0	0	0	0.0586756	0	0.549685	0.733044	0.289248	0.0776042	0.242118	0	0.0450259	0
WBGene00007890	820	0	0	0	0	3	0	4	7	1	7	38	25	256	362	89	9	86	179	12	160	7	15	196	106	56	93	178	132	82	226	0	0	0	0.519465	0.45724	1.49752	13.7524	13.7298	10.7692	2.2174	14.072	25.6641	4.79526	11.7804
WBGene00007892	482	46	34	10	32	3	25	33	26	16	7	22	32	191	288	61	9	70	184	16	124	7	74	205	123	44	23	62	93	117	188	27.2113	20.0189	0.563637	10.3103	6.48231	1.64182	18.2822	22.42	14.9125	13.8891	24.8761	19.2845	11.64	16.6716
WBGene00007894	921	0	0	0	0	1	11	3	11	6	10	47	1	8	5	2	4	39	85	30	281	6	33	83	50	17	6	29	29	40	8	0	0	0	0.154166	1.05167	1.68885	0.267633	5.71053	17.3369	3.49977	5.2495	3.62874	2.08263	0.371276
WBGene00007896	1641	0	0	0	0	0	0	4	1	0	4	10	2	11	13	3	1	13	19	0	3	0	1	2	1	0	3	0	0	3	0	0	0	0	0	0.0952004	0.232806	0.272251	0.826288	0.0938603	0.0503647	0.0589249	0.0954659	0.0876648	0
WBGene00007897	1020	0	0	0	0	0	0	2	1	0	0	0	0	0	0	0	0	5	1	0	2	0	2	7	4	0	1	3	0	13	1	0	0	0	0	0.0918963	0	0	0.2417	0.10067	0.162056	0.347599	0.204784	0.611161	0.0419051
WBGene00007898	2065	5	2	0	2	0	11	4	10	5	12	53	12	125	216	63	58	390	907	151	1306	58	260	604	354	126	73	166	185	341	107	0.69038	0.274864	0	0.137518	0.453919	0.858952	3.10351	26.9616	36.225	12.7275	16.9198	10.7221	7.91857	2.21478
WBGene00007905	1449	0	0	0	0	0	0	0	1	0	0	0	0	0	0	0	0	2	8	0	2	0	4	1702	1014	399	0	2	2	2920	3	0	0	0	0	0.021563	0	0	0.283568	0.0708649	0.228153	69.2908	0.144154	96.6333	0.0884952
WBGene00007910	1134	1	0	0	0	0	3	1	0	1	0	7	7	27	35	6	0	5	12	1	13	2	4	2	2	2	0	6	3	3	1	0.251435	0	0	0	0.137763	0.168446	1.01889	0.615973	0.633847	0.437293	0.170539	0.414443	0.126859	0.0376924
WBGene00007919	1473	0	0	0	0	23	21	35	28	18	65	246	33	191	308	71	18	124	266	17	112	7	33	413	239	108	34	73	81	241	51	0	0	0	2.21704	2.16359	5.76147	6.30659	11.3811	4.49631	2.24436	16.6302	6.66485	7.84561	1.47991
WBGene00007928	459	1	1	0	2	1	3	1	6	3	3	12	2	34	48	9	1	29	45	1	25	5	18	115	55	26	14	25	24	41	47	0.621192	0.618295	0	0.92802	0.884928	0.891772	3.12141	6.7139	2.90824	4.14143	13.7635	7.16743	4.28335	4.37675
WBGene00007931	1031	1	0	0	0	2	6	8	10	4	21	106	31	228	407	63	28	119	281	19	133	17	75	153	78	25	19	50	42	118	100	0.276554	0	0	0.275436	0.848548	3.3614	10.893	17.0573	7.56928	7.37503	8.00327	5.62211	5.48827	4.1458
WBGene00007932	694	0	0	0	0	7	38	48	20	19	33	165	18	152	289	54	12	90	193	19	127	18	69	529	329	124	12	38	55	154	71	0	0	0	1.43215	5.62766	7.7854	11.3878	17.4658	10.801	10.3608	45.6077	7.90069	10.6408	4.37286
WBGene00007937	424	0	0	0	0	0	3	4	3	4	1	12	9	23	53	13	3	21	30	7	36	9	23	56	17	15	6	15	15	46	10	0	0	0	0	1.03167	0.836667	3.56074	5.23304	5.20681	6.23762	6.68964	4.43376	5.20241	1.00809
WBGene00007939	768	5	8	0	28	3	121	102	108	58	75	393	9	110	164	48	9	63	123	8	123	27	121	116	67	29	25	62	86	156	120	1.8563	2.95622	0	5.73125	15.8258	16.6288	6.63968	10.4328	8.75749	15.927	8.89735	11.7631	9.74038	6.67862
WBGene00007950	830	0	0	0	0	6	24	12	12	16	27	191	27	227	415	92	20	121	266	17	185	13	71	355	221	101	30	91	76	266	81	0	0	0	1.02641	2.40923	7.16727	14.1249	20.1485	12.4952	8.36442	26.2904	12.3943	15.3679	4.17132
WBGene00007958	396	0	0	0	0	4	46	18	24	14	2	27	39	317	599	129	32	133	428	25	225	6	30	1266	673	265	35	95	107	272	100	0	0	0	1.43421	8.04789	1.99838	42.171	61.5298	32.4126	7.5135	179.392	31.2528	32.9372	10.7937
WBGene00007960	204	5	7	0	18	0	8	8	11	1	0	1	0	0	0	1	0	0	4	0	0	0	0	0	0	0	0	0	2	0	5	6.98841	9.73814	0	12.5283	4.2885	0.133766	0.0755179	0.805667	0	0	0	0.511959	0	1.04763
WBGene00007973	672	0	0	0	0	4	1	2	2	2	5	16	19	135	201	44	14	108	199	19	151	15	69	225	121	56	21	53	57	108	48	0	0	0	0.845161	0.325466	0.852757	9.14711	19.6274	12.9882	10.3311	19.2816	10.1798	7.70667	3.05308
WBGene00007975	3776	213	375	202	384	47	2068	1929	2044	1064	1201	5843	142	1155	1837	402	83	557	1263	256	1961	247	1328	1041	573	250	796	2061	2219	1516	4655	16.0837	28.1843	1.45334	16.2067	58.7908	50.9053	14.4265	20.7077	30.1442	34.4733	15.9111	70.198	19.2522	52.6932
WBGene00007978	1322	564	431	184	342	17	606	615	598	322	246	1033	36	276	415	93	17	91	227	56	445	82	445	411	220	71	450	1105	1127	775	4121	121.643	92.5239	3.78123	38.5578	50.6014	26.4006	9.5557	10.4121	19.457	32.9468	17.1156	105.941	28.1114	133.241
WBGene00007989	650	0	0	0	1	0	0	0	0	0	1	9	0	7	16	6	0	0	4	0	2	0	1	8	7	1	0	0	0	6	14	0	0	0	0.218442	0	0.419819	0.687329	0.252856	0.157974	0.127151	0.793401	0	0.44264	0.920622
WBGene00007990	707	0	0	0	0	0	0	0	1	0	1	3	5	33	41	11	3	1	11	0	1	1	1	15	18	4	0	0	1	3	26	0	0	0	0	0.0441934	0.154389	1.96112	0.871762	0.072619	0.2338	1.68682	0.0738611	0.203476	1.57188
WBGene00007992	406	0	0	0	0	0	0	1	0	0	0	1	1	4	5	0	0	0	4	2	5	0	0	44	19	2	0	1	0	13	3	0	0	0	0	0.0769575	0.0672124	0.37945	0.404818	0.8852	0	5.16028	0.12862	1.53543	0.315836
WBGene00007998	1467	0	0	0	0	0	1	0	1	1	0	2	0	0	0	0	1	5	7	3	16	11	51	145	90	27	8	11	11	387	1	0	0	0	0	0.0638952	0.0372028	0	0.364116	0.664956	3.49298	5.75648	1.06789	12.6501	0.0291365
WBGene00008001	952	1	0	0	0	0	1	0	0	0	0	0	0	0	0	0	0	2	2	2	9	18	114	454	245	109	5	28	49	1124	0	0.299503	0	0	0	0.0328201	0	0	0.172643	0.593233	11.4597	27.3565	4.49793	56.6163	0
WBGene00008002	321	0	0	0	0	7	17	13	21	7	4	17	8	51	92	23	8	30	85	7	49	2	12	101	44	14	1	6	8	29	9	0	0	0	3.09629	5.64547	1.78521	8.35073	15.7444	8.95679	3.60461	15.9653	2.44018	4.33217	1.19841
WBGene00008003	1637	47	44	0	84	6	17	19	22	5	22	88	11	62	82	26	2	2	20	7	18	7	39	60	30	14	6	15	47	165	144	8.1863	7.62803	0	7.80625	1.20246	1.83366	1.70337	0.602405	0.784081	2.32244	2.04772	2.16918	4.83334	3.75994
WBGene00008005	1836	458	431	114	349	6	283	241	259	146	25	137	13	47	124	35	10	36	105	65	516	94	476	232	109	40	248	651	794	854	3043	71.1265	66.6213	1.68686	27.4539	15.8096	2.40779	1.8376	3.37933	16.247	25.6588	6.68865	48.1526	22.3048	70.8429
WBGene00008007	943	1	5	0	3	0	8	8	18	4	2	9	0	7	11	0	1	16	40	9	67	17	69	224	88	41	5	18	32	489	21	0.302362	1.50476	0	0.451709	1.25907	0.318314	0.294063	2.48364	4.13782	7.5374	12.0656	3.04569	24.8662	0.951863
WBGene00008010	1660	1	2	0	16	9	58	47	69	24	19	94	3	36	42	8	5	50	110	11	93	9	60	39	14	4	10	14	26	17	15	0.171763	0.341924	0	2.13836	3.72678	1.85757	0.825966	4.08415	3.21658	3.43539	1.10676	1.57289	0.491081	0.386233
WBGene00008012	1038	0	0	0	0	0	0	0	0	0	0	1	0	0	1	0	1	0	6	0	3	0	1	0	1	0	0	0	0	0	0	0	0	0	0	0	0.0262892	0.0148417	0.277094	0.148386	0.0796228	0.0310519	0	0	0
WBGene00008016	1035	25	133	0	231	0	71	71	59	50	11	64	0	1	4	2	0	2	4	0	0	0	0	1	2	0	0	1	0	2	16	6.88713	36.4686	0	31.6899	7.57723	1.97741	0.104193	0.238197	0	0	0.0934259	0.0504539	0.0926621	0.660764
WBGene00008017	1078	0	0	0	2	0	0	0	1	0	1	0	1	0	3	1	1	6	15	1	15	5	10	15	4	1	6	5	9	7	2	0	0	0	0.263427	0.028984	0.0253138	0.0714548	0.838552	0.762028	1.15002	0.597995	0.968828	0.311381	0.0793009
WBGene00008020	705	1	1	0	4	15	18	18	23	18	10	56	17	64	112	27	13	48	152	18	111	9	51	230	119	51	11	30	29	100	79	0.404436	0.402549	0	3.8266	3.41255	2.55464	4.80744	12.4141	9.39442	7.03391	18.2876	5.18495	6.80179	4.78966
WBGene00008036	628	0	0	0	0	0	0	0	0	0	0	0	0	0	0	1	0	0	1	0	0	12	56	2	1	1	3	29	31	0	7	0	0	0	0	0	0	0.0245313	0.0654284	0	8.9492	0.205299	5.23861	0	0.476437
WBGene00008054	352	0	0	0	0	0	0	0	0	0	0	1	0	0	0	0	0	3	1	0	0	0	1	2	0	0	0	0	0	0	0	0	0	0	0	0	0.0775234	0	0.466921	0	0.234797	0.183136	0	0	0
WBGene00008057	1095	0	0	0	0	0	0	0	1	0	0	1	0	4	2	0	1	3	1	0	1	0	0	1	0	1	0	0	0	1	0	0	0	0	0	0.028534	0.0249208	0.0844145	0.187621	0.0468873	0	0.0588711	0	0.0437923	0
WBGene00008058	648	0	0	0	0	0	0	0	0	0	0	0	0	0	0	0	0	0	0	0	0	0	0	0	0	0	0	0	0	0	0	0	0	0	0	0	0	0	0	0	0	0	0	0	0
WBGene00008059	681	0	0	0	0	0	0	0	0	0	0	0	0	0	0	0	0	0	0	0	0	0	0	0	0	0	0	0	0	0	0	0	0	0	0	0	0	0	0	0	0	0	0	0	0
WBGene00008060	1104	0	0	0	0	0	0	0	0	0	0	0	0	0	0	0	0	2	0	0	0	0	0	0	0	0	0	0	0	0	0	0	0	0	0	0	0	0	0.0744367	0	0	0	0	0	0
WBGene00008064	471	0	0	0	0	3	6	4	7	4	2	16	4	23	25	5	1	13	49	0	4	1	1	33	14	4	1	1	0	33	0	0	0	0	0.904376	1.39308	1.04286	1.86438	5.49599	0.436022	0.350949	3.49008	0.22174	3.35974	0
WBGene00008066	942	24	51	0	186	4	115	119	114	64	103	409	5	7	21	2	3	9	17	0	1	0	0	4	1	0	0	0	0	1	16	7.26438	15.3648	0	28.6386	13.6654	14.8318	0.572397	1.26495	0.0545028	0	0.171082	0	0.0509051	0.725999
WBGene00008070	386	15	32	0	134	0	48	43	44	14	65	250	0	5	12	1	0	0	4	0	0	0	0	0	0	0	0	0	0	0	8	11.0801	23.5272	0	49.2908	12.0608	22.2689	0.718398	0.425793	0	0	0	0	0	0.885869
WBGene00008071	834	0	2	0	6	0	5	6	7	4	3	17	0	0	0	0	0	1	1	0	0	0	0	0	0	0	0	0	0	0	2	0	0.680569	0	1.02149	0.824202	0.654394	0	0.0985349	0	0	0	0	0	0.102502
WBGene00008072	1086	0	0	0	0	0	0	0	0	0	0	0	0	1	1	0	0	2	6	1	5	0	2	11	3	1	3	3	4	1	2	0	0	0	0	0	0	0.0283714	0.302682	0.283655	0.152207	0.445192	0.480846	0.0441553	0.0787167
WBGene00008075	225	0	0	0	0	0	1	2	1	0	0	1	10	70	117	25	3	13	33	1	15	1	8	66	32	15	0	1	1	51	7	0	0	0	0	0.555462	0.121281	15.2002	8.94828	3.65096	3.30594	16.1876	0.464176	10.8693	1.32979
WBGene00008100	1727	3	5	4	10	5	37	36	44	22	62	348	62	486	801	195	24	123	259	13	96	8	40	197	98	39	14	35	24	175	154	0.495299	0.821648	0.0629237	1.23324	2.51478	6.47839	13.7732	9.65961	3.24044	2.29712	6.23362	2.20732	4.85912	3.81149
WBGene00008101	2108	0	0	1	2	9	19	26	36	18	64	230	34	266	408	104	19	94	225	54	420	46	204	144	93	40	66	145	130	180	97	0	0	0.0128877	0.740919	1.46738	3.80585	5.93425	6.58828	11.5446	9.80176	4.23541	8.44732	4.09463	1.96683
WBGene00008102	1189	0	2	0	6	4	264	231	245	140	168	884	11	80	113	20	4	19	40	1	19	0	3	31	13	6	1	3	5	3	7	0	0.477371	0	1.19417	23.1248	24.144	2.90233	2.17713	0.86361	0.208533	1.35542	0.395272	0.120991	0.251642
WBGene00008105	843	0	0	0	0	0	1	0	0	1	2	10	0	4	4	3	0	4	3	0	10	1	8	46	27	8	4	1	1	100	17	0	0	0	0	0.0741275	0.388445	0.201023	0.34119	0.609034	0.882368	3.09702	0.371671	5.68833	0.861962
WBGene00008106	342	0	0	0	1	0	0	0	0	0	0	3	0	0	1	0	0	0	0	0	0	5	19	89	49	22	2	9	10	132	0	0	0	0	0.415167	0	0.23937	0.0450458	0	0	5.79989	15.0793	3.20648	18.508	0
WBGene00008109	540	0	1	0	0	2	21	22	17	12	13	42	0	24	24	7	1	9	24	3	23	1	12	11	2	3	2	6	12	5	3	0	0.525551	0	0.525878	4.16597	2.77936	1.56909	2.58709	2.472	1.98968	0.95502	1.93407	0.444006	0.237462
WBGene00008113	715	0	0	0	0	0	0	0	1	0	0	0	0	0	1	0	0	0	1	1	3	0	10	79	27	15	105	244	228	10	303	0	0	0	0	0.043699	0	0.0215464	0.0574672	0.287226	1.15592	5.45463	42.141	0.670666	18.1135
WBGene00008130	1074	2	0	0	0	3	16	5	10	4	10	55	4	17	32	5	1	14	28	3	59	7	46	20	9	4	21	54	59	51	84	0.530963	0	0	0.396612	1.01822	1.65152	0.831963	1.64509	2.96385	4.07855	0.990366	6.51532	2.27708	3.34304
WBGene00008139	950	2	1	0	5	1	7	12	13	5	15	77	6	27	36	7	1	8	25	20	134	22	131	508	302	118	78	192	212	386	176	0.600268	0.298734	0	0.89676	1.2169	2.64265	1.23245	1.47056	8.32274	13.3108	31.4855	26.4947	19.4839	7.91874
WBGene00008146	1392	0	0	0	0	1	24	13	22	10	8	41	0	3	10	2	8	36	73	1	21	2	11	6	1	4	0	2	0	4	2	0	0	0	0.102002	1.54877	0.960577	0.166009	3.4536	0.811433	0.771861	0.254706	0.0750285	0.137795	0.0614126
WBGene00008152	639	0	0	0	0	0	0	0	0	0	1	1	16	145	228	65	9	37	85	3	71	1	21	48	25	11	6	7	13	33	11	0	0	0	0	0	0.0854092	10.9455	8.42357	5.94566	2.84549	4.23706	2.12475	2.47643	0.735798
WBGene00008154	1101	0	0	0	0	0	1	1	0	0	0	1	0	0	0	0	1	0	2	2	15	40	165	575	297	147	38	88	79	1405	1	0	0	0	0	0.0567571	0.024785	0	0.111959	0.792741	15.3887	29.8314	9.72304	61.1929	0.0388221
WBGene00008155	476	1	0	0	0	0	0	0	0	0	0	1	6	12	22	2	0	3	7	3	9	12	50	262	144	71	1	9	7	377	4	0.599006	0	0	0	0	0.0573282	1.35932	0.863215	1.29433	10.7651	32.2996	1.86499	37.9793	0.359186
WBGene00008156	357	0	1	0	0	0	8	11	11	3	15	74	0	0	2	0	0	0	1	0	0	0	0	0	2	0	0	0	0	0	0	0	0.79495	0	0	2.88817	6.80295	0.0863062	0.115095	0	0	0.180571	0	0	0
WBGene00008157	988	75	121	6	193	2	70	67	84	41	34	140	0	3	15	4	0	1	6	0	0	0	0	0	0	0	4	16	8	0	113	21.6443	34.7565	0.164984	28.0238	8.28555	4.80582	0.343041	0.291117	0	0	0	1.47991	0	4.88864
WBGene00008169	648	97	114	15	118	4	35	46	27	16	5	25	7	69	103	16	7	42	88	38	273	43	194	102	59	21	95	325	371	286	715	42.6811	49.9273	0.628873	26.7321	5.97893	1.26334	4.63596	8.68703	24.6408	30.2279	9.05279	63.7436	21.1643	47.1626
WBGene00008170	609	285	214	51	282	7	131	134	146	78	9	25	11	48	82	13	5	27	93	25	184	32	143	77	32	13	86	243	294	223	924	133.434	99.7252	2.2751	67.3797	25.0882	1.52348	3.89568	8.43371	17.6197	23.7496	6.45697	53.4203	17.559	64.8517
WBGene00008171	831	24	16	7	19	1	24	25	31	17	4	33	1	23	37	10	1	10	25	11	120	20	135	88	57	19	33	136	120	168	269	8.23472	5.46421	0.228846	3.41726	3.6471	1.215	1.31625	1.78003	8.09356	15.4158	6.36105	18.1607	9.69439	13.8362
WBGene00008172	771	273	163	25	162	4	62	52	81	38	8	46	6	64	77	21	0	22	37	20	148	31	141	79	50	23	70	267	275	215	725	100.959	59.9986	0.880912	30.5705	9.44232	1.91124	3.35687	3.1443	11.1873	18.4378	6.35441	41.4508	13.372	40.193
WBGene00008173	711	40	29	12	56	8	37	28	39	14	6	49	10	85	112	23	6	38	88	41	393	61	337	113	64	25	113	321	408	354	766	16.0409	11.5754	0.45852	12.7808	5.18549	2.1109	4.98354	7.62834	31.3393	46.2645	9.15731	61.8412	23.8751	46.0496
WBGene00008174	1069	319	204	51	141	9	143	121	145	93	27	117	17	121	161	43	6	53	116	48	321	54	294	298	157	65	152	511	514	634	1541	85.0847	54.1578	1.2961	19.9233	14.6725	3.67587	4.92866	6.72646	17.7222	26.9052	15.6788	57.4955	28.4396	61.6157
WBGene00008175	665	0	0	0	0	0	2	0	1	0	0	1	0	1	4	0	1	3	6	0	1	0	1	12311	6433	2671	1	1	0	9095	3	0	0	0	0	0.140954	0.0410349	0.115832	0.61788	0.0772054	0.124283	1037.96	0.157052	655.833	0.192826
WBGene00008176	542	0	0	0	0	11	5	9	3	3	17	50	0	1	0	0	42	245	571	11	119	7	39	29	21	4	2	9	5	13	7	0	0	0	2.88166	1.15294	3.37327	0.0284237	65.045	12.3144	7.01444	3.2113	1.54154	1.15016	0.552034
WBGene00008177	2030	11	70	0	190	10	476	490	484	271	464	1921	42	268	416	95	12	116	253	12	150	15	33	162	86	40	18	35	33	42	63	1.54502	9.78611	0	13.9889	26.4888	32.0603	6.23056	7.71179	4.09721	1.95425	4.5728	2.21227	0.992123	1.32651
WBGene00008184	923	0	1	0	3	0	2	1	3	3	0	1	0	3	8	2	1	7	12	1	4	0	2	1	1	0	0	0	0	2	4	0	0.307473	0	0.461496	0.304662	0.0295647	0.216981	0.890337	0.278124	0.179087	0.0698416	0	0.103906	0.185236
WBGene00008188	855	0	0	0	0	0	0	3	0	0	0	2	0	0	0	0	0	0	2	0	1	0	0	6	3	0	0	0	0	8	0	0	0	0	0	0.109631	0.0638321	0	0.0961147	0.0600487	0	0.339283	0	0.448679	0
WBGene00008190	909	0	0	0	0	0	2	1	0	1	0	3	0	0	0	0	0	0	3	0	0	0	0	5	4	0	0	0	0	3	0	0	0	0	0	0.137491	0.0900602	0	0.135607	0	0	0.319128	0	0.158259	0
WBGene00008195	831	2	4	3	4	15	99	92	114	71	117	559	24	204	327	68	25	150	315	20	247	16	99	151	78	29	30	65	72	190	103	0.686226	1.36605	0.0980769	3.24639	14.1372	22.1984	11.5496	24.2282	16.496	11.4375	10.007	10.4942	10.9639	5.29789
WBGene00008196	814	130	153	55	157	7	601	575	572	289	158	733	27	247	385	128	8	80	182	32	193	35	147	432	224	82	95	261	330	379	1079	45.5363	53.3427	1.83563	28.6067	78.1887	29.8695	14.8947	13.629	14.1915	18.4791	29.2226	44.0084	22.3268	56.6583
WBGene00008197	977	63	105	26	135	3	260	239	267	138	67	328	20	133	181	40	5	35	97	25	124	31	119	90	53	19	78	209	205	304	701	18.3859	30.5002	0.722979	20.0555	28.9102	11.0326	5.89735	5.76172	7.82999	12.6891	5.34449	26.297	14.9208	30.6683
WBGene00008198	1005	2	19	1	39	3	120	132	131	79	159	702	33	219	255	59	10	124	245	48	191	18	75	167	107	52	20	40	50	192	128	0.567417	5.36532	0.0270322	5.93379	14.3633	23.3783	8.67622	15.4953	12.2096	7.64807	10.4553	5.7156	9.1611	5.44391
WBGene00008199	1608	0	0	0	0	7	19	7	16	9	30	116	31	238	307	79	12	163	353	134	1157	94	450	637	388	174	126	370	352	1114	345	0	0	0	0.618103	0.990972	2.47766	6.27531	13.4919	41.2202	27.9607	24.0336	27.5388	33.2209	9.17064
WBGene00008201	798	0	0	0	0	0	6	3	3	0	2	18	0	1	0	0	0	0	2	0	0	3	6	6049	3251	1373	1	3	5	7787	6	0	0	0	0	0.469846	0.683916	0.0193053	0.10298	0	0.932125	431.092	0.588945	467.929	0.321377
WBGene00008204	849	8	11	4	18	8	173	161	186	64	72	385	31	129	211	50	4	59	125	16	104	11	38	178	94	24	10	33	51	73	95	2.68671	3.677	0.127997	4.34825	21.4923	14.6887	7.63932	9.09863	7.25676	4.77005	11.2375	5.7817	4.12313	4.7828
WBGene00008207	777	167	211	24	254	8	104	111	128	76	18	62	4	10	28	9	0	8	12	0	20	1	17	32	12	5	51	104	102	13	566	61.2821	77.0672	0.839145	47.8772	16.8488	2.8096	1.01118	1.05763	1.32153	1.91464	2.03264	17.2722	0.802296	31.136
WBGene00008212	932	0	0	0	0	0	1	4	1	1	1	7	2	31	32	5	0	6	24	2	30	0	6	26	10	3	2	9	5	5	0	0	0	0	0	0.234671	0.234234	1.15708	1.32261	1.7628	0.532072	1.34876	0.896478	0.257257	0
WBGene00008213	1335	3	3	0	4	10	22	20	18	6	11	40	10	106	157	43	11	63	190	17	134	14	112	148	78	36	12	43	33	77	25	0.640735	0.637747	0	1.489	1.54468	1.04247	3.64658	8.12547	5.80718	7.80053	6.32567	3.44221	2.76581	0.800434
WBGene00008216	644	0	1	0	3	0	1	1	2	2	1	3	3	16	31	10	2	4	35	3	11	2	11	15	10	6	3	5	9	4	27	0	0.440679	0	0.66143	0.2911	0.169492	1.43531	2.61592	1.11612	1.66837	1.55154	1.37847	0.297842	1.79203
WBGene00008217	352	0	0	0	0	0	0	0	0	0	0	1	0	0	1	0	0	0	1	0	1	0	1	0	0	0	0	0	0	0	0	0	0	0	0	0	0.0775234	0.0437661	0.11673	0.145857	0.234797	0	0	0	0
WBGene00008219	1980	197	238	61	378	22	708	720	789	402	557	2558	59	558	874	230	27	163	339	53	434	91	409	204	115	51	383	996	983	418	3012	28.3687	34.113	0.836973	28.6843	41.3283	42.9307	13.3905	10.9778	12.628	20.8708	6.02314	62.2946	10.1233	65.0214
WBGene00008234	527	1	3	0	3	3	9	6	5	1	5	25	13	53	91	29	4	28	75	4	29	7	10	223	125	40	9	18	20	74	17	0.541038	1.61554	0	1.61655	1.24505	1.55341	5.43729	8.34256	3.21494	2.66608	23.7305	4.65718	6.73338	1.37881
WBGene00008240	822	0	0	0	0	0	6	9	8	6	7	22	3	17	19	7	1	2	2	0	4	0	5	0	5	0	2	7	2	1	4	0	0	0	0	1.10231	0.962723	0.862117	0.249933	0.249838	0.502728	0.196058	0.698805	0.0583365	0.207996
WBGene00008241	798	0	2	0	13	0	15	15	12	9	4	16	0	1	3	2	0	2	6	0	0	0	0	0	0	0	1	0	0	0	0	0	0.711271	0	2.31307	1.99685	0.683916	0.115832	0.41192	0	0	0	0.0654384	0	0
WBGene00008242	715	1	2	0	0	0	1	1	0	1	0	2	0	0	2	0	0	0	2	0	0	0	0	6	1	0	0	0	0	6	0	0.398779	0.793839	0	0	0.131097	0.0763307	0.0430927	0.114934	0	0	0.315557	0	0.4024	0
WBGene00008244	225	0	0	0	0	0	0	1	0	1	0	1	2	5	4	4	0	4	15	2	58	1	4	11	4	1	5	9	16	12	14	0	0	0	0	0.277731	0.121281	1.02704	3.46974	13.6911	1.83663	2.29205	6.96264	2.55747	2.65958
WBGene00008245	225	0	0	0	0	0	1	0	1	0	0	0	0	8	6	1	3	22	76	16	110	0	5	68	27	9	11	18	29	48	22	0	0	0	0	0.277731	0	1.02704	18.4444	28.7513	1.83663	14.8983	13.4611	10.2299	4.17933
WBGene00008261	231	0	0	0	0	0	1	0	0	0	0	1	4	9	10	2	1	1	11	0	2	0	0	9	5	0	0	0	1	1	0	0	0	0	0	0.135259	0.118131	1.66728	2.31237	0.444516	0	1.95345	0.22606	0.207587	0
WBGene00008282	1716	0	0	0	3	0	2	2	8	4	2	7	2	1	3	0	0	3	8	0	6	6	18	43	39	13	4	5	1	63	1	0	0	0	0.248229	0.291326	0.14312	0.0538659	0.263391	0.179516	1.15592	1.7844	0.304311	1.7605	0.0249086
WBGene00008285	546	1	2	0	10	6	45	26	34	17	3	37	1	3	3	0	0	0	1	0	0	0	0	1	1	0	0	0	0	0	1	0.522211	1.03955	0	4.16079	6.98143	1.99914	0.197508	0.0752547	0	0	0.118066	0	0	0.0782842
WBGene00008287	340	0	0	0	0	1	7	4	5	4	0	2	3	60	75	11	7	29	80	0	20	2	11	322	151	83	0	4	4	85	12	0	0	0	0.417609	1.83793	0.160519	6.7513	14.0186	3.02009	3.16009	52.7087	1.2287	11.9882	1.50858
WBGene00008299	1118	0	0	0	0	0	1	1	0	2	1	0	0	3	1	1	0	0	0	3	24	34	162	731	417	177	28	62	74	1123	3	0	0	0	0	0.111788	0.0244081	0.0688983	0	1.23991	14.4894	38.1997	7.66015	48.1671	0.114695
WBGene00008306	2619	0	0	0	0	0	1	3	2	2	3	4	1	13	29	3	0	15	32	0	5	1	0	4	3	0	1	0	1	0	0	0	0	0	0	0.0954403	0.0729353	0.270584	0.737375	0.0980176	0.0315573	0.0861487	0.0398777	0	0
WBGene00008310	369	3	1	0	7	14	146	116	125	64	54	247	29	158	261	62	3	54	93	7	96	10	53	60	41	17	7	22	20	56	17	2.31811	0.769098	0	8.08056	38.188	22.2595	21.2924	16.7029	14.3311	14.1107	10.3072	6.93434	7.27736	1.9692
WBGene00008312	1361	0	0	0	0	0	1	1	1	0	0	2	0	0	0	0	0	2	1	0	20	30	144	549	332	139	15	73	76	842	1	0	0	0	0	0.0688716	0.0401003	0	0.090571	0.754469	10.5664	24.1562	6.29247	29.6665	0.0314057
WBGene00008313	844	0	1	0	0	0	0	0	0	0	0	5	0	0	0	0	0	3	8	1	35	45	249	1189	719	285	43	131	121	1867	6	0	0.336253	0	0	0	0.16166	0	0.535521	2.18993	28.7899	83.7495	18.2522	106.075	0.303861
WBGene00008315	464	0	1	0	1	4	8	7	5	1	11	36	20	156	264	68	2	35	47	8	44	9	18	35	17	4	6	16	22	26	16	0	0.611632	0	1.53003	1.41409	2.76411	16.8665	7.43853	5.7538	4.80928	3.89006	4.95188	2.687	1.4739
WBGene00008322	451	0	0	0	0	0	0	0	0	0	0	0	0	3	3	0	0	0	0	0	0	0	0	1	0	0	0	0	0	0	0	0	0	0	0	0	0	0.204953	0	0	0	0.0714677	0	0	0
WBGene00008323	363	0	0	0	1	0	1	2	6	1	1	10	0	1	5	0	0	6	10	0	1	1	3	31	20	9	2	1	1	47	2	0	0	0	0.391149	0.860737	0.826916	0.254639	1.81109	0.141437	0.910727	5.32759	0.575425	6.20874	0.2355
WBGene00008324	448	0	0	0	2	0	1	0	0	1	2	1	0	0	0	1	0	0	3	0	0	0	0	0	0	0	0	0	0	0	1	0	0	0	0.633871	0.139486	0.182734	0.0343876	0.27515	0	0	0	0	0	0.0954089
WBGene00008327	981	0	0	0	0	0	2	0	1	1	1	6	4	14	15	0	0	6	8	0	1	0	2	0	0	0	0	1	2	4	1	0	0	0	0	0.1274	0.194717	0.518233	0.586388	0.052336	0.168498	0	0.159694	0.195525	0.043571
WBGene00008328	972	0	0	0	0	0	1	0	0	1	0	0	0	6	7	0	1	5	5	0	0	0	0	0	0	0	0	0	1	1	0	0	0	0	0	0.0642896	0	0.206043	0.464999	0	0	0	0.0537241	0.049334	0
WBGene00008329	429	0	0	0	0	0	0	0	0	0	0	0	0	0	1	0	0	1	2	0	0	0	0	0	0	0	0	0	0	0	0	0	0	0	0	0	0	0.0359106	0.287336	0	0	0	0	0	0
WBGene00008340	688	0	0	0	0	0	1	0	3	0	4	19	1	1	12	2	3	11	31	2	14	16	67	201	107	46	11	26	23	284	7	0	0	0	0	0.181656	0.912252	0.358271	2.68751	1.19399	9.97067	16.5844	4.55405	19.7944	0.434887
WBGene00008347	1162	0	0	0	1	0	2	2	3	1	10	46	2	12	25	5	0	4	9	1	31	20	49	162	96	41	9	26	15	142	3	0	0	0	0.122192	0.21511	1.3151	0.583347	0.459688	1.41388	4.9077	8.29376	2.24698	5.85996	0.110352
WBGene00008350	669	0	2	2	11	0	41	46	50	22	26	110	3	20	51	9	0	7	13	4	16	0	8	33	18	8	2	8	7	38	85	0	0.848422	0.0812177	2.33462	7.42588	5.54738	1.91131	1.22837	1.53488	0.988322	2.84258	1.32696	2.72377	5.43075
WBGene00008352	1063	0	0	0	0	12	21	22	16	10	31	150	41	380	505	119	15	136	248	27	230	30	108	81	57	20	17	38	33	37	30	0	0	0	1.60286	2.02812	4.64644	15.1448	15.4229	12.4128	10.7295	4.79082	4.323	1.66909	1.2063
WBGene00008353	1389	10	15	2	37	12	244	213	226	109	176	929	58	430	783	138	30	177	353	20	199	26	124	87	35	20	43	94	85	100	91	2.05275	3.06477	0.0391178	5.0089	17.8156	21.7088	15.6275	16.5658	8.0949	8.92532	3.29513	8.34615	3.45231	2.80031
WBGene00008355	1189	1	0	0	3	4	31	25	23	13	43	146	5	21	51	15	10	54	106	3	15	3	8	56	38	7	4	5	3	17	23	0.239804	0	0	0.83592	2.41759	4.33766	1.19203	5.8748	0.777249	0.76462	2.73795	0.527029	0.685614	0.826823
WBGene00008356	383	0	0	0	0	1	0	1	2	1	0	3	31	301	470	67	19	111	309	33	275	12	81	61	37	10	14	50	42	49	115	0	0	0	0.370723	0.326316	0.213746	34.9543	47.0968	41.2878	20.0687	9.0889	14.4525	6.13493	12.8341
WBGene00008357	381	0	0	0	0	0	0	0	0	0	0	1	1	70	118	10	0	14	40	9	45	0	2	4	5	4	2	8	9	7	16	0	0	0	0	0	0.0716227	8.04652	5.82364	7.27676	0.43385	1.09978	2.60414	0.881019	1.79499
WBGene00008358	366	0	0	0	0	0	0	0	0	0	0	0	11	69	90	22	6	39	171	17	86	8	28	24	14	9	4	19	11	17	120	0	0	0	0	0	0	8.08165	24.2493	14.4486	8.12936	4.13907	4.85102	2.22731	14.0142
WBGene00008359	378	0	0	0	0	1	0	0	0	1	0	1	43	245	430	112	11	94	389	21	181	6	42	28	18	6	7	15	27	26	91	0	0	0	0.375627	0.0826581	0.0721911	33.8272	53.6984	27.4365	10.495	4.43402	6.76924	3.29833	10.29
WBGene00008360	312	0	0	0	0	0	0	0	0	0	0	2	11	79	122	15	4	10	23	3	26	2	9	7	9	1	0	5	4	14	52	0	0	0	0	0	0.174925	11.2086	4.87274	4.77214	2.91389	1.75623	1.50634	2.15172	7.12386
WBGene00008372	1231	0	1	0	0	7	17	10	13	8	21	81	34	230	333	35	8	48	137	24	186	13	87	159	92	50	15	56	45	162	69	0	0.230542	0	0.8074	1.21832	2.26109	7.90932	6.44207	8.75852	6.71393	7.88124	4.9208	6.31058	2.39584
WBGene00008377	721	1	0	20	0	0	1	0	1	0	0	0	0	1	3	0	0	4	5	5	33	38	262	1554	836	311	1214	3192	3611	88	9563	0.395461	0	0.753601	0	0.0866706	0	0.0854683	0.512901	2.70594	34.3891	120.747	580.647	5.85275	566.925
WBGene00008378	1030	0	0	19	0	0	1	1	1	2	0	0	0	1	2	0	1	4	5	4	29	45	208	1158	627	210	864	2337	2819	79	9357	0	0	0.501145	0	0.151674	0	0.0448708	0.398923	1.64493	20.301	62.4298	305.207	3.67792	388.299
WBGene00008381	2292	0	0	0	0	0	0	0	2	0	0	0	0	0	0	0	1	5	3	1	9	9	41	101	53	33	5	18	8	183	1	0	0	0	0	0.0272642	0	0	0.161344	0.224004	1.80298	2.62974	0.706289	3.82868	0.0186489
WBGene00008383	978	0	1	0	0	0	2	1	1	0	0	1	0	0	0	0	0	0	2	6	34	79	393	1108	663	273	36	91	96	2088	5	0	0.290181	0	0	0.12779	0.0279021	0	0.0840267	2.09986	39.8876	67.3641	11.907	102.377	0.218523
WBGene00008385	2887	613	456	429	381	9	704	636	629	348	205	965	24	163	239	61	16	80	203	129	1073	248	1104	785	434	172	766	2131	2362	2891	11436	60.5414	44.8256	4.03699	19.1808	25.0759	11.059	2.59874	4.2555	21.376	38.7048	15.5298	95.1244	48.0191	169.314
WBGene00008388	797	0	0	0	0	1	0	0	2	1	2	5	3	15	19	11	3	12	27	6	27	1	5	771	397	179	11	41	23	581	186	0	0	0	0.178152	0.117609	0.239671	0.927818	2.16529	2.12581	0.622197	54.4748	4.91404	34.9567	9.97519
WBGene00008389	727	2	1	0	8	0	25	28	21	14	2	16	4	47	54	8	1	8	31	3	21	1	5	224	110	37	4	13	21	113	22	0.784394	0.390368	0	1.56244	3.78203	0.675637	2.39455	2.26074	1.69491	0.682106	16.4485	2.72951	7.45343	1.29347
WBGene00008390	778	3	5	1	11	0	11	8	10	4	13	55	3	22	38	13	0	9	27	224	1918	129	535	187	100	38	34	84	76	3939	1488	1.09946	1.82389	0.0349194	2.00753	1.32529	2.38509	1.50492	1.90129	141.354	70.538	13.4645	13.0214	242.783	81.7504
WBGene00008392	762	0	0	0	2	0	1	1	3	1	4	38	74	558	837	197	5	67	155	50	236	14	54	307	194	77	37	60	50	622	127	0	0	0	0.372669	0.246022	1.50408	33.6822	12.2404	19.2699	7.37545	24.4489	10.0739	39.1424	7.12386
WBGene00008395	724	0	0	0	0	8	31	30	37	24	32	142	34	168	286	52	24	189	368	74	572	41	167	321	186	66	24	71	93	344	141	0	0	0	1.56892	5.265	6.55822	11.4904	32.9734	45.8103	23.7443	25.5095	13.5598	22.7841	8.32429
WBGene00008399	3473	122	236	105	371	6	455	408	442	209	115	553	18	101	165	24	10	70	179	115	918	144	671	555	293	113	297	788	848	1740	1844	10.016	19.2848	0.821356	15.4129	13.6207	5.24864	1.36624	3.06423	15.2709	19.3949	8.91877	29.0645	24.0246	22.6946
WBGene00008417	1473	264	250	86	258	3	304	291	281	157	46	241	24	73	120	27	12	40	126	54	421	99	377	223	117	56	303	797	904	553	2249	51.1022	48.1665	1.58614	25.1586	21.9116	5.31685	2.55192	4.96527	16.5562	26.7079	8.6652	71.0445	18.0026	65.261
WBGene00008420	607	76	101	7	125	3	301	252	273	161	34	178	11	109	197	43	7	69	135	21	157	22	68	183	83	31	66	140	142	228	373	35.6996	47.2216	0.313297	29.9413	50.8049	9.53065	9.1368	14.283	15.0557	12.2543	15.7708	29.9382	18.0119	26.2656
WBGene00008440	758	1170	1142	123	2024	15	823	788	778	471	71	282	15	148	233	56	4	25	80	14	94	19	99	145	81	26	178	447	553	128	2727	440.104	427.568	4.40842	381.941	117.889	12.7081	9.18648	5.90858	7.31516	12.8661	10.7156	81.1543	8.09754	153.774
WBGene00008442	711	55	42	12	65	6	159	144	156	77	79	374	36	259	433	94	11	84	188	28	261	28	149	137	61	18	66	171	209	155	432	22.0562	16.7644	0.45852	14.1787	23.5544	17.3862	17.8108	16.3547	20.8688	20.5749	9.79198	32.7567	10.4538	25.9705
WBGene00008454	585	0	0	0	1	5	8	6	10	3	16	90	107	718	1094	266	16	94	260	13	88	5	26	124	66	30	5	13	20	91	33	0	0	0	1.45628	1.44207	4.94453	57.5408	25.9879	8.86411	4.37966	12.1214	3.39206	7.4593	2.41115
WBGene00008484	909	0	0	0	0	3	11	9	10	3	7	37	20	119	148	38	3	44	79	13	82	17	60	96	61	21	18	48	45	75	32	0	0	0	0.468604	1.1343	1.32088	5.50807	5.69551	5.36573	7.00102	6.31164	6.37668	3.95649	1.50471
WBGene00008503	2386	80	62	35	55	3	147	122	146	68	86	414	3	78	109	29	2	15	45	32	212	38	214	144	69	36	80	230	286	333	897	9.56	7.37445	0.398515	3.45149	6.3249	5.71841	1.41401	1.0677	5.25036	8.72901	3.36368	13.044	6.69247	16.069
WBGene00008507	510	0	0	0	0	0	0	1	0	0	0	0	0	0	1	0	0	1	4	0	0	0	0	7	5	5	0	0	0	1	0	0	0	0	0	0.0612642	0	0.0302072	0.402834	0	0	1.0744	0	0.0940247	0
WBGene00008513	608	0	0	0	0	1	0	1	3	1	6	15	16	114	168	26	7	49	123	11	61	9	31	74	40	21	4	13	10	65	12	0	0	0	0.233531	0.256947	0.942521	8.20959	12.0969	6.07993	5.4374	7.15676	2.31897	5.12651	0.843615
WBGene00008518	987	0	0	0	0	0	3	7	6	2	6	22	4	47	78	7	0	10	30	1	10	0	2	17	15	7	0	2	2	14	1	0	0	0	0	0.569813	0.774134	2.12276	1.66521	0.572196	0.167474	1.2736	0.21163	0.680179	0.0433062
WBGene00008520	776	0	0	0	0	3	0	2	0	0	1	3	1	26	51	16	1	15	21	1	7	1	4	6	4	1	0	0	0	3	0	0	0	0	0.548919	0.0805277	0.140661	1.86615	1.95914	0.529295	0.532529	0.456896	0	0.185384	0
WBGene00008522	442	0	0	0	0	5	7	10	1	3	17	62	82	608	991	196	14	54	169	11	87	7	24	110	67	34	6	14	23	257	129	0	0	0	1.60619	1.48448	4.87731	65.4217	22.0319	11.3834	5.79661	15.3867	5.08021	27.882	12.4748
WBGene00008526	600	36	29	8	45	1	37	44	40	23	5	30	0	4	15	0	0	6	11	0	0	0	0	3	3	1	2	19	22	0	143	17.1076	13.7169	0.362231	10.8857	7.49874	1.59181	0.487846	1.16419	0	0	0.376039	3.74242	0	10.1871
WBGene00008529	960	0	0	0	1	0	1	1	0	0	0	3	0	2	2	0	0	4	1	3	27	46	223	1341	748	279	54	128	145	1785	5	0	0	0	0.147903	0.0650932	0.0852757	0.0641902	0.214005	1.60443	23.1588	79.5054	17.7874	89.1619	0.222621
WBGene00008541	1059	1	0	0	2	0	0	3	4	4	2	9	0	2	5	0	0	2	4	17	113	305	1442	6196	3407	1407	238	661	734	10101	19	0.269242	0	0	0.268153	0.324544	0.283447	0.101832	0.232799	6.30256	136.343	335.102	80.5241	457.384	0.766875
WBGene00008550	993	0	0	0	0	0	1	1	0	2	0	3	5	19	23	15	0	5	8	0	6	1	3	5	0	1	0	3	3	2	2	0	0	0	0	0.12586	0.0824418	0.961884	0.537923	0.310221	0.332924	0.194755	0.315528	0.0965813	0.086089
WBGene00008554	666	0	2	1	1	1	4	1	4	3	2	6	73	550	949	208	33	227	550	35	344	36	117	620	368	148	13	62	59	576	197	0	0.852244	0.0407918	0.426388	0.562969	0.327787	41.1743	49.9732	29.2169	18.9868	54.9782	10.5067	41.4725	12.6433
WBGene00008556	832	0	0	0	0	0	0	0	0	0	1	4	0	0	3	0	0	2	4	5	71	33	117	427	233	83	6	8	17	766	0	0	0	0	0	0	0.163992	0.0555492	0.296315	4.68986	14.9006	28.784	1.94569	44.1487	0
WBGene00008569	1158	179	173	18	426	1	219	170	179	101	84	366	9	69	107	27	12	38	107	42	315	55	267	171	86	33	150	417	448	473	963	44.074	42.398	0.42229	52.3562	18.0507	10.6042	2.82038	5.57079	15.8281	22.9817	8.0719	45.7713	19.5869	35.5455
WBGene00008572	538	3	4	0	5	50	143	152	143	76	37	204	150	1288	2214	472	136	602	1833	310	1909	165	979	3664	2013	827	143	432	522	2589	1132	1.58993	2.11002	0	14.5154	29.8509	12.2239	118.091	196.357	211.76	175.743	389.659	106.478	230.761	89.9354
WBGene00008574	852	1	0	0	1	0	1	0	0	0	0	2	0	0	0	1	0	0	4	0	0	0	0	0	2	0	0	0	0	0	1	0.334656	0	0	0.166651	0.0366722	0.0640569	0.0180818	0.192906	0	0	0.0756618	0	0	0.050168
WBGene00008576	623	25	31	4	40	16	155	177	148	89	50	239	24	194	291	67	11	67	201	10	87	9	47	181	98	46	22	39	47	146	167	11.4417	14.1215	0.174429	12.7629	28.5365	12.6586	14.2434	18.401	7.9938	7.42907	16.8144	9.05255	11.2377	11.4576
WBGene00008578	1563	49	54	13	162	2	319	329	325	155	218	1114	25	266	402	83	15	59	215	40	259	7	57	79	32	14	16	29	54	55	99	8.93873	9.8049	0.22596	14.8982	22.549	23.2552	7.64862	7.5974	9.82159	3.3842	2.57773	3.30759	1.68739	2.70734
WBGene00008580	1344	502	367	95	463	4	312	256	299	156	39	196	6	40	50	15	1	16	31	48	312	86	461	198	123	51	203	516	717	486	1739	106.498	77.4952	1.92031	49.3363	23.7823	4.77138	1.27234	1.46747	13.7522	33.6374	8.92133	55.7944	17.34	55.3053
WBGene00008584	1146	0	0	1	0	1	5	9	9	4	8	53	539	3956	6540	1480	75	402	1029	208	1579	71	340	7662	4329	1777	33	111	118	5467	326	0	0	0.0237062	0.123898	0.736133	1.45251	168.239	53.9966	80.0589	29.6409	387.233	11.9386	228.758	12.1591
WBGene00008589	610	0	0	0	0	9	15	13	24	11	2	20	34	192	327	69	10	58	133	1	40	5	17	262	151	64	0	5	9	87	22	0	0	0	2.09489	3.22692	0.984166	15.7087	13.5392	3.45083	2.98076	25.2043	1.19849	6.83914	1.54156
WBGene00008600	919	0	0	0	0	0	2	4	1	6	6	19	5	37	35	3	0	12	13	3	17	7	19	19	11	7	2	7	3	4	6	0	0	0	0	0.441982	0.742335	1.34108	1.11776	1.11734	2.33826	1.29769	0.681869	0.208717	0.279063
WBGene00008603	801	0	1	1	0	56	164	156	154	66	198	885	137	1041	1647	356	99	656	1548	251	1885	123	576	1591	827	353	68	253	327	1304	282	0	0.354304	0.0339167	9.92668	21.0639	36.8953	61.1803	118.137	136.911	72.1239	111.504	42.2452	78.0652	15.0482
WBGene00008611	1048	21	77	0	137	0	85	86	93	42	23	98	0	8	3	1	1	2	5	0	0	0	0	1	2	1	0	2	0	0	16	5.71342	20.8515	0	18.5613	9.12299	3.15064	0.176401	0.313657	0	0	0.123023	0.0996562	0	0.652568
WBGene00008612	1352	2	15	0	68	0	89	85	105	46	29	182	0	0	5	0	1	3	7	0	0	0	0	1	0	0	0	0	0	1	10	0.421786	3.14864	0	7.14136	7.51076	4.25874	0.0569736	0.334304	0	0	0.0238402	0	0.0354679	0.316148
WBGene00008613	1002	7	8	0	45	3	82	79	71	46	39	171	9	54	55	16	2	6	19	2	4	0	3	10	4	1	2	1	1	7	10	1.99191	2.26585	0	6.80177	8.6687	5.71909	2.06024	1.10719	0.307435	0.24745	0.482514	0.208462	0.334998	0.426579
WBGene00008616	942	0	0	0	0	0	0	2	0	0	2	10	23	150	223	53	1	10	37	3	14	0	0	15	11	6	1	1	1	18	1	0	0	0	0	0.0663371	0.347621	7.34303	2.09371	0.926547	0	1.09493	0.166305	0.916292	0.0453749
WBGene00008618	906	0	0	0	0	0	0	0	0	0	0	0	0	0	1	0	0	3	6	0	1	0	0	1	0	1	0	0	1	2	2	0	0	0	0	0	0	0.017004	0.408169	0.0566684	0	0.0711521	0.0576378	0.105856	0.0943558
WBGene00008623	822	0	0	0	0	0	3	0	2	0	0	3	0	3	3	2	0	1	7	2	6	9	50	129	74	38	2	9	9	349	1	0	0	0	0	0.190053	0.0995921	0.149933	0.399893	0.499675	5.93219	9.44999	1.27056	20.3594	0.051999
WBGene00008626	239	0	2	0	1	4	2	2	7	0	3	6	11	99	122	29	4	25	61	2	17	2	16	111	54	22	1	1	6	71	28	0	2.37487	0	2.97044	1.43804	1.02759	16.8237	15.4729	4.08155	6.22457	25.2191	1.74794	14.2453	5.00757
WBGene00008631	570	0	0	0	0	0	1	0	1	0	0	1	0	2	1	0	0	0	2	0	3	0	1	3	1	1	0	0	0	0	0	0	0	0	0	0.109631	0.0478741	0.0810824	0.144172	0.270219	0.144997	0.282736	0	0	0
WBGene00008632	967	0	0	0	0	1	0	0	0	1	0	3	3	7	10	2	1	20	35	2	10	4	1	48	21	15	0	2	1	28	6	0	0	0	0.146833	0.032311	0.0846584	0.350491	2.37951	0.637124	0.427345	2.79988	0.162006	1.38849	0.265211
WBGene00008633	613	0	0	0	0	0	0	0	1	0	1	0	0	7	4	1	2	6	13	0	6	0	5	27	16	5	0	1	1	11	9	0	0	0	0	0.0509702	0.0445159	0.301579	1.40762	0.502528	0.674131	2.52387	0.170375	0.860487	0.627551
WBGene00008634	1790	0	0	0	0	11	5	11	6	4	11	63	92	634	1086	257	23	86	262	66	548	45	231	433	261	84	35	75	92	350	170	0	0	0	0.872546	0.453834	1.12812	17.8069	8.51622	17.611	12.7436	14.0092	5.89296	9.37621	4.05941
WBGene00008636	852	0	0	0	0	0	9	12	7	3	4	13	1	11	19	2	1	4	10	0	3	0	1	11	7	4	0	0	0	8	0	0	0	0	0	1.13684	0.544483	0.596698	0.723399	0.18078	0.0970052	0.83228	0	0.450259	0
WBGene00008638	774	0	0	0	0	0	0	0	0	0	0	0	0	0	0	0	1	3	2	0	0	0	0	0	0	0	0	0	0	0	0	0	0	0	0	0	0	0	0.31852	0	0	0	0	0	0
WBGene00008648	1543	97	170	64	205	27	741	768	793	401	431	1876	78	525	815	173	23	188	441	63	366	79	293	240	144	60	234	601	574	270	1561	17.9244	31.2674	1.12684	21.3487	54.734	40.7997	15.8849	17.3623	14.2745	19.9256	9.27477	47.6849	8.39093	43.2418
WBGene00008649	384	0	0	0	0	0	0	0	0	0	0	1	0	6	5	0	0	1	1	2	14	15	64	463	259	92	10	31	22	555	0	0	0	0	0	0	0.0710631	0.441308	0.214005	2.13923	17.0032	68.325	8.56731	69.3065	0
WBGene00008650	507	0	0	0	0	0	0	0	0	0	0	0	0	0	0	0	0	0	2	1	8	11	50	222	121	42	6	9	15	335	0	0	0	0	0	0	0	0	0.162087	0.911389	9.9439	24.4759	3.08993	31.6847	0
WBGene00008651	1680	1	0	0	5	2	3	3	1	0	0	1	1	0	1	0	0	3	15	1	28	36	152	652	411	153	27	49	53	1231	18	0.169719	0	0	0.591613	0.130186	0.016243	0.0183401	0.44024	0.886254	9.24876	23.3298	4.00974	35.1367	0.457963
WBGene00008675	1083	0	0	0	0	0	1	0	0	0	0	1	0	0	0	0	1	3	2	0	0	0	1	0	0	0	0	0	0	0	0	0	0	0	0	0.0288502	0.0251969	0	0.22764	0	0.0763144	0	0	0	0
WBGene00008679	564	0	0	0	0	0	0	0	1	0	0	0	0	14	7	1	2	2	2	0	2	0	1	3	1	1	0	1	0	9	1	0	0	0	0	0.0553985	0	0.60093	0.437117	0.182062	0.14654	0.285744	0.0925883	0.765201	0.0757858
WBGene00008680	626	0	0	0	0	0	0	0	0	0	1	0	0	8	21	3	0	3	1	0	6	3	1	55	36	8	3	5	2	65	11	0	0	0	0	0	0.0435914	0.787509	0.26255	0.492092	0.528105	5.09738	0.834182	4.97911	0.751078
WBGene00008691	773	29	32	6	51	9	240	231	233	120	158	792	41	301	438	99	9	82	184	18	184	15	78	144	79	26	18	54	74	73	143	10.6969	11.7484	0.210872	11.021	33.3062	33.5366	17.5182	14.6177	13.4166	9.94347	10.3826	9.86299	4.52851	7.90721
WBGene00008696	861	0	0	0	0	0	0	2	1	0	1	0	0	0	0	0	1	8	20	0	0	0	0	4	5	1	0	0	0	7	0	0	0	0	0	0.108867	0.0316936	0	1.38395	0	0	0.374354	0	0.389859	0
WBGene00008698	1267	0	1	0	0	0	2	1	1	0	0	2	0	1	3	2	0	4	12	0	8	2	8	17	3	2	2	9	5	1	0	0	0.223992	0	0	0.0986417	0.0430753	0.0729549	0.518883	0.324177	0.652316	0.55967	0.659445	0.0378474	0
WBGene00008699	687	0	0	0	0	0	0	0	1	0	0	0	0	0	1	0	0	0	3	0	0	0	0	0	0	0	0	0	1	0	0	0	0	0	0	0.04548	0	0.0224245	0.179428	0	0	0	0.0760114	0	0
WBGene00008700	831	0	1	0	3	0	1	3	0	0	0	1	0	0	0	0	0	0	2	0	0	0	0	5	4	0	0	1	1	13	1	0	0.341513	0	0.512589	0.150396	0.0328378	0	0.0988906	0	0	0.349082	0.125679	0.750161	0.0514358
WBGene00008701	426	0	0	0	0	0	0	0	1	0	0	1	0	0	0	0	0	1	2	0	1	0	4	3	1	0	0	0	1	1	0	0	0	0	0	0.0733445	0.0640569	0	0.289359	0.12052	0.776042	0.302647	0.122582	0.112565	0
WBGene00008702	735	0	0	0	1	0	0	1	2	0	0	3	0	0	0	0	0	1	0	0	0	0	0	9	5	1	0	0	2	19	0	0	0	0	0.19318	0.12753	0.111381	0	0.0559035	0	0	0.657794	0.142095	1.23959	0
WBGene00008703	666	0	0	0	0	0	0	1	1	0	0	3	0	0	0	0	0	2	1	0	0	0	1	8	6	0	0	2	0	6	0	0	0	0	0	0.0938281	0.12292	0	0.185086	0	0.124097	0.677548	0.156816	0.432006	0
WBGene00008710	3191	868	1382	379	2407	20	3686	3432	3623	1820	1162	5347	93	625	1038	259	36	185	492	76	620	81	395	266	129	49	306	924	1039	516	6221	77.5589	122.911	3.2267	107.992	122.991	55.6625	9.72811	9.18097	11.1983	12.3286	4.48479	37.1316	7.75417	83.3298
WBGene00008716	723	0	0	0	0	0	0	1	0	1	1	1	0	0	0	0	0	2	5	0	0	0	0	0	0	0	0	0	0	0	0	0	0	0	0	0.0864309	0.0754861	0	0.397819	0	0	0	0	0	0
WBGene00008717	741	0	0	0	0	0	1	1	1	1	0	2	0	0	1	1	0	2	5	0	1	0	0	1	0	0	0	1	1	1	1	0	0	0	0	0.168663	0.0736524	0.0415807	0.388156	0.0692869	0	0.0434979	0.140944	0.0647134	0.0576831
WBGene00008723	2171	26	67	0	127	0	122	100	92	51	84	332	0	4	5	0	0	3	12	0	0	0	5	3	4	0	1	4	9	3	26	3.4147	8.75837	0	8.30601	5.25303	5.22888	0.063865	0.283895	0	0.190347	0.103926	0.336747	0.0662634	0.511894
WBGene00008726	652	4	1	1	9	3	21	12	12	4	8	67	9	79	101	18	6	30	70	9	41	5	62	180	109	51	4	23	22	173	71	1.74925	0.435272	0.0416677	2.61326	2.34815	3.13898	4.89106	6.68012	3.93724	8.49302	16.8081	3.9245	12.7236	4.65455
WBGene00008728	1053	0	3	0	3	0	8	8	10	4	12	31	0	9	4	1	0	5	19	0	0	0	4	0	2	0	1	1	2	2	0	0	0.808539	0	0.404521	0.890164	1.11433	0.204823	0.936502	0	0.313954	0.0612192	0.198366	0.0910781	0
WBGene00008734	405	0	0	0	0	0	0	0	1	0	0	1	0	0	0	0	0	0	2	0	4	4	20	65	45	16	1	7	7	96	1	0	0	0	0	0.0771475	0.0673783	0	0.202909	0.507078	4.89769	10.0277	1.93407	11.3665	0.105539
WBGene00008739	979	12	16	1	30	0	18	13	12	6	4	27	22	185	298	65	3	70	169	38	225	16	106	1097	542	215	50	105	177	1121	815	3.49492	4.63816	0.0277501	4.35098	1.56383	0.864081	8.96958	10.1568	13.7925	10.2994	61.0398	17.7089	54.908	35.5829
WBGene00008747	981	66	42	8	95	2	41	41	59	35	14	73	2	23	37	11	2	6	32	2	11	1	7	24	11	6	1	13	15	18	96	19.1829	12.1503	0.221548	14.0395	5.60558	2.42006	1.14639	1.67539	0.680368	0.673994	1.3471	1.54371	0.879865	4.18282
WBGene00008755	1045	41	128	0	227	0	42	52	50	29	16	72	0	14	12	4	0	4	3	0	0	0	0	0	5	0	0	0	0	2	9	11.1868	34.7618	0	30.8431	5.17258	2.29796	0.442268	0.275238	0	0	0.15422	0	0.0917753	0.368123
WBGene00008758	981	0	0	0	0	0	0	0	0	0	2	0	1	3	4	2	0	2	2	0	3	0	0	45	28	10	0	0	0	188	0	0	0	0	0	0	0.0556335	0.15704	0.167539	0.157008	0	2.72706	0	9.1897	0
WBGene00008759	690	0	0	0	0	0	4	2	0	0	0	1	0	1	1	0	0	0	2	0	0	0	1	2666	1519	605	2	1	1	2410	1	0	0	0	0	0.271694	0.0395482	0.0446541	0.119099	0	0.11978	223.755	0.302724	167.487	0.0619466
WBGene00008761	293	0	0	0	2	2	6	3	5	1	1	10	13	60	73	13	4	34	67	4	40	8	43	274	155	50	4	5	12	116	9	0	0	0	1.93839	1.59956	1.02447	8.36006	14.7247	7.71	14.3859	52.6931	3.74272	18.9847	1.31293
WBGene00008770	970	0	2	0	0	15	13	10	21	9	15	77	21	139	241	48	14	44	108	9	107	9	49	83	45	16	8	38	38	58	56	0	0.585149	0	2.19568	1.70719	2.58816	7.13107	7.03173	6.13982	4.94187	4.78494	4.52213	2.86727	2.46765
WBGene00008772	654	0	0	0	0	0	0	0	0	0	0	0	0	0	0	0	0	0	1	0	3	13	51	161	77	25	12	28	25	430	0	0	0	0	0	0	0	0	0.0628273	0.235512	8.08792	12.9618	5.19004	31.5285	0
WBGene00008790	339	0	0	0	0	0	0	0	0	0	0	1	0	8	13	3	0	1	4	0	2	0	0	3	2	0	0	0	0	0	0	0	0	0	0	0	0.0804963	1.09067	0.606033	0.3029	0	0.475397	0	0	0
WBGene00008792	309	0	0	0	0	0	0	0	0	0	0	0	0	3	2	1	0	0	0	2	2	1	1	5	5	1	1	2	0	3	3	0	0	0	0	0	0	0.299139	0	0.664616	0.534941	1.14741	0.506989	0.465559	0.414982
WBGene00008794	323	0	0	0	1	0	0	0	1	0	0	0	0	0	1	0	0	0	0	0	1	1	7	53	30	12	3	4	1	1	4	0	0	0	0.439588	0.096733	0	0.0476955	0	0.158952	2.04702	9.47998	1.29337	0.14846	0.529327
WBGene00008795	846	0	1	0	0	1	0	2	3	0	2	16	4	59	71	18	7	22	46	3	6	2	4	62	34	13	1	1	2	27	3	0	0.335458	0	0.167833	0.184662	0.580601	2.76792	3.64265	0.546187	0.586159	4.15281	0.246902	1.5304	0.151572
WBGene00008796	384	0	0	0	0	0	1	0	0	0	0	0	5	12	19	5	0	4	3	1	2	1	0	1	0	0	0	0	0	1	0	0	0	0	0	0.0813666	0	1.64487	0.749019	0.401106	0.21523	0.0839373	0	0.124877	0
WBGene00008797	312	0	0	0	0	0	0	0	0	0	0	0	0	0	0	0	0	1	1	0	0	0	2	40	13	5	0	1	2	2	0	0	0	0	0	0	0	0	0.263391	0	0.529798	5.99183	0.502114	0.307389	0
WBGene00008798	346	0	0	0	0	0	0	1	0	0	0	1	2	19	36	10	0	8	13	2	0	1	0	60	28	10	0	0	0	25	1	0	0	0	0	0.0903028	0.0788677	2.98318	2.49384	0.296772	0.238868	9.12927	0	3.46478	0.123535
WBGene00008811	911	0	0	0	0	0	0	1	2	0	0	0	0	0	2	0	0	1	2	7	52	60	218	642	318	114	19	83	86	1489	1	0	0	0	0	0.102892	0	0.0338214	0.13531	3.32509	25.2209	37.999	10.7764	78.377	0.046919
WBGene00008812	2766	0	2	0	0	0	5	3	3	3	13	45	0	3	2	2	1	5	9	8	64	0	15	201	110	45	5	38	24	325	27	0	0.205204	0	0	0.158144	0.572204	0.0389876	0.222826	1.33644	0.448202	4.14843	1.26491	5.63435	0.417233
WBGene00008814	996	0	0	0	0	0	1	0	0	0	0	3	0	1	0	1	0	0	1	0	0	0	0	0	0	0	0	0	0	0	0	0	0	0	0	0.0313702	0.0821935	0.030935	0.0412541	0	0	0	0	0	0
WBGene00008815	981	0	0	0	1	0	0	0	0	2	0	0	0	1	2	1	3	1	7	0	1	0	1	0	0	0	0	0	0	0	0	0	0	0	0.144737	0.0636998	0	0.0628161	0.460733	0.052336	0.0842492	0	0	0	0
WBGene00008817	594	0	0	0	0	0	0	0	0	0	0	0	0	0	0	0	0	0	0	0	0	0	0	0	0	0	0	0	0	0	0	0	0	0	0	0	0	0	0	0	0	0	0	0	0
WBGene00008818	1026	0	0	0	0	0	0	1	0	0	1	1	0	11	15	4	0	0	1	0	0	0	0	2	1	1	0	0	0	1	0	0	0	0	0	0.030453	0.0531934	0.450458	0.0400478	0	0	0.125661	0	0.0467374	0
WBGene00008826	1041	0	0	0	0	0	0	0	1	1	2	0	0	0	2	0	1	7	15	0	0	0	0	1	0	0	0	0	0	0	0	0	0	0	0	0.0600283	0.052427	0.0295978	0.907827	0	0	0.0309625	0	0	0
WBGene00008828	600	0	0	0	2	0	2	0	0	0	0	2	0	0	1	0	0	0	2	0	0	0	0	1	1	0	0	0	1	0	0	0	0	0	0.47329	0.104149	0.0909608	0.0256761	0.136963	0	0	0.10744	0.087033	0	0
WBGene00008833	939	0	1	0	1	2	2	4	0	1	7	12	0	39	61	15	5	26	63	2	15	0	5	0	0	0	0	0	0	5	3	0	0.302234	0	0.453633	0.232922	0.552158	1.88674	4.11328	0.929507	0.440088	0	0	0.255339	0.13656
WBGene00008834	699	0	0	0	0	0	4	2	2	0	0	8	4	46	53	15	4	14	41	0	2	0	0	7	4	2	0	0	0	7	2	0	0	0	0	0.357594	0.312312	2.60067	3.46817	0.1469	0	0.599449	0	0.480212	0.122298
WBGene00008835	705	0	0	0	0	0	0	0	0	0	0	0	0	9	13	4	1	7	14	0	1	0	1	3	1	0	0	1	0	1	1	0	0	0	0	0	0	0.568152	1.28221	0.072825	0.117232	0.182876	0.0740707	0.0680179	0.0606286
WBGene00008838	914	88	104	4	300	0	204	179	190	102	103	424	2	6	19	4	0	5	3	0	1	0	1	2	1	1	11	12	6	0	106	27.4521	32.292	0.118894	46.6041	23.0746	15.734	0.522511	0.359641	0.0561724	0.090425	0.141059	1.65687	0	4.95709
WBGene00008840	889	0	0	0	1	2	5	5	3	2	1	10	10	88	163	33	10	35	131	5	62	4	27	63	35	12	3	9	12	60	27	0	0	0	0.479146	0.527189	0.33765	5.09478	8.13461	3.86939	2.882	3.9882	1.40976	3.2364	1.29816
WBGene00008844	384	300	244	23	445	1	229	249	222	98	5	21	1	10	27	4	0	1	4	0	0	0	2	23	15	7	8	24	35	6	234	222.756	180.33	1.62721	164.912	64.9305	1.84764	1.68499	0.535014	0	0.430461	3.77718	9.11127	0.74926	26.0466
WBGene00008847	1054	4	6	0	45	0	62	65	75	31	28	118	4	4	4	0	1	0	4	0	2	0	0	2	0	0	1	1	1	0	8	1.08208	1.61554	0	6.06207	6.90705	3.77996	0.175396	0.19492	0.0974224	0	0.0611611	0.148633	0	0.324426
WBGene00008850	1571	0	0	0	0	0	3	3	3	1	5	20	8	68	82	16	19	99	206	8	43	17	114	109	64	30	9	23	38	14	12	0	0	0	0	0.198885	0.434249	1.70629	8.47412	1.66672	6.89176	4.16491	2.32679	0.427331	0.326491
WBGene00008858	968	1	0	0	4	2	7	5	8	5	2	12	0	4	1	0	0	5	12	5	59	0	5	129	52	25	2	12	8	31	10	0.294553	0	0	0.880085	0.806941	0.394664	0.0795747	0.721605	3.39449	0.426903	6.85927	1.18681	1.53567	0.441562
WBGene00008862	1606	7	18	0	42	9	61	70	81	40	210	1001	9	60	87	29	2	21	33	15	147	25	140	56	31	14	20	81	73	5	22	1.24277	3.18079	0	4.50893	4.90266	20.5766	1.77462	1.43274	5.17892	8.49128	2.02704	5.65769	0.149292	0.585523
WBGene00008866	420	0	0	0	0	0	0	0	0	0	0	0	1	2	6	1	1	0	3	0	1	0	0	1	0	0	0	0	0	1	1	0	0	0	0	0	0	0.366801	0.391324	0.122242	0	0.0767427	0	0.114173	0.101769
WBGene00008867	603	0	0	0	0	1	0	1	0	0	0	2	0	4	8	0	0	2	1	1	2	0	0	0	2	0	0	0	2	11	0	0	0	0	0.235468	0.0518155	0.0905082	0.30658	0.204423	0.255431	0	0.106905	0.1732	0.874758	0
WBGene00008869	534	0	0	0	0	0	1	0	2	0	0	0	3	17	25	10	0	5	9	0	11	0	0	14	9	6	1	2	5	15	7	0	0	0	0	0.175532	0	1.58672	1.07724	1.0576	0	1.75042	0.782319	1.34698	0.560304
WBGene00008870	1281	0	0	0	0	0	0	0	0	0	0	0	0	0	0	0	0	1	4	0	3	8	52	240	133	58	3	15	12	379	0	0	0	0	0	0	0	0	0.160379	0.120238	3.87112	10.8446	1.22295	14.1874	0
WBGene00008872	912	0	0	0	0	0	2	0	0	0	0	0	0	0	1	0	1	0	2	0	0	0	0	2	0	0	0	0	0	0	0	0	0	0	0	0.0685192	0	0.0168922	0.135161	0	0	0.070684	0	0	0
WBGene00008880	1243	30	51	5	235	11	323	327	322	148	348	1471	33	277	447	96	7	66	165	23	153	14	63	206	121	28	45	87	87	89	292	6.88159	11.6441	0.109281	28.1004	28.153	39.9335	10.572	7.86741	7.26961	5.11982	9.20542	9.20044	3.43345	10.041
WBGene00008889	1056	0	0	0	1	0	1	5	1	3	0	4	0	7	7	2	0	2	3	1	2	0	0	3	0	1	0	1	2	1	0	0	0	0	0.134457	0.295878	0.103365	0.233419	0.19455	0.145857	0	0.122091	0.148352	0.0454097	0
WBGene00008895	682	0	0	0	0	0	1	1	0	0	0	0	0	6	12	3	1	4	11	5	54	0	6	12	7	4	4	6	11	28	5	0	0	0	0	0.0916268	0	0.474368	0.963966	4.44158	0.727112	1.087	1.60794	1.96873	0.313366
WBGene00008898	1308	0	0	0	0	0	0	0	0	0	0	0	0	0	0	0	0	1	0	0	0	0	0	0	1	0	0	0	0	0	0	0	0	0	0	0	0	0	0.0314136	0	0	0.0246421	0	0	0
WBGene00008899	2068	2	1	0	11	1	4	5	8	3	0	5	1	1	1	0	0	4	7	1	12	2	13	36	19	8	0	8	3	26	0	0.275752	0.137233	0	0.823909	0.302174	0.0659773	0.0223486	0.218559	0.322747	0.599481	0.98192	0.277765	0.602886	0
WBGene00008904	1184	148	291	14	726	2	458	444	448	219	136	624	4	15	14	3	0	3	9	0	1	0	1	8	2	0	6	20	11	1	164	35.6409	69.7509	0.321235	87.3028	41.4046	17.5161	0.468415	0.416443	0.0433628	0.0698044	0.272229	1.63187	0.0405005	5.92051
WBGene00008909	735	0	0	0	0	0	0	0	0	0	0	0	0	0	0	0	0	0	2	0	2	0	2	248	133	48	0	0	0	202	1	0	0	0	0	0	0	0	0.111807	0.139705	0.224894	18.8129	0	13.1788	0.058154
WBGene00008913	775	51	112	7	328	56	990	950	942	427	810	3834	119	825	1327	302	133	587	1860	166	1153	125	770	1890	952	403	104	305	460	1159	689	18.7632	41.0133	0.245382	70.3523	133.405	163.518	51.1468	136.787	87.3801	95.4456	134.958	58.5536	71.7124	38.0001
WBGene00008917	467	0	0	0	0	6	1	3	3	3	1	14	23	143	246	64	8	57	114	54	406	40	169	264	142	45	65	151	142	186	103	0	0	0	1.82424	0.669053	0.876496	15.7025	15.7493	50.572	36.9883	31.1276	40.0315	19.0989	9.4273
WBGene00008922	983	0	1	0	1	9	29	27	26	20	139	636	35	266	472	113	19	155	340	96	501	50	252	3232	1897	740	73	205	209	2455	729	0	0.288705	0	1.44443	3.24208	21.5141	13.8855	21.485	31.181	25.3915	192.441	25.8709	119.76	31.6987
WBGene00008928	414	0	0	0	0	0	1	0	1	0	0	1	0	0	0	0	0	0	0	0	0	0	0	0	1	0	0	0	0	3	0	0	0	0	0	0.150941	0.0659136	0	0	0	0	0.0778549	0	0.347483	0
WBGene00008935	640	0	0	0	0	1	5	4	6	0	1	2	0	3	0	0	0	0	4	0	13	14	47	168	84	38	11	18	13	352	0	0	0	0	0.221855	0.732299	0.127914	0.072214	0.256806	1.04288	7.87743	14.6051	3.42693	26.3739	0
WBGene00008945	2777	0	0	0	0	0	11	5	10	5	17	74	8	74	90	23	6	48	113	15	182	16	74	262	150	57	16	43	64	201	63	0	0	0	0	0.348789	0.894213	1.08178	2.47096	3.64217	2.67856	5.44356	2.31294	3.47082	0.969687
WBGene00008947	993	0	1	0	0	0	1	3	2	1	0	2	1	0	4	0	0	7	7	0	0	0	0	0	0	0	0	0	0	0	0	0	0.285798	0	0	0.220255	0.0549612	0.0775713	0.579302	0	0	0	0	0	0
WBGene00008953	1565	0	0	1	0	3	10	15	11	4	29	149	26	177	263	64	3	51	93	10	133	8	67	84	50	22	18	65	50	196	200	0	0	0.0173593	0.27218	0.798588	3.10371	5.21725	3.85948	4.69128	3.96079	3.21289	4.43785	6.00557	5.46239
WBGene00008955	684	4	6	0	8	0	1	3	3	1	0	2	0	9	9	3	0	3	5	0	4	2	6	11	9	0	1	5	2	2	9	1.66741	2.48945	0	1.66067	0.365436	0.0797901	0.472981	0.480574	0.300243	0.966649	0.942454	0.610758	0.140212	0.56241
WBGene00008958	2730	1	1	0	0	0	1	1	1	1	0	1	0	0	2	0	0	3	7	1	3	0	1	2	1	0	1	3	1	0	7	0.104442	0.103955	0	0	0.0457799	0.00999569	0.0112862	0.150509	0.0752258	0.0302742	0.0354197	0.0956407	0	0.109598
WBGene00008960	770	0	0	0	1	0	1	1	0	0	0	0	0	0	1	0	0	1	5	0	1	0	2	868	489	196	0	1	1	411	4	0	0	0	0.184399	0.0811552	0	0.0200073	0.320174	0.0666774	0.214671	65.008	0.135636	25.5955	0.222042
WBGene00008963	994	4	3	0	7	5	40	32	29	14	27	174	29	220	374	86	22	100	271	200	1617	22	74	135	82	28	17	41	46	137	69	1.14739	0.856531	0	1.71413	3.61484	5.51804	10.9885	16.2455	93.8508	7.98214	7.94449	5.46364	6.60916	2.96708
WBGene00008967	817	0	0	0	0	38	84	82	86	50	26	97	2	7	16	2	101	469	1391	25	219	20	45	18	10	8	2	2	9	10	4	0	0	0	6.60405	11.5495	4.10826	0.509122	98.6238	15.3334	6.57546	1.42026	0.830915	0.586935	0.209269
WBGene00008968	979	86	67	96	54	4	137	111	147	63	14	50	9	47	90	22	2	11	21	18	142	46	254	240	141	52	137	392	454	697	2192	25.0469	19.4223	2.66401	8.4119	14.6171	1.78391	2.64367	1.42699	8.39087	25.3264	14.2558	52.4332	34.1399	95.7028
WBGene00008981	996	0	0	0	0	0	0	1	1	0	0	0	0	0	0	0	0	0	3	0	0	0	0	0	0	0	0	0	0	0	0	0	0	0	0	0.0627405	0	0	0.123762	0	0	0	0	0	0
WBGene00008983	867	0	0	0	0	0	1	0	1	0	0	0	0	0	0	0	0	1	5	0	0	0	0	1	1	0	0	0	0	2	0	0	0	0	0	0.0720756	0	0	0.284353	0	0	0.0743528	0	0.110617	0
WBGene00008988	1525	1	3	0	1	4	10	7	5	6	5	30	5	60	90	32	10	49	99	20	179	9	34	153	101	44	4	12	15	92	12	0.186969	0.55829	0	0.465531	0.573674	0.626287	1.88909	4.25709	6.69966	2.33042	6.29843	1.06152	2.89288	0.33634
WBGene00008991	1679	3	8	9	3	1	77	77	60	30	48	199	4	33	67	16	3	31	76	15	124	17	102	110	42	24	64	196	211	80	308	0.509459	1.35222	0.145626	0.338266	4.54063	4.01441	1.10106	2.69196	4.25044	5.85775	3.37869	14.6489	2.28482	7.84092
WBGene00008994	746	1	0	0	5	0	0	2	1	0	0	6	3	7	15	1	1	5	8	3	29	16	67	246	138	61	6	10	19	863	3	0.382208	0	0	0.951656	0.125649	0.219476	0.536926	0.771108	2.20232	9.19547	19.2268	2.44999	55.4733	0.171889
WBGene00009005	614	2	2	0	1	0	0	1	0	0	0	1	0	0	0	0	0	1	3	3	4	6	28	152	102	36	7	24	25	324	4	0.928753	0.924421	0	0.231249	0.0508872	0.0444434	0	0.267681	0.585328	4.57662	15.2235	4.76272	25.304	0.278457
WBGene00009015	1104	1	10	0	27	0	41	28	53	28	22	75	0	7	18	1	2	7	10	0	1	0	0	0	0	0	0	1	0	0	8	0.258267	2.57063	0	3.47251	4.24521	2.39761	0.362814	0.707148	0.0465051	0	0	0.0473006	0	0.309733
WBGene00009017	171	0	0	0	0	0	0	0	0	0	0	0	0	0	0	0	0	0	2	0	0	0	0	0	0	0	0	0	0	1	0	0	0	0	0	0	0	0	0.480574	0	0	0	0	0.280425	0
WBGene00009021	630	0	0	0	0	0	0	0	0	0	0	0	0	0	0	0	0	0	0	0	0	0	0	0	0	0	0	0	0	0	0	0	0	0	0	0	0	0	0	0	0	0	0	0	0
WBGene00009026	989	3	0	0	4	1	12	11	7	6	16	83	7	48	77	28	2	23	78	13	82	11	25	68	45	19	15	16	18	38	21	0.864895	0	0	0.717831	1.13732	2.73158	2.49232	4.27924	4.9317	3.00844	4.30193	2.58723	1.84247	0.90759
WBGene00009028	1804	1	2	0	0	0	0	1	1	0	1	13	10	77	144	39	0	7	19	4	36	43	212	938	477	220	38	87	134	2046	3	0.158053	0.314631	0	0	0.0346394	0.211771	2.30572	0.592192	1.13839	11.6826	29.2124	7.49719	54.3853	0.0710807
WBGene00009029	836	0	0	0	0	11	65	64	66	35	30	141	0	9	6	1	0	4	3	2	7	1	2	20	12	6	5	4	12	17	13	0	0	0	1.86825	8.59605	5.58168	0.294845	0.344047	0.552721	0.296585	1.46509	1.31174	0.975113	0.664667
WBGene00009030	884	0	0	0	0	4	23	14	21	10	22	77	6	17	43	9	1	9	26	5	44	3	13	2195	1048	466	3	4	6	1367	14	0	0	0	0.642475	2.40344	3.05603	1.30704	1.67331	2.84586	1.4959	135.236	0.767939	74.153	0.676928
WBGene00009033	661	0	0	0	1	0	0	0	0	0	0	5	4	31	99	19	1	4	11	0	5	1	0	78	46	14	0	0	0	7	7	0	0	0	0.214806	0	0.206416	3.56591	0.994591	0.388363	0.125035	6.72921	0	0.507819	0.452651
WBGene00009036	899	0	0	0	0	0	0	0	0	0	0	0	0	0	0	0	0	0	2	0	0	0	0	1	1	0	0	0	1	1	1	0	0	0	0	0	0	0	0.0914105	0	0	0.0717062	0.0580866	0.05334	0.0475452
WBGene00009038	1140	0	0	0	0	0	0	0	0	0	0	2	0	0	0	0	1	0	1	0	0	0	0	0	0	0	0	0	0	1	0	0	0	0	0	0	0.0478741	0	0.072086	0	0	0	0	0.0420637	0
WBGene00009044	659	1	1	0	2	1	4	1	1	4	9	18	0	1	2	3	0	3	7	2	5	17	92	33	9	9	20	42	40	7	45	0.432666	0.430648	0	0.646375	0.474124	1.11803	0.140264	0.623506	0.545359	13.6702	2.49443	8.08258	0.50936	2.91873
WBGene00009056	446	0	0	0	0	0	0	0	1	0	2	5	24	166	261	81	17	105	246	20	190	13	51	103	66	25	4	25	29	83	28	0	0	0	0	0.0700555	0.428291	18.3762	33.9031	24.1743	11.8599	14.0202	6.79092	8.92392	2.68343
WBGene00009061	1173	0	0	0	2	3	0	0	1	0	3	38	4	6	19	5	8	106	240	9	69	5	44	2656	1521	602	2	12	12	152	2	0	0	0	0.60523	0.0266366	0.953809	0.446541	12.4003	3.41402	3.45249	131.318	1.15747	6.21381	0.0728784
WBGene00009063	1039	2	13	0	35	0	43	54	43	26	9	36	0	1	0	0	2	1	8	0	0	1	0	5	2	1	1	2	2	1	12	0.548849	3.55088	0	4.78301	4.99194	1.18188	0.0148274	0.435014	0	0.0795462	0.248176	0.251298	0.0461527	0.493665
WBGene00009068	825	0	0	0	0	1	4	3	5	4	6	24	17	92	166	30	3	21	51	12	81	10	37	55	17	7	10	25	30	79	20	0	0	0	0.172106	0.605959	0.992299	5.69542	3.73537	5.7876	4.70846	3.08645	4.11429	4.59183	1.0362
WBGene00009070	2150	1	0	0	5	2	4	4	4	4	6	30	2	44	63	16	0	19	45	6	65	4	16	61	34	14	4	30	26	45	21	0.132617	0	0	0.462283	0.232519	0.456919	0.895677	1.22312	1.69547	0.768823	1.63408	1.4573	1.00366	0.417491
WBGene00009075	866	0	0	0	1	0	1	0	2	1	0	1	0	0	0	0	0	3	1	2	25	21	101	374	201	74	6	29	38	741	0	0	0	0	0.163957	0.144318	0.0315107	0	0.189788	1.60072	11.6433	24.1553	4.4019	41.0311	0
WBGene00009077	1182	0	2	0	0	1	7	11	2	0	1	14	0	1	7	1	0	7	7	0	4	0	1	13	10	8	0	2	1	0	1	0	0.480198	0	0.120124	0.528676	0.346297	0.117302	0.486672	0.173745	0.0699225	0.845338	0.132538	0	0.0361617
WBGene00009086	4344	14	24	37	6	1	92	91	85	50	12	79	0	2	1	3	2	7	15	0	3	0	1	5	13	1	36	84	88	0	562	0.918918	1.56794	0.231397	0.2288	2.28725	0.571646	0.0212785	0.227011	0.0354569	0.0190259	0.140978	2.5004	0	5.52985
WBGene00009091	240	0	0	0	0	2	25	27	33	17	1	6	7	77	145	25	13	57	167	38	226	43	169	1323	759	302	15	49	55	202	154	0	0	0	1.18323	13.279	0.795907	16.3043	40.5754	56.4758	73.0061	320.17	25.8923	40.3601	27.4269
WBGene00009096	388	0	0	0	0	0	1	1	1	0	4	19	118	1520	2384	594	63	430	910	141	898	16	36	574	320	127	43	107	117	679	250	0	0	0	0	0.241583	1.6176	183.28	148.577	137.484	11.0766	84.8165	35.9348	83.9171	27.5407
WBGene00009102	1415	5	4	0	2	3	14	20	21	7	39	193	17	108	162	44	6	59	118	16	162	18	78	172	100	36	18	32	44	154	31	1.00752	0.802254	0	0.501721	1.36903	4.47411	3.60373	5.31399	6.45852	5.60724	7.01585	3.46902	5.21887	0.936423
WBGene00009117	951	0	0	1	0	0	3	2	0	1	0	6	0	0	0	0	0	4	6	0	3	0	0	0	2	0	0	0	0	0	2	0	0	0.0285671	0	0.197128	0.172165	0	0.432061	0.161961	0	0.0677853	0	0	0.089891
WBGene00009125	699	0	0	0	0	0	6	3	3	3	1	6	2	24	26	9	0	4	10	1	23	30	115	477	293	114	21	48	46	765	9	0	0	0	0	0.670488	0.273273	1.34441	0.822956	1.7628	17.1445	40.7625	8.59124	52.4803	0.550341
WBGene00009149	3654	0	2	0	3	0	8	13	7	6	3	11	0	2	2	0	1	2	10	10	75	72	392	1110	649	270	62	130	135	1974	6	0	0.155335	0	0.116574	0.290728	0.104553	0.0168644	0.146184	1.19432	10.495	17.8978	4.6732	25.9054	0.0701858
WBGene00009154	1907	5	14	0	38	0	29	27	23	10	13	55	0	0	1	0	1	4	3	0	0	1	15	12092	6794	2765	2	6	8	21459	30	0.74758	2.08346	0	2.82932	1.4582	0.973047	0.00807847	0.172371	0	0.693432	365.943	0.438132	539.599	0.672415
WBGene00009171	1874	0	1	0	0	0	0	0	3	0	0	0	0	0	0	0	0	0	16	0	0	0	2	4610	2632	1022	0	0	0	2590	8	0	0.151439	0	0	0.0500183	0	0	0.350814	0	0.0882054	142.137	0	66.2739	0.182468
WBGene00009179	481	118	205	42	308	14	631	612	662	320	94	389	38	163	282	70	11	66	151	26	190	42	161	376	209	90	104	315	329	548	1285	69.948	120.953	2.3722	95.0516	144.531	27.4017	17.7117	19.4767	23.0557	34.8807	45.2319	81.2067	54.6321	114.189
WBGene00009182	1494	11	5	6	10	0	20	23	26	16	12	71	0	4	29	5	1	7	16	8	46	17	115	363	225	105	26	69	92	809	91	2.09933	0.94979	0.109106	0.950382	1.77765	1.51601	0.391844	0.660065	1.85572	7.30227	14.951	6.53622	25.9663	2.6035
WBGene00009190	3738	0	6	0	16	32	447	429	440	190	849	3718	132	999	1569	361	60	398	773	114	880	96	438	736	477	179	107	227	222	1163	133	0	0.455533	0	1.82327	12.5882	33.3401	12.6155	13.5315	13.6526	11.8069	12.0029	7.76731	14.9194	1.52082
WBGene00009195	1062	0	0	0	0	0	0	1	1	0	0	1	0	0	0	0	0	1	1	0	1	0	1	376	223	78	0	0	0	636	3	0	0	0	0	0.0588413	0.0256951	0	0.0773805	0.0483443	0.0778234	20.5471	0	28.7174	0.120743
WBGene00009196	3105	0	0	0	0	0	2	1	3	1	1	2	0	0	0	0	0	1	7	0	1	1	2	420	245	105	0	0	0	731	2	0	0	0	0	0.0704391	0.0263654	0	0.105865	0.0165351	0.0798536	7.9931	0	11.2893	0.0275318
WBGene00009197	2259	0	0	0	0	0	0	1	0	0	0	1	0	0	0	0	0	2	3	0	0	0	0	62	40	11	0	0	1	125	0	0	0	0	0	0.0138312	0.0120798	0	0.0909452	0	0	1.61231	0.0231163	2.65342	0
WBGene00009198	1206	0	0	0	0	0	0	1	0	0	0	0	0	0	0	0	1	1	1	0	0	0	0	18	8	4	0	0	1	18	0	0	0	0	0	0.0259078	0	0	0.102212	0	0	0.801789	0.0433	0.715711	0
WBGene00009199	2313	0	0	0	0	0	2	1	1	1	0	0	0	0	0	0	0	1	7	0	0	0	1	45	24	15	0	0	0	92	0	0	0	0	0	0.0675416	0	0	0.142115	0	0.0357321	1.17055	0	1.90732	0
[truncated: 3,673 more rows]
