# Supplementary material for: Data in support of genome-wide identification of lineage-specific genes within Caenorhabditis elegans
Source: Data Brief. 2015 Aug 3;4:595–601. doi: 10.1016/j.dib.2015.07.032 (PMC4552949; doi:10.1016/j.dib.2015.07.032)
Supplement: Supplementary file 4 — Supplementary data [file mmc4.xlsx]

## Sheet: RPKM of stage-specific SSGs
Table S4_1 Stage-specific SSGs with RPKM in different developmental stages within C.elegans
		RPKM of each CLSGs
		1-cell embryo	2-cell embryo	4-cell embryo	28-cell embryo	early embryo	late embryo	L1 larva	L2 larva	L3 larva	L4 larva	L4 larva male	young adult	adult male	adult female
WormBase Gene Accession	Length of all exons
WBGene00021605	519	0	0	0	0	0	0	0	0	0	0	0	0.100616	0	0
WBGene00219446	201	0	0	0	0	0	0	0	0	0	0	0.160358	0	0	0
WBGene00219447	201	0	0	0	0	0	0	0	0	0	0	0.160358	0	0	0
WBGene00013102	231	0	0	0	0	0	0	0	0	0	0	0.139532	0	0	0
WBGene00013110	411	0	0	0	0	0	0	0	0	0	0	0.0784232	0	0	0
WBGene00044242	298	0	0	0	0	0	0	0	0	0	0	0.324482	0	0	0
WBGene00044246	258	0	0	0	0	0	0	0	0	0	0	4.49748	0	0.371726	0
WBGene00194951	189	0	0	0	0	0	0	0	0	0	0	0.682157	0	0	0
WBGene00015003	120	0	0	0	0	0	0	0	0	0	0	1.0744	0.435165	0.399605	0
WBGene00012284	156	0	0	0	0	0	0	0	0	0	0.529798	0	0	0	0.273995
WBGene00219498	180	0	0	0	0	0	0	0	0	0	0.459158	0.537199	0	0	0
WBGene00189943	334	0	0	0	0	0	0	0	0	0	0.742351	0	1.87616	0	0.383921
WBGene00195158	144	0	0	0	0	0	0	0	0	0	1.72184	6.04348	2.17583	5.66107	0
WBGene00016752	580	0	0	0	0	0	0	0	0	0	0.854984	4.39021	0.810308	2.39763	0
WBGene00044178	600	0	0	0	0	0	0	0	0	0	1.10198	1.77276	13.6642	0	6.55395
WBGene00044265	201	0	0	0	0	0	0	0	0	0.255431	0	0	0	0	0
WBGene00219458	276	0	0	0	0	0	0	0	0	0.18602	0	0.467129	0	0	0
WBGene00018063	153	0	0	0	0	0	0	0	0	0.335566	0	1.47466	0.341306	0.940247	0.279367
WBGene00045180	396	0	0	0	0	0	0	0	0	0.129651	4.38287	8.30216	2.76923	23.0076	0
WBGene00020536	326	0	0	0	0	0	0	0	0	0.15749	2.28171	1.48306	1.28147	2.94188	0
WBGene00017006	483	0	0	0	0	0	0	0	0	0.212595	0	0	0	0	0.0884952
WBGene00018126	452	0	0	0	0	0	0	0	0	0.340763	3.47416	3.06631	0.577653	12.2003	0.0945645
WBGene00050965	237	0	0	0	0	0	0	0	0.173371	0	0	0	0	0	0
WBGene00194871	307	0	0	0	0	0	0	0	0.133841	0	0	0	0	0	0
WBGene00206495	348	0	0	0	0	0	0	0	0.118072	0	0	0	0	0	0
WBGene00206499	132	0	0	0	0	0	0	0	0.311281	0	0	0	0	0	0
WBGene00009934	225	0	0	0	0	0	0	0	0.182618	0	0	0	0	0	0
WBGene00012309	300	0	0	0	0	0	0	0	0.136963	0	0	0	0	0	0
WBGene00013063	345	0	0	0	0	0	0	0	0.119099	0	0	0	0	0	0
WBGene00013115	396	0	0	0	0	0	0	0	0.10376	0	0	0	0	0	0
WBGene00013628	363	0	0	0	0	0	0	0	0.113193	0	0	0	0	0	0
WBGene00017030	207	0	0	0	0	0	0	0	0.198498	0	0	0	0	0	0
WBGene00017670	543	0	0	0	0	0	0	0	0.0756704	0	0	0	0	0	0
WBGene00020754	492	0	0	0	0	0	0	0	0.0835143	0	0	0	0	0	0
WBGene00044185	204	0	0	0	0	0	0	0	0.201417	0	0	0	0	0.470124	0
WBGene00016895	138	0	0	0	0	0	0	0	0.297747	0	0	0	0.378405	0	0
WBGene00044254	396	0	0	0	0	0	0	0	0.10376	0	0	0.0813937	0	0	0
WBGene00077445	298	0	0	0	0	0	0	0	0.137883	0	0	0.108161	0	0	0
WBGene00021760	327	0	0	0	0	0	0	0	0.125655	0	0	0.0985686	0	0	0
WBGene00018183	273	0	0	0	0	0	0	0	0.150509	0	0	0.118066	0.191281	0.175651	0
WBGene00012312	410	0	0	0	0	0	0	0	0.100217	0	0	1.17922	0.382096	3.62569	0
WBGene00012579	291	0	0	0	0	0	0	0	0.141199	0	0	0.332288	0	0.329571	0
WBGene00020119	162	0	0	0	0	0	0	0	0.253636	0	0	0.596887	0	1.18402	0
WBGene00195171	398	0	0	0	0	0	0	0	0.103239	0	0	2.51053	0	2.2892	0
WBGene00000555	269	0	0	0	0	0	0	0	0.152747	0	0	0.359464	0.194126	0.356525	0.317793
WBGene00077583	201	0	0	0	0	0	0	0	0.204423	0	0	141.115	0.5196	5.24855	0
WBGene00219301	453	0	0	0	0	0	0	0	0.0907043	0	0	6.26139	0	8.57431	0
WBGene00017863	552	0	0	0	0	0	0	0	0.0744367	0	0.149725	0	0	0	0
WBGene00007571	352	0	0	0	0	0	0	0	0.11673	0	2.81756	3.57115	1.92857	7.4926	0
WBGene00189930	216	0	0	0	0	0	0	0	0.190227	0	0.382632	1.04455	0.241758	0.444006	0
WBGene00219308	374	0	0	0	0	0	0	0	1.09864	0.274554	0	11.0312	1.53588	18.8477	0.34286
WBGene00219296	288	0	0	0	0	0	0	0	0.14267	0	6.31342	13.318	3.08242	26.6403	0.148414
WBGene00022095	285	0	0	0	0	0	0	0	0.144172	0	6.66988	10.1785	1.09936	4.03812	0
WBGene00206388	399	0	0	0	0	0	0	0	0.10298	0	0.414278	0.727036	14.7891	0	3.85653
WBGene00019193	489	0	0	0	0	0	0	0	0.0840267	0	0.676061	0.856881	0.106789	0.0980626	0
WBGene00044474	372	0	0	0	0	0	0	0	0.110454	0	1.77739	11.5238	3.08827	25.5232	0
WBGene00220249	165	0	0	0	0	0	0	0	0.249024	0.311161	0	0	0	0.581244	0
WBGene00044998	254	0	0	0	0	0	0	0	0.161768	0.202132	0	0.888281	0	0.37758	12.7893
WBGene00007570	687	0	0	0	0	0	0	0	0.657903	2.24199	17.0831	67.2319	9.12137	65.8214	0.0622171
WBGene00017585	195	0	0	0	0	0	0	0	0.210713	0.526581	0	0	0	0.245911	0
WBGene00019534	462	0	0	0	0	0	0	0	0.0889373	0.222258	0.178893	0	0.11303	0	0
WBGene00022147	390	0	0	0	0	0	0	0	0.105357	0.394935	0	0	0.133897	0	0.109598
WBGene00016183	525	0	0	0	0	0	0	0	0.0782648	0.293381	2.36138	8.22681	1.98933	9.31651	0
WBGene00012510	1008	0	0	0	0	0	0	0	0.570681	0	0	0.0319761	0	0	0
WBGene00044473	381	0	0	0	0	0	0	0	0.21569	0	0	0	0	0	0
WBGene00077492	318	0	0	0	0	0	0	0	0.258422	0	0	0	0	0	0
WBGene00219456	219	0	0	0	0	0	0	0	0.375242	0	0	0	0	0	0
WBGene00010729	162	0	0	0	0	0	0	0	0.507272	0	0	0	0	0	0
WBGene00015995	330	0	0	0	0	0	0	0	0.249024	0	0	0	0	0	0
WBGene00007636	471	0	0	0	0	0	0	0	0.174476	0	0	0	0	0	0
WBGene00044146	210	0	0	0	0	0	0	0	0.391324	0	0	0	0	0.228346	0
WBGene00021090	336	0	0	0	0	0	0	0	0.244578	0	0	0	0	0.142716	0
WBGene00022291	543	0	0	0	0	0	0	0	0.151341	0	0	0	0.0961691	0.0883105	0
WBGene00185101	147	0	0	0	0	0	0	0	0.559035	0	0	0.219265	0	0	0
WBGene00019201	483	0	0	0	0	0	0	0	0.170141	0	0	0.0667328	0	0	0
WBGene00202501	253	0	0	0	0	0	0	0	0.324815	0	0	1.52879	0.206402	0.379072	0.168945
WBGene00012414	219	0	0	0	0	0	0	0	0.375242	0	0	6.91735	0	1.75169	0.195174
WBGene00013105	186	0	0	0	0	0	0	0	0.441818	0	0	144.35	0.561503	74.2492	0.229802
WBGene00019670	363	0	0	0	0	0	0	0	0.226386	0	0.227682	0	0	0	0
WBGene00206508	207	0	0	0	0	0	0	0	0.396996	0	7.18682	23.2008	2.01816	21.3123	0
WBGene00195228	363	0	0	0	0	0	0	0	0.226386	0.141437	0	2.48621	0	4.49143	0
WBGene00010596	404	0	0	0	0	0	0	0	0.203411	0.127083	2.86406	6.14321	1.29257	11.3947	0
WBGene00021995	300	0	0	0	0	0	0	0	0.273927	0.342277	4.13242	6.98358	0.87033	9.75037	0
WBGene00007567	213	0	0	0	0	0	0	0	0.385813	0.723121	1.9401	6.20427	1.22582	3.37695	0
WBGene00021308	348	0	0	0	0	0	0	0	0.236144	0.590133	2.37496	4.63102	1.50057	11.1614	0.122825
WBGene00012649	357	0	0	0	0	0	0	0	0.230191	0.71907	0	0.0902855	0	0.134321	0
WBGene00011942	660	0	0	0	0	0	0	0	0.186768	0	0	0	0	0	0
WBGene00016804	760	0	0	0	0	0	0	0	0.162194	0	0	0	0	0	0
WBGene00022625	240	0	0	0	0	0	0	0	0.513613	0	0	0	0	0	0
WBGene00006488	801	0	0	0	0	0	0	0	0.153892	0	0	0	0.0651933	0	0
WBGene00044711	277	0	0	0	0	0	0	0	0.445008	0	0	13.3815	0	0	0
WBGene00008523	156	0	0	0	0	0	0	0	0.790174	0	0	3.51245	0	0.922166	0
WBGene00086565	351	0	0	0	0	0	0	0	0.351188	0	0	4.95876	1.93407	16.3941	0.487102
WBGene00185096	272	0	0	0	0	0	0	0	0.453188	0	0.303855	0	0	0	0
WBGene00018098	412	0	0	0	0	0	0	0	0.299192	1.49539	6.21869	44.358	2.91518	54.5868	0
WBGene00206501	350	0	0	0	0	0	0	0	0.352192	0.586761	4.48663	4.78874	0.298399	4.65825	0
WBGene00015659	342	0	0	0	0	0	0	0	0.480574	0	0	0	0	0	0
WBGene00086563	219	0	0	0	0	0	0	0	0.750485	0	0	5.2984	0	3.94131	0
WBGene00012250	708	0	0	0	0	0	0	0	0.232141	1.08775	6.53717	19.2572	3.02403	37.5222	0
WBGene00022541	519	0	0	0	0	0	0	0	0.316679	0.0989241	9.71398	27.2636	3.62218	41.947	0.0823568
WBGene00044183	234	0	0	0	0	0	0	0	0.702377	1.09704	0.353199	1.37743	1.33897	16.599	1.27864
WBGene00044577	477	0	0	0	0	0	0	0	0.430703	0	0	0	0	0	0
WBGene00019684	469	0	0	0	0	0	0	0	0.438049	0	1.93845	295.035	1.5588	1004.24	1.91387
WBGene00219370	381	0	0	0	0	0	0	0	0.647071	0	0	0	0	0	0
WBGene00016536	360	0	0	0	0	0	0	0	0.684817	0	0	0	0	0	0
WBGene00021250	258	0	0	0	0	0	0	0	0.955559	0	0	0	0	0.371726	0
WBGene00013791	886	0	0	0	0	0	0	0	0.278255	0	0	0.0727583	0.0589389	0	0.0964857
WBGene00018938	861	0	0	0	0	0	0	0	0.286335	0.11926	0	0.187177	0	0.0556941	0
WBGene00119201	514	0	0	0	0	0	0	0	0.559578	0	0	366.34	0	129.864	0.166316
WBGene00007569	449	0	0	0	0	0	0	0	0.640586	0.571733	4.60181	5.02502	0.581513	6.83512	0
WBGene00018574	510	0	0	0	0	0	0	0	0.644534	0.906028	1.62056	2.40159	0.307175	4.13709	0
WBGene00195229	456	0	0	0	0	0	0	0	0.810968	0.112591	0	0.70684	0	1.47223	0
WBGene00194919	247	0	0	0	0	0	0	0.0623711	0	0	0	0	0	0	0
WBGene00016127	177	0	0	0	0	0	0	0.0870376	0	0	0	0	0	0	0
WBGene00021023	540	0	0	0	0	0	0	0.028529	0	0	0	0	0	0	0
WBGene00017662	375	0	0	0	0	0	0	0.0410817	0	0	0	0	0.139253	0	0
WBGene00194785	186	0	0	0	0	0	0	0.828261	0.441818	0	6.6652	34.3114	1.96526	18.3045	0
WBGene00009612	350	0	0	0	0	0	0	0.0440161	0	0.293381	0	0.552547	0	0.274015	0.122123
WBGene00044208	399	0	0	0	0	0	0	0.0386107	0	0.257351	0.621417	9.85537	0.523507	0.60091	0
WBGene00010065	659	0	0	0	0	0	0	0.0233773	0	0.311633	60.45	31.2537	101.191	1.96467	20.2365
WBGene00010862	567	0	0	0	0	0	0	0.271705	0.362337	0	0.145764	0.0568464	0	0	0
WBGene00015222	645	0	0	0	0	0	0	0.238847	0.31852	0	0.128137	1.2493	0.161922	0.14869	0
WBGene00044278	246	0	0	0	0	0	0	0.626246	1.00217	0	0	5.76506	0	0.584788	0
WBGene00016529	156	0	0	0	0	0	0	0.0987542	0.263391	0	0	0	0	0	0
WBGene00022602	333	0	0	0	0	0	0	0.0462632	0.123391	0	0	0	0	0	0
WBGene00011715	138	0	0	0	0	0	0	0.111635	0.297747	0	0	0	0.378405	0	0
WBGene00012311	386	0	0	0	0	0	0	0.039911	0.106448	0	0	1.08553	0.405854	1.86344	0.110734
WBGene00000859	379	0	0	0	0	0	0	0.0406482	0.108414	0	0.21807	314.07	0	117.161	0.112779
WBGene00019251	588	0	0	0	0	0	0	0.288201	0.698793	0	0	0.328897	0	0.244656	0.0726925
WBGene00020805	360	0	0	0	0	0	0	0.0427935	0.114136	0.142616	0.229579	0.0895331	0	0	0
WBGene00011008	388	0	0	0	0	0	0	0.0397053	0.1059	1.58788	12.1417	34.3918	3.23009	25.3358	0.110163
WBGene00019622	343	0	0	0	0	0	0	0.0449144	0.119793	0.149684	0.96383	5.16838	12.7885	1.67764	10.0939
WBGene00015715	369	0	0	0	0	0	0	0.0417497	1.44758	0	0	0	0	0	0
WBGene00008896	577	0	0	0	0	0	0	0.0266996	0.92575	1.86859	0.143238	6.14473	0.362009	8.56	0.0740783
WBGene00219544	239	0	0	0	0	0	0	0.0644588	0.171921	1.07409	0	0.404585	0.218493	0.401277	0
WBGene00011721	573	0	0	0	0	0	0	0.026886	0.0717086	0.537608	2.30781	8.21267	1.64041	6.77864	0
WBGene00012214	231	0	0	0	0	0	0	0.0666911	0.355749	0	0	0	0	0	0
WBGene00195012	204	0	0	0	0	0	0	0.0755179	0.402834	0	0	0.315999	0	0	0
WBGene00044368	132	0	0	0	0	0	0	1.40051	0.622561	0.388952	0.626125	2.68599	0	2.17966	0.323812
WBGene00016662	326	0	0	0	0	0	0	0.0472566	32.0142	0.472469	18.0001	10.8758	2.24257	1.17675	5.24456
WBGene00016941	397	0	0	0	0	0	0	0.0388052	0.206998	0.775944	2.08183	1.54259	0.789216	0.120787	0.107665
WBGene00206510	93	0	0	0	0	0	0	2.15348	0	0	0	0	0	0	0
WBGene00044140	549	0	0	0	0	0	0	0.0280613	0.22453	0	0	0.0587102	0	0.262036	0
WBGene00021958	504	0	0	0	0	0	0	0.0305668	0.244578	0	0.163985	34.9819	0.103611	27.8772	0.0848079
WBGene00015086	595	0	0	0	0	0	0	0.0258919	0.276229	0	0	0	0	0	0
WBGene00016952	453	0	0	0	0	0	0	0.0340081	0.362817	0	0	0	0	0	0
WBGene00000559	207	0	0	0	0	0	0	0.0744234	0.793991	0	0	0	0.25227	0.231655	0.412978
WBGene00194918	264	0	0	0	0	0	0	0.0583547	0.778201	0	0.313062	0.122091	0	0.544916	0
WBGene00044380	290	0	0	0	0	0	0	0.796844	0.425059	0.35408	0.284995	5.11265	0.180068	4.46455	0
WBGene00010203	621	0	0	0	0	0	0	0.396925	0.0661659	0.0826757	0	0.259516	0	0	0
WBGene00018882	294	0	0	0	0	0	0	0.0524002	0.97831	0	0	0	0	0	0
WBGene00043989	654	0	0	0	0	0	0	0.447565	0	0	0	0	0	0	0
WBGene00194922	135	0	0	0	0	0	0	0.228232	0	0	0	464.14	0.386814	306.186	0
WBGene00045402	232	0	0	0	0	0	0	0.132807	0	0	0	5.83509	0.225085	67.5884	0.184238
WBGene00195232	294	0	0	0	0	0	0	0.1048	0.139759	0	0	0.548162	0	0	0
WBGene00022317	267	0	0	0	0	0	0	0.115398	0.153892	0	0.309545	0	0	0	0
WBGene00016275	453	0	0	0	0	0	0	0.0680161	0.997747	0	0	0.142304	0	0	0.0943558
WBGene00206471	195	0	0	0	0	0	0	0.158007	0.210713	0.26329	0	0.495876	0	0	0
WBGene00022869	405	0	0	0	0	0	0	0.0760773	0.101454	0.126769	0.408141	0.95502	0.644689	0	0
WBGene00219460	363	0	0	0	0	0	0	0.0848796	0.113193	0.707185	4.78132	7.10345	2.44556	10.9644	0.2355
WBGene00044548	251	0	0	0	0	0	0	0.122754	2.94662	0	0.329277	0	0.208047	0	0
WBGene00086564	318	0	0	0	0	0	0	0.0968909	0.258422	0	0.519802	35.2727	0.328427	10.254	0
WBGene00022746	252	0	0	0	0	0	0	0.122267	0.489155	0.203737	0.65594	0	0	0	0
WBGene00013148	334	0	0	0	0	0	0	0.0922494	0.369063	2.45948	24.4976	198.699	10.0062	72.2161	0.127974
WBGene00206524	199	0	0	0	0	0	0	1.93538	3.51012	0	0.415319	438.775	0.524822	274.222	0.42958
WBGene00009464	253	0	0	0	0	0	0	1.70497	0	0	0	0.254798	0	0.189536	0
WBGene00044454	180	0	0	0	0	0	0	0.256761	0	0	0	0.179066	0	0.532807	0
WBGene00014699	270	0	0	0	0	0	0	0.171174	0	0	0	0.358132	0	0	0.633232
WBGene00008751	153	0	0	0	0	0	0	0.302072	0	0.335566	0	14.3253	0	2.19391	0
WBGene00019916	267	0	0	0	0	0	0	0.173097	0.153892	0	0	0	0	0	0
WBGene00044519	315	0	0	0	0	0	0	0.14672	0.260883	0	0	0.409294	0	0	0
WBGene00194645	487	0	0	0	0	0	0	0.0949013	0.168743	0.210848	0	10.9205	0	1.08312	0.175537
WBGene00020228	875	0	0	0	0	0	0	0.0528194	0.140877	0	0	4.01518	0	0	0
WBGene00008326	363	0	0	0	0	0	0	0.127319	0.452772	0	0	0	0	0	0
WBGene00018883	342	0	0	0	0	0	0	0.135137	0.480574	0	0	0.0942454	0	0	0
WBGene00138719	360	0	0	0	0	0	0	0.12838	0.456545	0.998309	101.474	0	4.2066	0.133202	0
WBGene00007069	296	0	0	0	0	0	0	0.156138	0.9717	0.693806	1.11687	1.08892	0	0.162002	0
WBGene00015907	356	0	0	0	0	0	0	0.173097	0.115419	3.74967	113.99	545.136	92.9982	572.737	0.48026
WBGene00206395	75	0	0	0	0	0	0	0.821635	1.64356	0	0	0.429759	0	0	0
WBGene00015908	933	0	0	0	0	0	0	0.0660478	0.220198	0.275143	3.72051	9.08574	2.01491	8.17199	0.0458126
WBGene00045396	159	0	0	0	0	0	0	4.84454	0.775265	0	0	1.2163	0.656853	0.301589	0
WBGene00019552	333	0	0	0	0	0	0	0.277579	1.23391	0	0	0	0.156816	0	0
WBGene00219214	123	0	0	0	0	0	0	0.876744	0	0.834823	0	0.524096	0	0.779717	0
WBGene00219410	221	0	0	0	0	0	0	0.487962	1.30146	0	0.373975	1.02092	0.472578	0	0.386816
WBGene00010656	372	0	0	0	0	0	0	0.331304	0	0.414045	0	3.63909	0	0.51562	0
WBGene00086556	268	0	0	0	0	0	0	5.00109	2.14644	1.53259	2.46712	3.12698	0.97425	2.32606	0
WBGene00194925	105	0	0	0	0	0	0	1.32048	1.17397	0.977935	3.14851	21.7949	7.95731	0	9.36279
WBGene00022619	243	0	0	0	0	0	0.112297	0	0	0	0	0	0	0	0
WBGene00019992	162	0	0	0	0	0	0.168446	0	0	0	0	0.198962	0	0	0
WBGene00219454	249	0	0	0	0	0	0.109591	0	0	0	0	3.10669	0	3.08129	0
WBGene00219497	333	0	0	0	0	0	0.0819466	0	0	0	0	0.290378	0	0	0
WBGene00194914	57	0	0	0	0	0	0.478741	0	0	0	11.5998	7.35114	0.916137	7.57147	0
WBGene00020350	576	0	0	0	0	0	0.0473754	0	0	0.713078	13.4878	34.9739	14.2335	54.6127	0
WBGene00020923	336	0	0	0	0	0	0.081215	0	0.122289	0	0	0	0.155416	0	0
WBGene00194927	123	0	0	0	0	0	0.221856	0	0.334057	0	0	19.9157	0	33.5278	0
WBGene00020232	684	0	0	0	0	0	0.0398951	0	0.0600717	0.225182	0	0.0471227	0	0.0701062	0
WBGene00014038	330	0	0	0	0	0	0.0826916	0	0.249024	0	0	0	0	0	0
WBGene00023413	375	0	0	0	0	0	0.0727686	0	0.219142	0.136911	0.440792	0.429759	0	0	0
WBGene00206516	189	0	0	0	0	0	0.144382	0	0.434805	1.08659	0	0	0	0	0
WBGene00044247	483	0	0	0	0	0	0.0564974	0	0.170141	0.637784	3.08007	4.67129	0.648693	9.8288	0
WBGene00021385	291	0	0	0	0	0	0.093774	0	0.423598	0	0	0	0	0	0
WBGene00020535	414	0	0	0	0	0	0.0659136	0	0.297747	0	0	0	0	0.115828	0
WBGene00013454	798	0	0	0	0	0	0.0341958	0	0.15447	0.0643379	0	0	0	0	0.0535629
WBGene00019835	405	0	0	0	0	0	0.0673783	0	0.405818	0.633847	2.24477	14.4845	1.54725	16.3394	0.84431
WBGene00021627	294	0	0	0	0	0	0.0928171	0	7.68672	5.5882	651.349	55.0355	68.2055	28.7063	0.436155
WBGene00195006	319	0	0	0	0	0	0.085543	0	0.772835	0.160945	0.259086	34.2527	0.163699	6.46383	0.133991
WBGene00016584	684	0	0	0	0	0	0.0398951	0	0.480574	0	0.241662	0.0942454	0	0.210319	0.12498
WBGene00021806	552	0	0	0	0	0	0.0494352	0	0.595493	0.27903	1.34753	4.96325	1.04061	4.43041	0
WBGene00016043	192	0	0	0	0	0	0.142126	0.0802378	0	0	0	0	0	0	0
WBGene00219351	372	0	0	0	0	0	0.0733555	0.041413	0.110454	0	0	0.866449	0	1.28905	0
WBGene00195181	281	0	0	0	0	0	0.0971111	0.0548244	0.146224	0	0	5.04699	0	0.17065	0
WBGene00017927	239	0	0	0	0	0	0.114177	0.0644588	0.687683	0.429637	1.72905	0.404585	3.27739	0	1.25189
WBGene00008816	265	0	0	0	0	0	0.102974	11.1618	0.620212	0	0.311881	1.09467	0.788224	14.1144	2.25813
WBGene00020603	396	0	0	0	0	0	0.0689097	0.0778063	0.10376	0	0	0	0	0	0
WBGene00202500	339	0	0	0	0	0	0.0804963	0.0908888	0.121207	0	0.243801	0.0950794	0	0	0.126086
WBGene00194920	84	0	0	0	0	0	0.32486	0.366801	0.97831	0	0	1.53485	0	0	0
WBGene00045271	461	0	0	0	0	0	0.0591936	0.835448	0.802172	0.33411	43.7445	3.84546	66.8323	1.14421	19.0073
WBGene00019621	497	0	0	0	0	0	0.0549059	0.0619946	0.661393	0.826424	0.166295	0	0	0.192968	0
WBGene00021001	441	0	0	0	0	0	0.0618781	0.1048	0.931724	0.465684	3.74823	11.5479	1.42095	22.8346	0
WBGene00195240	150	0	0	0	0	0	0.181922	0.308113	3.56105	2.05366	0	40.8271	2.78506	12.4677	0
WBGene00045416	690	0	0	0	0	0	0.0395482	0.893081	4.28755	38.7666	11.8583	476.705	9.61147	153.796	1.92035
WBGene00018596	204	0	0	0	0	0	0.133766	0.302072	0.201417	0	0.405139	0	0	0	0
WBGene00007265	216	0	0	0	0	0	0.126334	0.28529	0.380454	0	0.765263	0	0.241758	0	0
WBGene00195164	424	0	0	0	0	0	0.064359	1.85304	2.90724	8.47621	10.9158	1.90047	5.91168	0.339287	0.504047
WBGene00022723	1488	0	0	0	0	0	0.0183389	0.0621196	0.220909	0	0	0.238274	0.035094	0.225584	0
WBGene00019501	362	0	0	0	0	0	0.0753819	0.255342	1.02155	0.992794	7.53425	31.0744	6.63567	66.2329	0
WBGene00019502	402	0	0	0	0	0	0.135762	0	0.306635	0	0	0	0	0.23857	0
WBGene00002096	222	0	0	0	0	0	0.24584	0	0.555257	0	0.37229	0.290378	0.235224	0.432006	0.192537
WBGene00008069	300	0	0	0	0	0	0.181922	0	0.547854	0.513416	0	11.6035	1.21846	0.159842	0.997341
WBGene00021029	258	0	0	0	0	0	0.211537	0.0597118	0.955559	0.596995	0.320343	0	0	0.185863	0
WBGene00016727	198	0	0	0	0	0	0.275639	0.155613	0.622561	0	0	0.162787	0	0	0
WBGene00017596	393	0	0	0	0	0	0.138871	0.940803	1.98649	4.31113	8.41206	15.0908	5.71362	15.9842	0.217523
WBGene00017915	222	0	0	0	0	0	0.24584	0.346974	0	0	0	0	0	0	0
WBGene00000556	358	0	0	0	0	0	0.152448	4.13112	4.13186	2.72483	1.84689	51.9492	1.60452	30.0039	40.3553
WBGene00018382	465	0	0	0	0	0	0.176053	0	0.618545	0	0	0.069316	0	0	0
WBGene00206390	501	0	0	0	0	0	0.163403	0.0922494	0.082014	0.409913	0.164967	3.92445	0.208462	5.45569	0.59721
WBGene00194744	546	0	0	0	0	0	0.199914	0	0.376273	0	0.151371	0.295164	0.0956407	0	0
WBGene00008325	678	0	0	0	0	0	0.160993	0.249944	0.424223	0	0	0	0	0	0
WBGene00018693	720	0	0	0	0	0	0.151601	0.320951	0.285341	0.213923	0.229579	0.671498	0	0.199803	0
WBGene00077783	421	0	0	0	0	0	0.259271	0.768453	3.41595	2.56098	0.981573	5.58891	1.48845	3.41705	0.406111
WBGene00017612	399	0	0	0	0	0	0.273566	2.62552	3.81026	2.05881	1.24283	3.5544	2.74841	2.16328	0.964132
WBGene00022563	471	0	0	0	0	0	0.289684	0.0327084	0.872379	0.109006	0	0.684329	0	0.20362	0
WBGene00013640	222	0	0	0	0	0	0.6146	0.902133	0.925429	0.231269	0	0.580755	0	0.432006	0
WBGene00007076	654	0	0	0	0	0	0.250351	1.01291	0	0.157008	0	0	0	0.073322	0
WBGene00016070	220	0	0	0	0	0	0.868262	0.0700257	0.747073	0	0	0.439526	0.712088	0	0.194287
WBGene00195241	800	0	0	0	0	0	0.272882	0.346627	0.205445	0.64177	0.723174	0.0402899	0.652748	0.299704	0.106858
WBGene00044518	419	0	0	0	0	0.0745698	0	0	0	0	0	0	0	0	0
WBGene00044561	120	0	0	0	0	0.260373	0	0	0	0	0	0	0	0	0
WBGene00219419	51	0	0	0	0	0.612642	0	0	0	0	0	0	0	0	0
WBGene00015253	195	0	0	0	0	0.16023	0	0	0	0	0	0	0	0	0
WBGene00016910	126	0	0	0	0	0.247974	0	0	0	0	0	0	0	0	0
WBGene00017588	342	0	0	0	0	0.0913589	0	0	0	0	0	0	0	0	0
WBGene00019083	354	0	0	0	0	0.088262	0	0	0	0	0	0	0	0	0
WBGene00007719	183	0	0	0	0	0.170736	0	0	0	0	0	0	0	0	0
WBGene00022241	363	0	0	0	0	0.0860737	0	0	0	0	0	0	0	0	0
WBGene00012380	252	0	0	0	0	0.123987	0	0	0	0	0	0.127904	0	0	0
WBGene00020211	219	0	0	0	0	0.14267	0	0	0	0	0	0.147178	0	0	0
WBGene00007294	468	0	0	0	0	0.0667623	0	0	0	0	0	0.895331	0	1.02463	0
WBGene00194924	225	0	0	0	0	0.138866	0	0	0	0	0	2.57855	0	0.213123	0
WBGene00045344	558	0	0	0	0	0.0559942	0	0	0	0	0	1.38632	0	1.6328	0
WBGene00189937	469	0	0	0	0	0.0666199	0	0	0	0	0.176223	368.777	0.222686	113.594	0.182274
WBGene00195160	261	0	0	0	0	0.119712	0	0	0	0.196711	1.89996	11.9789	0.800304	6.43043	0
WBGene00009913	327	0	0	0	0	0.0955497	0	0	0.125655	0	0	0	0	0	0
WBGene00015154	264	0	0	0	0	0.118351	0	0	0.15564	0	0	0	0	0	0
WBGene00018875	276	0	0	0	0	0.113206	0	0	0.148873	0	0	0	0	0	0
WBGene00020922	180	0	0	0	0	0.173582	0	0	0.228272	0	0	0	0	0	0
WBGene00017966	686	0	0	0	0	0.0455463	0	0	0.0598966	0	0	0	0	0	0.0623078
WBGene00013616	525	0	0	0	0	0.0595138	0	0	0.0782648	0	0	0	0	0.0913383	0
WBGene00007293	696	0	0	0	0	0.0448919	0	0	0.059036	0	0	0.0463102	0	0.206692	0
WBGene00021718	231	0	0	0	0	0.135259	0	0	0.177875	0	0	193.531	0.45212	332.555	0.370071
WBGene00012913	365	0	0	0	0	0.0856021	0	0	0.112573	0	0.226434	14.5706	0	7.22574	0
WBGene00219318	156	0	0	0	0	0.200287	0	0	0.263391	0	3.17879	2.27276	0	2.7665	0
WBGene00206379	314	0	0	0	0	0.0995056	0	0	0.130857	0.163508	0	0.102649	0	0	0
WBGene00044192	208	0	0	0	0	0.150215	0	0	0.197543	0.246835	2.38409	3728.83	0.251057	878.132	1.84946
WBGene00044415	768	0	0	0	0	0.0406833	0	0	0.695518	0	0	1.42693	0	2.9346	0
WBGene00021241	372	0	0	0	0	0.0839913	0	0	1.54636	0	0	0	0	0	0
WBGene00050955	435	0	0	0	0	0.071827	0	0	0.188915	0	0	0	0	0	0
WBGene00010412	306	0	0	0	0	0.102107	0	0	0.268556	0	0	0	0	0	0
WBGene00017862	417	0	0	0	0	0.0749275	0	0	0.19707	0	0	0	0	0	0
WBGene00018888	426	0	0	0	0	0.0733445	0	0	0.192906	0	0	0	0	0	0
WBGene00043469	120	0	0	0	0	0.260373	0	0	0.684817	0	0	0	0	0.399605	0
WBGene00012076	294	0	0	0	0	0.106275	0	0	0.279517	0	0	0	0	0.163104	0
WBGene00219290	297	0	0	0	0	0.105201	0	0	0.276694	0	0	0.21705	0	0.322913	0
WBGene00008295	453	0	0	0	0	0.068973	0	0	0.181409	0	0	1.7788	0	0	0.377423
WBGene00022556	513	0	0	0	0	0.060906	0	0	0.160191	0	0	20.357	0	24.5839	0
WBGene00022096	1061	0	0	0	0	0.0294484	0	0	0.0774534	0.483898	1.40214	0.212652	2.26401	0.0451957	0.402857
WBGene00044416	204	0	0	0	0	0.153161	0	0	0.402834	0.251675	0	1.422	0	0.705186	0
WBGene00019356	491	0	0	0	0	0.0636349	0	0	0.167369	0.313696	6.05976	21.5317	3.61604	22.3649	0
WBGene00219293	206	0	0	0	0	0.151674	0	0	0.398923	0.996924	0.401206	5.4763	0	0	0
WBGene00017325	361	0	0	0	0	0.0865506	0	0	0.22764	0.853323	29.3047	229.552	15.6226	199.515	0.118402
WBGene00018876	279	0	0	0	0	0.111988	0	0	0.441818	0	0	0	0	0	0
WBGene00022210	183	0	0	0	0	0.170736	0	0	0.673591	0	0	0	0	0	0
WBGene00044378	522	0	0	0	0	0.0598559	0	0	0.236144	0	0	0.123494	0	0	0
WBGene00018940	501	0	0	0	0	0.0623648	0	0	0.246042	0	0	0.12867	0	0	0
WBGene00021120	537	0	0	0	0	0.0581839	0	0	0.229548	0	0	190.15	0.0972436	81.3498	0.0795962
WBGene00045417	537	0	0	0	0	0.0581839	0	0	0.229548	0.191216	0	0.720266	0.875193	0.178594	0.716366
WBGene00044207	483	0	0	0	0	0.0646889	0	0	2.80733	4.0393	2.39561	12.9462	2.48666	5.85757	0.442476
WBGene00016213	522	0	0	0	0	0.0598559	0	0	0.236144	0.590133	0.633321	0.802711	0	1.28609	0
WBGene00021891	609	0	0	0	0	0.051305	0	0	0.269879	0	0.135712	0	0.257241	0	0.0701858
WBGene00194898	261	0	0	0	0	0.119712	0	0	0.629717	1.37698	0	0.493976	1.00038	0.367453	0
WBGene00019714	192	0	0	0	0	0.162733	0	0	1.49804	0	0	0	0	0.249753	0
WBGene00020127	561	0	0	0	0	0.0556948	0	0	0.512697	0	0	0.229818	0.0930835	0	0.076191
WBGene00018296	695	0	0	0	0	0.0449565	0	0	0.472967	0.295491	6.30269	25.7392	3.83196	20.768	0
WBGene00008855	295	0	0	0	0	0.105914	0	0.0522226	0	0	0	0	0	0	0.144892
WBGene00194957	267	0	0	0	0	0.117022	0	0.0576991	0	0	0	0.241438	0.19558	0.179598	0
WBGene00206496	207	0	0	0	0	0.150941	0	0.0744234	0	0.248027	0.399268	4.51558	0.756809	3.01152	0
WBGene00050906	216	0	0	0	0	0.144652	0	0.0713225	2.47295	0.237693	0.382632	32.978	0.483517	1.11001	0
WBGene00008319	282	0	0	0	0	1.10797	0.0967668	1.14723	2.6227	0.910312	1.75848	0.800083	1.48141	0.850224	0.454715
WBGene00021801	759	0	0	0	0	0.0411657	0	0.0202973	0.162407	0	0	0.891792	0	1.01086	0
WBGene00019267	286	0	0	0	0	0.109247	0	0.0538659	0.431004	0	0	0.676194	0.54776	0	0.448355
WBGene00001859	465	0	0	0	0	0.067193	0	0.0331304	0.265091	1.10412	3.91025	3.11922	4.26743	1.95935	1.83842
WBGene00206365	683	0	0	0	0	0.0457463	0	0.338338	0.240639	0	0	0.613492	0	0.561671	0
WBGene00195046	257	0	0	0	0	0.121575	0	1.01905	0.319759	0.199773	0	0.62708	0.40638	0.746344	0
WBGene00044206	310	0	0	0	0	0.10079	0	9.49187	134.931	162.471	73.0506	1659.42	38.9122	279.672	10.3411
WBGene00219244	132	0	0	0	0	0.236703	0	0.233419	0	0	0	1.95345	0	0	0
WBGene00022651	219	0	0	0	0	0.14267	0	0.140691	0	0.234437	0	0.294355	0.238447	0	0.195174
WBGene00020873	559	0	0	0	0	0.055894	0	0.551186	2.42565	22.4103	1.47851	1.03788	1.86833	0.0857829	0
WBGene00044141	510	0	0	0	0	0.0612642	0	0.0604143	0.0805667	0	0	0.379199	0	0	0.0838101
WBGene00021961	252	0	0	0	0	0.123987	0	0.122267	2.11967	0	0.32797	1.66276	0	0	0
WBGene00017953	750	0	0	0	0	0.0416597	0	0.0410817	0.109571	0.0684555	0.110198	0	0.0696264	0	0
WBGene00044476	341	0	0	0	0	0.0916268	0	0.0903557	0.240991	0.451686	13.3304	91.4025	3.52216	78.3273	0
WBGene00045178	240	0	0	0	0	0.130186	0	0.12838	0.513613	0	0	329.303	0.217583	141.66	0
WBGene00206481	592	0	0	0	0	0.0527783	0	0.0520461	0.208221	0	0	0.435566	0.0882092	0	0
WBGene00016042	390	0	0	0	0	0.0801148	0	0.0790033	0.31607	0.131645	0	0.0826459	0	0	0
WBGene00011666	549	0	0	0	0	0.0569121	0	0.0561226	0.22453	0.187037	0	0	0	0	0
WBGene00194703	603	0	0	0	0	0.0518155	0	0.0510967	0.272564	1.9583	81.689	806.226	67.6346	433.88	0.425305
WBGene00044658	316	0	0	0	0	0.0988758	0	1.2188	0.9102	3.24947	0	6.22198	0	0.758744	0
WBGene00010854	663	0	0	0	0	0.0471263	0	0.604143	0.743693	0.0774383	0.124658	0.194461	0.0787629	0	0.193408
WBGene00043984	915	0	0	0	0	0.341473	0.775403	0.0505103	0.179624	0.168333	0.451631	0.0352261	0.114142	0.524072	0
WBGene00044708	977	0	0	0	0	0.0319803	0	0.0315366	0.294394	0	0	7.29095	0.0534492	0.588978	0
WBGene00219414	291	0	0	0	0	0.10737	0	0.158821	0	0	0	0.110763	0	0	0
WBGene00044540	147	0	0	0	0	0.212549	0	0.314401	0	2.09558	0	0.877059	1.06571	1.63104	2.03539
WBGene00020539	279	0	0	0	0	0.111988	0	0.165652	0.147273	0	0.296231	1.03974	0.374336	2.06248	0
WBGene00219413	173	0	0	0	0	0.180606	0	2.76055	2.13758	3.2645	3.82189	0.931558	6.94252	3.04901	0.741211
WBGene00013060	355	0	0	0	0	0.0880134	0	0.130189	0.347231	0	0	0.181588	0	0	0
WBGene00045108	983	0	0	0	0	0.0317851	0	0.0626883	0.0417996	1.04459	2.10194	2.59036	0.90309	5.21966	0
WBGene00020085	468	0	0	0	0	0.0667623	0	0.131672	0.175594	0	0.176599	0.275486	0	0.102463	0
WBGene00018942	636	0	0	0	0	0.049127	0	0.0968909	0.193816	0	0	0	0	0	0
WBGene00194869	339	0	0	0	0	0.0921674	0	2.045	4.36344	3.48335	1.95041	2.28191	1.07829	2.1218	0.126086
WBGene00007240	303	0	0	0	0	0.103118	0	25.6761	17.7646	26.6027	2.18214	13.0842	1.89577	1.58259	0.282133
WBGene00202513	475	0	0	0	0	0.0657784	0	0.162165	0.519019	0.864701	0.173997	0.542853	0.109936	0	0.0899856
WBGene00007085	219	0	0	0	0	0.14267	0	0.422073	0.187621	0.234437	0	0.441533	0	0.218962	0
WBGene00018941	1163	0	0	0	0	0.0268657	0	0.0794789	0.317972	0.264875	0.0710649	0.0554289	0	0.0412318	0.073505
WBGene00012501	537	0	0	0	0	0.0581839	0	0.229507	1.14774	0.956082	0.769539	1.20044	0.0972436	0.446486	0.159192
WBGene00007233	395	0	0	0	0	0.0791006	0	32.5274	20.3885	16.7673	1.67389	0.815998	0.528808	0.364197	0.324632
WBGene00194868	255	0	0	0	0	0.122528	0	0.483315	0.805667	0	0	0	0	0	0
WBGene00219286	238	0	0	0	0	0.13128	0	0.517837	1.2085	1.72577	43.7551	169.15	14.0423	149.902	1.97552
WBGene00044375	159	0	0	0	0	1.96508	1.54462	0.193782	0.775265	0	0	0	0	0	0
WBGene00007232	228	0	0	0	0	0.137038	0	6.41902	2.16258	7.43102	0.724986	2.82736	0	0.210319	0
WBGene00008752	153	0	0	0	0	0.204214	0.178354	0	0	0	0	0.842665	0	0	0
WBGene00022225	186	0	0	0	0	0.167983	0.146711	0	0.441818	0	0	0	0.561503	0	0.229802
WBGene00011685	392	0	0	0	0	0.079706	0.0696128	0	0.209638	0	0.421676	544.571	0.133214	343.987	0.109039
WBGene00010655	261	0	0	0	0	1.31683	0	2.00687	9.28833	9.63885	2.21663	22.1054	3.20122	5.5118	1.9652
WBGene00010823	435	0	0	0	0	0.071827	0.0627316	0	0.37783	0	0	0	0	0	0
WBGene00023459	825	0	0	0	0	0.0378724	0.0330766	0	0.19922	0	0.10018	0	0.0632968	0.174373	0.0518099
WBGene00019371	528	0	0	0	0	0.0591757	0.0516823	0.0291774	0	0	0.156531	0	0	0	0
WBGene00020899	525	0	0	0	0	0.0595138	0.0519776	0.0293441	0	0.0977935	0.157426	0.0613941	0	0	0
WBGene00077616	576	0	0	0	0	0.0542444	0.0473754	0.267459	0.214005	0.0891347	0.143487	1.343	0	0.0832511	0
WBGene00044786	471	0	0	0	0	0.0663371	0.0579368	0.0327084	0.0872379	0	0	0	0	0	0
WBGene00022600	168	0	0	0	0	0.185981	0.16243	0.0917003	0.244578	0	0	0	0	0	0
WBGene00044189	284	0	0	0	0	0.110017	0.0960853	0.0542453	0.14468	0	0.291016	0	0.183873	0	0
WBGene00194850	456	0	0	0	0	0.0685192	0.0598426	0.0337843	0.0901075	0.112591	1.26873	10.3906	0.916137	7.9921	0
WBGene00044184	456	0	0	0	0	0.0685192	0.0598426	0.0337843	0.180215	0	0	0.212052	0	0.210319	0
WBGene00007231	219	0	0	0	0	0.14267	0.124604	8.72284	0.562864	13.1284	0.37739	3.82662	0	0	0
WBGene00012455	237	0	0	0	0	1.45018	1.38168	0.390017	14.5632	1.29979	0	0.407999	0	0.202332	0
WBGene00045510	610	0	0	0	0	0.0512209	0.0447348	0.328317	0.943027	0.420833	0.135489	0.739749	0	0.157222	0.0700708
WBGene00009168	852	0	0	0	0	0.403395	0.448398	0.216981	0.819852	0.0602601	0.0970052	94.0098	0.0612909	0.956801	0
WBGene00019575	273	0	0	0	0	0.11445	0.0999569	0.056431	0.752546	1.31645	1.51371	0.826459	1.33897	0.175651	0
WBGene00021257	198	0	0	0	0	0.157802	0.137819	1.32271	0	0	0	0	0	0.48437	0
WBGene00194955	223	0	0	0	0	1.54122	2.32501	1.65801	2.76384	1.84185	1.8531	3.32437	1.87336	1.07517	0
WBGene00010381	483	0	0	0	0	0.0646889	0.677968	0	0	0.850379	9.41131	42.5755	6.81128	44.3785	0.17699
WBGene00219421	273	0	0	0	0	1.25895	0.299871	0.56431	1.05357	0.376129	0	0.236131	0.191281	0.175651	0.156568
WBGene00219272	303	0	0	0	0	0.103118	0.0900602	0.152531	0.271215	0	0	0	0	0.158259	0
WBGene00002099	234	0	0	0	0	0.133525	0.116616	0.197508	0.351188	1.09704	0.706397	0.137743	0.223162	0	0
WBGene00086553	312	0	0	0	0	0.100143	0.0874623	1.62944	1.31696	0.493669	0	2.99592	0	0.922166	0.410992
WBGene00077703	391	0	0	0	0	9.02981	2.51247	0.354606	1.36613	1.05047	1.47964	0.329738	0	0	0.109318
WBGene00012415	618	0	0	0	0	0.0505579	0.0441557	0.0747847	0.332436	0	0	0.886639	0	1.24149	0.0691637
WBGene00018822	483	0	0	0	0	0.711578	0.225989	0	0.170141	0	0.171115	247.045	0.540578	286.425	0
WBGene00016075	806	0	0	0	0	0.426417	0.135425	0	0.356853	0.254797	2.56354	3.47913	1.36057	4.4026	0
WBGene00021606	1179	0	0	0	0	0.291512	0.115726	0.300534	0.801567	0.479014	0.701005	0.410075	0.885832	0.488067	0.616314
WBGene00000860	365	0	0	0	0	0.0856021	0.0747623	0.211036	0.225145	0.70331	0.226434	105.88	0.143068	96.6935	0.117105
WBGene00195147	414	0	0	0	0	0.830175	0.329568	0.148847	0.396996	1.8602	7.58609	39.4724	5.67607	37.5281	0.103244
WBGene00009630	801	0	0	0	0	0.0390072	0.0340677	0.115398	0.102594	2.49978	2.47636	2.45462	0.39116	0.598659	0.0533623
WBGene00021284	474	0	0	0	0	0.725089	0.402991	0	2.51389	0.649894	1.04618	0.136	0.550842	0	0.0901755
WBGene00018198	405	0	0	0	0	0.0771475	0.0673783	0.266271	1.116	1.14092	0.408141	8.9931	0.515751	8.0513	0
WBGene00009592	991	0	0	0	0	0.346814	0.220288	0	0.37316	1.65785	28.7727	76.8232	16.8094	47.5171	0.129394
WBGene00194702	261	0	0	0	0	0.119712	0.104553	0.531229	0.472288	0.983556	0.316661	182.277	0.800304	8.81887	0.163767
WBGene00012862	288	0	0	0	0	0.108489	0.189502	0	0.285341	0	1.1479	0.111916	0	0	0
WBGene00013099	573	0	0	0	0	0.0545284	0.0952469	0	0.286834	0	0.576953	0	0.0911341	0	0
WBGene00016008	531	0	0	0	0	0.706096	0.616683	1.3926	0.928566	0.483443	0.311294	11.8973	0.491712	7.2245	0.0804956
WBGene00206415	557	0	0	0	0	0.673137	0.0489914	0.940381	1.32783	2.30438	2.3741	2.31468	3.65633	0.860909	0.383691
WBGene00021285	234	0	0	0	0	0.133525	0.233233	0.0658361	1.40475	0.219409	0.706397	0	0.223162	0	0
WBGene00012838	586	0	0	0	0	0.0533187	0.0931339	0.657238	0.560943	0	0	18.0411	0.0891123	16.8571	0
WBGene00010570	657	0	0	0	0	0.0475567	0.0830692	0.046897	0.562864	0	0.125797	0	0	0	0
WBGene00019176	771	0	0	0	0	0.4863	1.20337	1.89823	3.30418	4.32841	2.8943	2.80096	2.30282	1.24391	0.332632
WBGene00044755	520	0	0	0	0	0.0600861	0.104955	0.148131	0.237052	0	0	0	0.100423	0	0
WBGene00010938	567	0	0	0	0	0.0551054	0.0962548	0.163023	0.144935	0.0905496	0	0.0568464	0	0.169145	0
WBGene00021418	337	0	0	0	0	0.0927144	0.161948	0.274285	0.243852	0.609396	1.22624	0.573862	2.47928	1.8498	1.39518
WBGene00015456	678	0	0	0	0	0.553005	0.281737	0.318111	0.242413	1.13588	1.82851	0.998334	4.62122	1.27308	1.00869
WBGene00021837	330	0	0	0	0	1.13617	0.661533	0.0933676	1.24512	1.86697	0.25045	0.0976725	0.474726	1.45311	0.906673
WBGene00008025	318	0	0	0	0	0.0982539	0.171624	4.02097	10.4661	2.90613	1.5594	1.52037	1.47792	0.150794	0.403237
WBGene00017294	279	0	0	0	0	0.111988	0.195615	4.96957	1.62	0.55206	2.07362	1289.62	15.1606	411.98	20.6822
WBGene00195186	240	0	0	0	0	0.130186	0.227402	5.96969	3.42409	2.99493	2.75495	3.49179	2.39341	2.59743	1.24668
WBGene00019954	165	0	0	0	0	0.189362	0.49615	0	0	0	0	0	0.316484	0	0.25905
WBGene00007713	276	0	0	0	0	0.113206	0.296611	0	0.297747	0	0	0	0	0	0
WBGene00017604	465	0	0	0	0	0.067193	0.176053	0	0.265091	0	0.177739	0	0	0.103124	0
WBGene00011547	749	0	0	0	0	0.0417153	0.109299	0.0205683	0.109717	0	0	0	0.0697194	0	0
WBGene00011958	372	0	0	0	0	1.09189	0.880266	0.165652	2.09863	0.138015	0.222173	0.606515	0.280752	1.03124	0
WBGene00077752	351	0	0	0	0	0.0890164	0.233233	0.526689	0.468251	0.438817	1.41279	0	0.297549	0.273234	0.121775
WBGene00013641	525	0	0	0	0	0.0595138	0.155933	0.0293441	0.234795	0	0	0.122788	0	0	0
WBGene00018066	696	0	0	0	0	0.0448919	0.117622	0.110673	0.531324	0	0	0.0463102	0.150057	0.0688974	0
WBGene00013133	630	0	0	0	0	0.0495949	0.129944	0.171174	0.0652207	0.651957	0.524752	0.511618	1.57488	1.29396	0.610617
WBGene00022755	935	0	0	0	0	0.0334169	0.0875558	1.49937	0.703128	0.65893	0.0883941	0.206836	0.3351	0.102572	0
WBGene00015170	324	0	0	0	0	0.0964344	0.336892	0	0.253636	0	0.255088	0	0	0.444006	0
WBGene00007655	660	0	0	0	0	0.662768	1.28172	0.957018	1.5564	1.08906	0.25045	6.7394	0.791209	0.290622	0
WBGene00219420	102	0	0	0	0	4.2885	1.87272	7.40075	6.44534	6.54354	9.72335	12.324	3.58371	0.940247	1.6762
WBGene00019063	1392	0	0	0	0	0.314243	0.156829	0.0664037	0.531324	0.368833	7.48111	21.1406	5.81471	38.2725	0.0307063
WBGene00021186	1371	0	0	0	0	3.39567	2.08991	0.146078	0.149851	0.0748966	0	0.0470196	0.380889	0.0349764	0.654709
WBGene00022844	408	0	0	0	0	0.0765803	0.334415	0.415348	0.503542	0	0.810279	0	0.639949	0	0
WBGene00011130	1021	0	0	0	0	0.459032	0.320724	0.165977	0.885366	0.955427	0.56664	4.70378	0.35802	2.06652	0.0837281
WBGene00007315	903	0	0	0	0	0.0346011	0.151098	0.0170605	0.136508	0.113713	0.183053	1.67763	18.5054	0.955866	16.8511
WBGene00008024	369	0	0	0	0	0.0846741	0.443711	0.0834995	1.00217	0.278274	0	0.524096	0	0	0
WBGene00044239	423	0	0	0	0	1.18183	2.903	0.47346	1.35992	0.24275	0.195386	0.533389	0	0.226726	0
WBGene00017502	650	0	0	0	0	0.817171	0.545765	2.08569	1.51713	2.05366	1.14436	1.09093	0.964058	0.147547	0.131517
WBGene00015890	350	0	0	0	0	1.5176	1.55933	0.132048	0.117397	0.14669	5.43118	13.169	3.28239	15.6189	0.122123
WBGene00017611	348	0	0	0	0	1.52632	3.84231	0.664037	0.944576	0.4426	0.474991	1.85241	0	0.55118	0.122825
WBGene00019302	375	0	0	0	0	1.41643	3.63843	2.17733	2.95841	1.64293	3.74673	7.73566	1.53178	4.98707	0.455927
WBGene00011213	1092	0	0	0	0	0.486411	1.57432	6.67296	7.48784	11.0958	7.41717	13.43	7.31651	6.27951	2.27024
WBGene00012537	813	0	0	0	0	0.691766	0	0.0189491	0.5054	0	0.203317	0.0792913	0.064231	0	0.0525746
WBGene00010586	543	0	0	0	0	1.03574	1.30662	0.255342	0.454023	0.0945518	0.304414	0.059359	0.192338	0.0883105	0
WBGene00017632	360	0	0	0	0	1.56224	0.227402	0	0.114136	0	0	0.0895331	0.58022	0.133202	0.474924
WBGene00011934	276	0	0	0	0	2.15091	3.06498	2.79088	1.78648	1.48816	2.99451	0.934259	3.02724	3.30109	0.774333
WBGene00018320	330	0	0	0	0	0.189362	0	0	0	0	0	0.0976725	0	0	0
WBGene00017130	403	0	0	0	0	0.155061	0	0	0	0.127399	0.205083	0	0	0	0
WBGene00017059	467	0	0	0	0	0.133811	0	0	0	0.989453	49.5537	166.612	28.4022	306.301	0.183054
WBGene00045513	144	0	0	0	0	0.433955	0	0	0.285341	0	0	0	0	0	0
WBGene00017324	192	0	0	0	0	0.325466	0	0	0.214005	0	0	0	0	0	0
WBGene00015847	525	0	0	0	0	0.119028	0	0	0.0782648	0	0.787128	758.34	0.497332	504.37	0.569909
WBGene00219395	243	0	0	0	0	0.257158	0	0	0.169091	0	1.70059	3.84661	0.429793	2.56537	0
WBGene00185095	282	0	0	0	0	0.221594	0	0	2.18559	6.55425	4.10311	0.342893	0.185177	1.02027	0
WBGene00015892	591	0	0	0	0	0.105735	0	0	0.0695246	0.608107	5.87349	32.9409	2.20896	30.8325	0
WBGene00012052	273	0	0	0	0	0.228899	0	0	0.301019	0	0	0	0	0	0
WBGene00015459	396	0	0	0	0	0.157802	0	0	0.20752	0	0	0	0	0	0
WBGene00021803	222	0	0	0	0	0.281484	0	0	0.370172	0	0	0	0	0	0
WBGene00044230	276	0	0	0	0	0.226411	0	0	0.297747	0	0	0	0	0.347483	0
WBGene00077766	321	0	0	0	0	0.194671	0	0	0.256006	0	0	0.200822	0	0.29877	0
WBGene00044215	452	0	0	0	0	0.138251	0	0	0.18181	0.113588	0	0.499167	0.115531	0.21218	0
WBGene00219238	1131	0	0	0	0	0.0552516	0	0	0.108989	0	0	0.0569972	0.277028	0	0.377924
WBGene00206523	168	0	0	0	0	0.371961	0	0	0.733733	0	0	179.77	0	62.7951	0
WBGene00019681	246	0	0	0	0	0.254022	0	0	0.501086	0	2.35179	40.8795	0.849103	16.7639	0
WBGene00016709	1179	0	0	0	0	0.0530021	0	0	0.139403	0	0	0.956842	0	1.30151	0
WBGene00013374	662	0	0	0	0	0.094395	0	0	0.248272	1.00822	8.23988	18.4043	2.28758	36.0731	0
WBGene00007179	885	0	0	0	0	0.0706096	0	0	0.185713	1.50834	1.30743	6.3007	0.354033	2.76337	0.0482974
WBGene00020173	453	0	0	0	0	0.137946	0	0	0.453521	0	2.18936	15.9381	0.691653	9.63287	0
WBGene00015845	588	0	0	0	0	0.106275	0	0	0.419276	0	0.140559	142.906	0.266428	224.105	0.436155
WBGene00012249	733	0	0	0	0	0.0852517	0	0	0.448448	2.31142	12.9667	35.0022	3.13461	72.8121	0
WBGene00022660	303	0	0	0	0	0.206236	0	0.0508437	0	0.338888	0.272767	0	0.517028	0	0
WBGene00219453	496	0	0	0	0	0.125987	0	0.341658	0.745567	0.207023	1.33304	2.07948	0.315846	0.0966787	0.172352
WBGene00022338	373	0	0	0	0	0.167532	0	0.041302	0.220317	0.27529	0.221578	0	0.559998	0	0
WBGene00022321	877	0	0	0	0	0.0712537	0	0.245928	0.890184	0.234169	0.28272	1.02907	0.535893	1.36695	0
WBGene00004103	1227	0	0	0	0	0.0509287	0	0.188333	0.167437	0.962394	1.07773	1.26091	1.447	0.703461	0.661875
WBGene00022209	618	0	0	0	0	0.101116	0	0.0249282	0.46541	0	0	0	0.0844981	0	0.138327
WBGene00018276	495	0	0	0	0	0.126241	0	0.0622451	0.0830082	0	0	0	0	0	0
WBGene00012215	260	0	0	0	0	0.240344	0	0.118505	2.21249	0	0	0	0	0	0
WBGene00220253	132	0	0	0	0	0.473405	0	3.38458	1.5564	0.388952	0	0.488362	0.791209	0	0
WBGene00017629	897	0	0	0	0	0.069665	0	0.0515239	0.137422	0.457896	0.184277	0.934259	0.174648	0.801883	0
WBGene00050907	309	0	0	0	0	0.202231	0	0.149569	0.531897	0	0.802412	10.3267	0.337992	11.639	0
WBGene00019910	477	0	0	0	0	0.131005	0	0.0968909	0.689124	0	0	0	0.109476	0	0.0896083
WBGene00000861	477	0	0	0	0	0.131005	0	0.129188	0	0	0	5.20306	0	5.73019	0.0896083
WBGene00194646	400	0	0	0	0	0.156224	0	0.269599	0.719058	1.6686	0.619863	36.9055	0.13055	1.67834	0.106858
WBGene00015254	228	0	0	0	0	0.274077	0.119685	0	0	0	0	0	0	0	0
WBGene00194787	259	0	0	0	0	0.241272	0.10536	0	0	1.78407	40.8456	630.202	20.5653	174.222	0
WBGene00194931	198	0	0	0	0	0.315604	0.137819	0	0.20752	0	0	0.162787	0	0	0
WBGene00045128	300	0	0	0	0	0.208298	0.0909608	0	0.273927	0	0	0.10744	0	0	0
WBGene00019052	513	0	0	0	0	0.121812	0.0531934	0	0.160191	0	0.161108	0	0	0	0
WBGene00012577	981	0	0	0	0	0.0636998	0.278167	0.141336	0.753927	0.157008	0.589744	0.131425	0.212925	0.146644	0.043571
WBGene00194883	367	0	0	0	0	0.170271	0.0743549	4.2397	5.15012	1.81864	1.126	5.35735	0.996018	2.48256	0.465866
WBGene00206460	231	0	0	0	0	0.270517	0.118131	0.666911	1.24512	0.889032	0	0.279064	0.67818	1.24552	0.555106
WBGene00195226	392	0	0	0	0	0.159412	0.0696128	0.471602	0.209638	0	0.421676	0.246673	3.8632	0.733969	0.218077
WBGene00011620	594	0	0	0	0	0.105201	0.0459398	0.0259354	0.20752	0	0	0	0	0	0
WBGene00195188	215	0	0	0	0	0.290649	0.126922	0.0716542	1.14667	0	0	0.599664	0	0	0
WBGene00016940	450	0	0	0	0	0.138866	0.0606405	0.0684696	0.365236	0	0	0.0716265	0	0	0
WBGene00008023	462	0	0	0	0	1.42022	1.59477	1.63393	3.20174	1.11129	1.07336	11.9998	0.22606	4.15174	0.185035
WBGene00195061	239	0	0	0	0	0.261462	0.114177	0.193376	0.171921	0	0	4.04585	0	2.00639	0.178842
WBGene00018322	717	0	0	0	0	0.0871541	0.0380589	0.0644588	0.0573069	1.36052	0.345809	1.25871	0.364155	1.07007	0.0596139
WBGene00195184	283	0	0	0	0	0.220811	0.0964248	1.90529	3.1942	2.72129	0	1.70841	1.47618	2.88055	0.453108
WBGene00021105	804	0	0	0	0	0.0777233	0.0339406	0.076645	0.204423	0.510862	0.411186	0.280626	0.71445	0.178928	0.106326
WBGene00015149	282	0	0	0	0	0.221594	0.0967668	0.38241	0.582823	0.910312	1.17232	0.114298	0.370353	0.170045	0
WBGene00020178	444	0	0	0	0	0.140742	0.12292	0	0.0925429	0	0	0.0725944	0	0.216003	0
WBGene00012212	450	0	0	0	0	0.138866	0.121281	0	0.091309	0	0.55099	9.4547	30.0554	0.106561	38.3739
WBGene00206533	314	0	0	0	0	2.18912	0.17381	2.50219	1.70114	0.327017	0	1.43709	0.166305	0.305431	0.136125
WBGene00010271	470	0	0	0	0	0.132956	0.17418	0	0.26227	0	5.27543	8.22943	2.33323	11.1209	0.0909429
WBGene00015275	399	0	0	0	0	0.156615	0.205175	0	0.41192	0.128676	0.207139	0.0807818	0.261753	0	0
WBGene00016736	156	0	0	0	0	0.400574	0.524774	0.0987542	0.526783	0	0.529798	0	0	0	0
WBGene00021673	432	0	0	0	0	1.66349	0.568505	0.713225	1.4267	1.78269	3.82632	5.07354	6.16484	4.44006	2.86933
WBGene00018497	398	0	0	0	0	0.157009	0.274254	0	0.516194	0.128999	11.4213	22.8377	4.5922	36.8681	0
WBGene00018770	408	0	0	0	0	1.83793	0.401298	0	0.302125	0.251675	1.21542	0.315999	1.66387	0	0.104763
WBGene00016041	561	0	0	0	0	0.11139	0.194568	0.219688	0.659182	0.274554	1.03126	0	0.372334	0	0
WBGene00206485	297	0	0	0	0	0.210402	0.459398	0.829934	4.4271	4.14882	5.84383	4.99215	2.98901	2.26039	0.719582
WBGene00020565	756	0	0	0	0	0.0826581	0.180478	1.69136	1.19571	0.135824	0.218647	0.170539	0.207222	0	0.169616
WBGene00018752	828	0	0	0	0	0.981116	1.41714	0.3163	1.24061	0.496054	0.499085	0.0389274	0.441472	0.115828	0.154867
WBGene00019309	702	0	0	0	0	0.0890164	0.233233	0.0877815	0.292657	0.146272	0	0.0459144	0	0	0.121775
WBGene00010121	699	0	0	0	0	0.0893984	0.234234	0.198356	0.23513	0.0734501	0	0.0461115	0.149413	0	0
WBGene00008524	1053	0	0	0	0	0.0593443	0.181403	0.160933	0.624335	0.0975149	0.392443	3.76498	0.0495915	0.683086	0
WBGene00018968	652	0	0	0	0	0.0958428	0.292972	0.472566	0.6302	0.0787448	0.760569	20.9112	0.240275	189.089	0.065557
WBGene00194982	60	0	0	0	0	14.0601	2.72882	6.67578	4.79372	19.6809	6.88737	37.0667	1.74066	8.79131	2.13716
WBGene00021964	987	0	0	0	0	0.918032	0	0	1.62358	0.156054	0.334948	2.90642	0	0.777347	0
WBGene00010752	1001	0	0	0	0	0.0624271	0.245349	2.40088	3.36594	6.05226	2.47698	13.3629	3.13006	5.55695	0.683208
WBGene00194711	570	0	0	0	0	0.164446	0	0	0	0.180146	3.76993	11.0833	2.38196	19.5176	0
WBGene00019137	651	0	0	0	0	0.143985	0	0	1.07299	0	0	0.0495114	0	0	0
WBGene00018507	540	0	0	0	0	0.173582	0	0	0.228272	0	0.459158	1.6116	0	1.33202	0.158308
WBGene00012303	444	0	0	0	0	0.211113	0	0	0.277629	0.115634	0	0	0.117612	0	0
WBGene00019340	565	0	0	0	0	0.165901	0	0	0.218172	0.18174	0.438841	0.570476	0.277273	0.254616	0.0756516
WBGene00044558	291	0	0	0	0	0.322111	0	0	0.564798	0	0	0	0	0.659143	0
WBGene00044441	240	0	0	0	0	0.390559	0	0	0.684817	0	1.72184	3.22319	0.217583	3.39664	0
WBGene00189953	411	0	0	0	0	0.228064	0	0	0.499867	0.874431	6.8371	12.8614	2.79522	10.9673	0
WBGene00017395	378	0	0	0	0	0.247974	0	0.0407557	0	0	0.218647	0.426348	0	0.507435	0
WBGene00195256	153	0	0	0	0	0.612642	0	0.100691	0.268556	0	0.540186	0	0.341306	0.313416	0
WBGene00015772	618	0	0	0	0	0.151674	0	0.0249282	0.199461	0	0	0.156466	0	0.310373	0
WBGene00021243	273	0	0	0	0	0.343349	0	0.056431	0.903056	0	0	0.118066	0	0	0
WBGene00022421	372	0	0	0	0	0.251974	0	0.124239	0.110454	0	0	5.1987	0	1.41795	0
WBGene00219418	168	0	0	0	0	0.557942	0	0.275101	0.244578	0	0.491955	2.49414	0.310832	2.28346	0
WBGene00015341	261	0	0	0	0	0.359135	0	0.177076	0.944576	0	0	0	0	0	0
WBGene00012840	665	0	0	0	0	1.40954	0.16414	4.84178	14.8291	28.0256	55.9275	26.1733	19.8671	49.0343	17.8043
WBGene00018231	517	0	0	0	0	0.181304	0.0527819	0	0	0	0	0	0.101005	0	0
WBGene00018493	1200	0	0	0	0	0.0781119	0.0227402	0	0.308168	0	1.5841	3.65295	0.348132	2.07795	0.0356193
WBGene00206370	312	0	0	0	0	0.30043	0.0874623	0.543148	0.658478	0.329113	0.264899	0.41323	0.167371	0	0
WBGene00008903	450	0	0	0	0	0.208298	0.0606405	0.0342348	0.182618	0	0	0.573012	0	0	0
WBGene00007661	1154	0	0	0	0	0.0812255	0.0236466	0.0266996	0.391663	0.0889803	0	6.42404	0	0	0
WBGene00044161	550	0	0	0	0	0.170426	0.59538	0.504185	0.597659	0.0933484	0.901619	0.234414	1.70901	0.0871866	0.544004
WBGene00016557	610	0	0	0	0	0.153663	0.0447348	0.0505103	0.134718	0.168333	0.135489	0.105678	0	0.157222	0
WBGene00044157	342	0	0	0	0	0.274077	0.0797901	0.0900915	0.36043	0	0	0.282736	0	0.140212	0
WBGene00012910	529	0	0	0	0	0.177191	0.0515846	0.698933	7.14592	3.591	2.96847	23.0315	0.888428	19.5799	0.969599
WBGene00017668	521	0	0	0	0	0.179912	0.0523766	1.15321	0.709791	0	0	9.27982	0.10023	2.57711	0.0820406
WBGene00021300	384	0	0	0	0	0.2441	0.142126	0	0	0.133702	1.50661	0.0839373	0.135989	0.124877	0
WBGene00020129	1113	0	0	0	0	0.0842177	0.0490355	0	0.110752	0	0	0.173757	0	0	0
WBGene00206480	422	0	0	0	0	0.222119	0.129328	0.0365063	0.292102	0	3.72114	6.87411	2.10364	11.5904	0.101287
WBGene00019359	576	0	0	0	0	0.162733	0.0947508	0.0267459	0.570681	0.0891347	0	0	0	0	0
WBGene00018434	1495	0	0	0	0	0.0626985	0.036506	0.0412191	0.329812	0	0	0.0215598	0	0	0
WBGene00195059	306	0	0	0	0	0.306321	0.178354	0.453107	1.2085	0.671132	0	0.842665	0.170653	0	0
WBGene00206368	420	0	0	0	0	0.223177	0.194916	0	0.293493	0.366726	9.64232	31.004	3.85432	31.3975	0
WBGene00017987	327	0	0	0	0	0.286649	0.250351	0.471121	0.879582	0.157008	0.252748	0.394274	0.319387	0.293288	0.522852
WBGene00008517	365	0	0	0	0	2.82487	1.94382	1.35063	1.01315	1.26596	1.13217	0.971373	1.14454	0	0.468418
WBGene00008037	315	0	0	0	0	0.297569	0.259888	1.4672	1.17397	0.651957	0.262376	0.306971	0	0.152231	0
WBGene00219209	243	0	0	0	0	0.385738	0.336892	0.57058	0.169091	0.422565	0	0.397925	0.429793	0.197336	0
WBGene00019728	464	0	0	0	0	0.202014	0.235243	0	0	4.2047	11.5779	2.29236	8.89088	0.206692	1.84238
WBGene00009868	390	0	0	0	0	0.240344	0.279879	0	0.210713	1.18481	0	0	0	0.122955	0.109598
WBGene00018768	384	0	0	0	0	0.2441	0.284252	0.0401189	0.428011	0	0.21523	0.0839373	1.2239	0	0.11131
WBGene00016334	462	0	0	0	0	0.202888	0.236262	0.466838	0.444687	0.222258	0.178893	0.139532	0.22606	0.103794	0
WBGene00044709	1191	0	0	0	0	0.0787022	0.0916481	0.0646753	0.827991	0.172432	0.138788	4.68188	0.219227	0.120787	0.0358885
WBGene00008674	147	0	0	0	0	0.637648	0.742537	0.628802	1.11807	0	0	0	0	0.652417	0.29077
WBGene00206413	541	0	0	0	0	0.173261	0.252202	1.196	1.29115	3.70115	1.22216	5.06416	1.25482	5.67277	0.869085
WBGene00195157	249	0	0	0	0	0.376443	0.547956	2.78415	1.48515	0.618574	0	0.906118	0.209718	0.192581	0
WBGene00015951	177	0	0	0	0	0.529572	0.925025	0.609263	0.696424	0.290066	0	1.27471	0	0.270919	0.724461
WBGene00015366	984	0	0	0	0	0.0952584	0.194124	0	0	0.104353	0.419962	0.458584	0.265345	0.0974647	0.217191
WBGene00022303	656	0	0	0	0	0.142888	0.291185	0.634074	2.19225	2.03488	0.881919	0.589608	0.71643	1.02338	0.260629
WBGene00044160	632	0	0	0	0	1.87864	0	0.024376	5.20114	0.0812367	0.523091	0.153	0	0.68287	0.135263
WBGene00045511	542	0	0	0	0	0.172941	0.453126	0.284237	0.30324	0.189452	0.152488	0.0594685	0.867119	0	1.02521
WBGene00013635	141	0	0	0	0	0.886376	0	0	0	0	0	0	0	0	0
WBGene00022308	354	0	0	0	0	0.353048	0	0	0	0	0.23347	0	0	0	0.241487
WBGene00077546	273	0	0	0	0	0.457799	0	0	0.150509	0	1.21097	5.43102	0	0.702602	0.313137
WBGene00050913	384	0	0	0	0	0.325466	0	0	0.321008	0.668511	73.3935	0.251812	39.4368	0.37463	4.3411
WBGene00022343	297	0	0	0	0	0.420805	0	0.0518709	0.138347	0	0	0.108525	0	0.161457	0
WBGene00017224	177	0	0	0	0	0.706096	0	0.0870376	0.696424	0	0	0	0	0.270919	0
WBGene00019758	492	0	0	0	0	0.254022	0.0554639	0	0	0	0	0	0	0.0974647	0
WBGene00185097	244	0	0	0	0	0.512209	0.111837	0	0.505193	1.05208	9.82297	88.5057	7.70456	41.8603	0
WBGene00010653	470	0	0	0	0	0.265913	0.0580601	0	0.349694	0	0.175848	132.974	0	76.2141	0
WBGene00045480	477	0	0	0	0	0.262011	0.057208	0.872018	1.03369	1.72215	0.693069	5.54092	0.98528	0.402118	0.358433
WBGene00219476	357	0	0	0	0	0.350081	0.0764376	0.302072	0.805667	0	0	0.180571	0.146274	0	0
WBGene00012051	363	0	0	0	0	0.344295	0.150348	0	0.113193	0	0.910727	0.0887932	0	0	0
WBGene00018868	267	0	0	0	0	0.468086	0.204406	0	0.769458	0.384581	0.309545	0	0	0	0
WBGene00020291	587	0	0	0	0	0.212911	0.0929752	0	0.489989	0	0	0.768734	0	0.81691	0
WBGene00016226	189	0	0	0	0	6.94328	0.144382	0.407557	1.08701	3.80308	2.18647	4.60456	5.24961	2.28346	5.65386
WBGene00012852	135	0	0	0	0	0.925771	0.40427	0.456464	0	0.380308	0	1.43253	0	0	0
WBGene00021438	648	0	0	0	0	0.192869	0.0842229	0.118871	0.126818	0.0792309	0	0.447666	0.241758	1.18402	0
WBGene00013951	231	0	0	0	0	0.541035	0.236262	0.466838	0.889373	0.666774	18.2471	386.923	5.87756	54.803	0
WBGene00010672	357	0	0	0	0	0.350081	0.229313	0	0.575477	0.287628	11.5754	14.0845	5.11959	24.7151	0
WBGene00019638	366	0	0	0	0	0.341473	0.223674	0	0.898121	0.140278	0.225815	0.264196	0.856063	0.393054	0.116785
WBGene00015774	791	0	0	0	0	0.158001	0.103495	0.0194762	0.519457	0	0.104486	0	0	0	0
WBGene00007218	823	0	0	0	0	0.151858	0.0994711	0.0561567	0.349481	0.18715	0.200847	1.09659	0	0.757453	0.207743
WBGene00021991	300	0	0	0	0	0.416597	0.272882	0.256761	0.136963	0.171139	0	0.214879	0	0.479526	0
WBGene00017790	360	0	0	0	0	0.347164	0.379003	0.427935	0.456545	0.855693	0	0.358132	0.29011	0	0
WBGene00015058	796	0	0	0	0	0.157009	0.171408	0.0193538	0.619433	0.515996	1.66128	288.589	0.393617	204.04	0.161092
WBGene00017410	429	0	0	0	0	0.291326	0.318045	0.466838	0.574672	0	0.192654	1.12699	0	1.90022	0.0996344
WBGene00045415	993	0	0	0	0	0.12586	0.137403	0.139628	2.31721	1.70622	0.915542	5.48559	0.631055	1.0141	0.086089
WBGene00009466	422	0	0	0	0	0.296159	0.387984	4.45377	11.0025	11.193	3.91699	71.4143	3.83605	32.726	4.55792
WBGene00185077	603	0	0	0	0	2.43533	0	0	0	0	0	0.0534526	0	0	0
WBGene00206384	247	0	0	0	0	0.505988	0.994308	2.61958	1.16447	1.66289	0.669218	0.391481	1.05708	0	0.346099
WBGene00044741	339	0	0	0	0	0.460837	0	0.499888	0.72724	0.454351	10.971	47.5397	2.15657	64.7855	0.126086
WBGene00020176	207	0	0	0	0	0.754704	0.131827	0	0.198498	0	0	0.31142	0.25227	0.231655	0
WBGene00018691	597	0	0	0	0	0.261681	0.0457089	0	0.481781	0	0.13844	0	0	0	0
WBGene00010544	596	0	0	0	0	0.26212	0.0457856	0.0258484	0.206824	0.430718	3.88281	12.4385	2.19043	25.1832	0
WBGene00022550	1614	0	0	0	0	0.0967929	0.236701	0.792236	0.4837	0.349912	0.256036	5.0924	0.0970629	0.386235	0
WBGene00194803	323	0	0	0	0	0.483665	0.0844837	2.38478	3.43469	0.953714	0.511755	4.78988	0.485014	6.38379	0
WBGene00021990	469	0	0	0	0	0.3331	0.930942	0.229935	0.438049	0	0	0.481073	0	0.408978	0
WBGene00017740	246	0	0	0	0	0.635056	0.221856	0	0.334057	0	0.335969	0	0	0.389859	0
WBGene00022713	574	0	0	0	0	0.272167	0.0950809	0.0536782	2.07593	0.268336	0.431961	2.13382	0.181951	0.250623	0.297862
WBGene00021705	765	0	0	0	0	0.204214	0.107013	0	0.107422	0	0.108037	0	0.0682612	0	0
WBGene00019639	671	0	0	0	0	0.232822	0.20334	0	0.183707	0.15303	0.123172	0	0.155648	0	0
WBGene00195011	258	0	0	0	0	0.605519	0.528842	1.07481	0.47778	0.994992	1.60171	5.99664	0.80961	0.557589	0
WBGene00016855	709	0	0	0	0	0.220344	0.269418	0.803962	4.52037	0.941383	0.11657	1.81844	0.220958	3.71988	0.120573
WBGene00017595	546	0	0	0	0	0.286124	0.399828	0.451448	2.18238	3.29113	7.41717	10.6259	5.6428	19.6729	0.469705
WBGene00195071	506	0	0	0	0	0.308743	0.431434	0.639365	1.38046	2.13078	2.12338	1.52879	4.95366	1.23198	1.18262
WBGene00019583	438	0	0	0	0	0.42801	0	0	0.469053	0	0	0	0	0	0
WBGene00013356	522	0	0	0	0	0.359135	0	0.0295127	0.393573	0	0.316661	0	0.200076	0	0
WBGene00077784	288	0	0	0	0	0.650932	1.04226	0.802378	0.285341	0.891347	0.860921	0.895331	0.906594	0	1.63255
WBGene00010382	548	0	0	0	0	0.342096	0.547756	0.2249	0.07498	0.187378	0	0.235269	0	0	0.0779985
WBGene00017214	1667	0	0	0	0	0.112459	0.261915	0.0554493	0.591564	0.431183	0.0991583	2.45558	0.313256	0.115063	0.0256408
WBGene00077563	647	0	0	0	0	0.28975	0.0843531	0.0238109	1.27014	1.26965	13.2851	23.0655	6.53757	49.8796	0
WBGene00012957	573	0	0	0	0	0.32717	0.14287	0	0.430252	0.268804	1.44238	1.51878	0.0911341	2.34323	0
WBGene00021339	776	0	0	0	0	0.241583	0.140661	0.397053	4.23598	5.68992	4.04722	29.449	1.74963	19.5271	1.92785
WBGene00016290	273	0	0	0	0	0.686698	0.499784	0.056431	0.150509	0	0	0	0	0	0
WBGene00016528	588	0	0	0	0	0.318824	0.232043	0.0262001	0.698793	0	0.140559	2.46673	0.0888092	0.0815521	0
WBGene00017680	778	0	0	0	0	0.240962	0.175374	1.16829	4.22509	2.57368	1.80594	0.621438	2.81906	0.554722	0.329639
WBGene00017516	331	0	0	0	0	0.56637	0.494651	0.0930855	0.62068	0	0	0.0973774	0	0	0
WBGene00017525	580	0	0	0	0	0.323222	0.423438	0	0.0708432	0	0	52.0712	0.0900342	106.488	0
WBGene00194730	264	0	0	0	0	0.710108	0.930281	0.233419	1.08948	0.583427	9.39187	44.8073	2.17583	17.2557	0.323812
WBGene00219322	357	0	0	0	0	0.612642	0.764376	0	0.920763	1.15051	7.87128	5.50741	3.21803	8.99951	0.359186
WBGene00009363	542	0	0	0	0	0.40353	0.0503473	0	0.22743	0	0.304976	27.1176	0	35.6548	0
WBGene00021307	255	0	0	0	0	0.857699	1.17714	1.02704	1.61133	2.0134	0.648223	1.7696	2.25262	1.1283	2.5143
WBGene00086568	1015	0	0	0	0	0.215481	0.376389	0.607119	0.728673	1.31515	1.95425	21.054	3.18978	0.47244	0.421115
WBGene00021337	632	0	0	0	0	0.346065	0.0863552	0.0487521	4.81106	1.70597	7.58483	4.84499	2.14828	4.40072	2.02895
WBGene00044376	342	0	0	0	0	0.639513	0.15958	0.135137	3.96473	0.600487	0.241662	0.848208	0.15269	0.420637	0
WBGene00007657	1148	0	0	0	0	0.190517	0.0475405	0.0670978	0.859004	0.0894453	0.791928	21.1978	0.227438	0.417706	0
WBGene00016881	236	0	0	0	0	0.926751	0.57814	0	0.174106	0	0	0	0	0	0
WBGene00013152	584	0	0	0	0	0.374509	0.233632	0.237416	0.844295	0.351655	0.707607	1.49017	0.71534	0.164221	0
WBGene00018500	315	0	0	0	0	0.694328	0.519776	0	0	0	3.14851	27.3204	0.994663	17.0498	0
WBGene00011546	1084	0	0	0	0	0.201765	0.176216	1.15116	3.67679	3.12597	1.2199	20.9329	1.73424	12.6517	0.630896
WBGene00194742	540	0	0	0	0	0.405025	0.454804	1.93997	2.66318	3.42277	2.44884	238.636	1.54725	62.1608	0.870694
WBGene00017527	693	0	0	0	0	0.36069	0.433147	0	0.0592915	0	0	0	0	0	0
WBGene00044506	153	0	0	0	0	1.63371	0.178354	1.51036	5.63967	2.34896	2.16074	1.47466	1.70653	0.626832	0.558734
WBGene00045208	394	0	0	0	0	0.634411	0.0692595	8.87585	19.7102	11.3369	4.61489	58.6555	1.59045	12.7793	2.82062
WBGene00194731	255	0	0	0	0	0.980228	0.107013	1.51036	3.22267	4.42947	0.324112	629.218	0.204784	181.844	1.50858
WBGene00010429	138	0	0	0	0	1.81129	0.197741	3.01415	4.4662	1.48816	0	1.40139	0	1.73741	0.929199
WBGene00044900	238	0	0	0	0	1.05024	1.49053	1.22986	2.58965	0	0	1.08343	0.219411	1.41037	8.08169
WBGene00017890	585	0	0	0	0	0.427279	0.932931	0.210676	0.280951	0.0877634	0.282559	0	0.535588	0	0.292261
WBGene00044707	1344	0	0	0	0	0.185981	0.446682	0.550202	1.40632	1.29882	0.491955	3.93306	0.621665	1.17741	0.381635
WBGene00050910	199	0	0	0	0	1.25607	5.89645	0	2.27125	1.28999	2.49191	0.323939	0.524822	0.481936	0.21479
WBGene00003764	310	0	0	0	0	0.806316	0.528159	6.8083	7.42254	42.5638	5.33216	46.4763	45.8187	84.7679	37.2279
WBGene00009166	2074	0	0	0	0	0.12052	0.0921011	0.237696	0.990575	0.519852	0.557897	31.3616	0.125892	0.624263	0.123654
WBGene00219434	457	0	0	0	0	0.546954	0.417982	0.101131	0.539462	0.337035	0.54255	0.916882	0	0.314787	0.18706
WBGene00009984	993	0	0	0	0	0.25172	0.219845	4.25091	14.0688	19.4405	7.15787	9.54299	13.778	3.38035	2.15222
WBGene00044547	1229	0	0	0	0	0.228806	0.0222036	0.162956	0.267463	0.125325	0.134497	0.236035	0.0424897	0	0
WBGene00219281	177	0	0	0	0	1.58872	0.154171	0.261113	0.696424	0	0	0.546304	0	0.812756	1.69041
WBGene00007125	692	0	0	0	0	0.406362	0.236603	0.155838	1.00941	0.890317	0.836039	0.605513	1.88655	0.277183	0.617676
WBGene00009377	262	0	0	0	0	1.07329	0.729075	0.176401	0.627314	3.91921	105.361	1043.85	61.3882	538.277	0.978851
WBGene00022543	216	0	0	0	0.657347	0	0	0	0	0	0	0	0	0	0
WBGene00206490	154	0	0	0	0.921994	0	0	0	0.266812	0	0	0.209298	0	0	0
WBGene00012985	348	0	0	0	0.408009	0	0	0	0.118072	0	0	0.0926205	0.300114	0.137795	0.122825
WBGene00017058	306	0	0	0	0.46401	0	0	0	0.134278	0.503349	34.3018	145.992	16.212	348.518	0.279367
WBGene00008984	1080	0	0	0	0.131469	0	0	0	0.152182	0	0	0.0298444	0.0967034	0.0444006	0
WBGene00194704	292	0	0	0	0.486257	0	0	0.0527591	0.281432	0	0.566085	0	0.178835	0	0.146381
WBGene00015420	192	0	0	0	0.739516	0	0	0.0802378	0.856022	0	0	0	0	0	0
WBGene00206534	244	0	0	0	0.581914	0	0	0.126276	0.505193	0	0	0.264196	0	0.393054	0.175177
WBGene00020041	278	0	0	0	0.510745	0	0	2.71538	1.03462	0.554046	0	17.6232	0.375682	15.6967	0.153752
WBGene00004455	519	0	0	0	0.273578	0	0	0.148417	0.237509	0.890317	17.6763	48.9379	10.8666	40.7459	0
WBGene00020907	285	0	0	0	0.4982	0	0.0957482	0	0.144172	0	0	0.452378	0	0	0
WBGene00009269	576	0	0	0	0.246505	0	0.0473754	0.0267459	0.285341	0.713078	15.3531	35.0298	9.79122	47.8694	0
WBGene00012503	342	0	0	0	0.415167	0	0.0797901	0.0900915	0.120143	0	0	1.22519	0	0.280425	0
WBGene00022410	908	0	0	0	158.406	234.577	435.89	319.99	546.602	240.084	303.833	62.3695	72.0035	19.6986	10.0268
WBGene00008557	405	0	0	0	3.50585	11.0321	2.42562	0.950966	22.2185	3.92985	4.28548	0.238755	0.257876	0.473606	0.633232
WBGene00015108	591	0	0	0	0.240249	0	0.092346	0	0.208574	0.0868724	0.419535	0.763531	0.265075	0.0811381	0
WBGene00015031	426	0	0	0	0.333303	0	0.128114	0.108491	0.0964531	0	0	0	0	0	0
WBGene00012473	683	0	0	0	2.07887	2.10433	5.19395	2.34581	5.95581	1.2779	0.484032	0.802259	0.382283	0.421253	0.125163
WBGene00194902	619	0	0	0	0.229381	0	0.176338	0.174216	0.464658	0.331771	0.534077	13.5384	0.337446	0.774679	0.069052
WBGene00021126	207	0	0	0	0.685928	0.150941	0	0	0.198498	0	0	0	0	0	0
WBGene00022098	393	0	0	0	0.36129	0.0795032	0	0	0.209105	0.783841	3.36482	20.1757	1.46162	7.56504	0
WBGene00016430	999	0	0	0	0.142129	0.031276	0	0	0.246781	0	0	8.35642	0	7.20009	0
WBGene00019443	558	0	0	0	0.254457	0.0559942	0	0.0276087	0.147273	0.09201	0	0.34658	0	0.0859366	0
WBGene00008620	608	0	0	0	0.233531	0.0513894	0	0.0760147	0.202742	0.0844434	1.22341	1718.05	2.06131	1047.86	1.05452
WBGene00175031	534	0	0	0	0.265893	0.585108	1.78855	2.01947	5.15537	6.1533	4.64317	2.65581	2.15138	1.25718	0.880477
WBGene00020252	303	0	0	0	0.468604	0.103118	0	0.203375	0.271215	0	0.272767	0.319128	0	0.158259	0
WBGene00020745	468	0	0	0	0.303391	0.0667623	0.0583082	0	0.175594	0.109704	0	0	0	0	0.0913316
WBGene00013163	1023	0	0	0	0.138795	0.335965	0.0266747	0.0150593	0.883635	0.0501873	0.0807903	0.126029	0.204183	0	0.0417822
WBGene00019171	297	0	0	0	0.478071	0.105201	0.0918796	0.0518709	1.79851	1.72867	0.278278	1.41082	8.26374	0.322913	1.15133
WBGene00020021	417	0	0	0	0.340497	0.0749275	0.0654394	0.406384	0.394139	0.615607	0.198198	0.386474	0	0.229989	0.205003
WBGene00020660	548	0	0	0	2.8501	6.72789	4.28246	4.89158	15.146	21.2674	11.9146	3.52904	11.435	2.80015	1.63797
WBGene00219295	153	0	0	0	0.92802	2.24635	4.10215	1.20829	3.75978	5.03349	3.7813	1.264	6.14351	5.01465	0.558734
WBGene00018291	288	0	0	0	0.493011	1.19338	0.473754	0.641902	3.28142	0.891347	2.58276	0.895331	0.906594	0.499506	0
WBGene00206416	290	0	0	0	5.38572	22.1946	12.1386	0.106246	0.850118	0.17704	0.284995	0.111145	0	0	0.294781
WBGene00077585	249	0	0	0	0.570229	1.50577	1.09591	1.54675	4.45544	1.44334	1.65961	2.33002	3.98465	5.19968	5.83642
WBGene00018851	357	0	0	0	0.397723	0.0875203	0.152875	0.949368	0.805667	1.86958	2.08357	1.71542	3.21803	1.20889	0.838101
WBGene00012409	819	0	0	0	0.173366	0.457799	0.133276	0.131672	2.10713	0	0.100914	1.37743	0.191281	3.04461	0
WBGene00195067	277	0	0	0	0.512589	0.112797	0.29554	1.16794	0.296672	0.741395	2.38696	9.42522	0.942596	10.2137	0
WBGene00195051	279	0	0	0	5.59806	4.92749	1.95615	0.331304	20.6182	6.99276	18.0701	0.462106	0.748671	0.343746	0
WBGene00194699	270	0	0	0	0.525878	1.73582	4.3459	0.912928	2.89145	0.760616	1.83663	0.358132	0.967034	1.42082	0.633232
WBGene00044245	560	0	0	0	0.253548	0.892707	0.438561	0.220081	0.586986	0	0	0.172671	0	0.0856297	0.0763271
WBGene00044517	286	0	0	0	0.496458	1.85721	0.28624	1.66984	1.72402	1.97468	3.17879	2.70478	1.82587	2.68266	1.94287
WBGene00206354	524	0	0	0	0.270968	1.01367	0.312461	12.495	18.9762	13.9132	19.8735	22.021	10.1649	7.32101	2.36556
WBGene00011811	1050	0	0	0	0.135226	0.535624	0.805653	0.660242	1.25224	1.76028	2.12525	0.276274	3.97865	1.64409	4.15219
WBGene00008468	888	0	0	0	0.159895	0.0351855	0.24584	0.693948	0.370172	0	0	0.0362972	0	0.0540007	0
WBGene00194729	319	0	0	0	0.4451	1.76303	0.513258	0.0965872	0.644029	0	0.259086	0	0.327397	0	0.133991
WBGene00020769	192	0	0	0	0.739516	3.09193	0.852757	0	0.214005	1.06962	0.430461	34.75	0.271978	24.4758	0
WBGene00008617	799	0	0	0	0.177706	0.0782097	0	0.269936	0.359979	0	0	1.04885	0	0.900237	0.106992
WBGene00194867	255	0	0	0	0.556812	0.245057	0	0.120829	0.161133	0	0	0	0.204784	0	0
WBGene00011234	342	0	0	0	0.415167	1.82718	2.31391	2.79284	0.600717	2.85231	2.65828	2.63887	2.44303	0.981486	0.87486
WBGene00007158	405	0	0	0	0.350585	0.154295	0	0.114116	0.507272	0.253539	1.02035	0	0.128938	0	0
WBGene00009457	573	0	0	0	0.247796	1.09057	2.00018	0.403289	0.788795	2.41924	76.5905	228.436	50.1237	282.109	0.745954
WBGene00022728	789	0	0	0	0.179958	0.0792009	0.345858	0.0781022	0.312464	0.780861	1.78077	0.0408516	0.794218	0	0.216695
WBGene00011491	1262	0	0	0	0.11251	0.0495163	0.021623	0	0.227911	1.66799	32.0246	108.572	17.048	153.775	0.169347
WBGene00021653	369	0	0	0	0.384789	0.169348	0.0739518	0.417497	2.67246	2.08706	1.34388	0.349397	0.707586	0.129953	0
WBGene00021916	300	0	0	0	0.47329	0.208298	0.0909608	0.0513522	0.273927	0.171139	0.275495	0	0.174066	0.479526	0.284954
WBGene00044478	469	0	0	0	0.302744	0.13324	0.0581839	1.34676	0.525659	1.31364	2.81956	2.19919	0.890743	1.53367	1.00251
WBGene00044169	525	0	0	0	0.270452	1.24979	2.18306	0.176065	4.69589	3.42277	7.24158	6.63057	1.79039	8.03777	0.162831
WBGene00044562	402	0	0	0	0.353202	1.63219	0.271525	1.11135	0.919904	0.383146	0	0.72161	0	0.357855	0.106326
WBGene00018086	327	0	0	0	0.434211	0.191099	0.1669	0	0.251309	0	0	0	0.159694	0	0
WBGene00219412	272	0	0	0	0.522011	2.52715	0.802595	0.0566384	2.11488	0.94378	1.82313	0	0.383969	0	0
WBGene00021672	336	0	0	0	0.42258	2.04579	0.64972	0.0458502	0.366866	0.305605	0.491955	0.479642	0	0	0.254424
WBGene00189956	611	0	0	0	0.232385	0.102274	0.133985	0.605132	4.37117	2.60489	3.51696	4.16747	1.70932	3.06081	0.34978
WBGene00005324	525	0	0	0	0.270452	1.36882	0.259888	0.205409	3.36539	1.5647	0.787128	1.22788	1.88986	0.365353	0.325662
WBGene00013568	358	0	0	0	0.396612	2.1819	0.990913	2.58195	11.4774	18.2134	6.0024	9.9937	5.25116	1.4734	2.26849
WBGene00044458	563	0	0	0	0.252197	0.110994	0.242347	0.410453	0.364912	0.0911929	0.2936	5.03803	0.0927528	1.87381	0
WBGene00219285	375	0	0	0	0.378632	0.166639	0.363843	0.69839	0.438283	0.684555	0.440792	0.859518	0.696264	0.127874	0
WBGene00219444	174	0	0	0	0.816018	0.359135	0.784145	0.442691	0.472288	0.295067	0.949982	4.0753	0.300114	4.68503	0
WBGene00000557	418	0	0	0	4.07618	4.1859	3.45999	33.9809	32.1438	26.6534	23.1337	33.003	4.37247	8.25978	6.3399
WBGene00016635	438	0	0	0	3.89006	4.63678	4.67264	19.0284	31.8956	44.0741	30.7573	74.987	31.9519	51.8939	16.1019
WBGene00044181	417	0	0	0	0.340497	2.02304	0.261758	0.849712	1.77363	0.738728	2.57657	0.541063	0.250455	6.43968	0.102502
WBGene00013581	600	0	0	0	0.236645	1.45809	0.818647	0.436493	1.5066	1.28354	0.826485	0.644638	1.47956	0.159842	0.142477
WBGene00018425	334	0	0	0	0.425111	2.61932	1.71573	0.138374	0.123021	6.76357	7.17606	24.0292	4.22136	22.1099	0.895815
WBGene00022356	510	0	0	0	0.278406	0.122528	0.428051	1.48015	1.28907	0.20134	0	0.1264	0	0	0
WBGene00019794	1886	0	0	0	0.0752848	0.0497	0	0	0.283222	0	0	0.187991	0.609139	0.127128	0.475931
WBGene00012411	171	0	0	0	0.830334	0.548154	0	0	4.32516	0	0	3.01585	0	2.80425	0
WBGene00086560	285	0	0	0	0.4982	0.328892	0	0	5.76688	2.52204	1.15998	9.04756	0.183227	1.17778	0.299952
WBGene00050956	759	0	0	0	0.187071	0.123497	0	0	0.216543	3.85569	19.4915	72.0653	11.4209	106.709	0.168945
WBGene00018030	342	0	0	0	0.415167	0.274077	0	0.0450458	0.36043	0	0	0.0942454	0.458069	0	0.12498
WBGene00219337	180	0	0	0	0.788817	5.20746	1.21281	3.08113	0.91309	0.855693	0.459158	2.50693	0.87033	2.39763	0.237462
WBGene00013427	711	0	0	0	0.1997	0.131834	0.0383801	0.0216676	0.404533	0.288842	0.116243	0.0453332	0.0734456	0	0.060117
WBGene00018834	216	0	0	0	0.657347	0.433955	0.126334	0.142645	1.33159	0.475385	0.382632	0.149222	0.483517	0.222003	0
WBGene00219287	313	0	0	0	0.453633	0.299471	0.0871828	1.7719	3.93825	3.77271	2.11242	0.617864	2.16887	1.22563	1.50216
WBGene00018884	1272	0	0	0	0.111625	0.0736905	0.042906	0.0484454	0.35533	0	0	0.177377	0	0	0
WBGene00013274	537	0	0	0	0.264408	0.174552	0.101632	1.34835	1.53032	0.478041	0.153908	0.900333	0.388974	0.625081	0.238789
WBGene00194832	292	0	0	0	0.486257	3.42408	4.953	3.53486	5.06577	1.05496	0.283043	2.09728	0.536505	0.985328	0.146381
WBGene00020120	675	0	0	0	0.210351	1.52752	0.565978	0	0.426109	3.04247	8.08118	0.525261	7.04001	0.497286	2.08967
WBGene00044374	382	0	0	0	0.371694	0.245378	0.214305	0.161316	7.74453	2.68804	4.5435	0.675014	1.09361	0.12553	0.111893
WBGene00219368	500	0	0	0	0.283974	2.12464	0.982376	0.277302	0.493068	0.102683	0.165297	0.322319	0	0.0959052	0.170973
WBGene00013685	789	0	0	0	0.179958	1.34642	1.2105	1.01533	1.6144	1.10622	2.30452	1.75662	2.71358	0.729317	0.758434
WBGene00008163	489	0	0	0	0.290362	2.23633	0.948671	0	2.94093	0	0.507046	0.131828	0.213578	0	0.0874094
WBGene00021173	552	0	0	0	0.257223	0.169808	0.296611	0.0279088	0.22331	0	0	0.642303	0	0.608095	0
WBGene00020203	804	0	0	0	0.176601	0.116585	0.237584	0.0191613	0.102212	0	0.205593	0.962147	0.45465	2.02785	0
WBGene00022065	234	0	0	0	0.606782	0.400574	0.816315	0.987542	6.49698	3.07172	3.53199	0.275486	0.446323	0.204926	0
WBGene00008900	1108	0	0	0	1.66591	2.08674	3.49723	14.1682	22.1762	35.7723	27.8976	17.9196	19.7945	12.3777	3.6648
WBGene00021592	492	0	0	0	0.288592	0.254022	0	0	0.501086	0.104353	0	0.065512	0	0.389859	0.347505
WBGene00219298	168	0	0	0	0.845161	0.743923	1.78673	3.94311	1.95662	0.916814	0.98391	3.06971	0.932497	1.14173	0.254424
WBGene00017201	600	0	0	0	0.236645	0.208298	0.682206	14.0962	21.9826	38.8485	10.7443	8.97122	13.055	11.7484	15.3163
WBGene00010358	720	0	0	0	0.197204	0.173582	0.0758006	0	0.228272	0	0	0	0	0	0
WBGene00021833	498	0	0	0	0.285115	0.250962	0.219183	0	0.165016	0	0	1.03556	0.104859	0.0962904	0
WBGene00008961	624	0	0	0	0.227543	0.200287	0.174925	1.48131	1.97543	0.493669	0.662247	72.4702	0.585799	49.9506	0
WBGene00018490	594	0	0	0	0.239035	0.210402	0.229699	0	0.20752	0.0864337	0	0.108525	0.175824	0.0807283	0.0719582
WBGene00044195	222	0	0	0	0.639581	0.562969	0.73752	0.555159	0.740343	0	0	0.435566	0	0.432006	0
WBGene00012818	372	0	0	0	0.381686	4.11557	13.7175	0.248478	5.41227	1.10412	1.77739	0.34658	0.280752	0	0.459604
WBGene00195154	218	0	0	0	0.651317	0.716623	1.5021	1.90804	2.45026	0	0	1.03497	0	1.3198	0
WBGene00004097	348	0	0	0	0.408009	0.448919	0.0784145	0.265615	16.6481	2.06547	3.56243	0.926205	0.450171	0.27559	0
WBGene00008970	2239	0	0	0	0.951231	3.62824	10.3473	1.65822	2.55086	0.848432	0.553697	0.863741	0.443134	0.364089	0.343625
WBGene00019303	318	0	0	0	0.4465	0.49127	3.08923	1.5987	1.55053	1.45306	2.33911	2.12852	0.821066	1.50794	0.403237
WBGene00195212	165	0	0	0	0.860528	0.946811	0.826916	6.349	8.71586	5.6009	0.5009	3.32086	1.26594	1.45311	1.0362
WBGene00008111	1285	0	0	0	0.110496	0.14589	0.21236	0.287732	1.21508	1.758	3.08726	3.36115	3.94189	1.45537	0.399158
WBGene00013399	696	0	0	0	0.204004	0.269351	0.43128	0.553364	1.12168	0.4426	0.712487	0.972515	0.375142	0	0.0614126
WBGene00009169	432	0	0	0	0.328674	0.433955	0.0631672	0.320951	0.380454	0	0	154.892	0.120879	0	0
WBGene00045096	394	0	0	0	0.360373	0.475808	1.31593	0.195503	56.5235	5.9942	4.82466	6.29913	1.59045	5.47682	0.21697
WBGene00007306	730	0	0	0	0.194503	0.256806	0.0747623	0	0.0562864	2.81324	24.5681	75.9437	11.8746	78.1037	0.0585523
WBGene00015549	292	0	0	0	0.486257	0.642016	0.280359	3.90417	7.88009	2.98907	2.83043	20.9728	8.22641	2.13488	1.90295
WBGene00017941	565	0	0	0	0.251305	0.331803	0.241489	0.218133	0.145448	0.636091	0.585122	0.342286	1.10909	0.254616	0.378258
WBGene00009750	535	0	0	0	0.265396	0.350408	3.51942	7.63084	7.9874	1.91931	2.62621	16.5076	2.44018	7.88753	1.2783
WBGene00012617	223	0	0	0	0.636713	0.980777	0	0	0.368512	0	0	0.289076	0	0	0
WBGene00017222	729	0	0	0	0.19477	0.300018	0.0374324	0.0211326	0.169091	0.0704274	0.113372	2.25491	0.143264	3.42049	0.0586326
WBGene00044541	576	0	0	0	0.246505	0.379711	0.0947508	0.106984	0.570681	0.623943	1.1479	0.671498	1.35989	0.499506	0.296828
WBGene00017212	723	0	0	0	0.196386	0.302508	0.150972	0	4.83066	0.710119	1.37176	0.178323	0.0722266	0.397947	0
WBGene00044586	582	0	0	0	0.243964	0.375796	2.25058	1.34998	0.988396	0.617511	0.426023	0.166144	1.25615	1.64786	0.440651
WBGene00022545	757	0	0	0	0.187565	0.330196	0.360479	0.569826	2.44255	2.44161	2.0744	2.63987	1.37965	1.52029	0.28232
WBGene00018805	1015	0	0	0	0.139889	0.246264	0.430159	0.576763	0.769154	1.41632	1.54711	0.158778	3.65282	1.74803	2.31613
WBGene00018927	381	0	0	0	0.372669	0.738065	0.931094	0.0404348	0.647071	0.26951	0.216925	0	0	0	0
WBGene00219455	219	0	0	0	0.648343	1.28403	4.73494	0.351727	3.37718	0.937746	0.37739	0.294355	0.71534	0.656885	0.390349
WBGene00194725	519	0	0	0	0.273578	0.541817	0.262892	0.207783	0.791696	0.593545	0.477737	0.186312	0.301849	0.369577	0.411784
WBGene00194695	780	0	0	0	0.182035	0.360516	0.244894	0.533273	4.47765	1.84303	3.60262	25.331	1.87456	11.9267	0.821984
WBGene00206520	111	0	0	0	1.27916	2.53336	1.96672	0.555159	1.11051	0.462537	0.744581	0.290378	0	0	0
WBGene00044298	649	0	0	0	0.437556	0	0	0	0.0633113	0.237326	1.14613	1.7879	0.724158	3.91601	0
WBGene00003766	333	0	0	0	0.852775	0	1.06531	8.97506	7.65021	18.8098	2.73013	47.0412	46.4176	90.2892	65.8476
WBGene00010451	921	0	0	0	0.308332	0	0.207402	0.100363	0.446135	1.11491	0.717902	0.139987	0.737088	0.364461	0.278457
WBGene00010005	275	0	0	0	1.03263	0.113617	0	0.0560206	0.149415	0.56009	0	55.4389	1.70901	5.40557	7.61606
WBGene00016339	475	0	0	0	0.59784	0.657784	0.344693	0.0648659	0.865032	1.7294	14.9637	14.8606	5.93657	42.6021	0.269957
WBGene00206393	171	0	0	0	1.66067	0.182718	0.15958	0.0900915	0.72086	0.300243	0	4.33529	0	0	0
WBGene00002119	312	0	0	0	0.910173	1.10158	0.437311	0.641902	0.790174	0.493669	1.32449	3.71907	0.502114	0.153694	0.136997
WBGene00018565	517	0	0	0	0.549273	0.725217	0.263909	2.77123	11.0471	0.595841	0.319723	0.685786	0	0.0927517	0
WBGene00195213	261	0	0	0	1.08802	1.55625	1.77739	0.767331	2.99116	1.96711	2.53329	0.864458	0.600228	0.183727	0
WBGene00194926	458	0	0	0	0.620031	0.06822	0.238325	2.85913	5.7417	5.60498	2.34592	26.0389	1.71026	3.9786	2.33314
WBGene00005833	528	0	0	0	0.53783	0.946811	0.568505	10.9123	16.3422	24.6012	2.81756	17.52	6.13187	7.90128	0.971436
WBGene00009964	441	0	0	0	0.643932	11.6194	2.16573	0.733602	30.6537	10.5943	36.3578	24.4846	4.73649	11.8522	7.75386
WBGene00017508	538	0	0	0	0.527833	0.929212	0.456495	1.37448	1.29835	0.858874	1.07535	1.61759	0.291189	0.623919	0.158897
WBGene00195146	363	0	0	0	0.782298	1.46325	1.12761	3.98934	5.32007	5.3746	4.09827	7.72501	3.16484	0.132101	0.824249
WBGene00020078	710	0	0	0	0.399964	0.836127	0.192171	0	0.694463	0	0.232813	0.408574	0.073549	0	0
WBGene00021031	366	0	0	0	0.775885	16.7322	4.10069	1.09439	2.02077	2.38472	0.225815	2.99422	0.285354	0.262036	0.583923
WBGene00194983	331	0	0	0	0.857928	1.8879	2.5557	0.232714	0.744816	1.55111	0.74908	0.38951	0.473291	0.434616	0.774801
WBGene00219309	237	0	0	0	1.1982	0.263669	0	0.260011	0.173371	0	0	88.5358	0	0.606995	0
WBGene00044560	390	0	0	0	0.728139	0.16023	0	1.77758	1.26428	0.131645	0	0.247938	0	0.491822	0
WBGene00016218	942	0	0	0	3.31605	3.5822	9.84926	14.9641	30.2715	21.4741	23.7768	31.3423	15.7436	17.5623	3.53924
WBGene00220258	471	0	0	0	0.602917	0.132674	0.115874	0.0654168	0.0872379	0.545028	0.701898	16.4239	0.997831	5.49775	0
WBGene00016694	1256	0	0	0	0.226094	0.0497528	0.0651789	0.0245313	0.359856	0.0408771	0.0658029	0.0769871	0	0.0381788	0.0340312
WBGene00017704	519	0	0	0	0.547156	1.38464	0.210314	0.08905	0	0.0989241	0.318491	0.310519	0	0	0
WBGene00022352	755	0	0	0	0.376125	0.951827	0.21686	0.0612145	0	0.0680021	0.328404	0.34153	0	0.127027	0
WBGene00206521	373	0	0	0	0.761325	22.3655	34.0188	0.165208	1.21174	0	0.221578	0	0	0.385678	0
WBGene00019930	519	0	0	0	0.547156	1.74585	3.20729	0	0.237509	0	0	0	0	0	0
WBGene00018945	210	0	0	0	1.35226	4.46354	0.259888	1.24712	5.08721	3.42277	8.26485	5773.35	1.98933	630.234	0.814156
WBGene00077764	239	0	0	0	1.18818	3.92194	3.19695	103.07	6.70491	61.2233	10.0285	248.415	111.65	308.181	58.8389
WBGene00019887	785	0	0	0	4.16013	4.05983	3.40668	0.019625	0.209371	0.0654033	0	0	0	0.0610861	0.1089
WBGene00194715	362	0	0	0	0.784459	0.258934	0.226146	0	0.340517	0.283655	11.1872	16.0269	2.88507	21.7244	0.118075
WBGene00219424	257	0	0	0	1.10496	0.364725	0.31854	0.839218	0.959277	0.599318	0.964768	0.752496	0.60957	0	0.166316
WBGene00021807	759	0	0	0	0.374142	1.35847	1.51002	1.58319	2.05716	0.338219	0.217782	0.424663	0.0688008	0.379072	0.0563151
WBGene00015782	355	0	0	0	0.799927	2.99246	2.15231	0.607547	2.19913	0.723121	1.39688	877.344	0.882589	639.864	0.963226
WBGene00194815	729	0	0	0	0.389539	0.128579	0.262027	2.30345	3.15636	2.95795	2.15407	5.48252	1.86244	2.7627	0.293163
WBGene00022163	511	0	0	0	0.555722	0.244577	0.64082	0.0602961	0.160818	0.200946	0.646955	0.189228	1.12411	0	0.334585
WBGene00011113	578	0	0	0	0.491305	0.216227	0.755384	0.399801	2.34591	1.42122	1.00093	1.28259	0.63242	0.580741	0.369751
WBGene00012477	477	0	0	0	0.595334	0.262011	0.114416	0.032297	0.516843	0	0.173267	0.135144	0	0.10053	0
WBGene00012452	694	0	0	0	0.409185	2.02596	2.39853	19.7787	25.3402	59.7013	45.016	47.837	23.0249	57.3497	15.8901
WBGene00044712	744	0	0	0	0.381686	0.209978	0.403455	1.13886	1.93295	2.89832	2.77717	2.46938	2.10564	4.31831	0.861758
WBGene00175027	303	0	0	0	11.7151	42.794	4.23283	1.06772	91.3994	32.5333	171.025	19.5732	6.54902	4.58952	0.705333
WBGene00012955	263	0	0	0	1.07975	0.712808	0.207515	0.0585766	0.624928	1.36651	0.628505	0.367664	0.595663	0.364659	0.487565
WBGene00011363	413	0	0	0	0.687589	0.529572	0.264293	0.0373018	1.29336	0.124314	0	0.0780434	0	0	0.103494
WBGene00016434	405	0	0	0	0.701171	0.61718	0.0673783	0	0.101454	0.380308	36.3245	29.8444	89.7407	0.592008	95.1959
WBGene00018234	354	0	0	0	0.802187	0.706096	0.154171	0.130556	0.232141	0.145033	0	4.46148	0.147514	1.89643	0
WBGene00019551	618	0	0	0	0.459505	0.404463	0.176623	1.37105	1.32974	0.083077	0.401206	0.260776	0.42249	0.23278	0.345819
WBGene00219547	189	0	0	0	1.50251	1.48785	0	0.244534	0.434805	1.35824	5.68481	165.764	3.86814	48.7138	1.35693
WBGene00018536	585	0	0	0	0.485426	0.480689	0.186586	0.0526689	0.280951	0.0877634	0.141279	0.0550973	0	0	0
WBGene00050939	111	0	0	0	2.55833	27.5855	0.24584	0.277579	341.668	8.32567	8.19039	76.3693	0.470449	2.59203	1.92537
WBGene00022339	141	0	0	0	3.021	2.21594	2.70947	38.241	8.45094	2.18475	1.75848	15.7731	0.740707	11.563	0
WBGene00021700	867	0	0	0	0.491305	0.360378	0.251795	0.0177689	1.75351	0.47374	0.476635	8.55057	0.421613	28.5393	0.0493001
WBGene00021301	330	0	0	0	1.29079	1.04149	0.165383	0.560206	0.996098	1.24465	0.5009	1.36741	1.10769	0.145311	0.25905
WBGene00044154	270	0	0	0	1.57763	1.38866	0.909608	0.741754	3.19581	0.190154	0.306105	0.596887	0.386814	0	0.316616
WBGene00219280	721	0	0	0	0.590792	0.606694	0.113543	0.106835	0.341934	0.0712089	0.11463	0.357636	0	0.332542	0
WBGene00194680	506	0	0	0	0.84182	1.04972	0.80894	1.58319	14.2106	2.43518	1.30669	0.191098	0.516006	0	0.0844727
WBGene00045412	716	0	0	0	0.594918	0.829121	0.686017	3.55019	10.2149	7.0272	2.53948	12.5596	1.38572	6.56335	0.179092
WBGene00015797	501	0	0	0	0.850222	1.18493	1.90636	1.41449	0.82014	3.38178	3.13437	0.579017	7.29618	2.7757	3.15668
WBGene00019468	517	0	0	0	8.78837	62.1269	180.62	38.7078	165.946	120.161	61.227	125.686	60.9063	48.7874	27.6963
WBGene00013922	723	0	0	0	0.589158	0.950739	0.528403	0.10654	1.9891	0.781131	1.7147	0.178323	0.577813	0.0663245	0.118238
WBGene00021880	474	0	0	0	0.898652	0.131834	0.11514	1.62507	0.693486	2.058	28.9444	122.536	16.7456	152.457	0.270526
WBGene00008463	834	0	0	0	0.510745	0.824202	2.35582	1.7179	1.47802	0.86185	0.396395	1.4686	0.438296	0.114994	0.102502
WBGene00018751	972	0	0	0	0.438232	0.739331	2.24594	0.0158494	0.380454	0	0	0.79585	0.0537241	0.690676	0
WBGene00007895	519	0	0	0	0.820734	0.180606	0.0525785	0	0.870866	6.33114	0.636982	0.434727	0.402465	0.277183	0.0823568
WBGene00017711	1024	0	0	0	0.415978	1.03742	0.612919	4.21248	3.04958	3.4094	1.77565	2.42369	0.968922	1.17072	0.91831
WBGene00007726	506	0	0	0	0.84182	2.34644	1.45609	2.92281	21.6814	20.3946	11.7603	5.09596	7.84329	2.84304	0.422363
WBGene00044479	497	0	0	0	9.7134	1.63453	0.439247	0.495957	2.48022	0	0.332589	0.778235	0.10507	1.54375	1.29004
WBGene00044227	891	0	0	0	0.478071	1.96376	1.9601	0.276645	0.553388	0.23049	3.24657	12.4442	2.57876	12.5936	0
WBGene00045253	404	0	0	0	1.05436	4.87233	0.945632	9.11374	31.427	16.3937	5.93269	80.5	9.82353	10.5638	11.5322
WBGene00020775	996	0	0	0	0.427672	0.188221	0.109591	0.324818	0.371286	0	0	0.161807	0.0524295	0.0962904	0
WBGene00017148	186	0	0	0	3.05348	0.167983	0.440133	0.165652	0	0.27603	0	0	1.68451	0	0
WBGene00185092	1152	0	0	0	0.493011	0.379711	0.189502	3.32987	2.92474	3.83279	1.86533	4.4207	2.1305	3.45492	0.519448
WBGene00044382	494	0	0	0	1.14969	1.13847	1.32574	6.4554	1.33082	5.19652	1.33844	1.17444	1.2685	1.06777	0.173049
WBGene00206383	312	0	0	0	1.82035	2.3033	2.44894	0.246885	0.395087	0	0.264899	0.103307	0	0	0.136997
WBGene00019553	324	0	0	0	1.75293	0.289303	0.0842229	0.475483	0.126818	0	0	0.198962	0	0	0
WBGene00017411	898	0	0	0	0.632459	1.53092	2.4918	1.73271	1.876	0.17152	0.184072	4.41484	0.232605	3.68456	0.0475982
WBGene00043297	320	0	0	0	1.77484	4.68671	0.852757	46.891	5.13613	2.88797	0.516553	5.64059	0.652748	2.24778	0.53429
WBGene00022198	717	0	0	0	0.990147	4.88063	7.23119	7.17641	6.99144	9.16559	9.10631	5.844	17.8436	7.28987	9.89591
WBGene00023284	530	0	0	0	1.3395	7.95857	3.91303	5.84252	11.5514	7.07158	6.70544	4.92601	11.7248	5.15717	8.06475
WBGene00008068	459	0	0	0	1.5467	0.952999	0.41616	0.268508	0	2.23711	4.32149	51.2621	3.18552	7.73092	2.5143
WBGene00019372	1374	0	0	0	0.516692	0.47754	0.655394	0.257882	4.39599	1.34519	4.03016	3.56569	2.47037	6.3867	0
WBGene00017104	1383	0	0	0	0.51333	0.835905	0.868172	0.746333	0.475361	0.259864	0.239041	0.139835	0.188792	0.312056	0.123625
WBGene00020494	666	0	0	0	1.06597	0.281484	0.327787	0.439501	0.493562	0	0.248194	1.3551	0	0.576007	0.0641789
WBGene00219289	153	0	0	0	5.56812	20.6256	2.14025	3.62486	2.14845	2.68453	2.16074	17.9066	3.75437	1.56708	1.6762
WBGene00044182	219	0	0	0	3.89006	2.42539	0.498415	0.562764	3.00194	3.75099	21.8886	5.00404	1.66913	19.0497	0.390349
WBGene00206418	642	0	0	0	1.32698	1.07069	1.19014	14.0139	13.1203	11.5159	7.85289	6.22548	5.53107	2.9877	0.599203
WBGene00013401	1047	0	0	0	0.813679	1.19369	1.53773	3.16353	3.76748	1.02977	1.89452	12.3756	0.548632	6.2746	0.163298
WBGene00007416	1236	0	0	0	0.689258	1.08699	2.4948	3.39024	1.72867	0.540001	0	0.521552	0.211245	0.193983	0.103746
WBGene00194689	279	0	0	0	3.05348	0.447953	0.391229	0.662609	2.06182	0	0	0.115527	0	2.40622	0
WBGene00008090	384	0	0	0	2.21855	0.325466	0.284252	0.36107	0.535014	0.133702	0	0	1.08791	0.124877	0.222621
WBGene00016211	1180	0	0	0	0.721968	0.18535	0.0462512	0.639726	0.974994	1.39231	3.43201	4.64358	1.81442	8.69649	0
WBGene00195068	263	0	0	0	3.23925	0.950411	0	0	100.457	16.9837	167.497	2.57365	8.33929	2.18795	0.162522
WBGene00003768	718	0	0	0	1.38427	8.70327	1.86229	7.87448	41.2035	16.518	50.7632	13.2878	3.63648	15.2273	14.7637
WBGene00185075	135	0	0	0	7.36229	63.4153	61.2469	1.25528	0.608726	0	0	1.19377	0.773627	1.42082	0
WBGene00043985	1497	0	0	0	0.663934	0.605276	1.16663	3.61215	12.5161	18.7944	17.391	7.3636	9.24399	3.04309	1.6846
WBGene00202514	383	0	0	0	2.59506	3.75263	2.13746	0.201118	0.53641	0.402154	0	0.504939	0.136344	0	0.111601
WBGene00012374	445	0	0	0	2.2335	0.631916	0.797184	1.00396	2.95472	1.26912	5.01463	3.33184	7.15822	3.98707	1.15262
WBGene00007079	690	0	0	0	1.64623	0	0	0	0	0	0	0	0	0	0
WBGene00194917	201	0	0	0	5.65123	59.3806	2.57948	0.45987	0.204423	0	0	0.320716	0	0	0.85061
WBGene00021018	653	0	0	0	1.7395	2.24886	3.13418	6.72375	10.8228	22.8796	29.4902	15.9432	31.5078	38.3327	14.1386
WBGene00194835	285	0	0	0	4.4838	7.78378	32.6501	0.702714	0.865032	0	0.289995	0.226189	0	0	0.149976
WBGene00044475	404	0	0	0.0672458	0	0	0	0	0.203411	0.127083	11.8654	79.9415	9.69427	137.804	0
WBGene00021263	290	0	0	0.0936804	0	0	0	0	0.283373	0.35408	3.13494	148.156	118.845	37.2046	261.618
WBGene00020621	171	0	0	0.158873	0	0.182718	0	0	0.240287	1.80146	0.966649	0.753963	0	0	0.49992
WBGene00045398	318	0	0	0.0854318	0	0.196508	0	0	0.387632	0.322903	0	3.14211	0.164213	0.603178	0
WBGene00015785	279	0	0	0.0973739	0	0.335965	0.195615	0	0	0	0	0.115527	0	0	0
WBGene00008394	765	0	0	0.0355128	0	0.122528	0.142684	0	0.107422	1.14092	37.1648	11.7973	136.591	0.877564	51.1242
WBGene00044081	904	0	0	0.0300523	0.157065	0.0345628	0.0301861	0	0.18181	0.454351	44.2498	17.6848	140.37	1.69744	91.0184
WBGene00014801	1244	0	0	0.0218387	0.114137	0.301396	0.899371	0.792574	0.561506	0.165086	0.132875	0.259099	1.00746	0.385471	1.13386
WBGene00021283	849	0	0	0.0319992	0.16724	0.699235	0.353558	0.0181456	1.11313	0.241892	1.55757	0.303717	0.615074	0	0
WBGene00018297	583	0	0	0.0465992	328.786	581.913	39.2707	0.264248	3874.84	464.54	1568.9	210.42	96.9157	26.4027	8.79791
WBGene00022116	609	0	0	0.0446097	0.233148	0.256525	0	0.177076	0.0674697	0.16861	0.271423	0.211704	0.0857468	0.0787399	0.0701858
WBGene00003767	368	0	0	0.0738242	5.78752	20.8015	13.125	57.6875	111.208	53.4343	20.8867	275.373	27.387	62.0257	62.721
WBGene00018537	726	0	0	0.0374205	0.195574	0.344295	0	0	0.565965	0.141437	0.341523	0.266379	0.287713	0.0660504	0.0588749
WBGene00185091	281	0	0	0.0966808	1.01058	2.11263	0.0971111	0	0.438673	0	0	0	0	0	1.369
WBGene00007271	207	0	0	0.131243	2.05778	106.866	37.5708	0.893081	0.595493	0	0	1.86852	1.00908	1.85324	1.23893
WBGene00022821	455	0	0	0.119417	0	0	0	0	0.180611	0.677032	0.72658	93.6497	155.856	0.843123	165.618
WBGene00008393	1104	0	0	0.0492161	0.128611	0	0	0	0.111655	0.418546	26.8757	11.5031	161.815	1.08588	63.0307
WBGene00044080	714	0	0	0.114148	0	0.0437602	0.0764376	0.0215765	0.115095	32.8615	373.307	188.877	727.128	4.7684	315.126
WBGene00045394	484	0	0	0.280654	0	0	0.0563806	0	0.509368	1.16685	7.5135	173.213	286.777	1.98151	269.264
WBGene00021380	1016	0	0.279328	0	0	0	0	0	0.161768	0.101066	2.03367	2.12553	0.41118	5.09733	0
WBGene00018229	492	0	0.576824	0	0	0	0	0.0626246	0	0	0	0	0	0	0
WBGene00021045	330	0	0.859992	0	0	0	0	0.0933676	0	0	0.5009	0.0976725	0.474726	0	0
WBGene00017701	150	0	1.89198	0	0	0	0	0.71893	0	1.02683	0	0	0	0.639368	0
WBGene00020669	792	0	0.35833	0	0	0	0.206729	0	0.0518801	0	0	0.0813937	0.131868	0	0
WBGene00195215	435	0	0.652408	0	0	0.071827	0	0	0.0944576	0	0	5.63132	0	7.82675	0
WBGene00015825	180	0	1.57665	0	0	0.173582	0	0	0.456545	0	0	0.179066	0	0	0
WBGene00050914	302	0	0.939726	0	0	0.103459	0	0	0.272113	0.850027	43.5136	10.1392	134.008	1.11148	106.433
WBGene00021251	186	0	1.52579	0	0	0.167983	0	0.0828261	0.220909	0	0	0	0	0	0
WBGene00017469	540	0	0.525551	0	0	0.0578607	0	0.142645	0.456545	0.380308	0.765263	4.05883	0.0967034	1.24322	0
WBGene00219282	135	0	2.1022	0	0	0.231443	0.202135	0.114116	0	0.380308	2.44884	16.7128	2.32088	10.3009	0
WBGene00044545	608	0	0.466772	0	0	0.668062	0.538584	0	0.337903	0.0844434	0	0	0.0858879	0	0
WBGene00020180	351	0	0.808539	0	0	0.178033	0.0777442	0	0.117063	0	0	0.0918288	0	0	0
WBGene00219493	512	0	0.554292	0	0	0.12205	0.106595	0.0601783	0.882772	2.80774	3.38988	38.5902	7.03744	9.64672	2.50448
WBGene00195249	198	0	1.43332	0	0	0.315604	0.275639	0.233419	0.622561	0.518602	0.417416	0.162787	0.263736	0	0
WBGene00206528	375	0	0.756793	0	0	1.99966	0.0727686	0.123245	0.547854	0.136911	0	0.859518	0	0.255747	0
WBGene00020773	867	0	0.327332	0	0	0.108113	0.409166	0.0177689	0.236961	0	0.0953269	0.111529	0.0602305	0.110617	0
WBGene00008949	1215	0	0.233578	0	0	0.0771475	0.157216	0.0887568	0.270545	2.66216	3.87733	5.25261	1.63321	14.1687	0.105539
WBGene00008668	660	0	0.429996	0	0	0.189362	0	0.0233419	0.373537	0	0.375675	0.0976725	0.237363	0	0
WBGene00015244	569	0	0.498765	0	0	0.219647	0.0479582	0	0.144425	0.0902313	2.90504	18.8067	2.56969	33.7101	0.0751198
WBGene00018127	852	0	0.333095	0	0	0.183361	0.0320284	0	0.192906	1.44624	7.27539	17.3644	2.26776	35.1765	0.100336
WBGene00016560	258	0	1.09999	0	0	0.605519	0.105768	0.119424	0.31852	0	0	0.12493	0.607207	0	0.165671
WBGene00219478	210	0	1.35142	0	0	0.892707	0.129944	0	0.195662	0	0.393564	0.153485	0.248666	0.456692	0
WBGene00008067	465	0	0.610317	0	0	0.470351	0	0.0662609	0.176727	0	0	43.3918	0	0.721867	0
WBGene00206502	252	0	1.12618	0	5.63441	20.7059	5.84748	0.183401	87.3957	16.5027	132.5	8.05798	4.97332	2.28346	0.169616
WBGene00012630	477	0	0.594963	0	0.297667	0	0.228832	0.0645939	0.172281	0.107634	0.173267	3.91919	0.109476	3.61907	0.179217
WBGene00206410	551	0	0.515059	0	0.25769	0.567055	0.594299	0.139797	0.372859	0.093179	0	0.233989	0.284318	0	0.465443
WBGene00016637	393	0	0.72213	0	0.36129	0.874535	0.416614	0.1176	0.418209	0.653201	0.630904	313.954	0.398625	119.21	0.217523
WBGene00011387	382	0	0.742925	0	0.371694	0.981511	0.428611	0	0.215126	0	0	0	0	0	0
WBGene00044249	484	0	0.586358	0	0.293362	0.839219	0.112761	1.30502	1.18853	1.16685	1.19533	0.732544	2.04995	0.198151	0.0883123
WBGene00013741	886	0	0.320313	0	0.160256	0.458444	0.123197	0.625963	1.76228	0.753319	0.652979	1.38241	2.94694	1.89429	3.47349
WBGene00016217	523	0	0.542633	0	2.98634	5.07802	6.57422	5.97963	39.3606	16.6885	45.512	10.4769	5.49157	7.24332	2.53353
WBGene00195246	261	0	1.08735	0	0.544012	0.239423	0.104553	0.0590255	0	0.393422	0	0.987952	0.200076	0.183727	0.491301
WBGene00045362	547	0	0.518825	0	3.11489	1.08528	0.34921	0	0.225351	0	0.453282	0	0	0	0
WBGene00013824	1102	0	0.257529	0	0.128845	0.0567055	0.0495249	0.0139797	0.111858	0.93179	6.07489	9.62278	1.42159	19.0157	0.0387869
WBGene00019495	949	0	0.299049	0	1.79541	1.61327	8.28136	244.477	246.837	299.556	126.106	35.1868	83.3096	3.28443	11.8005
WBGene00044139	228	0	1.24472	0	0.62275	0.411115	0.119685	0.0675687	0.72086	0.450365	0	6.22019	0.229034	0	0.18747
WBGene00015430	1557	0	0.182272	0	1.18551	3.51177	11.6198	6.33245	7.38917	5.57272	3.13183	2.25644	2.98495	1.10873	0.713759
WBGene00044761	774	0	0.366663	0	2.3848	8.43689	7.89737	11.3652	33.71	9.2866	14.8426	7.07936	3.44084	1.85863	0.717909
WBGene00018687	360	0	0.788326	0	0.394408	0.260373	0.227402	0.256761	0	0	0.459158	1.43253	0.87033	3.46324	0.237462
WBGene00044559	411	0	0.690504	0	0.345467	0.228064	0.265579	0.487283	1.39963	0.99935	0.402182	0.0784232	0.127056	0.350019	0.51999
WBGene00194940	513	0	0.553211	0	0.276778	0.243624	0.425547	0.060061	0.160191	0.100081	0	0	0	0	0
WBGene00019788	177	0	1.60337	0	0.802187	0.88262	0.308342	0	0	0.290066	0	0	0	0	0
WBGene00017717	886	0	0.320313	0	3.04487	9.76839	5.51308	7.37246	38.3529	84.0241	186.472	265.24	77.5046	185.857	27.3055
WBGene00015491	260	0	1.09153	0	0.546104	1.08155	0.419819	0	0.158035	0	0	1.73556	0	0.553299	0.164397
WBGene00016230	297	0	0.955546	0	0.956142	1.05201	0.643157	0.103742	0.415041	0	0.556555	0.21705	4.21978	0	7.33974
WBGene00219205	294	0	0.965297	0	0.965898	0.318824	0	0.1048	0.419276	0	0.281117	1.09632	0.355237	0.326208	0.29077
WBGene00012412	393	0	0.72213	0	0.72258	2.78261	0.694357	1.2152	2.50925	1.43704	0.630904	7.13531	0.930124	0.732101	0.761329
WBGene00219283	259	0	1.09574	0	1.09643	4.22226	0.94824	1.9034	2.37967	0.39646	0.319106	32.1075	1.61297	1.11087	0.165032
WBGene00194952	649	0	0.437284	0	0.437556	0.288858	0.252279	0	2.40583	0.791088	4.20246	22.4481	0.482772	21.2794	0.19758
WBGene00009250	482	0	0.588791	0	0.883737	0.713055	1.69844	0.671201	0.085247	0.639107	5.82997	11.0337	2.27514	21.6881	0.0886788
WBGene00206517	413	0	0.68716	0	1.03138	1.05914	0.726805	0.149207	0.895403	0.372941	0.200117	0.0780434	0.379321	0	0
WBGene00015973	453	0	0.626484	0	0.940312	1.7933	2.34932	1.02024	0.725634	1.24671	0.912235	0.213456	0.345827	0.211711	0.188712
WBGene00013141	362	0	0.78397	0	1.17669	0.258934	1.28149	0.936255	2.49712	6.94955	12.1005	1.51365	19.33	3.70904	7.91103
WBGene00016347	1767	0	0.16061	0	0.241065	0.548154	0.138989	0.0697483	0.116268	0	0	0.018241	0	0.0271379	0
WBGene00008577	779	0	0.36431	0	0.546805	0.32087	0.560477	7.4754	8.75582	11.4019	6.68402	30.6596	6.50234	3.75495	4.49928
WBGene00044149	342	0	0.829817	0	1.2455	7.49143	2.95224	0.0450458	0.961147	0.300243	0.966649	0.282736	2.29034	0.140212	1.62474
WBGene00206462	411	0	0.690504	0	1.0364	6.53783	6.83866	0.2249	1.89949	0	0.603273	0.313693	0.127056	0	0.207996
WBGene00018038	816	0	0.347791	0	0.696015	0.842383	0.300973	0.623023	0.604251	0.314593	0.20257	0.315999	0.383969	0	0.890483
WBGene00045411	671	0	0.422947	0	0.846421	1.16411	2.11474	32.7628	52.9075	43.0015	7.26715	61.8219	10.8175	63.8892	1.21031
WBGene00022216	594	0	0.477773	0	0.956142	1.68322	1.37819	0.0778063	0.691735	0	0.417416	0.0542625	0	0	0
WBGene00008863	536	0	0.529473	0	1.0596	2.21511	1.27277	0.229935	0.689928	1.53259	2.46712	2.88644	1.07168	5.72569	0.239234
WBGene00021908	1085	0	0.261564	0	0.785182	0.604737	0.150903	0.0851925	0.18935	1.41958	11.6546	30.6872	6.54553	64.3493	0.118184
WBGene00021100	339	0	0.83716	0	2.93189	47.5584	0.965955	1.45422	2.66655	0.757251	1.4628	25.9567	1.69445	0.424359	2.39564
WBGene00015118	207	0	1.371	0	4.80149	1.20753	0.263654	3.72117	2.77897	0.744081	0.399268	0	0.25227	0	0.206489
WBGene00012228	681	0	0.416736	0	1.87648	2.20227	3.44609	2.48843	2.59446	2.94027	2.42727	1.75122	3.98742	1.61955	2.25955
WBGene00015851	820	0	0.346094	0.0331309	0	0.723964	0.59901	0.413322	1.00217	1.87835	3.52768	0.786144	8.4698	3.8596	5.26471
WBGene00189951	498	0	6.26861	0	11.1195	9.72477	6.57548	3.37192	5.85808	8.55693	16.0982	15.8571	19.9232	12.8066	4.54897
WBGene00012213	398	0	0.713058	0.0682596	0	0.549531	0.0685634	0	0	0.386997	2.69957	35.1474	90.4006	2.04823	171.832
WBGene00017105	464	0	0.611632	0.0585502	0	0.471365	0.470487	0	0.177108	0.11065	0	3.75113	14.4055	0.206692	13.6336
WBGene00017586	1208	0	0.234932	0.0224895	1.17539	1.68122	2.05565	0.67591	0.782324	1.23254	0.136835	3.25521	0.216142	0.833613	0.176917
WBGene00219278	156	0	1.81921	0.174149	1.82035	41.2591	5.77251	0.197508	6.58478	3.29113	6.35757	20.2483	3.68217	0.614777	2.19196
WBGene00020170	715	0	5.15995	0	8.53908	9.70117	9.92299	0.452474	0.172402	0.143613	0.231184	0.0901592	0.219104	0.0670666	0.239123
WBGene00018981	687	0	0.826193	0	0	0	0.0397209	0	0.0598094	0.224199	3.24819	10.4156	0.53208	8.4458	0.0622171
WBGene00010607	1035	0	0.548401	0	0	0.362258	0.817329	0.401887	0.793991	0.248027	0.239561	0.498271	0.201816	0.138993	0
WBGene00019350	729	0	0.778593	0	0	0.0428597	0.0748648	0.169061	0.507272	0.985984	0.226745	0.221069	0.143264	0.723565	0.117265
WBGene00206493	413	0	1.37432	0	0	1.81568	0	0.149207	0.795914	0.372941	0	0.390217	0.25288	0.232216	0
WBGene00018881	312	0	1.81921	0	0	0.400574	0.0874623	0.0493771	0.526783	0.164556	0	0.103307	0	0	0
WBGene00020459	753	0	0.753778	0	0	0.165975	0.507351	0.511476	1.58245	0.886376	0.329277	0.856093	0.901537	0.254728	0
WBGene00194708	449	0	1.26413	0	0	0.27835	0.54698	1.06364	14.1844	17.7237	17.4869	4.37895	5.69882	3.84475	1.33275
WBGene00021598	1003	0	0.565897	0	0.141562	0.654177	0.380893	0.814057	0.53256	0.358316	0.65921	1.15688	0.260318	0.57371	0.0852307
WBGene00011991	810	0	0.700734	0	0.175293	0.347164	0.606405	0.057058	0.253636	0	0	0.079585	0	0.118402	0
WBGene00020285	153	0	3.70977	0	1.85604	1.22528	0.178354	0.100691	0.268556	1.34226	1.08037	2.73866	0.682612	0.940247	2.23494
WBGene00016724	810	0	0.700734	0	0.350585	0.270016	0.370581	0.266271	1.82618	0.507078	0	0.517302	0.193407	0.236803	0
WBGene00008460	1683	0	0.337252	0	0.253096	0.371298	0.16214	0.0823832	0.512697	0.427084	1.47323	0.631998	1.58242	0.48437	0.685719
WBGene00194848	409	0	1.38776	0	1.04147	0.229179	0.200158	0.753333	0.703235	0.251059	0.606223	1.33971	1.27677	0.468974	2.71717
WBGene00022706	1059	0	0.535972	0	0.40223	1.59322	0.412287	0.130926	0.0387998	0.436331	7.18004	12.6006	5.42416	14.8522	0.121085
WBGene00018670	447	0	1.26979	0	0.952933	0.489291	0.305237	0.206787	1.37883	0.689149	1.29427	0.432643	1.75234	0.429106	0.669356
WBGene00044742	393	0	1.44426	0	1.44516	1.03354	3.8884	1.96001	3.45022	2.74344	5.04723	1.39426	9.16837	2.1963	6.30815
WBGene00194906	787	0	0.721213	0	0.721662	0.794022	1.24825	0.900457	2.1406	4.43612	5.04082	2.21159	19.9059	4.69168	13.252
WBGene00015770	402	0	1.41193	0	1.76601	0.0777233	0.203644	0	0.715481	0	0	0	0	0	0.106326
WBGene00206492	511	0	1.11075	0	1.94503	1.28403	0.213607	0	0.321636	0	0.323477	0.0630762	0.102191	0	0
WBGene00194981	294	0	1.93059	0.0924058	5.79539	5.84511	5.19776	0.157201	0.139759	0.349263	0.562234	0.219265	3.01951	0	3.92539
WBGene00009909	294	0	1.93059	0.0924058	0.965898	0.425099	0.0928171	0	0.139759	0	0	0	0	0	0
WBGene00012760	285	0	2.98734	0	0	4.05634	0.574489	0.648659	8.50615	4.86394	3.47993	173.035	3.66455	0	0
WBGene00017453	385	0	2.21141	0	4.42557	2.27235	0.141757	0.120044	1.06725	0.26671	0.858685	0.753473	2.03454	0.249105	3.44166
WBGene00020667	1413	0	0.602542	0	0.200972	0.176899	0.154498	0.0218056	0.174476	0	0	0.45622	0	0.407241	0
WBGene00219218	588	0	1.44795	0	0.965898	0.0531373	0.464086	0.209601	0.349397	0.174631	0.702793	0.43853	4.17403	0.570865	3.63462
WBGene00007901	759	0	1.12173	0	0.748285	4.03424	9.20394	1.76587	3.46469	3.51748	2.17782	1.52879	2.47683	2.33761	0.563151
WBGene00019423	983	0	0.866116	0	0.722213	0.731057	0.610723	0.485834	0.585195	0.104459	0.168156	1.27878	0.0531229	0.536601	0
WBGene00016349	955	0	0.89151	0	0.892065	1.17781	0.685778	1.24213	4.43159	0.860174	0.692343	0.303756	0.929568	0.0502122	0.223786
WBGene00016336	559	0	1.52306	0	1.77801	1.34146	0.439345	0.137797	0.735045	1.37768	9.61029	23.5829	5.79182	43.6635	0.229391
WBGene00015119	409	0	2.08164	0	2.77725	2.36818	1.80142	0.0376666	0.200924	0	0	0.0788066	0	0.117244	0.104507
WBGene00019929	903	0	0.942848	0	1.25791	1.48785	1.48076	0	0.136508	0.795994	7.32212	13.0284	2.54449	23.8967	0.142004
WBGene00011982	801	0	1.06291	0	1.4181	2.30142	0.749489	0.038466	0.102594	0	0	0	0	0	0.106725
WBGene00009231	606	0	1.40494	0.0448305	2.57732	6.39332	12.023	6.94017	5.96673	4.74444	3.00044	4.4146	3.36068	2.1365	0.987466
WBGene00022497	336	0	2.5339	0.404275	26.6226	77.9259	9.82701	279.044	584.663	513.722	756.873	5351.84	456.146	912.955	431.63
WBGene00022370	342	0	3.31927	0	4.982	4.75066	5.82468	2.20724	2.7633	1.20097	0.241662	0.0942454	0.15269	0.701062	0.37494
WBGene00194713	729	0	1.55719	0	2.92154	0.214299	1.23527	4.33218	1.80363	2.60582	1.70059	10.8766	1.71917	2.23647	0.527693
WBGene00043054	850	0	1.33552	0	0.835218	0.882205	1.34836	9.22527	4.54396	1.20804	0.2917	3.29903	0.552916	2.25659	0.452575
WBGene00206417	253	0	4.48691	0	3.36728	10.4972	8.95227	9.37735	2.11129	0.405863	0	0.127399	0.206402	0	0
WBGene00021188	324	0	3.50367	0.0838497	7.01171	2.02512	3.11625	0	0.126818	0	0	0.198962	0.322345	0.148002	1.31923
WBGene00019661	901	0	1.25992	0.0301524	3.15177	15.2236	18.4748	1.38497	2.23459	1.6525	1.37595	13.6655	0.695492	11.8152	1.13855
WBGene00012592	764	0	1.48585	0.0355593	1.67262	5.15293	5.21477	3.71026	12.1008	74.2572	128.733	14.8925	113.12	3.51485	30.8825
WBGene00009863	969	0	1.46438	0.0280364	4.24935	3.86932	3.6328	0	0.551246	0.0529841	0.170585	0.0997892	0.161671	0.0989734	0.0882212
WBGene00009170	237	0	5.98728	0.11463	1.7973	2.24119	0.11514	0.71503	1.56034	0.433263	0	70.1758	0	0.202332	0
WBGene00016571	753	0	2.26133	0	4.14836	1.82572	1.15966	0.470558	1.03678	5.5228	3.18301	1.15573	3.88355	0.254728	0.73793
WBGene00009410	816	0	2.08674	0	4.35009	4.90114	4.58148	0.037759	0.251771	0	0	0.0394999	0	0.0587655	0.157144
WBGene00018767	1168	0	1.45786	0.0232597	1.09408	1.01652	0.327085	0	0.527685	0.439569	0.919889	0.137979	1.11772	0.0821107	0.292761
WBGene00206507	201	0	11.2954	0	14.1281	4.04161	1.76491	0	0	0	0	0	0	0.715711	0.212653
WBGene00206535	150	1.90085	0	0	0	0	0	0	0	1.02683	0	0.214879	1.0444	0	0
WBGene00194894	674	0.423037	0	0	0	0	0	0	0.060963	0.761745	12.1398	24.2935	4.95856	55.1384	0
WBGene00189931	322	0.885488	0	0	0	0	0	0	0.510423	0.637784	4.87677	18.0178	2.10825	13.4029	0
WBGene00000427	412	0.692056	0	0	0	0	0.132467	0	0.0997307	0	0	0.156466	0	0	0
WBGene00015385	180	1.58404	0	0	0	1.9094	1.97082	0.085587	0.684817	0.855693	0.918316	1.79066	2.61099	3.19684	3.56193
WBGene00013536	183	1.55807	0	0	0	2.04884	1.19293	0.0841839	2.46983	1.68333	0.451631	1.40905	0.285354	0.786109	0.467139
WBGene00020829	561	0.508248	0	0	0	0.11139	0	0	0.512697	2.47099	3.09379	2.0109	0.27925	3.93194	0
WBGene00019903	594	0.480012	0	0	0	0.157802	0.229699	0.0778063	0.20752	0.345735	0.973972	1.3023	0	0.242185	0.0719582
WBGene00206355	1182	0.241224	0	0	0	0.185037	0.415557	0.599543	0.799533	2.17181	0.489458	0.354497	0.53015	0.933088	0.361617
WBGene00219243	236	1.20817	0	0	0	0.926751	0.693769	0.326391	0.174106	0.217549	0.350205	0.409728	0	0.609567	0
WBGene00011414	924	0.308579	0	0	0	0.270517	0.177196	0.450165	0.578093	1.11129	8.49741	15.2439	4.5212	20.7587	0.0925177
WBGene00015414	180	1.58404	0	0	0.788817	0	0	0	0	0	0	0	0	0	0
WBGene00220254	69	4.13228	0	0	2.05778	0	0	0	0	0.744081	0	0	0	0	0
WBGene00044212	372	0.766471	0	0	0.381686	0.923904	0.220066	0.207065	45.5072	98.2667	58.6537	1393.77	14.5991	133.674	3.21723
WBGene00022070	795	0.35865	0	0	0.1786	0.432317	0.274599	0.42632	0.671896	0.258323	0.519802	0.810866	0.722538	0.723813	0
WBGene00003765	603	0.472848	0	0	0.235468	0.0518155	0.316779	53.8304	40.9528	91.9551	16.1733	201.57	88.332	86.9986	53.4467
WBGene00021013	645	0.442057	0	0	0.220135	0.145324	0	0.0238847	0.191112	0	0	0.049972	0	0	0
WBGene00195190	520	0.548321	0	0	0.273052	2.40344	2.72882	0.118505	1.26428	0.493669	0.794697	0.681829	1.90803	2.2132	2.95914
WBGene00021447	824	0.346028	0	0	0.172314	0.303347	0	0.542189	0.548519	0.56077	2.10633	3.32489	0.88723	7.62354	0.103746
WBGene00022581	575	0.495873	0	0	0.246934	0.43471	0.379662	0.241132	0.285837	3.03585	2.29978	3.027	1.90716	7.42223	0.074336
WBGene00009869	672	0.424296	0	0	0.42258	0.278971	0.203037	0	0.122289	0	0	4.60456	0	2.99704	0
WBGene00077522	609	0.468189	0	0	0.699444	0.051305	0	1.16365	1.21445	1.51749	1.49283	376.462	0.428734	210.157	0.631673
WBGene00014871	499	0.571397	0	0	0.85363	6.57455	2.62492	1.79064	2.3056	2.26356	3.80945	5.87797	4.08131	1.92195	2.31276
WBGene00206505	162	1.76004	0	0	2.62939	8.29336	5.22182	2.56761	2.28272	0.633847	0.510176	0.79585	0	0.592008	0.527693
WBGene00044579	285	1.00045	0	0	1.9928	18.1987	0.478741	0	0.144172	0	0	399.45	0.366455	176.499	0.449928
WBGene00009143	954	0.298875	0	0	1.19067	0.131005	0.028604	0.0161485	0.172281	2.74468	50.5074	94.0604	15.9834	92.3867	0.0896083
WBGene00018944	195	1.46219	0	0.13932	0.728139	0.640918	0	0	0.210713	0	0	0.165292	0	0	0.219196
WBGene00022451	595	4.79205	10.0164	0	1.4318	8.92707	4.12763	0.233027	1.4502	4.31442	3.61153	4.06285	5.79245	1.37007	1.36491
WBGene00020817	805	3.54195	9.16612	0	17.9909	22.2789	17.3221	9.12857	1.99065	13.7761	2.56672	2.04202	1.42713	1.25094	0.955748
WBGene00022724	735	3.87928	1.15836	0	3.09087	1.14777	0.111381	0.12576	0.559035	0.139705	0.112447	0.175412	0.0710474	0.195725	0.232616
WBGene00002117	466	64.8572	89.524	0.233196	95.9784	88.4374	12.5901	0.462831	1.23443	0.110175	0	0.830007	2.12913	0.41161	5.77858
WBGene00011989	915	0.311614	0.310161	0	0	0.0682945	0.119293	0.0168368	0.0898121	0.056111	0.0903262	0.140905	0	0.104814	0.140142
WBGene00195185	299	0.953602	0.949155	0	0	2.71694	0.821385	9.58345	10.0318	19.5751	12.1623	49.0486	8.03382	5.77356	3.00203
WBGene00044505	234	1.21849	1.21281	0	0	0.667623	0	0.197508	0.526783	0.438817	0.706397	0.964203	0.892647	0.409851	0
WBGene00194908	377	0.756305	0.752778	0	3.76623	1.32604	5.13916	23.415	7.19331	83.7536	42.0915	122.601	99.1761	26.9654	23.6958
WBGene00044420	548	0.520305	0.517878	0	2.591	5.01741	5.82614	6.66266	5.32358	8.99415	8.74746	1.64689	15.6278	3.6752	7.09786
WBGene00219422	324	0.880022	0.875918	0	0.438232	2.5073	1.68446	0.665676	1.395	0.316924	0.255088	0.596887	0	0	0
WBGene00008590	509	0.560171	0.557558	0	0.278953	0.184154	0.0536115	0	0.16145	1.51301	67.8724	261.528	70.584	367.229	0.251924
WBGene00219241	180	1.58404	1.57665	0	1.57763	3.47164	0.151601	0.941457	0.684817	0.285231	0.459158	0.358132	1.74066	0.266403	0.712386
WBGene00013505	1611	0.176988	0.176162	0	0.176272	0.174552	0	0	0.535611	0.0318694	0	0.120044	0.259316	0.0595315	0.13266
WBGene00019134	366	0.779036	0.775402	0	1.55177	3.24399	0.596464	0.799747	0.336795	0.280555	1.12908	1.05678	1.71213	1.4412	3.0364
WBGene00195003	251	1.13596	1.13067	0	2.82843	1.86722	0.217436	0	1.14591	1.02274	0.658553	1.66938	0.208047	0	0.170292
WBGene00206465	567	0.50287	0.500524	0	1.25209	2.81037	2.11761	0.896625	1.15948	1.35824	0.874587	3.12655	0.552591	0.761153	0.829233
WBGene00013749	674	0.423037	0.421064	0	1.05332	0.231786	0.323896	0.159999	0.731556	0.68557	0.858367	2.10416	0.232432	3.20158	0
WBGene00195183	520	0.548321	0.545764	0	1.36526	4.68671	3.72589	2.84412	1.10624	1.38227	0.476818	6.44638	23.8002	10.5127	4.76751
WBGene00044527	786	0.362757	0.361065	0	1.08387	0.397516	0.48605	3.37121	10.9257	12.0189	29.1267	24.1534	32.1557	19.7057	12.5075
WBGene00018454	553	0.515601	0.513196	0	1.54055	0.791006	0.197383	0	0	0	0	0	0	0	0.154587
WBGene00023458	521	0.547269	0.544716	0	1.63517	10.0751	1.5713	1.95158	2.83917	2.16798	2.22088	7.1764	3.30759	4.50994	2.70734
WBGene00012248	228	1.25056	1.24472	0	3.7365	0.274077	0	0	0.180215	0.225182	1.08748	3.95831	0.458069	3.3651	0
WBGene00012161	366	0.779036	0.775402	0	2.7156	0.0853682	1.19293	2.39924	0.112265	0.841666	0.903262	0.352261	0.570708	0	0.583923
WBGene00021484	615	0.463621	5.07605	0	4.84834	1.27011	1.33113	0.0250498	0.133623	0.166965	0.268775	0.419277	0.0849103	0	0.0695011
WBGene00012831	407	0.700558	0.697291	0.0667502	0	0.383842	0	0	0.706691	1.51376	30.6632	110.475	12.8304	65.1543	0.21004
WBGene00044371	522	61.1767	113.084	0.0520447	175.172	29.8681	2.77064	0.206589	0.0787146	0	0	0.246988	0.300114	0	2.37462
WBGene00022334	1886	1.66299	9.9314	0	12.949	20.5095	26.7963	0.563621	0.849667	0.381115	0.482043	0.820325	0.913708	0.737341	1.29181
WBGene00022292	790	42.9495	29.8167	0.68778	11.323	4.50874	0.207252	0.23401	0.156034	0	0.209237	0.285599	8.72534	0	13.4181
WBGene00044164	864	0.330008	0.656938	0	1.97204	1.12105	2.02135	0	0.285341	0.297116	0.0956579	0	0.0604396	0	0.0989425
WBGene00016572	513	0.555803	1.10642	0	3.59811	1.88808	0.585128	0.300305	0.961147	6.00487	2.89995	1.13094	3.05379	0.467374	0.24996
WBGene00002102	367	0.776913	1.54658	0	0.386886	0.425678	0	0	0.447837	0.139895	0	0.614778	0.426865	0.261322	0.815265
WBGene00022068	504	0.565728	1.12618	0	0.563441	1.05389	1.02872	0.825303	0.489155	0.203737	0.32797	0.0639522	0.725275	0	0
WBGene00017412	1011	0.282025	0.561419	0	0.421327	0.185429	0	0	0.568988	0	0.0817492	0.286931	0	0.142293	0
WBGene00019991	1034	0.275752	0.548931	0	0.686591	0.57413	0.131955	0.119193	0.556331	0.496534	0.559516	0.280549	0.707038	0.0463758	0
WBGene00022316	810	0.352009	0.700734	0	1.05176	0.385738	0.202135	0	0.101454	0	0	0.596887	0	0.296004	0.0527693
WBGene00016899	714	0.399338	0.79495	0	1.19317	1.22528	0.229313	0.107883	0.460381	0	0.115754	0.270856	0.219411	0.0671605	0.299322
WBGene00011707	492	0.579527	1.15365	0	1.73155	3.3658	1.83031	7.04527	17.7885	12.418	33.4289	27.9736	4.67007	11.5008	2.9538
WBGene00019281	513	0.555803	1.10642	0.0529577	0.276778	0.060906	0.0531934	0.150153	0.72086	0	0	0.125661	0	0	0.24996
WBGene00021884	681	5.02427	5.00083	0	1.45949	1.33054	1.12198	1.62879	1.02572	4.82506	4.9759	1.60923	10.1986	2.11245	2.69891
WBGene00020548	253	13.5238	15.7042	0	51.6317	40.8775	0.215717	0.0608919	0.162407	0	0	0.382197	0	0	0.337891
WBGene00007485	591	0.482449	1.4406	0	0	0.581544	0.230865	0.18247	0.347623	0	0	0	0.0883584	0	0
WBGene00016079	411	0.69374	2.07151	0	5.87294	2.28064	2.32382	0	0	0	0	0	0	0	0.207996
WBGene00195242	266	1.07191	3.20072	0	1.06757	0.704769	0.615524	0	0.30894	0	0	0	0	0	0
WBGene00015121	219	1.30195	3.88763	0	4.5384	0.856021	0.99683	0.140691	0.187621	0.234437	0	0	0	0.218962	0.195174
WBGene00018387	649	0.439333	1.31185	0	1.969	1.87757	1.76596	0.0237375	0.253245	0	0	0.049664	0	0	0.26344
WBGene00007133	612	6.05662	10.2019	0	27.6086	78.6735	6.55453	10.9753	9.73515	4.27847	4.45653	13.3773	2.47447	1.72379	2.30478
WBGene00012301	722	53.7081	24.7635	1.05358	12.9794	7.91938	0.982679	0.341399	0.22764	0	0.801301	2.67855	19.3835	0.73058	25.3381
WBGene00021971	1065	0.267725	1.06591	0	1.99982	0.469405	0.486832	0.18805	0.424394	0.626705	0.620833	0.211853	0.882589	0.720415	0.481613
WBGene00022221	499	0.571397	2.27493	0	0.85363	3.94473	2.24212	3.39604	3.37605	7.20223	4.1407	1.42105	7.74402	1.72975	4.19723
WBGene00020810	787	0.362296	1.44243	0	0.721662	1.03223	2.21912	1.09621	1.0964	1.82664	1.36522	1.06484	1.26071	1.09676	0.271558
WBGene00012151	594	0.480012	1.91109	0	1.67325	9.25771	1.33225	0.85587	0.622561	0.172867	0.417416	0.162787	0.175824	0.322913	1.07937
WBGene00219450	159	1.79325	7.13955	0	6.251	11.594	1.37299	2.42227	1.29211	1.29161	1.5594	1.2163	0	1.50794	0.806475
WBGene00007124	216	1.32003	6.56938	0	1.31469	1.01256	1.89502	0.85587	4.37522	1.42616	3.82632	1.64144	10.6374	2.88604	7.51963
WBGene00014242	429	9.96948	19.1844	0.126654	18.5344	6.11785	0.826916	0.0718212	0.383115	0	0	0.0751327	0.852072	0	1.59415
WBGene00003769	446	9.58948	24.8164	0	38.8395	48.7586	18.5389	49.6366	144.641	39.7149	39.6564	44.084	9.60095	23.0087	37.2805
WBGene00021054	786	5.44136	18.4143	0	23.3032	7.5528	2.84686	0.0196001	0.104552	0.0653201	0	0.0820151	0.132875	0.0610084	0.271903
WBGene00013806	311	0.916807	5.47519	0	6.3917	5.12374	3.24651	45.0281	11.6265	17.9943	13.0218	21.3498	15.1118	16.4982	5.49751
WBGene00019804	198	1.44004	8.59992	0.137209	10.7566	12.1507	13.0928	0.0778063	0.622561	0	0.417416	0.65115	1.58242	0.242185	4.74924
WBGene00206412	359	0.794226	4.74313	0.075675	3.55956	3.48131	1.06416	1.33029	1.60236	0	0.920874	0.538695	0.872755	0	0.714371
WBGene00022111	816	5.59073	11.4771	0	21.2285	30.6704	3.94609	0.471987	0.553896	0.0629186	0.20257	0.276499	0.191985	0.117531	2.04287
WBGene00044359	243	1.17336	8.17523	0	13.4391	7.97191	1.23527	0.126795	0.507272	0.211282	0.340117	0.265283	0.214896	0.197336	0.351796
WBGene00021907	903	0.315755	2.19998	0	0.628957	0.865026	0.181317	0	0.182011	0.0568567	1.739	2.74846	0.462634	3.29243	0.0473346
WBGene00018242	678	0.420541	2.93006	0	9.42392	20.922	42.5825	0.295389	0.303017	0	0.243801	0.237699	0.0770204	0	0.63043
WBGene00012238	960	5.04913	10.0512	0	19.9669	23.401	8.38545	0.272808	0.38521	0	0.0860921	0.1343	0.108791	0.199803	0.75691
WBGene00017949	242	20.0296	44.5632	0	51.6317	43.6394	26.7244	1.84613	2.20726	2.54586	1.36609	5.46078	1.07892	0.198151	1.58962
WBGene00017117	426	0.669312	5.32953	0	7.66597	8.28793	5.31672	0.325472	0.289359	0.12052	0	0.226985	0.122582	0.787954	0.401344
WBGene00007377	678	0.420541	3.34864	0.0400698	2.51305	2.21202	0.764714	0.499888	0.484826	0.454351	0	0.0475397	0.616163	0.141453	0.504344
WBGene00011599	705	7.68428	6.03824	0	12.084	15.6002	7.66393	4.72003	3.49694	5.38905	6.91668	2.56027	9.03662	5.7135	11.2163
WBGene00206498	171	3.33482	0	0	0.830334	2.55805	0.15958	0	0	0	0	0	0.305379	0	0.49992
WBGene00017551	850	0.670887	0	0	0.167044	0.0735171	0.321038	0	0.38672	0.241608	1.65297	3.48863	0.307175	7.78525	0
WBGene00194866	271	2.10426	0	0	0.523937	2.88236	0.100695	2.2739	0.7581	0.568357	0.914928	7.01728	0.385386	0.353894	0
WBGene00077558	319	1.78763	0	0	0.4451	0.293838	0	0.0965872	0.257612	0.482836	2.07269	1.11145	3.27397	1.3529	0.669956
WBGene00206527	189	3.01722	0	0	0.751254	0.826581	0	0.244534	0.869609	0	0	26.9452	0	16.2379	0
WBGene00007164	288	1.98005	0	0	0.986021	1.19338	1.61076	0.0534918	1.99738	0.356539	0	0.111916	0.362638	0.166502	0.148414
WBGene00016551	739	0.771657	0	0	0.384268	0.676476	0.184629	0.312699	1.00082	1.45896	2.01309	0.872312	1.97856	0.259554	0.231357
WBGene00018329	223	2.55719	0	0	1.27343	0.420333	0	0.0690836	0.184256	0	0	0	0	0.215034	0
WBGene00007970	114	5.00223	0	0	2.491	2.19261	2.63307	0.675687	3.6043	2.70219	0.724986	1.41368	0	0.420637	0.74988
WBGene00044520	231	2.46863	0	0	2.45865	1.21733	0	0.200073	1.24512	0.444516	1.07336	1.53485	1.80848	0.622761	2.77553
WBGene00016086	864	0.660016	0	0.0314436	0	0.831747	0.947508	0.517088	0.903578	0.178269	0.573948	2.23833	2.53846	0.222003	2.52303
WBGene00013508	979	59.7049	155.668	0.0277501	243.655	131.745	31.6923	0.582236	0.335763	0	0.0844213	0.0658466	0.21336	0.195925	6.50535
WBGene00016873	249	2.29018	1.13975	0	0.570229	0	0	0	0.165016	0	0	0	0	0	0
WBGene00012378	258	2.21029	1.09999	0	0.550337	0.847726	0.105768	0	0.31852	0.198998	0.320343	0.62465	0.202402	0	0.165671
WBGene00019312	591	0.964897	0.480198	0	6.24647	1.58603	5.30989	0.782013	0	0.0868724	0	0	0	0	0
WBGene00021530	1575	0.362066	0.180189	0	0.270452	0.495949	0.259888	0.205409	0.730472	0.0977935	0	0.184182	0.132622	0.243569	0.0271385
WBGene00018116	423	1.34812	0.670916	0	2.014	0.221594	0.0645112	0.07284	0.194274	0.121375	0.586159	0.152397	0.864158	0.226726	0.202095
WBGene00219489	129	4.42057	2.19998	0	9.90607	8.96167	0	0.119424	0.31852	0	0	0.49972	0	0	0
WBGene00016553	398	1.4328	10.6959	0	19.6213	30.1457	9.59888	1.39348	8.15586	1.03199	1.0383	0.647878	0.131206	0.240968	1.18134
WBGene00016345	372	16.0959	48.8253	0	75.1921	14.4465	4.7681	3.31304	0.883635	0.414045	0.444347	0.259935	0.421128	0.386715	0.804307
WBGene00219329	308	1.85147	1.84284	0	0	4.56498	0.797383	4.20154	3.33515	2.83379	2.41505	37.0458	1.35636	4.8264	0.832659
WBGene00017407	487	1.17095	1.16549	0	0.291555	0.834049	0.112067	0.0316338	0.0843717	0	0.169709	0.264739	0.965048	0.0984653	4.73949
WBGene00019541	405	1.40803	1.40147	0	3.85644	2.70016	2.76251	1.21724	3.5509	2.40862	3.87733	13.1315	3.86814	4.73606	0.527693
WBGene00019463	654	0.871948	0.867882	0	0.217106	1.57657	1.46038	2.54405	3.58115	1.9626	2.27473	3.59775	1.75663	3.37281	1.43784
WBGene00019533	452	1.26162	1.25574	0	1.25652	5.9448	0	0.136333	1.27267	0.567938	0.731402	1.35488	0.346592	0.742629	0.189129
WBGene00020564	933	0.611205	0.608354	0	0.760917	0.502327	0.584957	1.71724	2.9947	1.26566	1.32875	0.380012	1.1194	0.719546	0.274876
WBGene00001858	753	0.75731	0.753778	0	151.604	486.597	196.707	22.1367	73.8293	1.36365	3.84156	2.48267	0.416094	3.37515	3.46259
WBGene00009088	669	9.37638	19.0895	0.0406088	38.8395	19.9892	3.5079	0.253307	0.184256	0	0	0	0.23417	0	1.34171
WBGene00206532	87	6.55465	9.78611	0	13.0563	3.59135	0.627316	5.66645	16.0578	9.44213	10.4498	17.0422	4.20159	4.96062	2.94781
WBGene00017631	469	1.21589	1.81533	0.057926	3.02744	3.9972	0.814574	0.0328479	0.17522	0	0.528668	1.0996	1.33611	0.511222	1.00251
WBGene00018252	341	1.6723	2.49675	0.0796695	5.413	24.556	11.7635	0.677668	0.481983	0.150562	0	0.661652	1.07196	0.140624	4.01109
WBGene00044537	263	24.9351	16.1862	0	18.8956	6.29647	0.622545	0.0585766	0.156232	0	0	0.612774	1.19133	0	1.95026
WBGene00016076	617	0.924237	1.83985	0	8.97487	7.95045	12.2067	0.0749059	0.199785	0	0.133952	0.0522397	0.16927	0.077719	0.346379
WBGene00021600	396	1.44004	2.86664	0	2.15132	2.91933	0.206729	1.08929	10.0647	5.18602	2.92192	15.1392	2.5055	1.81639	1.51112
WBGene00013409	834	8.2051	11.2294	0	20.4298	21.3169	3.59917	0.4618	1.33022	1.23121	2.67567	8.00001	1.62796	0.977451	1.17877
WBGene00012096	660	10.3683	23.2198	0.0411626	13.7684	5.96491	1.4471	0.0700257	0.498049	0	0	0.0488362	0.474726	0.0726555	0.647624
WBGene00219207	225	2.53446	6.30661	0	8.2037	33.1889	6.79174	11.6398	15.8878	12.322	7.34653	15.1848	6.96264	6.18056	2.84954
WBGene00077508	511	1.11596	3.33226	0	4.16792	3.17951	0.694221	0.542665	0.241227	0.200946	0	0.189228	0.306574	0.750726	0.250938
WBGene00009299	1063	6.97395	11.747	0	14.9601	4.32077	2.23337	2.27534	4.56115	0.772781	1.01075	0.667076	2.45625	0.405996	1.44756
WBGene00009659	404	187.732	108.883	2.55534	99.4612	61.1748	1.28336	1.41091	0	0	1.6366	2.87215	13.8305	0.118695	25.4978
WBGene00007341	899	8.24617	25.8858	0	30.6401	39.5164	6.98142	3.41015	8.95823	8.50934	6.34343	3.22678	7.31891	1.81356	3.89871
WBGene00194929	465	1.22635	4.27222	0	3.96953	7.86158	0.352106	0.0662609	0.0883635	0	0	0	0	0	0.275762
WBGene00016823	1291	5.96315	7.47413	1.45201	3.62941	14.376	1.47961	0.131264	0.286446	0	0.57617	0.674099	4.93479	0.0742876	25.7916
WBGene00007447	715	0.797558	3.17535	0	4.17025	3.10263	0.877803	0.0215464	0.172402	0.0718064	0	0.0901592	0	0.134133	0.119561
WBGene00021130	744	0.766471	3.05158	0.0365152	5.53444	10.2889	10.7833	0.248478	0.0552272	0.138015	0	0.129967	0.0701879	0	0.402154
WBGene00021293	716	113.095	166.87	0.0379432	237.967	49.2672	5.64058	0.688521	0.286935	0	0.230862	0.2701	0	0.0669729	8.17851
WBGene00017848	849	9.40348	31.7559	0.0319992	37.1274	7.69158	1.57494	0.344767	0.338779	0.060473	0.097348	0	0.615074	0.0564813	1.46001
WBGene00044443	552	1.03307	4.62713	0	3.08667	11.9432	7.90963	2.40016	4.24289	0.0930102	0.299451	1.16782	0.567607	0.260612	0.619466
WBGene00010361	684	0.833705	3.73417	0	4.56683	6.39513	2.67297	0.225229	0.600717	2.40195	5.67906	3.25147	2.29034	0.841274	0.18747
WBGene00022669	1374	60.3872	107.405	0.672262	100.548	43.5244	12.0751	0.762434	0.119619	0	0.240607	1.05563	14.8602	0.0349	18.4785
WBGene00008536	1432	5.77422	17.4401	0.815778	8.62631	13.9423	3.35386	0.322744	0.344322	0	0.692585	0.697758	6.78274	0.100459	22.5357
WBGene00021729	504	1.69719	0	0	0	0.185981	0	0	0.244578	0	0	0	0	0	0
WBGene00044439	471	1.8161	6.02542	0.0576801	5.72772	21.8912	15.9906	0.163542	0.174476	0	0.175474	0.684329	4.76741	0	16.335
WBGene00194660	768	1.11378	0.369528	0	0.369758	1.01708	0.888289	0.421248	0.963024	0.869064	0.968537	1.4689	1.2919	0.811698	0.166966
WBGene00077714	654	1.30792	0.433941	0	0.651317	1.28992	1.08485	0.329785	2.89005	1.41307	10.2363	3.05563	1.43724	1.75973	0.914991
WBGene00194714	757	1.12996	0.374897	0	1.12539	0.701666	0.288383	0	0.217115	0	0	114.025	0.137965	112.248	0.225856
WBGene00195169	410	2.0863	0.692188	0.0662617	1.38524	1.06689	0.133113	0	1.00217	0.37567	4.23321	19.3392	3.94833	24.3272	1.56377
WBGene00020666	558	1.53294	6.10317	0	7.88817	1.79181	1.02698	0	0.0736363	0.09201	0	0.0577633	0.561503	0	0
WBGene00219443	222	3.85307	17.8971	0	14.0708	2.25187	0.49168	0.0693948	0.185086	0	0	0.435566	0.235224	0.216003	0.192537
WBGene00010102	441	1.93964	9.65297	0	14.4885	8.85622	9.46735	0.279468	0.652207	2.44484	1.12447	1.31559	0.118412	1.41357	0.29077
WBGene00022346	868	0.985462	0.653911	0	2.29011	0.899907	2.42073	10.0456	15.7161	17.9814	9.71215	12.7739	9.20465	10.1651	3.2993
WBGene00194661	558	1.53294	1.01719	0	3.5624	1.84781	0.929169	0.0276087	0	0	0.148116	0.115527	0.187168	0	0
WBGene00206459	936	0.913869	0.606404	0	6.52291	4.97379	3.20695	1.81049	4.56545	4.93669	5.73948	1.06751	7.02959	3.27881	4.47525
WBGene00007173	402	2.12781	2.11789	0	3.53202	0	0	0.15329	0	0	0	0	0	0	0
WBGene00021505	366	2.33711	2.32621	0	6.20708	18.8664	20.7271	3.1148	2.80663	1.68333	1.12908	0.440327	0.142677	1.4412	2.45248
WBGene00013221	1475	0.579919	0.577215	0	0.866362	0.614304	0.129503	0.0626671	0.891423	0.626542	0.728427	1.22372	2.37202	0.975308	1.68075
WBGene00185118	357	2.39603	3.1798	0	0	5.77634	1.29944	2.20081	5.86986	26.1742	15.9741	26.3634	9.36154	11.5516	2.87349
WBGene00012899	942	10.5939	42.1779	0	56.825	53.733	105.532	0.997606	1.70114	1.52608	0.61416	0.479031	0.609786	0.254526	2.49562
WBGene00012003	1266	0.675657	1.34501	0	0.112154	1.01188	0.344875	0.109519	0.486837	1.74383	4.04755	4.96463	3.13484	5.18919	0.70901
WBGene00008824	946	10.8505	8.69992	0.430771	10.5064	9.31398	1.0673	0.260561	0.260607	0	1.04839	0.681436	12.4201	0.202759	18.8865
WBGene00021199	177	59.6028	49.7046	0.153488	68.9881	320.215	31.7592	2.35001	1.62499	0.870197	0.46694	1.09261	1.18011	0	2.89784
WBGene00206385	403	2.12253	5.63369	0	3.52325	2.86863	0.541702	0.0382274	0.917621	0	0	0.0799799	0	0.356967	0.212125
WBGene00019044	729	1.17336	3.11437	0.0372665	6.4274	2.35729	0.486621	0	0	0	0.226745	0	1.36101	0	0.879489
WBGene00008822	1024	10.5809	25.4974	0.504081	17.887	19.528	4.13054	0.36107	0.40126	0	0	0.692483	9.43425	0.187315	15.4026
WBGene00015020	220	5.18413	0	0	0	0.568086	0	0.210077	1.68092	0.233371	0.75135	0.439526	0.949451	1.08983	0.582861
WBGene00012041	993	11.4855	48.8714	0	49.7598	19.8544	5.90833	0.201685	0.206893	0	0	0.0649183	0.0525879	0.0482907	1.11916
WBGene00010196	326	3.49849	0.870544	0	0	1.15011	0	0.0945132	0.88228	0.15749	4.56341	14.6329	68.3984	2.3535	100.827
WBGene00195155	600	1.90085	4.72995	0	6.86271	12.8103	3.09267	0.282437	0.547854	0.171139	0.413242	0.0537199	0.261099	0	0.712386
WBGene00043952	263	4.33653	1.07908	0	1.07975	1.54442	0.207515	1.17153	1.71855	2.5378	30.1683	108.461	14.2959	67.6442	0.487565
WBGene00007870	390	2.92438	0.727685	0	0.728139	0.240344	0	0.355515	0	0.394935	0.635757	0.826459	2.14235	0.860688	1.42477
WBGene00007900	1770	0.644355	1.92405	0	10.3482	42.5423	142.192	23.0476	16.2731	5.54025	2.94172	4.18833	3.62884	2.27572	2.07679
WBGene00016077	624	1.82774	5.45764	0	9.55682	3.45495	3.2361	0.0246885	0.0658478	0	0	0	0	0.0768471	0.0684987
WBGene00021375	853	1.33706	5.32328	0	6.65824	15.2744	9.4693	13.5815	12.2352	16.191	12.9835	11.7516	9.24407	6.68976	3.45754
WBGene00021966	541	21.6085	45.1138	0.0502168	35.1687	35.0565	6.91033	0.768859	0.1519	0	0	0.297892	1.25482	0	2.29122
WBGene00018433	828	1.37743	0.685501	0	0.85741	0.150941	0.0329568	0	0.347371	0	0	0.0778549	1.00908	0	1.34218
WBGene00022395	677	1.68465	9.64156	0	5.87243	3.78445	0.765844	0.204802	0.242771	0	0	0.0476099	0	0	0.126272
WBGene00206500	366	3.11614	2.32621	0.0742276	7.37091	6.23188	5.1445	0.168368	0.22453	0	0	0	0	0	0.233569
WBGene00008563	404	2.82304	22.479	0	46.3918	158.08	281.528	11.8593	7.52621	19.1896	11.0471	1.99455	7.49691	2.01781	6.348
WBGene00007342	738	17.3858	57.2978	0.110436	53.8704	30.779	5.95312	0.354873	0.44541	0.347843	0.11199	0.174699	0.283034	0	2.54837
WBGene00016299	559	2.04027	3.04612	0	1.27001	2.62702	2.83134	0	0.735045	0	0.887103	0.11532	1.40125	0	0.535245
WBGene00013280	845	15.5217	41.3101	0.0321507	69.7333	21.594	6.00664	0.0911577	0.632139	0	0	0.152577	0	0	1.56809
WBGene00206469	370	3.08245	5.36914	0	9.97747	4.13782	1.10628	0.124911	0.111051	0	0.446748	0.78402	0.423404	0.129602	0.924177
WBGene00017090	569	2.00441	3.99012	0	5.2403	1.26297	0.52754	0.0812249	0.938765	0.180463	0.435756	0	0.0917747	0	0.0751198
WBGene00008279	642	1.77649	3.97847	0	4.20211	3.79609	1.10513	0.911861	0.896023	0	0.257472	0.251027	0	0	0
WBGene00012038	842	16.5929	56.2876	0.0322652	75.0407	23.749	2.81957	0.274447	0.195197	0	0	0.153121	0.0620188	0.0569509	1.06604
WBGene00022349	1545	9.04287	41.3297	0	71.9585	141.279	160.638	1.98429	0.851035	0.132923	0.106988	0.354655	0.270394	0.310373	4.75846
WBGene00045382	362	3.93822	7.8397	0	11.7669	3.45246	0.527673	0.340456	0.113506	0	0	1.06846	1.58679	0.264932	1.53498
WBGene00020835	852	1.67328	3.33095	0	5.4995	12.0285	17.8078	0.144654	0.385813	0.0602601	0	0.0378309	0.367745	0	0.451512
WBGene00164974	291	4.89909	10.7277	0	7.31892	0.322111	0.375096	0.0529404	0	0	0	0	0.17945	0	0
WBGene00013779	645	22.5449	39.1596	0.0421199	30.8189	3.34246	0.549995	0.119424	0.31852	0	0	0.399776	0.80961	0	0.927759
WBGene00019793	1412	1.00966	3.8188	0	7.34069	1.99152	0.483149	0.0436421	0.174599	0	0	1.68921	0	1.46031	0.121085
WBGene00045144	326	4.37311	1.74109	0	2.61326	2.6836	0.167412	0	0.25208	0	0	39.7461	0	16.0332	0.131114
WBGene00021485	450	3.16808	1.89198	0	2.83974	9.72059	8.61095	1.30092	1.73487	1.14092	1.10198	0.143253	2.66901	1.27874	3.41945
WBGene00045272	273	55.3543	121.627	0	218.962	246.525	8.59629	9.02895	23.63	7.71064	7.56854	25.5022	10.1379	4.91822	9.23754
WBGene00010483	1649	0.864545	1.03262	0.247125	0.34442	2.34951	0.19858	0.102767	0.274093	0	0.150361	0.0977317	2.85008	0	5.85807
WBGene00018688	541	2.63519	3.67205	0	5.77396	4.44704	4.53963	0.484096	0.379751	1.13882	0.458309	2.44271	0.965246	3.36821	0.158015
WBGene00044167	498	3.43527	0	0	0	0.313702	0.109591	1.26834	0.577557	0.92786	1.49365	2.20057	2.09718	0.674033	0.343319
WBGene00017568	540	3.16808	0	0.0503098	6.57347	11.8614	11.7744	8.38752	11.718	4.27847	3.67326	1.55191	1.16044	1.42082	0.237462
WBGene00194923	2246	0.761693	1.38992	0	0.695395	0.208669	0.0971976	0.0342958	0.109766	0	0	0	0	0.0213502	0
WBGene00007213	806	2.12253	6.69001	0	12.6837	7.71428	9.00579	5.44741	2.54895	1.46508	0.410166	3.39915	0.971833	0.65444	0.42425
WBGene00008784	1322	13.3721	38.4264	0.0616505	64.7641	49.0415	40.8085	0.81573	0.341891	0	0.0625177	0.0731435	0.0790012	0.0725456	3.13622
WBGene00017402	516	346.463	424.596	1.4742	414.404	44.4451	4.28362	1.31366	0	0	1.44154	1.99888	12.5489	0.371726	30.1522
WBGene00020944	201	8.51126	4.23578	0	0	0.46634	0.135762	0.383225	0.408846	0	0	0.320716	0	0.23857	0.212653
WBGene00206362	550	3.11048	2.06398	0	2.58158	12.2139	6.20187	2.15679	5.90188	1.77362	2.40432	1.46509	2.37363	0.871866	4.35203
WBGene00002118	375	4.56203	3.02717	0	10.9803	44.7425	0.873223	11.9137	45.4719	31.0788	5.95069	12.3771	1.25328	0.255747	0.227964
WBGene00012900	621	32.5991	45.7	0.0874954	71.3365	43.7728	12.4796	0.843466	0.793991	0.57873	0	0.830452	3.86814	0.308874	7.57125
WBGene00185102	180	11.0883	18.9198	0	22.8757	24.8222	8.03487	4.02259	10.5005	3.42277	4.13242	4.11852	2.03077	1.06561	3.08701
WBGene00002120	512	3.89822	3.88004	0	3.60514	3.72252	0.852757	0.210624	0.722268	1.40387	13.3981	72.7736	3.56971	82.0439	0.166966
WBGene00012074	661	33.2145	16.7445	0.780906	7.51822	4.34874	0.660532	0.13984	0.186486	0	0	0.780198	5.37208	0.507819	14.6788
WBGene00008782	1024	21.9971	55.9834	0	91.7924	32.7704	12.898	0.421248	0.280882	0	0	0.0314765	0.25498	0.0468287	4.04891
WBGene00008823	957	23.8351	43.5927	1.27746	25.2224	18.9036	2.08155	0.563425	0.128806	0	0.345448	1.58297	12.823	0.0501072	29.2994
WBGene00194679	914	2.49564	2.1735	0	4.50506	4.06797	2.20933	2.29231	2.24776	1.40431	0.994675	0.952146	1.14267	0.682039	0.514415
WBGene00206389	808	31.7592	45.3092	0.268983	41.9986	13.3022	1.99258	0.381328	0.966203	0	0.204575	0.279237	3.87771	0.0593473	10.6329
WBGene00012640	434	5.91277	6.53911	0	5.5617	1.58384	0.880266	4.89857	1.79883	4.02215	10.093	0.965472	6.85836	4.75107	6.30314
WBGene00021101	578	4.4397	11.784	0	27.5131	16.5954	2.26615	0.106614	0.213265	0.266479	0	0.390352	0.0903457	0.165926	0.295801
WBGene00044502	404	6.35184	2.80987	0	4.92034	1.39209	0.540361	2.70743	2.74605	5.97291	8.18302	7.65907	14.4768	7.47776	5.6074
WBGene00194705	303	8.46912	4.68312	0	10.3093	2.47483	2.07138	0.305062	0.271215	1.18611	2.18214	2.6594	1.89577	6.80516	0.846399
WBGene00008138	923	2.78022	19.3708	0	18.9214	20.3446	14.6937	0.333817	0.133551	0	0.0895433	0.104762	0.113152	0.051953	1.11142
WBGene00044372	450	61.4607	101.536	0	138.201	35.4802	2.8501	0.616226	0.456545	0	0	0.143253	0	0	2.18465

## Sheet: RPKM of stage-specific GSGs
Table S4_2 Stage-specific GSGs with RPKM in different developmental stages within C.elegans
		RPKM of each CCSGs
		1-cell embryo	2-cell embryo	4-cell embryo	28-cell embryo	early embryo	late embryo	L1 larva	L2 larva	L3 larva	L4 larva	L4 larva male	young adult	adult male	adult female
WormBase Gene Accession	Length of all exons
WBGene00077464	663	0	0	0	0	0	0	0	0	0	0	0	0	0.144653	0
WBGene00011577	225	0	0	0	0	0	0	0	0	0	0	0	0.464176	0	0
WBGene00044271	105	0	0	0	0	0	0	0	0	0	0	4.60456	0	3.65353	0
WBGene00016813	366	0	0	0	0	0	0	0	0	0	0	0.176131	0	0.131018	0
WBGene00010401	783	0	0	0	0	0	0	0	0	0	0	0.0823293	0.066692	0.122484	0.054589
WBGene00017693	370	0	0	0	0	0	0	0	0	0	0	21.517	0	34.9925	0
WBGene00044365	264	0	0	0	0	0	0	0	0	0	0	36.6272	0	106.622	0
WBGene00044364	264	0	0	0	0	0	0	0	0	0	0	5.12781	0	36.1461	0.323812
WBGene00021622	144	0	0	0	0	0	0	0	0	0	0	1.11916	0	1.66502	0
WBGene00015846	461	0	0	0	0	0	0	0	0	0	0.179281	43.4886	0.113275	56.8982	0
WBGene00195009	426	0	0	0	0	0	0	0	0	0	0.388021	7.33919	0.122582	23.9763	0.200672
WBGene00044953	517	0	0	0	0	0	0	0	0	0	0.479585	19.1397	2.22212	23.9299	1.15746
WBGene00014186	522	0	0	0	0	0	0	0	0	0.0983556	0.15833	0.123494	0.100038	0	0
WBGene00011295	512	0	0	0	0	0	0	0	0	0.100277	0.807114	3.65127	0.815935	4.12093	0
WBGene00021631	360	0	0	0	0	0	0	0	0	0.285231	6.88737	4.47666	0.87033	5.86088	0
WBGene00077682	300	0	0	0	0	0	0	0	0	0.513416	20.9376	37.9262	10.0958	46.9936	0
WBGene00019409	292	0	0	0	0	0	0	0	0	0.70331	11.8878	93.605	4.29204	52.3866	0
WBGene00011001	329	0	0	0	0	0	0	0	0	0.624214	11.5557	35.171	3.4919	34.9806	0.129918
WBGene00005708	975	0	0	0	0	0	0	0	0.421426	0	0	0	0	0	0
WBGene00012080	492	0	0	0	0	0	0	0	0.0835143	0	0	0	0	0	0
WBGene00019437	431	0	0	0	0	0	0	0	0.0953342	0	0	0	0	0	0
WBGene00044194	768	0	0	0	0	0	0	0	0.0535014	0	0	0	0	0	0
WBGene00044578	354	0	0	0	0	0	0	0	0.116071	0	0	0	0	0	0
WBGene00045490	342	0	0	0	0	0	0	0	0.120143	0	0	0	0	0	0
WBGene00045506	438	0	0	0	0	0	0	0	0.0938106	0	0	0	0	0	0
WBGene00044775	264	0	0	0	0	0	0	0	0.15564	0	0	0	0	0.363277	0
WBGene00008898	1308	0	0	0	0	0	0	0	0.0314136	0	0	0.0246421	0	0	0
WBGene00044340	306	0	0	0	0	0	0	0	0.134278	0	0	0.105333	0	0	0.977785
WBGene00018243	539	0	0	0	0	0	0	0	0.076232	0	0	67.8126	0.0968828	166.455	0.158602
WBGene00194833	474	0	0	0	0	0	0	0	0.0866857	0	0	85.8838	0.220337	58.0692	0
WBGene00020871	273	0	0	0	0	0	0	0	0.150509	0	0	0.236131	0	0.878253	0
WBGene00016433	213	0	0	0	0	0	0	0	0.192906	0	0	3.32912	0	5.62824	0
WBGene00009497	354	0	0	0	0	0	0	0	0.116071	0	0	2.18521	0	1.62551	0.845204
WBGene00044159	448	0	0	0	0	0	0	0	0.0917166	0	0	174.254	0.233124	140.968	0
WBGene00017809	720	0	0	0	0	0	0	0	0.0570681	0	0	0.1343	0	0	0
WBGene00044580	360	0	0	0	0	0	0	0	0.114136	0	0	3.04413	0	3.86285	0
WBGene00012839	480	0	0	0	0	0	0	0	0.0856022	0	0	2.35024	0.435165	1.49852	0.356193
WBGene00009687	398	0	0	0	0	0	0	0	0.103239	0	0	0.485908	0	0.361452	0
WBGene00011373	312	0	0	0	0	0	0	0	0.131696	0	0	735.342	0	85.1466	0.136997
WBGene00022477	876	0	0	0	0	0	0	0	0.0469053	0	0	0.294355	0	0	0
WBGene00007441	171	0	0	0	0	0	0	0	0.240287	0	0.483324	0	0	0	0.24996
WBGene00018048	781	0	0	0	0	0	0	0	0.526108	0.0657383	1.26989	921.313	0.601765	533.189	0.273644
WBGene00010129	1047	0	0	0	0	0	0	0	0.392445	0.0490369	0.0789384	1.72396	0.0498757	0.687	0
WBGene00017540	445	0	0	0	0	0	0	0	0.0923349	0	0.185727	156.089	0.58674	212.392	0.192104
WBGene00045209	186	0	0	0	0	0	0	0	0.220909	0	0.444347	0.34658	0.561503	0.51562	0
WBGene00194933	300	0	0	0	0	0	0	0	0.136963	0	0.275495	423.635	0	61.3794	0.284954
WBGene00016483	606	0	0	0	0	0	0	0	0.678037	1.27083	0.272767	0.212752	0.172343	0.158259	0.0705333
WBGene00010301	324	0	0	0	0	0	0	0	0.126818	0	0.255088	6.86421	0	66.4529	0
WBGene00012278	338	0	0	0	0	0	0	0	0.121565	0	4.15687	29.085	1.69946	18.3014	1.01167
WBGene00007359	553	0	0	0	0	0	0	0	0.0743021	0	0.149455	50.3004	0	16.8224	0.0772933
WBGene00044450	236	0	0	0	0	0	0	0	0.174106	0	1.05062	1447.43	0.442541	414.506	0
WBGene00043187	105	0	0	0	0	0	0	0	0.391324	0	2.36138	4.91153	0	6.85037	0
WBGene00009613	402	0	0	0	0	0	0	0	0.102212	0	1.02797	1.44322	0.1299	0.596426	0
WBGene00010885	587	0	0	0	0	0	0	0	0.0699984	0	0.844788	1173.03	0.622724	916.573	0.218449
WBGene00010531	338	0	0	0	0	0	0	0	0.121565	0	1.71165	1167.69	0.617986	600.543	0.885214
WBGene00219342	498	0	0	0	0	0	0	0	0.0825081	0	1.32769	0.0647227	1.15345	0	0.0858297
WBGene00206506	189	0	0	0	0	0	0	0	0.217402	0.271649	0	18.7593	0	17.5065	0
WBGene00018162	249	0	0	0	0	0	0	0	0.165016	4.12382	1.32769	0.258891	2.51662	0	0
WBGene00018169	249	0	0	0	0	0	0	0	0.165016	4.7424	1.65961	0.258891	1.88746	0	0
WBGene00017172	370	0	0	0	0	0	0	0	0.111051	4.16283	7.14797	22.6495	2.96383	33.6964	0
WBGene00008772	654	0	0	0	0	0	0	0	0.0628273	0.235512	8.08792	12.9618	5.19004	31.5285	0
WBGene00012571	477	0	0	0	0	0	0	0	0.0861405	0.430538	0	0.0675722	0	0.301589	0
WBGene00018663	344	0	0	0	0	0	0	0	0.119445	0.895493	0.480514	0	0.607207	0	0.124253
WBGene00016680	923	0	0	0	0	0	0	0	0.0445168	0.389373	6.08894	21.5461	4.5261	40.887	0
WBGene00010085	1009	0	0	0	0	0	0	0	0.733006	0.457953	2.70307	10.0625	94.0888	0.712873	82.6905
WBGene00009567	894	0	0	0	0	0	0	0	0.0919218	0	0	0	0	0	0
WBGene00022509	516	0	0	0	0	0	0	0	0.15926	0	0	0	0	0	0
WBGene00044133	498	0	0	0	0	0	0	0	0.165016	0	0	0	0	0	0
WBGene00195174	372	0	0	0	0	0	0	0	0.220909	0	0	0	0	0	0
WBGene00008060	1104	0	0	0	0	0	0	0	0.0744367	0	0	0	0	0	0
WBGene00009017	171	0	0	0	0	0	0	0	0.480574	0	0	0	0	0.280425	0
WBGene00016814	507	0	0	0	0	0	0	0	0.162087	0	0	0.0635738	0	0.0945811	0
WBGene00009894	237	0	0	0	0	0	0	0	0.346743	0	0	1.632	0	0	0
WBGene00009036	899	0	0	0	0	0	0	0	0.0914105	0	0	0.0717062	0.0580866	0.05334	0.0475452
WBGene00045414	506	0	0	0	0	0	0	0	0.162407	0	0	0.127399	1.85762	0.379072	2.7876
WBGene00045122	900	0	0	0	0	0	0	0	0.091309	0	0	0.143253	0	0.266403	0
WBGene00021384	309	0	0	0	0	0	0	0	0.265948	0	0	44.9578	0	55.4016	0
WBGene00012878	461	0	0	0	0	0	0	0	0.17826	0	0	0.559339	13.2532	0	5.37767
WBGene00015909	489	0	0	0	0	0	0	0	0.168053	0	0.169015	7.97559	0	12.7481	0
WBGene00008797	312	0	0	0	0	0	0	0	0.263391	0	0.529798	5.99183	0.502114	0.307389	0
WBGene00044366	312	0	0	0	0	0	0	0	0.263391	0	1.0596	712.408	0.167371	175.673	0.273995
WBGene00013120	424	0	0	0	0	0	0	0	0.193816	0	0.974628	668.204	0.36948	624.063	1.31052
WBGene00021957	366	0	0	0	0	0	0	0	0.22453	0.140278	0	0.440327	0	0.262036	0.116785
WBGene00007156	725	0	0	0	0	0	0	0	0.113349	1.13306	21.8876	48.9036	11.3083	60.3211	0.117912
WBGene00008909	735	0	0	0	0	0	0	0	0.111807	0.139705	0.224894	18.8129	0	13.1788	0.058154
WBGene00012609	573	0	0	0	0	0	0	0	0.143417	2.06083	7.9331	24.3005	1.54928	55.3171	0.0745954
WBGene00016357	605	0	0	0	0	0	0	0	0.135832	2.12155	95.6263	197.494	63.8722	217.174	0.21195
WBGene00010728	531	0	0	0	0	0	0	0	0.154761	3.96423	28.0164	78.4856	13.7679	121.733	0.160991
WBGene00044912	321	0	0	0	0	0	0	0	0.256006	0.799714	15.9633	22.7933	4.88036	39.2883	0
WBGene00017056	399	0	0	0	0	0	0	0	0.20596	0.643379	16.1568	20.7609	4.97332	60.2112	0.107126
WBGene00009463	195	0	0	0	0	0	0	0	0.421426	1.57974	33.0594	363.973	17.9422	216.402	0.438392
WBGene00008650	507	0	0	0	0	0	0	0	0.162087	0.911389	9.9439	24.4759	3.08993	31.6847	0
WBGene00021632	1571	0	0	0	0	0	0	0	0.0523094	0.294128	4.36653	6.31918	1.52903	13.0641	0
WBGene00015315	537	0	0	0	0	0	0	0	0.229548	0	0	0	0	0	0
WBGene00045211	312	0	0	0	0	0	0	0	0.395087	0	0	0	0	0	0
WBGene00044086	660	0	0	0	0	0	0	0	0.186768	0	0	0.146509	0	0	0
WBGene00050898	224	0	0	0	0	0	0	0	0.5503	0	0	574.707	0	259.672	0.954089
WBGene00014953	309	0	0	0	0	0	0	0	0.398923	0	0.267471	0.10431	0	0.155186	0
WBGene00022443	525	0	0	0	0	0	0	0	0.234795	0	0.157426	14.0593	0	64.0282	0.0814156
WBGene00017539	507	0	0	0	0	0	0	0	0.24313	0	0.163015	0.572164	2.05995	0	1.60182
WBGene00021414	381	0	0	0	0	0	0	0	0.323536	0.134755	0	0	0	0	0
WBGene00005855	591	0	0	0	0	0	0	0	0.208574	0.0868724	0	0.109076	0	0	0
WBGene00015997	552	0	0	0	0	0	0	0	0.22331	1.39515	14.9725	34.9763	5.77067	98.5114	0.154867
WBGene00044235	450	0	0	0	0	0	0	0	0.273927	1.71139	3.67326	0.0716265	0.464176	0	0.0949848
WBGene00022726	488	0	0	0	0	0	0	0	0.252597	0.210416	0	0.198147	0.856063	0.196527	0.175177
WBGene00044430	522	0	0	0	0	0	0	0	0.236144	0.196711	0.15833	0.493976	0	0.826769	0
WBGene00009491	363	0	0	0	0	0	0	0	0.339579	0.282874	1.59377	9.50087	0.143856	11.757	0
WBGene00019507	531	0	0	0	0	0	0	0	0.232141	0.290066	1.40082	7.28405	2.36022	17.0679	0.885452
WBGene00021086	426	0	0	0	0	0	0	0	36.8451	2.65144	2.52214	0	0.245163	0.112565	0
WBGene00020177	589	0	0	0	0	0	0	0	0.209282	0.784507	6.17408	23.6951	3.36902	28.1691	0
WBGene00017566	708	0	0	0	0	0	0	0	0.232141	0	0	0	0	0	0
WBGene00045303	765	0	0	0	0	0	0	0	0.214845	0	0	0	0	0	0
WBGene00086552	276	0	0	0	0	0	0	0	0.595493	0	0	0	0	0	0
WBGene00018870	595	0	0	0	0	0	0	0	0.276229	0	0	0	0	0.0805926	0
WBGene00044549	696	0	0	0	0	0	0	0	0.236144	0	0	0.138931	0	0.0688974	0
WBGene00010292	337	0	0	0	0	0	0	0	0.487704	0	0	51.9345	0.154955	75.6997	0.126834
WBGene00206483	425	0	0	0	0	0	0	0	0.38672	0.120804	0	0.682558	6.14351	0.338489	1.00572
WBGene00206363	570	0	0	0	0	0	0	0	0.288344	0.090073	2.02996	4.35414	1.09936	4.03812	0
WBGene00015883	603	0	0	0	0	0	0	0	0.272564	0.0851436	0.274124	0	0	0	0
WBGene00044384	603	0	0	0	0	0	0	0	0.272564	0.340575	2.74124	7.75063	1.299	18.7675	0.0708842
WBGene00015032	463	0	0	0	0	0	0	0	0.354981	0.998001	11.2459	44.5538	6.316	48.1598	0.0923179
WBGene00012090	798	0	0	0	0	0	0	0	0.25745	0	0	0	0	0	0
WBGene00005122	954	0	0	0	0	0	0	0	0.215351	0	0	0	0	0	0
WBGene00020410	753	0	0	0	0	0	0	0	0.272836	0	0	0	0	0.0636821	0
WBGene00019558	882	0	0	0	0	0	0	0	0.232931	0	0	0	0.0592061	0.108736	0.0484616
WBGene00017564	969	0	0	0	0	0	0	0	0.212018	0	0	0.0665261	0	0.14846	0
WBGene00019222	1014	0	0	0	0	0	0	0	0.202609	0	0	0.0953607	0	0	0
WBGene00021144	633	0	0	0	0	0	0	0	0.324558	0	0.130566	20.9788	0.0824958	44.6194	0
WBGene00044356	429	0	0	0	0	0	0	0	0.478893	0	0.192654	60.6321	0	149.894	0.0996344
WBGene00018820	1311	0	0	0	0	0	0	0	0.156709	0.0391622	0	0.614644	0	0.475503	0.0326035
WBGene00019976	1377	0	0	0	0	0	0	0	0.149198	0.372851	0.360124	0.234073	0.341306	1.6019	0.0620816
WBGene00008870	1281	0	0	0	0	0	0	0	0.160379	0.120238	3.87112	10.8446	1.22295	14.1874	0
WBGene00021302	429	0	0	0	0	0	0	0	0.478893	0.837742	2.69715	7.66353	1.09552	14.3075	0
WBGene00011506	753	0	0	0	0	0	0	0	0.327403	0	0	0	0	0	0
WBGene00005337	1059	0	0	0	0	0	0	0	0.232799	0	0	0	0	0	0
WBGene00008638	774	0	0	0	0	0	0	0	0.31852	0	0	0	0	0	0
WBGene00010598	387	0	0	0	0	0	0	0	0.637039	0	0	0.0832866	0	1.23909	0
WBGene00018001	1238	0	0	0	0	0	0	0	0.199139	0.663543	8.67876	12.8355	3.41664	27.9659	0.103578
WBGene00020880	613	0	0	0	0	0	0	0	0.402177	1.67509	0.808957	0.315484	0.170375	0.234678	0
WBGene00015316	918	0	0	0	0	0	0	0	0.313315	0	0	0	0	0	0.0465612
WBGene00005680	993	0	0	0	0	0	0	0	0.289651	0	0	0.0324591	0.0525879	0	0
WBGene00017652	633	0	0	0	0	0	0	0	0.454381	0	0	0.152758	0	0	0
WBGene00010087	612	0	0	0	0	0	0	0	0.469973	0	0.270093	0.105333	2.30382	0	0.907943
WBGene00195010	281	0	0	0	0	0	0	0	1.02357	0	7.64719	51.0434	4.27422	31.7409	0
WBGene00012587	272	0	0	0	0	0	0	0	1.2085	0	0	0	0.383969	1.05778	0
WBGene00020065	624	0	0	0	0	0	0	0	0.526783	0.0822782	0	0.206615	0.334742	0.0768471	0.0684987
WBGene00018994	3525	0	0	0	0	0	0	0	0.104908	0.20391	4.90029	6.30923	1.7777	6.50251	0.0121257
WBGene00016648	1128	0	0	0	0	0	0	0.0136575	0	0	0	0	0	0	0
WBGene00016649	1128	0	0	0	0	0	0	0.0136575	0	0	0	0	0	0	0
WBGene00021405	720	0	0	0	0	0	0	0.0213967	0	0	0	0	0	0	0
WBGene00045300	1413	0	0	0	0	0	0	0.0109028	0	0	0	0	0	0	0
WBGene00045380	789	0	0	0	0	0	0	0.0195255	0	0	0	0	0	0	0
WBGene00018631	212	0	0	0	0	0	0	0.0726682	0	0	10.9158	25.5423	6.65064	21.7144	0
WBGene00195148	353	0	0	0	0	0	0	0.0436421	0	0	0.702395	221.606	0.295863	126.47	0.121085
WBGene00020713	740	0	0	0	0	0	0	0.0208184	0	1.66513	23.4543	151.577	15.5954	137.119	0.115522
WBGene00009639	394	0	0	0	0	0	0	0.391006	2.50289	0.260617	0.839071	0.245421	0.265075	0	0
WBGene00006024	906	0	0	0	0	0	0	0.17004	0.181409	0	0	0.106728	0	0.0529278	0
WBGene00008866	420	0	0	0	0	0	0	0.366801	0.391324	0.122242	0	0.0767427	0	0.114173	0.101769
WBGene00011943	651	0	0	0	0	0	0	0.0236646	0.0631168	0	0	0	0	0	0
WBGene00005028	990	0	0	0	0	0	0	0.0155613	0.415041	0	0	0.0325575	0	0	0
WBGene00020872	585	0	0	0	0	0	0	0.0263344	0.0702377	0	0	0.110195	0.0892647	0.163941	0
WBGene00008036	628	0	0	0	0	0	0	0.0245313	0.0654284	0	8.9492	0.205299	5.23861	0	0.476437
WBGene00010206	939	0	0	0	0	0	0	0.0164064	0.437583	0.437415	0.176035	1.57899	0.278061	0	0
WBGene00195227	336	0	0	0	0	0	0	0.0458502	0.122289	0.152802	2.95173	26.2844	3.41916	23.6909	0.127212
WBGene00022143	470	0	0	0	0	0	0	0.032778	0.0874235	1.20161	17.0572	87.8491	12.3328	136.206	0.0909429
WBGene00010114	601	0	0	0	0	0	0	0.0256334	1.02552	1.53769	38.3676	94.9796	20.1581	175.693	0.14224
WBGene00195144	213	0	0	0	0	0	0	0.072327	3.85813	3.61561	2.32813	0.302647	0	0.450259	0
WBGene00010590	963	0	0	0	0	0	0	0.0159976	0.0853355	0	0.171648	0.0334703	0.0542262	0	0
WBGene00017619	321	0	0	0	0	0	0	0.575912	0.640016	0	0	239.38	0	50.4922	0.133156
WBGene00010764	774	0	0	0	0	0	0	2.5079	0.265433	0	0	0.208217	0.0674675	0	0
WBGene00005395	996	0	0	0	0	0	0	0.18561	0.288778	0.103096	0.0829804	0	0.0524295	0	0
WBGene00044018	406	0	0	0	0	0	0	0.037945	0.202409	1.01166	10.3819	29.9296	4.63033	29.4094	0
WBGene00008329	429	0	0	0	0	0	0	0.0359106	0.287336	0	0	0	0	0	0
WBGene00077576	517	0	0	0	0	0	0	0.0297982	0.238428	0.993068	8.15294	15.399	2.22212	17.2518	0
WBGene00015878	649	0	0	0	0	0	0	0.308588	0.126623	1.34485	1.65552	8.59187	0.724158	1.62551	0.13172
WBGene00020870	683	0	0	0	0	0	0	0.293226	0.120319	0.225512	0.121008	0.0943834	0.0764565	0.351044	0
WBGene00015392	374	0	0	0	0	0	0	0.0411916	0.329591	3.5692	5.52463	0.0861816	5.44538	0	5.60004
WBGene00013090	507	0	0	0	0	0	0	0.0303859	0.24313	0.405062	0.163015	0.190721	0.205995	0	0
WBGene00202498	288	0	0	0	0	0	0	0.695394	0.713351	0.356539	0	1.343	0	0.999013	0
WBGene00012711	445	0	0	0	0	0	0	0.0346194	0.277005	0.692246	9.6578	20.8602	4.81126	34.8061	0.0960521
WBGene00009409	1038	0	0	0	0	0	0	0.0148417	0.158339	0	0	0	0	0	0
WBGene00014700	264	0	0	0	0	0	0	0.0583547	0.622561	0	0.313062	0.122091	0	0	0
WBGene00194670	810	0	0	0	0	0	0	0.0190193	0.202909	1.52123	34.1818	1.0346	3.99707	0	0.158308
WBGene00009914	513	0	0	0	0	0	0	0.420427	1.92229	0.800649	0	0	0.407172	0.18695	0
WBGene00013521	440	0	0	0	0	0	0	0.0350128	0.373537	0.350056	6.19863	16.6287	3.2044	46.0999	0
WBGene00044175	259	0	0	0	0	0	0	0.892219	7.29767	13.0832	1.59553	1.49337	6.25025	2.22174	2.14541
WBGene00005418	1017	0	0	0	0	0	0	0.227222	0.242413	0	0	0.0633863	0	0.0943021	0.0420287
WBGene00005502	984	0	0	0	0	0	0	0.0156562	0.250543	0	0	0.032756	0	0	0
WBGene00005390	1002	0	0	0	0	0	0	0.245998	0.902155	0.0512391	0	0.0643352	0	0	0
WBGene00019051	1005	0	0	0	0	0	0	0.245264	0.245308	0.102172	0	0.0320716	0	0	0.0425305
WBGene00017660	275	0	0	0	0	0	0	9.41145	11.0567	62.7301	33.6605	201.596	28.2936	87.1866	23.7807
WBGene00005684	972	0	0	0	0	0	0	0.0158494	0.338181	0.105641	0	0	0.107448	0	0
WBGene00021297	1098	0	0	0	0	0	0	0.252552	0.261952	0.233796	0	0.0587102	0	0.0436727	0.0778564
WBGene00008618	906	0	0	0	0	0	0	0.017004	0.408169	0.0566684	0	0.0711521	0.0576378	0.105856	0.0943558
WBGene00008358	366	0	0	0	0	0	0	8.08165	24.2493	14.4486	8.12936	4.13907	4.85102	2.22731	14.0142
WBGene00045301	1413	0	0	0	0	0	0	0.0218056	0	0	0	0	0	0	0
WBGene00019073	1017	0	0	0	0	0	0	0.0302963	0	0	0	0	0	0	0.0420287
WBGene00044451	173	0	0	0	0	0	0	0.1781	0	0	0	725.311	0.301849	560.464	0
WBGene00009907	539	0	0	0	0	0	0	0.0571638	0	0	0	0.538195	0	0	0
WBGene00011541	840	0	0	0	0	0	0	0.0366801	0.0489155	0	0	0	0	0	0
WBGene00000014	270	0	0	0	0	0	0	0.114116	0.152182	0	0	0.238755	0	0	0
WBGene00022011	387	0	0	0	0	0	0	0.0796158	0.106173	0	0	6.07992	0	1.36299	0
WBGene00019112	758	0	0	0	0	0	0	0.0406482	0.650486	1.15146	11.7758	0.425223	1.03337	0	0.0563894
WBGene00077640	1023	0	0	0	0	0	0	0.0301186	0.562313	0	0	0.0315073	0	0	0
WBGene00194727	263	0	0	0	0	0	0	0.117153	0.312464	0	0.314253	0.24511	0.992772	0.546988	0.162522
WBGene00014049	345	0	0	0	0	0	0	0.0893081	0.238197	0.148816	0	15.6955	0.151362	2.91886	0
WBGene00002098	350	0	0	0	0	0	0	0.0880323	0.234795	0.293381	0.236138	0.368365	0	0	0
WBGene00020610	686	0	0	0	0	0	0	0.0449144	0.119793	2.91884	0.120479	0.234927	1.14183	0.838821	0.87231
WBGene00007279	894	0	0	0	0	0	0	0.0344645	0.137883	0	0	0	0	0	0
WBGene00017822	792	0	0	0	0	0	0	0.0389032	0.15564	0	0.104354	0.65115	0.0659341	12.1698	0
WBGene00009392	519	0	0	0	0	0	0	0.0593667	0.237509	0.0989241	0	7.07984	0	2.77183	0.0823568
WBGene00013087	389	0	0	0	0	0	0	0.0792064	0.316882	4.22347	40.3681	196.789	21.8813	137.818	0.10988
WBGene00194888	573	0	0	0	0	0	0	0.0537719	0.215126	0.268804	0.721191	2.08129	0.273402	2.51061	0
WBGene00044105	840	0	0	0	0	0	0	0.0366801	0.195662	0	0	0.0383713	0	0	0
WBGene00202502	552	0	0	0	0	0	0	0.0558176	0.297747	0	0.149725	0.116782	0.0946011	0	0
WBGene00020881	726	0	0	0	0	0	0	0.509278	0.622561	1.34365	0.569204	8.39095	0.935066	4.22723	0.176625
WBGene00023493	441	0	0	0	0	0	0	0.838403	2.79517	2.56126	1.12447	1.31559	0.592061	0	0.0969233
WBGene00010494	864	0	0	0	0	0	0	0.0356612	0.237784	0.0594232	0.0956579	0.149222	0	0	0
WBGene00009637	367	0	0	0	0	0	0	1.04943	2.12723	9.65278	3.6032	2.89824	4.8378	0.914628	11.1808
WBGene00012612	588	0	0	0	0	0	0	0.0524002	0.349397	0.349263	0	0	0	0	0
WBGene00194839	716	0	0	0	0	0	0	0.0430325	0.286935	0.286825	3.11663	14.9005	2.18798	16.6093	0
WBGene00008835	705	0	0	0	0	0	0	0.568152	1.28221	0.072825	0.117232	0.182876	0.0740707	0.0680179	0.0606286
WBGene00043052	786	0	0	0	0	0	0	0.529202	0.470485	0.0653201	0	0.0820151	0	0	0
WBGene00017110	1324	0	0	0	0	0	0	0.0232714	0.248272	0.0775553	0	0.535576	0.039441	0.72436	0.0322834
WBGene00015763	515	0	0	0	0	0	0	0.0598278	6.62212	2.29293	0.802412	1.815	1.21677	2.88647	0.331986
WBGene00008072	1086	0	0	0	0	0	0	0.0283714	0.302682	0.283655	0.152207	0.445192	0.480846	0.0441553	0.0787167
WBGene00018170	277	0	0	0	0	0	0	0.166848	0	0	0	0	0	0	0
WBGene00043988	1320	0	0	0	0	0	0	0.0350128	0	0	0	0	0	0	0
WBGene00007075	1320	0	0	0	0	0	0	0.0350128	0	0	0	0	0	0	0
WBGene00219235	848	0	0	0	0	0	0	0.545011	0.823719	0.0605443	0	0.190047	0.06158	0.169644	0.0504047
WBGene00009634	356	0	0	0	0	0	0	1.29823	6.34803	22.6422	12.5366	5.07019	12.7616	6.19613	30.3765
WBGene00018205	534	0	0	0	0	0	0	0.0865486	0.0769458	0	0	0	0	0	0
WBGene00015520	246	0	0	0	0	0	0	0.187874	0.167029	0.208706	1.00791	455.309	0.212276	426.505	0.347505
WBGene00005279	1035	0	0	0	0	0	0	0.0446541	0.714592	0	0	0	0.0504539	0	0.0412978
WBGene00021222	1206	0	0	0	0	0	0	0.0383225	0.068141	0	0	0.187084	0.0866	0	0.0354421
WBGene00019557	305	0	0	0	0	0	0	0.151531	0.269436	0.168333	0.270979	0.105678	0	0	0
WBGene00010518	372	0	0	0	0	0	0	1.32522	3.31363	0.414045	0.222173	0.34658	0.280752	0.386715	0
WBGene00020013	849	0	0	0	0	0	0	0.0544369	0.193588	0	0.097348	0	0.0615074	0	0
WBGene00015438	1077	0	0	0	0	0	0	0.0429127	0.190757	0	0	0	0.0484864	0	0
WBGene00005054	1188	0	0	0	0	0	0	0.0389032	0.172934	0	0	0.0271312	0	0	0
WBGene00007638	1257	0	0	0	0	0	0	0.465724	0	0	0	0	0	0	0
WBGene00005691	999	0	0	0	0	0	0	0.0462632	0.329041	0.051393	0.165462	0.225849	0.0522721	0.0960012	0
WBGene00005449	1014	0	0	0	0	0	0	0.0455789	0.364696	0	0	0	0	0	0
WBGene00195180	539	0	0	0	0	0	0	0.0857457	0.686088	0	0	70.0252	0.193766	40.1236	0
WBGene00007872	1110	0	0	0	0	0	0	0.0555159	0.0370172	0.508791	0.0744581	1.7713	0	0.0864011	0
WBGene00014195	1006	0	0	0	0	0	0	0.627865	1.0211	0.255177	0	0.0640794	0.0519084	0	0
WBGene00017111	588	0	0	0	0	0	0	0.1048	0.139759	0	0	0.109632	0.266428	0.244656	0
WBGene00022701	345	0	0	0	0	0	0	0.178616	0.238197	0.148816	0.239561	0	0	0	0
WBGene00016360	1395	0	0	0	0	0	0	0.463826	0.530181	3.60679	1.5404	4.66727	6.62574	8.42179	1.59329
WBGene00005073	1261	0	0	0	0	0	0	0.048868	0.0977535	0	0	0.0255606	0	0.0380275	0
WBGene00044014	1026	0	0	0	0	0	0	0.060061	0.200239	0.0500406	0	0.691133	0	0	0
WBGene00020984	1504	0	0	0	0	0	0	0.0409725	0.136599	0.40964	3.24219	6.77213	1.49299	15.3997	0
WBGene00007873	1100	0	0	0	0	0	0	0.0700257	0.0373537	0.56009	0.15027	1.7288	0	0	0
WBGene00021621	276	0	0	0	0	0	0	0.279088	0.297747	0.18602	0.598902	11.5614	0.567607	25.7137	0
WBGene00010187	1154	0	0	0	0	0	0	0.707539	0.569692	0.533882	0.358096	0.363098	0.950274	0.747961	0.185196
WBGene00013468	975	0	0	0	0	0	0	0.0790033	0.210713	0.0526581	0	0	0	0	0
WBGene00206392	585	0	0	0	0	0	0	0.131672	0.421426	0.175527	0	0.0550973	0	0	0.0730653
WBGene00016474	677	0	0	0	0	0	0	0.113779	0.485543	11.9822	7.81315	31.8034	5.32226	12.8204	5.49284
WBGene00005204	930	0	0	0	0	0	0	0.0828261	0.397636	0.27603	0	0.207948	0	0	0
WBGene00008322	451	0	0	0	0	0	0	0.204953	0	0	0	0.0714677	0	0	0
WBGene00008792	309	0	0	0	0	0	0	0.299139	0	0.664616	0.534941	1.14741	0.506989	0.465559	0.414982
WBGene00011341	312	0	0	0	0	0	0	0.296263	0.131696	0	0	0.619845	0.334742	0.153694	0
WBGene00005448	1008	0	0	0	0	0	0	0.0917003	0.0815259	0	0	0	0.0518054	0	0
WBGene00020617	600	0	0	0	0	0	0	0.179733	11.4364	31.3184	15.841	22.0251	12.5328	17.4228	1.56725
WBGene00013071	171	0	0	0	0	0	0	6.57668	2.16258	0.600487	0.483324	1.88491	0.305379	0.280425	0.24996
WBGene00020885	854	0	0	0	0	0	0	0.126276	0.288682	0.240476	1.06456	1.13227	0.366884	1.23531	0.0500506
WBGene00002104	231	0	0	0	0	0	0	5.13522	2.49024	0.666774	1.43114	2.37205	0.45212	1.45311	0
WBGene00019981	891	0	0	0	0	0	0	0.121032	0.368925	0	0	0	0	0	0.0479721
WBGene00005055	1047	0	0	0	0	0	0	0.102999	0.313956	0	0.0789384	0	0	0.0458	0
WBGene00194895	1053	0	0	0	0	0	0	1.21431	0.85846	0.682604	0.784886	0.0612192	0	0.227695	0
WBGene00077782	237	0	0	0	0	0	0	0.520022	0.693486	0.433263	5.92837	7.20798	2.64404	26.5055	0
WBGene00005347	1011	0	0	0	0	0	0	1.31047	0.447062	0	0	0.0637625	0.0516517	0.142293	0.0845562
WBGene00020616	690	0	0	0	0	0	0	0.200943	2.50107	27.3078	13.7747	2.75606	3.10292	0.972952	0.37168
WBGene00005669	1008	0	0	0	0	0	0	0.13755	0.203815	0.0509341	0.0819925	0.0319761	0	0.047572	0
WBGene00020174	660	0	0	0	0	0	0.0413458	0	0	0	0	0	0	0	0
WBGene00022826	267	0	0	0	0	0	0.102203	0	0	0	0	0	0	0.359196	0
WBGene00012520	330	0	0	0	0	0	0.0826916	0	0	0	0	0.0976725	0.158242	0	0
WBGene00077569	300	0	0	0	0	0	0.0909608	0	0	1.88253	38.8448	632.068	21.5842	134.587	0
WBGene00045069	455	0	0	0	0	0	0.0599741	0	0.0903056	0	0	0.0708394	0	0	0
WBGene00219291	487	0	0	0	0	0	0.0560333	0	0.0843717	0	0	0.0661846	0.107228	0	0
WBGene00009704	405	0	0	0	0	0	0.0673783	0	0.101454	0.380308	8.36688	20.7717	2.32088	39.9013	0
WBGene00022318	375	0	0	0	0	0	0.0727686	0	0.219142	0	0	1.20332	0	0.383621	0
WBGene00077562	789	0	0	0	0	0	0.0345858	0	0.104155	0	0.314253	0	0	0	0
WBGene00007427	722	0	0	0	0	0	0.0377953	0	0.11382	0.284441	3.89203	4.91068	1.22955	9.23188	0.118402
WBGene00009251	464	0	0	0	0	0	0.0588108	0	0.177108	0.77455	2.67182	0.277861	0.675256	0	0
WBGene00005442	987	0	0	0	0	0	0.0276477	0	0.124891	0	0	0.0326565	0.0529076	0	0
WBGene00018049	725	0	0	0	0	0	0.0376389	0	0.170024	0.283264	0.569989	274.66	0.288109	193.133	0.235824
WBGene00005688	990	0	0	0	0	0	0.0275639	0	0.124512	0.259301	0.0834833	0.13023	0.527473	0.145311	0.0431749
WBGene00005443	978	0	0	0	0	0	0.0279021	0	0.168053	0	0	0	0	0	0
WBGene00008054	352	0	0	0	0	0	0.0775234	0	0.466921	0	0.234797	0.183136	0	0	0
WBGene00020452	519	0	0	0	0	0	0.0525785	0	0.316679	0.0989241	0	0	0	0	0
WBGene00017099	450	0	0	0	0	0	0.0606405	0	0.547854	0.684555	1.46931	179.353	0.348132	154.727	0.0949848
WBGene00044013	1221	0	0	0	0	0	0.0223491	0	0.235564	0	0	0.13199	0	0	0
WBGene00005699	987	0	0	0	0	0	0.0276477	0.156086	0.208151	0.104036	0	0.0326565	0	0.0971684	0
WBGene00010220	1071	0	0	0	0	0	0.0254792	0.143844	0.268556	0.143814	0	0.0300952	0.048758	0	0
WBGene00002121	237	0	0	0	0	0	0.11514	0.0650028	0.173371	0	0	0	0	0	0
WBGene00008217	352	0	0	0	0	0	0.0775234	0.0437661	0.11673	0.145857	0.234797	0	0	0	0
WBGene00044538	573	0	0	0	0	0	0.0476234	0.026886	0.0717086	1.61283	5.19257	1.46253	0.273402	0.836869	0.0745954
WBGene00008649	384	0	0	0	0	0	0.0710631	0.441308	0.214005	2.13923	17.0032	68.325	8.56731	69.3065	0
WBGene00005121	999	0	0	0	0	0	0.0273155	0.0154211	0.575822	0.051393	0.0827312	0	0	0.0480006	0
WBGene00005171	1013	0	0	0	0	0	0.026938	0.182495	0.446179	0	0	0.222728	0	0	0
WBGene00020645	363	0	0	0	0	0	0.0751742	0.509278	0.339579	0.141437	0.227682	0	0	0.396303	0.11775
WBGene00086554	536	0	0	0	0	0	0.0509109	0.0287419	0.153317	3.16096	31.3016	107.219	17.3417	125.876	0.159489
WBGene00007383	321	0	0	0	0	0	0.0850101	0.0479927	0.38401	0	2.83219	6.4263	0.650714	5.9754	0
WBGene00010181	1158	0	0	0	0	0	0.023565	0.0133037	0.106448	0.709383	8.85009	19.6509	3.87816	20.0838	0
WBGene00015281	410	0	0	0	0	0	0.0665567	5.11017	3.30717	3.50626	1.61265	0.157229	0.127365	0.584788	0.938265
WBGene00005995	840	0	0	0	0	0	0.032486	0.0183401	0.195662	0.366726	0.098391	0.115114	0.0621665	0	0
WBGene00013631	1266	0	0	0	0	0	0.0215547	0.0121688	0.162279	0	0	0.127298	0	0.189386	0
WBGene00019861	312	0	0	0	0	0	0.0874623	0.740656	3.1607	0.164556	0.264899	8.57452	0.669485	4.91822	0
WBGene00005231	1002	0	0	0	0	0	0.0272338	0.261373	0.41007	0	0	0	0	0.0478569	0
WBGene00021266	1008	0	0	0	0	0	0.0270717	0.0152834	0.285341	0.101868	0.901918	0.895331	0.259027	0.808725	0.0424039
WBGene00008012	1038	0	0	0	0	0	0.0262892	0.0148417	0.277094	0.148386	0.0796228	0.0310519	0	0	0
WBGene00000015	381	0	0	0	0	0	0.0716227	0.687391	0.431381	0.134755	0.216925	0.507589	0.13706	0	0
WBGene00014997	711	0	0	0	0	0	0.0383801	0.0216676	0.404533	3.03284	8.83443	15.6853	2.35026	48.0875	0
WBGene00016279	1033	0	0	0	0	0	0.0264165	0.268443	0.715976	0.198806	0.480049	0	0.30331	0.0464207	0
WBGene00077588	925	0	0	0	0	0	0.0295008	0.299786	0.266523	0	0	0.0348453	0.0564539	0	0.0462088
WBGene00008357	381	0	0	0	0	0	0.0716227	8.04652	5.82364	7.27676	0.43385	1.09978	2.60414	0.881019	1.79499
WBGene00077582	267	0	0	0	0	0	0.102203	0.115398	0	0	2.7859	60.118	0.19558	0.359196	0.160087
WBGene00005753	1176	0	0	0	0	0	0.0232043	0.0262001	0.384336	0.0436578	0	0	0.0444046	0	0
WBGene00018933	510	0	0	0	0	0	0.0535063	0.0604143	0.161133	0.10067	0.162056	0	0.102392	0.188049	0.0838101
WBGene00019676	1173	0	0	0	0	0	0.0232636	0.0262671	0.105087	0.0437695	0	0	0	0	0
WBGene00005763	1170	0	0	0	0	0	0.0233233	0.302846	0.351188	0	0	0.0550973	0	0	0
WBGene00008790	339	0	0	0	0	0	0.0804963	1.09067	0.606033	0.3029	0	0.475397	0	0	0
WBGene00005563	969	0	0	0	0	0	0.0281612	0.031797	0.339228	0.0529841	0	0	0	0	0
WBGene00016708	372	0	0	0	0	0	0.0733555	0.124239	0.110454	0.138015	0	0	0	0	0
WBGene00008680	626	0	0	0	0	0	0.0435914	0.787509	0.26255	0.492092	0.528105	5.09738	0.834182	4.97911	0.751078
WBGene00044783	428	0	0	0	0	0	0.0637575	0.107984	2.88007	5.0382	2.51035	23.4209	1.46411	5.71398	0.199734
WBGene00010680	282	0	0	0	0	0	0.0967668	2.02131	5.0997	1.27444	0.586159	11.8869	2.03694	3.4009	0.909429
WBGene00022016	600	0	0	0	0	0	0.0454804	0.0770283	0.547854	0	0	0.322319	0.087033	0	0
WBGene00016819	291	0	0	0	0	0	0.093774	0.211762	0	0	0	0	0	0	0
WBGene00010530	984	0	0	0	0	0	0.0277319	0.0626246	0.501086	0	0	0.032756	0.0530689	0	0
WBGene00219284	288	0	0	0	0	0	0.0947508	0.213967	0.428011	0	0.286974	30.6651	0	42.7911	0
WBGene00189947	498	0	0	0	0	0	0.0547956	0.12374	0.330032	0	2.65537	3.94809	0.629154	7.12549	0
WBGene00195243	252	0	0	0	0	0	0.108287	2.68988	0.326103	0.407473	0.32797	0.511618	0	0	0
WBGene00017494	786	0	0	0	0	0	0.0347179	0.0980003	0.836418	0	0	0.0820151	0	0.0610084	0
WBGene00020054	1130	0	0	0	0	0	0.362233	40.0411	32.3258	21.3999	12.2144	16.4582	7.80987	12.943	5.40909
WBGene00018167	249	0	0	0	0	0	0.109591	0.30935	0.660065	16.2891	2.32345	0.517782	5.24295	0	0
WBGene00010513	402	0	0	0	0	0	0.0678812	22.6103	22.9976	24.1382	15.8307	25.8978	8.1837	14.7914	4.25305
WBGene00005754	1146	0	0	0	0	0	0.0238117	0.0672149	0.322689	0.179203	0.144238	0.112502	0	0.0418435	0
WBGene00194818	895	0	0	0	0	0	0.487834	4.0967	3.25958	1.03257	0.461723	0.612226	0.350077	0.857254	0.191031
WBGene00009866	1656	0	0	0	0	0	0.0164784	0.0558176	0.148873	0	0	0	0	0	0
WBGene00005818	1166	0	0	0	0	0	0.421259	0.766319	0.810504	0.616452	0.212646	0.663436	0.0447854	0.370132	0.36658
WBGene00013840	834	0	0	0	0	0	0.0327197	0.147776	0.295605	0.246243	0.0990989	0.115942	0	0.114994	0.102502
WBGene00012072	867	0	0	0	0	0	0.0314743	0.142151	0.331745	0.0592175	0	0	0	0.110617	0
WBGene00018499	207	0	0	0	0	0	0.263654	0	0.198498	0	0	0	0	0	0
WBGene00009038	1140	0	0	0	0	0	0.0478741	0	0.072086	0	0	0	0	0.0420637	0
WBGene00012836	528	0	0	0	0	0	0.103365	0	0.15564	0	0	0.976725	0	0.544916	0
WBGene00008758	981	0	0	0	0	0	0.0556335	0.15704	0.167539	0.157008	0	2.72706	0	9.1897	0
WBGene00018653	645	0	0	0	0	0	0.0846147	0.286617	0.254816	0.159199	0.128137	0.599664	0.080961	0.0743451	0.198805
WBGene00009487	873	0	0	0	0	0	0.062516	0.211762	0.188266	0.235242	0	251.062	0.119633	108.429	0.342729
WBGene00012808	189	0	0	0	0	0	0.288764	13.4494	7.39168	5.43297	1.31188	17.5655	0.828886	9.38755	1.35693
WBGene00009912	984	0	0	0	0	0	0.0554639	0.281811	0.417572	0.104353	0	0	0	0.0974647	0.0434382
WBGene00023505	987	0	0	0	0	0	0.0552953	0.296563	0.124891	0.0520178	0	0	0	0.0485842	0
WBGene00016815	387	0	0	0	0	0	0.141024	0.0796158	0.212346	0	0	1.83231	0	0.86736	0
WBGene00008360	312	0	0	0	0	0	0.174925	11.2086	4.87274	4.77214	2.91389	1.75623	1.50634	2.15172	7.12386
WBGene00022551	816	0	0	0	0	0	0.0668829	0.434228	0.654605	0.188756	0	0.0789998	0	0.0587655	0.0523813
WBGene00012625	945	0	0	0	0	0	0.0577529	0.374952	0.608726	0.0543297	0.262376	0.136431	0.110518	0.0507435	0
WBGene00022495	877	0	0	0	0	0	0.0622309	0.439158	0.702777	0.351254	0.18848	0.551287	0.357262	0.109356	0.0487379
WBGene00019392	1647	0	0	0	0	0	0.0331369	0.0187075	0.174635	0.0623456	0.0501812	0.0195701	0.031706	0	0
WBGene00005062	1065	0	0	0	0	0	0.0512455	0.448427	0.30865	0.24104	0.310417	0.121059	0.637425	0.0450259	0.120403
WBGene00007618	563	0	0	0	0	0	0.0969387	0.0820905	0.218947	0.273579	1.3212	5.72503	0.64927	10.9022	0
WBGene00194935	264	0	0	0	0	0	0.206729	0.175064	0.466921	0.583427	28.8017	499.473	14.6374	51.767	0.647624
WBGene00013907	987	0	0	0	0	0	0.0552953	0.593125	0.874235	0.208071	0	0.195939	0.105815	0.145753	0.129918
WBGene00008152	639	0	0	0	0	0	0.0854092	10.9455	8.42357	5.94566	2.84549	4.23706	2.12475	2.47643	0.735798
WBGene00015950	573	0	0	0	0	0	0.0952469	0.13443	0.860503	4.03206	0.144238	3.71258	2.91629	3.43116	1.04434
WBGene00009817	360	0	0	0	0	0	0.151601	0.213967	0.798954	0.427847	0.229579	0.0895331	0	0	0.356193
WBGene00005689	984	0	0	0	0	0	0.0554639	0.0782808	0.334057	0.104353	0.0839923	0.32756	0	0.146197	0.0434382
WBGene00206479	168	0	0	0	0	0	0.32486	0.550202	0	0.61121	7.37933	131.038	5.90581	55.3739	0.254424
WBGene00021179	858	0	0	0	0	0	0.0636089	0.107732	0.191557	0.239355	0.288981	3.19314	0.121725	0.223555	0
WBGene00020787	558	0	0	0	0	0	0.0978073	0.193261	0.147273	0	0	0.17329	0	0.171873	0
WBGene00015374	350	0	0	0	0	0	0.155933	0.352129	1.29137	0	0	0.0920912	0	0.137007	0
WBGene00206463	351	0	0	0	0	0	0.233233	0	0.117063	0.146272	0.235466	10.1012	0.148774	6.01115	0
WBGene00010514	446	0	0	0	0	0	0.183553	38.0651	41.7339	20.2604	8.8949	40.5428	4.68339	10.3216	3.83347
WBGene00018973	981	0	0	0	0	0	0.0834502	0.172744	0.837697	0.837376	0.421246	0.0657124	0.319387	0	0
WBGene00012574	1323	0	0	0	0	0	0.0618781	0.023289	0.186345	0	0.0624705	0	0	0	0
WBGene00195178	444	0	0	0	0	0	0.18438	0.104092	0	2.08142	17.1254	68.9647	7.99763	59.7248	0.192537
WBGene00012783	720	0	0	0	0	0	1.32651	98.639	15.6937	31.5894	2.75495	81.2961	29.7363	41.7587	9.67658
WBGene00023411	981	0	0	0	0	0	0.111267	0.282673	0.628273	0.104672	0	0	0.106462	0.146644	0.043571
WBGene00007456	963	0	0	0	0	0	0.113347	0.319951	0.256006	0.0533142	0	0.133881	0.108452	0.049795	0
WBGene00018873	1039	0	0	0	0	0	0.105056	0.355857	2.33326	0.790631	0.636369	3.47447	0.904675	3.96913	0.411388
WBGene00016820	993	0	0	0	0	0	0.109922	0.480942	0.124136	0	0	0.0973774	0.0525879	0	0
WBGene00023483	669	0	0	0	0	0	0.163158	0.0690836	0.491349	0.383719	0.12354	23.4633	0.156113	4.80243	0.127782
WBGene00007540	642	0	0	0	0	0	0.17002	0.215967	0.38401	0.479828	0.386208	0.401644	0.0813393	0.224078	0
WBGene00202499	821	0	0	0	0	0	0.166189	0.243938	0.500476	0	0	0.667409	0.0636051	0	0
WBGene00045457	590	0	0	0	0	0	0.231256	0.757227	2.01963	3.74185	4.20246	12.9474	0.97359	41.8569	1.23158
WBGene00008556	832	0	0	0	0	0	0.163992	0.0555492	0.296315	4.68986	14.9006	28.784	1.94569	44.1487	0
WBGene00013961	631	0	0	0	0	0	0.21623	0.146488	0.260469	0	0	1.78782	0	0	0
WBGene00007845	552	0	0	0	0	0	0.247176	0.22327	0.66993	0.27903	0.149725	0.350347	0	0.260612	0
WBGene00005342	984	0	0	0	0	0	0.166392	0.454028	0.334057	0.0521764	0	0	0	0.0974647	0
WBGene00044244	447	0	0	0	0	0	0.427332	0	0.183844	0	0.184896	220.72	0.233646	1306.09	0.478112
WBGene00010032	654	0	0	0	0	0	0.292076	22.3311	35.5602	2.43362	1.13736	0.34499	0.23954	0.439932	0.130713
WBGene00044646	250	0	0	0	0	0	0.873223	1.10921	4.43762	2.87513	2.31416	12.3771	0.417759	7.86423	0.341945
WBGene00016257	1275	0	0	0	0	0	0.192623	0.0362486	0.161133	0	0	0.202239	0	0	0
WBGene00015325	159	0	0	0	0	0.196508	0	0	0	0	0	0	0	0	0
WBGene00021481	363	0	0	0	0	0.0860737	0	0	0	0	0	0	0	0	0
WBGene00044583	525	0	0	0	0	0.0595138	0	0	0	0	0	0	0	0	0
WBGene00044193	771	0	0	0	0	0.040525	0	0	0	0	0	0.167221	0.06773	0.0621954	0
WBGene00007459	408	0	0	0	0	0.0765803	0	0	0	0	0.20257	0.789998	7.80738	0	5.02861
WBGene00020534	651	0	0	0	0	0.047995	0	0	0	0.394329	2.53912	6.63453	1.12301	6.92403	0
WBGene00013357	495	0	0	0	0	0.0631207	0	0	0	0.933484	4.5081	12.1765	1.05495	15.0155	0.0863498
WBGene00012060	276	0	0	0	0	0.113206	0	0	0.148873	0	0	0	0	0	0
WBGene00009538	858	0	0	0	0	0.0364158	0	0	0.0478893	0	0	0.0375663	0	0	0
WBGene00010404	462	0	0	0	0	0.0676293	0	0	0.0889373	0	0	0.0697661	0	0	0
WBGene00012305	627	0	0	0	0	0.0498321	0	0	0.0655328	0	0	0.616879	0	1.75903	0
WBGene00021166	894	0	0	0	0	0.0349494	0	0	0.0459609	0	0.0924479	0	0	0	0
WBGene00050968	165	0	0	0	0	0.189362	0	0	0.249024	0	0.5009	1766.11	0.316484	1172.95	0.777149
WBGene00007905	1449	0	0	0	0	0.021563	0	0	0.283568	0.0708649	0.228153	69.2908	0.144154	96.6333	0.0884952
WBGene00021616	418	0	0	0	0	0.0747482	0	0	0.0982991	0	0.395447	6.70856	0.124928	42.2167	0
WBGene00019559	879	0	0	0	0	0.0355458	0	0	0.0467452	0.0584091	0	0	0	0	0
WBGene00005769	1053	0	0	0	0	0.0296721	0	0	0.0390209	0.0487575	0	0	0	0	0
WBGene00206511	459	0	0	0	0	0.0680714	0	0	0.984705	0	0	0.070222	0	0	0
WBGene00015689	641	0	0	0	0	0.0487438	0	0	0.0641015	0.881057	18.9537	45.356	9.12421	105.705	0.133364
WBGene00012519	225	0	0	0	0	0.138866	0	0	0.182618	0.228185	5.87722	8.16542	0.696264	8.73803	0
WBGene00011277	600	0	0	0	0	0.0520746	0	0	0.821781	0.171139	0.413242	612.621	0.348132	172.949	0.356193
WBGene00015572	756	0	0	0	0	0.041329	0	0	0.0543506	2.51275	20.8808	51.7587	13.4694	60.1311	0.0565386
WBGene00009749	627	0	0	0	0	0.0498321	0	0	0.0655328	0.327538	1.58179	4.00971	0.333141	15.9842	0
WBGene00013089	415	0	0	0	0	0.0752886	0	0	0.0990097	0.494859	5.37713	48.3867	1.50997	15.3679	0
WBGene00013523	412	0	0	0	0	0.0758368	0	0	0.0997307	0.498462	7.82352	23.7828	5.45013	48.5346	0
WBGene00016351	596	0	0	0	0	0.0524241	0	0	0.0689413	6.20234	183.463	359.689	122.927	463.032	0.860601
WBGene00017655	450	0	0	0	0	0.0694328	0	0	0.182618	0	0	0.0716265	0	0	0
WBGene00019046	426	0	0	0	0	0.0733445	0	0	0.192906	0	0	0.378309	0	0	0
WBGene00019857	444	0	0	0	0	0.0703711	0	0	0.185086	0	0.744581	6.75128	0	7.4521	0
WBGene00010216	414	0	0	0	0	0.0754704	0	0	0.198498	2.35626	1.1978	0.622839	0.126135	6.13886	2.16813
WBGene00016675	922	0	0	0	0	0.033888	0	0	0.0891302	0.167055	3.58562	8.91447	0.792926	15.0307	0
WBGene00015599	1105	0	0	0	0	0.0282758	0	0	1.00399	0.232315	0	5.45463	0.0945155	0.260376	0.0773632
WBGene00010536	636	0	0	0	0	0.049127	0	0	0.193816	0	0	0	0	0	0
WBGene00013625	915	0	0	0	0	0.0341473	0	0	0.134718	0	0	0	0	0	0
WBGene00015959	903	0	0	0	0	0.0346011	0	0	0.136508	0	0	0	0	0	0
WBGene00077624	501	0	0	0	0	0.0623648	0	0	0.246042	0	0	0	0	0	0
WBGene00005693	1023	0	0	0	0	0.0305423	0	0	0.120496	0	0	0	0	0.0468745	0
WBGene00009198	1206	0	0	0	0	0.0259078	0	0	0.102212	0	0	0.801789	0.0433	0.715711	0
WBGene00045251	751	0	0	0	0	0.0416042	0	0	0.164137	0	0.440205	0.987129	1.04301	0.319258	1.1383
WBGene00004971	502	0	0	0	0	0.0622405	0	0	0.245552	2.25003	18.9334	97.7231	4.88911	70.0185	0
WBGene00016361	544	0	0	0	0	0.0574352	0	0	0.226594	2.5482	0.303855	5.03624	4.70362	23.6237	4.87146
WBGene00005694	1023	0	0	0	0	0.0305423	0	0	0.120496	0.150562	0	0	0	0	0
WBGene00050879	573	0	0	0	0	0.0545284	0	0	0.215126	0.358406	7.64462	14.6253	2.82516	22.8465	0
WBGene00022008	558	0	0	0	0	0.0559942	0	0	0.220909	0.64407	7.99824	13.5744	5.33428	33.6012	0
WBGene00018062	619	0	0	0	0	0.0504762	0	0	0.199139	0.663543	2.13631	14.3716	1.26542	2.47897	0.207156
WBGene00017383	339	0	0	0	0	0.0921674	0	0	0.484826	0	0	0.0950794	0	0.282906	0
WBGene00021141	957	0	0	0	0	0.0326486	0	0	0.171741	0	0	254.487	0	64.2876	0.223319
WBGene00012232	450	0	0	0	0	0.0694328	0	0	0.365236	0	0	6.87614	0	5.32807	0
WBGene00005233	1008	0	0	0	0	0.0309968	0	0	0.163052	0	0.0819925	0.0639522	0	0	0
WBGene00021234	1728	0	0	0	0	0.0180815	0	0	0.0951135	0.0891347	0.047829	0.167875	0.0604396	0.166502	0
WBGene00007081	791	0	0	0	0	0.0395003	0	0	0.207783	2.20685	14.9415	19.6814	7.79006	38.3136	0.108074
WBGene00044491	276	0	0	0	0	0.113206	0	0	0.595493	0.744081	1.79671	2.68599	2.45963	4.51728	2.01327
WBGene00194701	896	0	0	0	0	0.0348714	0	0	0.183433	0.401106	4.33535	7.19462	0.699373	11.8276	0.0477044
WBGene00020620	453	0	0	0	0	0.068973	0	0	0.362817	1.02003	1.64202	0.569217	0.115276	0.317567	0.377423
WBGene00016691	882	0	0	0	0	0.0354249	0	0	0.232931	0	0	0	0	0	0
WBGene00005285	1032	0	0	0	0	0.0302759	0	0	0.199075	0	0	0	0	0	0
WBGene00044100	1107	0	0	0	0	0.0282247	0	0	0.185587	0	0	0	0	0	0
WBGene00044516	396	0	0	0	0	0.0789009	0	0	0.518801	0	0	0	0	0	0
WBGene00007127	921	0	0	0	0	0.0339248	0	0	0.223068	0	0	0	0	0	0
WBGene00005050	1020	0	0	0	0	0.0306321	0	0	0.201417	0	0	0.0315999	0	0	0
WBGene00185100	552	0	0	0	0	0.0566028	0	0	0.372183	0	0	2.74438	0	1.73741	0
WBGene00194780	891	0	0	0	0	0.0350671	0	0	0.230578	0	0.0927592	0.07235	0.0586081	0.107638	0.143916
WBGene00022833	503	0	0	0	0	0.0621168	0	0	0.40844	0.102071	5.42226	16.2121	2.38779	27.2653	0
WBGene00017573	1190	0	0	0	0	0.0262561	0	0	0.172643	0.0862884	0.486167	257.178	0.307175	319.993	0.215512
WBGene00044447	884	0	0	0	0	0.0353447	0	0	0.232404	3.60088	39.2674	77.6993	22.1521	113.318	0.24176
WBGene00009568	888	0	0	0	0	0.0351855	0	0	0.277629	0	0	0	0	0	0
WBGene00016690	888	0	0	0	0	0.0351855	0	0	0.277629	0	0	0.108892	0	0.108001	0
WBGene00007678	1106	0	0	0	0	0.0282502	0	0	0.222906	0	0	0.116571	0	0	0
WBGene00017109	894	0	0	0	0	0.0349494	0	0	0.275765	0	0.369792	0.540804	0.175234	0.375468	0
WBGene00005216	948	0	0	0	0	0.0329586	0	0	0.3034	0	0	0.0679998	0	0	0
WBGene00009802	522	0	0	0	0	0.0598559	0	0	0.551002	0	0	0.555723	0	0.643043	0.163767
WBGene00005044	1023	0	0	0	0	0.0305423	0	0	0.281157	0	0.484742	0.0315073	0.102092	0	0
WBGene00010247	1062	0	0	0	0	0.0294207	0	0	0.270832	1.3053	5.36981	6.61635	1.96685	16.1197	0
WBGene00007283	829	0	0	0	0	0.0376897	0	0	0.346952	0.185796	0.598179	3.69365	13.9211	0.520595	10.5182
WBGene00004965	985	0	0	0	0	0.0317206	0	0	0.292003	2.71042	68.7199	193.195	42.6771	206.269	0.173576
WBGene00005116	963	0	0	0	0	0.0324452	0	0	0.341342	0	0	0	0	0	0
WBGene00005230	999	0	0	0	0	0.031276	0	0	0.329041	0	0	0	0	0	0
WBGene00021619	1350	0	0	0	0	0.0231443	0	0	0.243491	0	0.428548	5.53912	3.63605	18.4351	1.67807
WBGene00015421	1441	0	0	0	0	0.0216827	0	0	0.228114	1.9596	5.73549	8.72342	1.63074	13.0114	0.0296622
WBGene00012502	1170	0	0	0	0	0.0267049	0	0	0.31607	0	0	77.7974	0	27.1732	0.0730653
WBGene00009707	903	0	0	0	0	0.0346011	0	0	0.409525	0	0.183053	0	0	0	0
WBGene00011172	697	0	0	0	0	0.0448275	0	0	0.530561	0.0736608	24.3084	241.578	19.1048	55.7957	0.245298
WBGene00020614	1383	0	0	0	0	0.022592	0	0	0.267391	0.185617	0.239041	0.116529	0.0755167	0.104019	0
WBGene00017112	786	0	0	0	0	0.0397516	0	0.0196001	0	0.653201	17.0344	93.9072	11.5601	122.749	0.163142
WBGene00009933	297	0	0	0	0	0.105201	0	0.518709	0.138347	0.345735	0	1.3023	0.527473	0.96874	0.143916
WBGene00044122	627	0	0	0	0	0.0498321	0	0.245704	0.196598	1.14638	19.7724	38.1437	10.6605	93.0755	0
WBGene00015960	867	0	0	0	0	0.0360378	0	0.177689	0.236961	0	0	0.111529	0.0602305	0	0
WBGene00015904	1053	0	0	0	0	0.0296721	0	0.146302	0.195105	0.0487575	0	0.0306096	0	0.0910781	0
WBGene00013986	521	0	0	0	0	0.0599707	0	3.22306	3.54896	61.196	57.5842	60.5663	171.494	82.0073	49.3885
WBGene00011574	267	0	0	0	0	0.117022	0	0.0576991	0.153892	0	0	0.241438	0.39116	0.538793	0
WBGene00015750	1518	0	0	0	0	2.07887	2.2111	1.79631	1.10978	0.879369	0.272228	0.509596	0.0344004	0.189536	0.11263
WBGene00019982	876	0	0	0	0	0.0356675	0	0.19345	0.140716	0.0586091	0	0.0735889	0.0596117	0	0
WBGene00005145	975	0	0	0	0	0.0320459	0	0.0158007	0.589996	0	0	0	0	0	0
WBGene00008113	715	0	0	0	0	0.043699	0	0.0215464	0.0574672	0.287226	1.15592	5.45463	42.141	0.670666	18.1135
WBGene00005986	924	0	0	0	0	0.0338147	0	0.0166728	0.622561	0.111129	0	0.0697661	0	0	0
WBGene00005756	1128	0	0	0	0	0.0276993	0	0.0136575	0.61925	0.0455156	0	0.200021	0	0	0
WBGene00020685	264	0	0	0	0	0.118351	0	0.0583547	0.311281	0	0	0.122091	0	0	0
WBGene00194844	417	0	0	0	0	0.0749275	0	0.036944	0.19707	0	0	0.386474	0.125227	0	0
WBGene00010022	846	0	0	0	0	0.0369323	0	0.01821	0.0971372	0.0606875	0	0.0380992	0	0	0
WBGene00018332	477	0	0	0	0	0.0655026	0	0.032297	0.172281	1.39925	20.2723	84.6003	15.2171	97.2121	0.179217
WBGene00013831	1002	0	0	0	0	0.0311824	0	0.0153749	0.082014	0.102478	0	0.643352	0	0.239285	0
WBGene00020619	1109	0	0	0	0	0.0281738	0	0.0138915	0.926263	1.29627	0.447151	0.610343	0.565048	0.172958	0.308337
WBGene00044490	486	0	0	0	0	0.0642896	0	0.0316989	0.169091	0.739488	0.510176	1.32642	1.50427	4.63739	1.67103
WBGene00044339	365	0	0	0	0	0.0856021	0	0.506487	10.5818	14.2069	19.2469	5.65162	11.8746	0.131377	30.5643
WBGene00013305	779	0	0	0	0	0.0401088	0	0.0197762	0.158238	0	0	0	0	0	0
WBGene00007442	285	0	0	0	0	0.109631	0	0.0540549	0.432516	0	0	0	0	0	0
WBGene00008699	687	0	0	0	0	0.04548	0	0.0224245	0.179428	0	0	0	0.0760114	0	0
WBGene00010688	996	0	0	0	0	0.0313702	0	0.201078	0.453795	0	0	0	0	0	0
WBGene00044261	594	0	0	0	0	0.526006	0.597217	0.0518709	0.0691735	0.777903	8.07005	28.108	8.00001	36.8928	0
WBGene00015958	986	0	0	0	0	0.0316884	0	0.0156244	0.16669	0	0	0.0326896	0	0.0486335	0
WBGene00002106	296	0	0	0	0	0.105557	0	0.728646	2.35984	1.04071	1.11687	4.02899	1.9406	1.45802	1.44403
WBGene00016554	627	0	0	0	0	0.0498321	0	0.0245704	0.262131	0.245654	0	0	0	0	0
WBGene00010025	861	0	0	0	0	0.0362889	0	0.0178927	0.238612	0	0	0	0	0	0
WBGene00008507	510	0	0	0	0	0.0612642	0	0.0302072	0.402834	0	0	1.0744	0	0.0940247	0
WBGene00005126	951	0	0	0	0	0.0328546	0	0.0161994	0.216031	0.053987	0	0.169463	0	0	0
WBGene00005672	978	0	0	0	0	0.0319476	0	0.0157522	0.210067	0.0524965	0.253523	0.032957	0.0533945	0.0980626	0
WBGene00044457	1426	0	0	0	0	0.219108	0.287043	2.25791	1.61359	3.31236	6.49132	2.16989	2.67324	1.8495	1.67855
WBGene00015882	1570	0	0	0	0	0.0199011	0	0.147188	0.130857	1.30807	1.0002	0.451657	0.898048	0.213801	0.027225
WBGene00005218	642	0	0	0	0	0.0486678	0	0.0239963	0.38401	0	0	0	0	0	0
WBGene00005319	1044	0	0	0	0	0.0299279	0	0.0147564	0.236144	0	0	0.0308735	0	0	0
WBGene00189932	312	0	0	0	0	0.100143	0	0.0493771	0.790174	0.329113	1.0596	2.99592	0.167371	1.38325	0
WBGene00185055	433	0	0	0	0	0.0721588	0	0.0355789	0.569363	0.355716	0.381748	42.1323	4.7034	43.1906	1.77685
WBGene00012724	1116	0	0	0	0	0.279971	0.0244518	0.0828261	0.257727	0	0	0.0866449	0	0	0
WBGene00019202	906	0	0	0	0	0.0344865	0	0.272065	0.317465	0.170005	0	0.426913	0	0.105856	0
WBGene00195192	574	0	0	0	0	0.0544334	0	0.456265	1.07376	0.0894453	0	0	0	0.167082	0.0744655
WBGene00015192	628	0	0	0	0	0.0497528	0	0.0245313	0.523427	0.408771	3.15854	5.79969	1.16414	15.806	0
WBGene00021182	966	0	0	0	0	0.0323445	0	0.0159479	0.382817	0.0531487	0	0	0	0	0
WBGene00021722	1056	0	0	0	0	0.0295878	0	0.277185	0.428011	0.0486189	0	0.0305227	0	0	0
WBGene00010528	436	0	0	0	0	0.0716623	0	0.671347	0.282723	0.942048	1.13736	0.961043	0	0.439932	0.392139
WBGene00044115	1339	0	0	0	0	0.0233344	0	0.218601	0.122745	0.0383432	0.246896	0	0.194996	0.0358123	0
WBGene00018025	526	0	0	0	0	0.594007	1.03758	9.34297	27.9655	15.6172	4.08528	88.6684	7.64435	47.8615	6.98843
WBGene00013466	935	0	0	0	0	0.0334169	0	0.329533	0.263673	0	0	0.206836	0.0558501	0	0
WBGene00044550	664	0	0	0	0	0.0470554	0	0.0464026	0.0618811	0	0	0.145626	0	0.577742	0
WBGene00015653	984	0	0	0	0	0.0317528	0	0.0313123	0.417572	0.104353	0	0.032756	0	0	0
WBGene00005829	1080	0	0	0	0	0.0289303	0	0.299554	0.532636	0	0	0.238755	0	0	0
WBGene00009338	1704	0	0	0	0	0.0183361	0	0.0180818	0.337586	0.0301301	0.630534	0.226985	0.306454	0.0562824	0.025084
WBGene00009670	752	0	0	0	0	0.0415489	0	0.0409725	0.0546397	0.341367	7.03391	14.7015	4.09703	21.5532	0.170518
WBGene00022440	413	0	0	0	0	0.0756532	0	0.82064	3.58161	2.85922	0.400235	27.2371	1.8966	22.4089	9.211
WBGene00008679	564	0	0	0	0	0.0553985	0	0.60093	0.437117	0.182062	0.14654	0.285744	0.0925883	0.765201	0.0757858
WBGene00194813	384	0	0	0	0	0.0813666	0	0.0802378	0.321008	0	0	0	0	0	0
WBGene00013469	1437	0	0	0	0	0.021743	0	0.0214414	0.0857809	0	0	0.04486	0.0363395	0	0
WBGene00020121	258	0	0	0	0	0.121104	0	0.119424	0.47778	0	0	2.74846	0.607207	2.41622	0
WBGene00017492	948	0	0	0	0	0.0329586	0	0.0325014	0.130029	0.0541578	0	0.0339999	0	0	0
WBGene00189987	643	0	0	0	0	0.0485922	0	0.551058	0.766825	0.159694	0.257071	0	0.0812128	0.149153	0.0664746
WBGene00010588	966	0	0	0	0	0.0323445	0	0.366801	0.552958	0.0531487	0.171115	0.0667328	0	0.0496404	0
WBGene00005676	978	0	0	0	0	0.0319476	0	0.362301	0.12604	0.15749	0.0845076	0.0988709	0	0	0
WBGene00020615	1470	0	0	0	0	0.0212549	0	0.0209601	0.97831	0.943009	0.730905	0.153485	0.28419	0.652417	0.029077
WBGene00016688	712	0	0	0	0	0.0438831	0	0.0432743	0.230837	0	0.116079	0	0	0	0
WBGene00002115	320	0	0	0	0	0.0976399	0	0.0962853	0.513613	0.160443	1.03311	3.02174	0.163187	0.149852	0.133572
WBGene00077704	391	0	0	0	0	0.0799099	0	0.945615	0.735609	0.787851	0	0.577042	0	0.245282	0.655905
WBGene00005503	1002	0	0	0	0	0.0311824	0	0.0307498	0.205035	0	0	0.0321676	0	0	0
WBGene00044116	933	0	0	0	0	0.0334885	0	0.0330239	0.220198	0	0	0.0345465	0	0	0
WBGene00022526	501	0	0	0	0	0.0623648	0	0.0614996	0.41007	0.102478	0.164967	0.12867	0.208462	0	0
WBGene00220257	936	0	0	0	0	0.0333811	0	0.411476	0.658478	0.164556	0.0882996	0.172179	0.278952	0.153694	0
WBGene00008850	1571	0	0	0	0	0.198885	0.434249	1.70629	8.47412	1.66672	6.89176	4.16491	2.32679	0.427331	0.326491
WBGene00005696	1002	0	0	0	0	0.0311824	0	0.399747	0.287049	0.0512391	0	0.353843	0	0	0.0426579
WBGene00013817	360	0	0	0	0	0.86791	0.151601	0.256761	0.798954	0.142616	0	104.306	0	49.4178	0.118731
WBGene00015318	909	0	0	0	0	0.0343727	0	0.0338958	0.316417	0	0	0	0	0	0.0470222
WBGene00015876	1067	0	0	0	0	0.0292828	0	0.389834	1.23229	1.01047	0.542211	0.392704	0.0489408	0.314591	0.0400592
WBGene00023514	936	0	0	0	0	0.0333811	0	0.0329181	0.395087	0	0	0	0	0	0
WBGene00003760	334	0	0	0	0	0.0935472	0	0.0922494	1.10719	0.153717	0.989802	1.73705	0	2.4407	0
WBGene00012945	1257	0	0	0	0	0.0248566	0	0.0367677	0	0	0	0	0	0	0
WBGene00019065	744	0	0	0	0	0.0419956	0	0.0621196	0	0	0	0	0	0	0
WBGene00017491	903	0	0	0	0	0.0346011	0	0.0511816	0	0	0	0.0356943	0	0	0.0946693
WBGene00219330	300	0	0	0	0	0.104149	0	0.154057	0	0	0.826485	3.11575	0.696264	3.19684	0
WBGene00018235	3839	0	0	0	0	0.0813877	0.0213245	0.00401293	0.181952	0.829169	5.53286	6.20458	1.83633	10.5423	0.0779375
WBGene00020609	2016	0	0	0	0	0.0154984	0	0.0229251	0.407629	3.18338	0.0409963	0.0959283	0.569859	0.285432	0.21202
WBGene00023518	933	0	0	0	0	0.0334885	0	0.0495359	1.27715	0.275143	0	0.0345465	0	0	0.0458126
WBGene00019810	1242	0	0	0	0	0.0251568	0	0.0372117	0.0992489	0.950771	11.5788	21.981	5.59198	30.7715	0.172074
WBGene00009446	494	0	0	0	0	0.0632485	0	0.0935566	0.249529	0.623582	15.392	48.7394	10.148	47.3702	0
WBGene00044349	737	0	0	0	0	0.0423945	0	0.731612	1.00353	0.975282	0.336425	1.04961	0.283418	0.455452	0.173988
WBGene00022217	1350	0	0	0	0	0.0231443	0	0.0342348	0.213054	0	0	0	0	0	0
WBGene00004974	620	0	0	0	0	0.503948	1.6725	0.91937	5.69945	6.04506	7.06511	11.0732	2.02141	6.65149	0.896228
WBGene00010718	435	0	0	0	0	0.71827	0.188195	0.318738	1.88915	1.29829	0	1.03735	0.600228	0.110236	0.294781
WBGene00015706	702	0	0	0	0	0.445082	0.155488	2.8529	11.0039	2.04781	0.706397	2.61712	0.446323	1.5711	0.182663
WBGene00011244	617	0	0	0	0	0.0506398	0	10.387	0.665949	6.98978	5.35808	7.20908	4.65493	29.4555	12.5389
WBGene00008796	384	0	0	0	0	0.0813666	0	1.64487	0.749019	0.401106	0.21523	0.0839373	0	0.124877	0
WBGene00019995	596	0	0	0	0	0.524241	1.923	4.75611	2.55083	1.20601	0.554688	0.162241	0.0876172	0.885032	0
WBGene00011876	984	0	0	0	0	0.0317528	0	0.0626246	0.208786	0	0	0	0	0	0
WBGene00219369	296	0	0	0	0	0.105557	0	0.208184	1.11051	0	0.279218	1.63337	0.176418	0.162002	0
WBGene00020879	1653	0	0	0	0	0.0189018	0	0.0465991	0.27343	0.465895	0.349993	0.253488	0.789773	0.435142	0.181006
WBGene00005340	1062	0	0	0	0	0.0294207	0	0.0725313	0.116071	0	0	0	0	0	0
WBGene00012784	657	0	0	0	0	0.0475567	0	0.117242	0.187621	0.859601	7.04462	22.371	5.00738	28.3191	0.0650581
WBGene00022799	204	0	0	0	0	0.153161	0	0.37759	0.805667	0.503349	4.86167	19.75	1.79186	14.5738	0
WBGene00007834	993	0	0	0	0	0.031465	0	0.0775713	0.165515	0.155111	0	0.0324591	0.105176	0	0
WBGene00010946	1424	0	0	0	0	0.0219415	0	0.0540929	0.230837	0.0360545	0.232159	60.5933	0.256699	173.222	0.120065
WBGene00015493	444	0	0	0	0	0.0703711	0	0.208184	0.277629	0.231269	0	0.508161	0.352837	0.432006	0
WBGene00009486	721	0	0	0	0	0.0433353	0	0.128202	0.227956	0	0	0.491749	0.0724269	0.731593	0.237133
WBGene00005516	1130	0	0	0	0	0.0276502	0	0.0817999	0.145448	0.0454351	0	0.142619	0	0	0.0378258
WBGene00005170	1054	0	0	0	0	0.029644	0	0.0876982	0.233903	0	0	0.0611611	0.148633	0.0909917	0.0405533
WBGene00021792	718	0	0	0	0	0.0435164	0	0.128738	0.457817	0.643558	2.76262	4.44423	1.52732	8.3483	0
WBGene00005315	1065	0	0	0	0	0.0293378	0	0.0867924	0.347231	0.0964162	0.0776042	0.0302647	0	0.0450259	0.0401344
WBGene00018601	327	0	0	0	0	0.0955497	0	0.329785	1.3822	0.471024	1.51649	133.856	3.51326	29.0355	3.26783
WBGene00009569	1017	0	0	0	0	0.0307225	0	0.106037	0.202011	0	0	0	0	0	0
WBGene00018267	390	0	0	0	0	0.0801148	0	0.276512	5.37318	1.97468	0.211919	4.38024	1.20507	2.70502	0.876783
WBGene00044555	149	0	0	0	0	0.209696	0	0.723755	1.65459	0	0	0.216322	0.350469	0.32183	0.286867
WBGene00015221	636	0	0	0	0	0.049127	0	0.193782	0.0646054	0	0.389851	0.912224	0.49264	0	0.0672062
WBGene00020150	1014	0	0	0	0	0.308134	0.215292	0.167122	0.607826	0.303796	0.407537	0.0317869	0.102998	0.0472906	0.042153
WBGene00195084	219	0	0	0	0	1.4267	0.99683	4.6428	19.7002	5.86091	7.17041	21.0464	6.43806	3.28443	2.34209
WBGene00022207	933	0	0	0	0	0.0334885	0	1.45305	0.0440397	0	0	0	0	0	0
WBGene00021707	894	0	0	0	0	0.0349494	0	0.137858	0.413648	0.172287	0.277344	0	0	0.0536383	0
WBGene00012893	927	0	0	0	0	0.337052	0.264934	0.614897	0.93082	0.221539	0.0891569	0.0695403	0	0.103458	0.0461091
WBGene00017370	1306	0	0	0	0	0.023924	0	0.106165	0.18877	0.0393121	0.759404	3.8007	0.159938	7.30672	0.0654566
WBGene00175028	228	0	0	0	0	0.137038	0.119685	0	0	0	0	0.141368	0.229034	0	0.37494
WBGene00219324	672	0	0	0	0	0.0464952	0.0406075	0	0	0	0.122989	0.0479642	0	0	0
WBGene00018389	585	0	0	0	0	0.0534098	0.0466465	0	0.0702377	0	0	58.4031	0.0892647	132.3	0
WBGene00013910	837	0	0	0	0	0.0373295	0.0326024	0	0.0490908	0	0	0.269562	0	0	0
WBGene00014104	271	0	0	0	0	0.115294	0.100695	0	0.15162	0.75781	28.3628	101.929	16.1862	132.179	0.157724
WBGene00044889	360	0	0	0	0	0.086791	0.0758006	0	0.228272	0	0	0.0895331	0	0	0
WBGene00020752	855	0	0	0	0	0.0365436	0.0319161	0	0.0961147	0	0	0.0753963	0	0	0
WBGene00009815	276	0	0	0	0	0.113206	0.0988704	0	0.297747	1.8602	0.299451	0.116782	0	0.868707	0
WBGene00007572	390	0	0	0	0	0.0801148	0.0699698	0	0.210713	0.26329	2.33111	5.45463	1.47287	10.8201	0
WBGene00008734	405	0	0	0	0	0.0771475	0.0673783	0	0.202909	0.507078	4.89769	10.0277	1.93407	11.3665	0.105539
WBGene00077548	504	0	0	0	0	0.0619936	0.0541433	0	0.163052	0.814946	17.3824	83.8414	8.39247	60.0359	0
WBGene00018244	822	0	0	0	0	0.0380107	0.0331974	0	0.14996	0	0	0	0	0	0
WBGene00022806	924	0	0	0	0	0.0338147	0.0295327	0	0.133406	0	0	0	0	0	0
WBGene00044429	336	0	0	0	0	0.0929903	0.081215	0	0.366866	0	0.737933	0	0	0	0
WBGene00044449	153	0	0	0	0	0.204214	0.178354	0	0.805667	0.335566	1.08037	9492.19	1.70653	1217.62	1.11747
WBGene00008701	426	0	0	0	0	0.0733445	0.0640569	0	0.289359	0.12052	0.776042	0.302647	0.122582	0.112565	0
WBGene00022621	758	0	0	0	0	0.04122	0.0360003	0	0.162622	2.43839	47.7573	200.195	21.2875	174.16	0.112779
WBGene00005330	1011	0	0	0	0	0.0309048	0.0269913	0	0.162568	0	0	0.0318812	0	0	0
WBGene00010650	918	0	0	0	0	0.0340357	0.0297257	0	0.179037	1.06263	20.9772	59.2674	16.5533	85.9282	0.186245
WBGene00022542	737	0	0	0	0	0.0423945	0.0370261	0	0.223007	0.278652	4.82209	10.5836	2.69247	20.6255	0.0579962
WBGene00013775	1326	0	0	0	0	0.0235632	0.0205794	0	0.123949	0.232315	0.685621	1.62861	0.157526	6.25626	0.0322347
WBGene00009197	2259	0	0	0	0	0.0138312	0.0120798	0	0.0909452	0	0	1.61231	0.0231163	2.65342	0
WBGene00017871	454	0	0	0	0	0.068821	0.0601062	0	0.452522	0	0	0.567963	0.345065	3.06305	0
WBGene00008675	1083	0	0	0	0	0.0288502	0.0251969	0	0.22764	0	0.0763144	0	0	0	0
WBGene00195168	696	0	0	0	0	0.0448919	0.0392072	0	0.472288	3.68833	1.30623	0.277861	0.225085	0	0.122825
WBGene00007992	406	0	0	0	0	0.0769575	0.0672124	0.37945	0.404818	0.8852	0	5.16028	0.12862	1.53543	0.315836
WBGene00017824	774	0	0	0	0	0.0403679	0.0352561	0.0199039	0.0530866	0	0.427124	160.035	0.472272	169.445	0.110447
WBGene00011403	951	0	0	0	0	0.0328546	0.0286942	0.178194	0.388855	0.107974	0.0869069	0.745639	0.164731	0.403387	0
WBGene00022521	312	0	0	0	0	0.100143	0.0874623	0.0493771	0.263391	0	0	0	0	0	0
WBGene00044581	618	0	0	0	0	0.0505579	0.0441557	0.0249282	0.132974	0	0	0	0	0	0
WBGene00007360	765	0	0	0	0	0.0408428	0.0356709	0.0201381	0.107422	0	0	0.379199	0	0	0
WBGene00008633	613	0	0	0	0	0.0509702	0.0445159	0.301579	1.40762	0.502528	0.674131	2.52387	0.170375	0.860487	0.627551
WBGene00019099	1080	0	0	0	0	0.0289303	0.0252669	0.171174	0.266318	0.0950771	0	0.119377	0	0	0
WBGene00009775	384	0	0	0	0	0.0813666	0.0710631	0.0401189	0.535014	0.133702	2.36753	4.36474	0.951924	7.36772	0
WBGene00021197	1209	0	0	0	0	0.284278	0.338564	0.15291	0.305874	0.0424662	0.068361	4.3989	1.25258	4.04563	0.777791
WBGene00019145	528	0	0	0	0	0.0591757	0.0516823	0.466838	1.63422	2.23647	1.09572	0.549408	0.197802	0	0.080953
WBGene00018388	1011	0	0	0	0	0.339953	0.0539827	0	0.162568	0	0	0.0637625	0	0.0474309	0.0422781
WBGene00005236	1071	0	0	0	0	0.0291734	0.0254792	0.0287687	0.383651	0.047938	0	0.0300952	0	0.0447737	0
WBGene00012093	1029	0	0	0	0	0.0303642	0.0265192	0.029943	0.39931	0.149684	0.0803192	0.501177	0.0507481	0.0932024	0
WBGene00005143	972	0	0	0	0	0.353593	0.0561486	0.0158494	1.22591	0.0528206	0	0	0	0	0.0879489
WBGene00021609	1554	0	0	0	0	0.221166	0.38632	0.297406	0.185086	0.0330384	0	0.0622238	0.067207	0.0308575	0
WBGene00013834	736	0	0	0	0	0.0424521	0.0370764	0.0418632	0.279137	0	0	7.97039	0	24.1718	0.058075
WBGene00005565	969	0	0	0	0	0.0322443	0.0281612	0.031797	0.212018	0	0.170585	0.0665261	0	0.0494867	0
WBGene00008261	231	0	0	0	0	0.135259	0.118131	1.66728	2.31237	0.444516	0	1.95345	0.22606	0.207587	0
WBGene00019393	2011	0	0	0	0	0.0155369	0.0135695	0.191517	0.265618	0.204243	0.0821964	0	0.0259671	0.0476903	0
WBGene00017511	891	0	0	0	0	0.0350671	0.0306265	0.0345806	0.230578	0.115245	0	0	0	0	0
WBGene00015444	540	0	0	0	0	0.0578607	0.0505338	0.713225	0.456545	0	0.306105	0.298444	0	0	0
WBGene00018166	311	0	0	0	0	0.100465	0.0877435	1.28793	0.660595	0.660342	0	0.310919	0	0.308377	0
WBGene00206360	525	0	0	0	0	0.654652	0.155933	0	0.313059	0	0	0	0	0	0
WBGene00010432	691	0	0	0	0	0.497384	0.118473	0	0.237853	0.222901	0.358821	0.746325	0.0755714	0.138792	0
WBGene00007538	279	0	0	0	0	0.111988	0.0978073	0.165652	0.147273	0.9201	25.7721	278.188	11.2301	91.0928	0
WBGene00012062	397	0	0	0	0	0.865724	0.206208	16.143	7.76241	4.00904	1.04091	10.5545	0.65768	4.34835	0.645993
WBGene00023506	936	0	0	0	0	0.0333811	0.0291541	0.559607	1.09746	0.603374	0.176599	0.0688716	0.111581	0.0512314	0.0456658
WBGene00015665	800	0	0	0	0	0.0390559	0.0341103	0.0577712	0.205445	0.256708	1.75628	1.77276	7.96352	0.359645	2.45773
WBGene00020122	416	0	0	0	0	0.0751076	0.0655967	0.111098	0.59263	0	0.198674	1.16221	0	1.03744	0
WBGene00023479	969	0	0	0	0	0.0322443	0.0281612	0.0476955	0.296825	0.158952	0.0852925	0	0.107781	0	0
WBGene00005205	828	0	0	0	0	0.0377352	0.0329568	0.707023	0.694742	0.124014	0.099817	0.272492	0.126135	0.173741	0
WBGene00011070	465	0	0	0	0	0.067193	0.821581	103.234	21.8258	11.0412	3.73251	31.1922	3.81822	23.5123	5.42333
WBGene00000016	484	0	0	0	0	0.0645553	0.789329	16.2651	10.8665	17.715	1.53685	11.4543	7.66035	8.61958	3.53249
WBGene00005675	1002	0	0	0	0	0.0311824	0.0272338	0.0614996	0.246042	0.0512391	0.0824835	0	0	0.0478569	0
WBGene00013389	1210	0	0	0	0	0.0258221	0.0225523	0.0636597	0.407495	0	0	0.479483	0.0863138	0.158521	0.0353249
WBGene00021665	484	0	0	0	0	0.710108	0.281903	0.413788	0.339579	1.48509	3.92751	0.799138	5.71829	1.38706	4.85718
WBGene00016268	893	0	0	0	0	0.384874	0.15279	0.396786	0.552148	0.0574934	0.185103	0.685786	0.116954	0.64438	0.0957294
WBGene00005052	1017	0	0	0	0	0.0307225	0.0268321	0.0757407	0.161609	0.100967	0	0.126773	0	0	0
WBGene00007159	1359	0	0	0	0	0.022991	0.0200796	0.0566801	0.151174	0.793358	17.3325	56.9217	13.0646	101.374	0.188712
WBGene00019567	860	0	0	0	0	0.0363311	0.0317305	0.0895677	0.286668	0	0	0	0	0.0557589	0
WBGene00077538	762	0	0	0	0	0.0410036	0.0358113	0.121304	1.40199	0.404265	0.650775	0.634487	0.6853	0.18879	0
WBGene00008057	1095	0	0	0	0	0.028534	0.0249208	0.0844145	0.187621	0.0468873	0	0.0588711	0	0.0437923	0
WBGene00008798	346	0	0	0	0	0.0903028	0.0788677	2.98318	2.49384	0.296772	0.238868	9.12927	0	3.46478	0.123535
WBGene00044338	361	0	0	0	0	0.0865506	0.0755907	2.85922	3.4146	3.27107	3.2052	1.33928	2.89306	0.132833	1.42083
WBGene00005237	1035	0	0	0	0	0.0301882	0.0263654	0.0893081	0.317596	0	0	0	0.0504539	0	0
WBGene00005169	1008	0	0	0	0	0.0309968	0.0270717	0.122267	0.611444	0.101868	0	0	0.0518054	0	0
WBGene00013800	874	0	0	0	0	0.393241	0.281	0	0.376101	0.704919	19.2909	48.2741	7.05027	60.2425	0.0489052
WBGene00016696	906	0	0	0	0	0.0344865	0.0301195	0.153036	0.498874	0.170005	0	0.142304	0	0.105856	0
WBGene00016256	459	0	0	0	0	0.0680714	0.118903	0	0.895186	0	0	0	0	0	0
WBGene00017875	354	0	0	0	0	0.088262	0.154171	0	0.116071	0	0.933881	3.45992	1.32762	10.9722	0.120743
WBGene00010576	837	0	0	0	0	0.0373295	0.0652049	0	0.0981817	0	0	1.54035	0	1.60415	0
WBGene00023424	575	0	0	0	0	0.0543387	0.0949156	0	0.142918	1.87508	34.0655	135.038	19.9798	115.336	0.074336
WBGene00044427	723	0	0	0	0	0.0432154	0.0754861	0	0.170494	0.0710119	0.114313	3.43272	0	0.132649	0
WBGene00017978	393	0	0	0	0	0.0795032	0.138871	0	0.313657	0.914482	74.0261	299.601	62.5841	628.875	0.217523
WBGene00016225	918	0	0	0	0	0.0340357	0.0594515	0	0.223797	0.0559277	0.180062	0.035111	0.227537	0	0
WBGene00185116	265	0	0	0	0	0.117905	0.205949	0	0.775265	0.387484	0.311881	0.24326	0	0	0
WBGene00013412	614	0	0	0	0	0.0508872	0.0888867	0.0250906	0.0669203	0	0.134607	49.0303	0	31.4738	0
WBGene00020890	1293	0	0	0	0	0.0241645	0.0422092	0.0119147	0.317781	3.05747	12.2087	21.7622	5.04832	45.8387	0.0661147
WBGene00007611	1041	0	0	0	0	0.0300142	0.052427	0.0147989	0.434178	1.38095	6.27207	14.8001	2.20718	19.0244	0.0410597
WBGene00005659	1356	0	0	0	0	0.0230419	0.0402481	0.0113611	0.54543	0.0378625	0.0609502	0.0237699	0.0385102	0	0
WBGene00020492	768	0	0	0	0	0.488199	0.426379	0.0401189	0.374509	0	0.107615	0.0839373	0	0.124877	0.0556552
WBGene00005685	1040	0	0	0	0	0.030043	0.0524774	0.192571	0.276561	0.246835	0.238409	0.898775	0.200845	1.33714	0.123298
WBGene00017488	232	0	0	0	0	0.134676	0.235243	0.996055	0.177108	0.2213	0.356243	3.19541	0.225085	18.1889	18.608
WBGene00005698	972	0	0	0	0	0.0321448	0.0561486	0.0158494	0.253636	0	0.0850293	0.0331604	0.0537241	0.296004	0
WBGene00013832	1165	0	0	0	0	0.321834	0.374774	0.158685	0.387965	0.13221	0.212829	0.110668	0.179296	0.041161	0.0366894
WBGene00005178	954	0	0	0	0	0.0327513	0.057208	0.258376	0.301492	0	0	0	0	0	0
WBGene00009281	546	0	0	0	0	0.0572248	0.0999569	0.0282155	0.526783	2.82097	2.42193	0.354197	0.0956407	0.263476	0
WBGene00044092	885	0	0	0	0	0.0353048	0.0616683	0.0174075	0.417855	0.406092	0.186776	0.218521	0	0.0541838	0.0482974
WBGene00008201	798	0	0	0	0	0.469846	0.683916	0.0193053	0.10298	0	0.932125	431.092	0.588945	467.929	0.321377
WBGene00017906	399	0	0	0	0	0.939692	1.36783	0.772213	1.5447	0.257351	0.414278	4.52378	0.130877	5.04764	0.107126
WBGene00022467	825	0	0	0	0	0.454469	0.0661533	0.0186735	2.09181	0.871252	10.7193	34.3026	7.34242	69.6911	0.10362
WBGene00012069	497	0	0	0	0	0.0628667	0.109812	0.0619946	1.40546	1.54955	0.332589	10.1819	0.840561	1.54375	0.0860024
WBGene00022699	734	0	0	0	0	0.0425678	0.0743549	0.0419773	0.111959	0	3.6032	8.82645	2.27661	13.3928	0.0582332
WBGene00195058	159	0	0	0	0	0.196508	0.343248	0.193782	0.775265	0	0	0	0	0	0
WBGene00014002	552	0	0	0	0	0.0566028	0.0988704	6.44693	10.7933	4.18546	5.24039	32.1735	5.20306	13.0306	2.47787
WBGene00009597	798	0	0	0	0	0.0391538	0.0683916	0.463328	1.5447	0.450365	0.621417	1.13094	0.523507	1.322	0.160689
WBGene00017839	457	0	0	0	0	0.0683693	0.119423	0.0674208	4.3157	1.79752	7.234	1.199	1.14267	0	0
WBGene00020878	600	0	0	0	0	0.0520746	0.0909608	6.75281	8.49173	8.81364	6.88737	8.48774	3.30726	2.55747	0.854863
WBGene00008818	1026	0	0	0	0	0.030453	0.0531934	0.450458	0.0400478	0	0	0.125661	0	0.0467374	0
WBGene00044472	289	0	0	0	0	0.108113	0.188846	1.5992	0.568706	0.177653	0	2.11905	0	24.5571	17.6001
WBGene00005234	1008	0	0	0	0	0.0309968	0.0541433	0.0458502	0.448392	0	0	0.159881	0.0518054	0.190288	0.0424039
WBGene00195189	537	0	0	0	0	0.698207	0.152448	0.602456	1.68335	2.58142	7.84929	9.42348	12.0582	6.3401	3.42264
WBGene00022700	920	0	0	0	0	0.0339617	0.0593222	0.535849	0.848578	1.39515	8.71402	26.4512	4.59761	49.5163	0.0929199
WBGene00009807	633	0	0	0	0	0.0493598	0.0862187	0.803138	2.53155	1.9466	1.43623	0.509193	3.29983	0.681791	0.607723
WBGene00010512	513	0	0	0	0	0.060906	0.106387	11.0512	32.5989	20.7168	9.82759	32.9859	6.51475	16.732	5.33248
WBGene00019113	852	0	0	0	0	0.440067	1.21708	15.1887	17.2169	13.4983	3.00716	15.6242	5.08714	3.71464	2.30773
WBGene00015377	798	0	0	0	0	0.0391538	0.0683916	0.984572	1.18427	0.257351	0.310708	0.0807818	0.588945	0.240364	0.160689
WBGene00005762	1131	0	0	0	0	0.0276258	0.048255	0.0681063	0.108989	0	0.0730756	0.19949	0	0.0847969	0
WBGene00022230	381	0	0	0	0	0.0820072	0.143245	29.9622	27.8241	14.5535	6.0739	1.01518	4.24886	4.78268	1.57062
WBGene00018988	519	0	0	0	0	0.0602018	0.105157	2.4934	2.92928	0.890317	0.318491	3.41571	0.301849	1.75549	0.411784
WBGene00219371	432	0	0	0	0	0.0723258	0.126334	0.320951	0.285341	0.118846	0	0.522276	0	0.333004	0
WBGene00011973	615	0	0	0	0	0.0508045	0.133113	0	0.0668114	0.166965	2.1502	3.2494	0.679282	4.60033	0.278004
WBGene00045473	435	0	0	0	0	0.071827	0.188195	0	0.0944576	0.236053	3.60993	10.8922	19.6875	2.53543	18.6694
WBGene00017523	612	0	0	0	0	0.663696	0.445886	0	0.268556	0	0	0	0	0	0
WBGene00010804	1436	0	0	0	0	0.0217582	0.0570088	0.0107282	0.371976	0.214519	0.863319	1.12228	0.509107	2.73824	0
WBGene00012500	1645	0	0	0	0	0.246919	0.215652	0.00936514	1.04908	0.280896	0.552664	433.808	0.253957	189.595	0.337788
WBGene00007393	1185	0	0	0	0	0.342769	0.299365	2.06709	1.59502	3.24947	1.60415	3.23679	1.54236	2.30658	0.721404
WBGene00044757	548	0	0	0	0	0.741208	0.746941	7.44981	5.77346	7.58881	3.61964	9.52841	5.52692	6.21284	3.35394
WBGene00005250	1077	0	0	0	0	0.377142	0.380059	0.10013	0.610422	0.190684	0	0	0.0484864	0.0445243	0
WBGene00015433	700	0	0	0	0	0.0446354	0.11695	4.11551	8.6287	8.36135	9.44554	15.2871	5.52038	5.06928	2.50353
WBGene00018279	615	0	0	0	0	0.660458	0.843051	0.200399	2.40521	0.500894	0.403163	3.72108	0.254731	1.94929	0.278004
WBGene00008814	996	0	0	0	0	0.0313702	0.0821935	0.030935	0.0412541	0	0	0	0	0	0
WBGene00008600	919	0	0	0	0	0.441982	0.742335	1.34108	1.11776	1.11734	2.33826	1.29769	0.681869	0.208717	0.279063
WBGene00077450	666	0	0	0	0	0.046914	0.12292	0.0462632	0.308476	0.693806	5.58435	18.4874	3.52837	44.0646	0
WBGene00015018	990	0	0	0	0	0.0315604	0.0826916	0.466838	0.539553	1.08906	0.25045	1.10695	0.210989	0.726555	0
WBGene00005164	936	0	0	0	0	0.0333811	0.0874623	0.51023	0.351188	0.109704	0.0882996	0.0688716	0	0.0512314	0
WBGene00019601	1893	0	0	0	0	0.21457	0.461291	0.00813822	0.217058	0.108487	3.44914	4.78456	0.606886	4.50902	0.0903184
WBGene00009339	390	0	0	0	0	0.0801148	0.209909	1.58007	1.79106	0.394935	0.211919	0.743814	0.937279	0.860688	2.08236
WBGene00009418	1165	0	0	0	0	0.0268195	0.0702701	0.0528949	0.740661	0.749191	0.4966	0.830007	0.134472	0.205805	0.110068
WBGene00007734	1209	0	0	0	0	0.335965	0.947978	0.458729	0.203916	1.40138	9.43382	9.54427	2.54836	13.5251	0.106062
WBGene00010955	858	0	0	0	0	0.473405	0.159022	0.0359106	0.287336	0	0	0.150265	0	0.0558888	0
WBGene00002109	486	0	0	0	0	0.0642896	0.168446	20.002	18.1772	5.81026	4.25146	10.2134	1.28938	7.4001	3.16616
WBGene00045488	1074	0	0	0	0	0.029092	0.0762241	0.918028	4.28489	2.39021	4.84809	6.51241	9.38401	5.00065	2.98486
WBGene00007682	365	0	0	0	0	1.11283	0.523336	5.10708	2.36403	0.843972	0.679302	31.7021	0.71534	6.70023	6.44075
WBGene00005159	1129	0	0	0	0	0.0276747	0.0725108	0.0955178	0.545913	0	0.073205	0.799374	0.0925063	0.424735	0
WBGene00011140	699	0	0	0	0	0.0446992	0.117117	1.85132	0.646609	1.10175	0	0.184446	0.0747065	0.343009	0.061149
WBGene00019049	699	0	0	0	0	0.58109	0.351351	0.286514	0.23513	0	0	0	0	0	0
WBGene00021500	492	0	0	0	0	0.889078	0	0	1.33623	1.35659	0.503954	2.68599	1.48593	0.487323	0.434382
WBGene00018551	455	0	0	0	0	0.0686698	0.239897	0	0.180611	0	0.36329	49.3042	0.229538	4.84796	0
WBGene00021172	477	0	0	0	0	0.0655026	0.228832	0	0.258422	0	0	0.810866	0	1.20636	0
WBGene00010863	570	0	0	0	0	0.0548154	0.191496	2.89194	0.288344	0.360292	0	4.58033	0.0916137	1.8508	0
WBGene00007937	424	0	0	0	0	1.03167	0.836667	3.56074	5.23304	5.20681	6.23762	6.68964	4.43376	5.20241	1.00809
WBGene00006399	723	0	0	0	0	0.605016	0.528403	0	0.397819	0	0	0	0	0	0.0591192
WBGene00005248	1086	0	0	0	0	0.402787	0.427164	0.496499	0.529693	0.141828	0.152207	0.0890385	0	0	0
WBGene00012570	438	0	0	0	0	0.998691	0.124604	0	0.187621	0.117218	0.188695	0.6623	0.834563	0	0.195174
WBGene00012633	837	0	0	0	0	0.522612	0.0652049	2.63203	0.539999	0.36804	1.28367	0	0.87345	0	0.204268
WBGene00016287	1076	0	0	0	0	0.40653	0.659381	0	0.534616	0.811159	5.29995	8.14785	1.35888	10.9186	0.119172
WBGene00021860	1232	0	0	0	0	0.025361	0.0885982	0.412651	0.566975	0.833468	1.3417	0.968004	0.635793	0.973065	0.208165
WBGene00021360	291	0	0	0	0	1.50318	0.281322	0.211762	0.282399	1.58788	4.26023	24.9216	0.897248	10.5463	0
WBGene00017815	553	0	0	0	0	0.791006	1.67776	0.139292	0.0743021	0.46421	5.23091	6.99427	1.60531	14.6546	0
WBGene00009623	400	0	0	0	0	1.09357	0.272882	6.5474	14.9975	2.43873	4.54566	28.4447	3.26374	9.35076	3.09888
WBGene00013066	1011	0	0	0	0	0.0309048	0.107965	0.899044	0.325136	0.152349	0	0.0318812	0.0516517	0	0
WBGene00002110	456	0	0	0	0	0.959269	0.359056	68.3119	44.423	51.229	43.8617	63.5449	5.61134	10.7262	4.40555
WBGene00022892	579	0	0	0	0	0.0539633	0.18852	0.159644	0.567724	0	0.285487	341.246	0.270569	229.411	0.369112
WBGene00007990	707	0	0	0	0	0.0441934	0.154389	1.96112	0.871762	0.072619	0.2338	1.68682	0.0738611	0.203476	1.57188
WBGene00044510	1031	0	0	0	0	0.0303053	0.105871	1.4793	0.996339	0.348585	0	2.00082	0.709096	0.60464	0.290206
WBGene00044369	513	0	0	0	0	0.913589	0	0.0300305	4.56545	0	0	0	0	0	0
WBGene00022272	687	0	0	0	0	0.6822	0.397209	0.156972	0.837331	0.597864	0.36091	0.656837	0.836125	0.2094	0.186651
WBGene00015257	1812	0	0	0	0	0.258649	0.180717	0	0.181409	0.340011	0.775399	0.355761	0.0288189	0.13232	0.0471779
WBGene00015891	441	0	0	0	0	1.06275	0.742537	0.174667	0.0931724	0.232842	3.37341	8.84368	2.36825	6.74164	0.193847
WBGene00017528	974	0	0	0	0	0.481182	0.364217	0	0.126558	0	0	0	0	0	0
WBGene00045500	927	0	0	0	0	0.505579	0.441557	0.099713	0.177299	0.166154	0.267471	0	0.0563321	0	0
WBGene00019723	918	0	0	0	0	0.510535	0.624241	0.184599	0.179037	0.782987	1.62056	0.667109	2.50291	1.04472	1.6762
WBGene00015550	2208	0	0	0	0	0.0141507	0.061794	0.0139544	0.22331	0.0232525	0	0.13138	0.0709508	0	0
WBGene00017962	1136	0	0	0	0	0.412563	0.624555	0.813679	3.11061	68.7869	24.9546	7.60401	32.0858	13.6344	19.0011
WBGene00044300	969	0	0	0	0	0.483665	0.760353	0.938012	2.24739	2.3313	17.3144	31.3338	7.76022	42.2122	0.132332
WBGene00019736	571	0	0	0	0	0.82079	1.33813	0.296781	1.58312	0.629407	0.43423	0.225793	0.365813	0.0839801	0.0748567
WBGene00020602	1161	0	0	0	0	0.0269119	0.11752	0.38481	0.566257	0.132666	0	0.166573	0	0.0413029	0
WBGene00012028	978	0	0	0	0	0.0319476	0.13951	0.519823	1.30241	1.04993	0.760569	3.36161	0.961101	1.47094	0.480751
WBGene00013938	807	0	0	0	0	0.580758	0.135258	0.878141	2.59671	1.01793	0.307243	1.11833	0.647086	1.01015	0.211862
WBGene00013912	1581	0	0	0	0	0.0197627	0.0863005	0.0487212	0.233903	0.0324741	0	0.020387	0	0	0
WBGene00022479	933	0	0	0	0	0.0334885	0.146239	0.0990717	2.5543	1.43074	0.265751	1.14004	0.335819	0.256981	0.137438
WBGene00009125	699	0	0	0	0	0.670488	0.273273	1.34441	0.822956	1.7628	17.1445	40.7625	8.59124	52.4803	0.550341
WBGene00017718	844	0	0	0	0	0.555298	0.258656	0.0182531	0.243418	0.0608313	0.881322	0.76379	3.03172	0	2.88668
WBGene00020650	2130	0	0	0	0	0.234702	0.166548	0.180818	0.6173	0.819537	0.232813	0.25725	0.318713	0.0450259	0.0200672
WBGene00005247	990	0	0	0	0	0.504966	0.523714	0.684696	0.871586	0.10372	0	0.162787	0.158242	0.048437	0.0431749
WBGene00022548	1699	0	0	0	0	0.294241	0.321227	0.353632	2.41842	2.7499	2.87008	5.34985	3.41165	0.733825	0.628946
WBGene00018028	966	0	0	0	0	0.517511	0.0564974	0.0956873	0.425352	0	0.34223	0.200198	0.0540578	0.0496404	0
WBGene00011351	562	0	0	0	0	0.88953	1.60233	1.53508	2.4127	6.30351	13.9708	29.9952	8.17677	30.8876	0.760555
WBGene00009465	1069	0	0	0	0	0.029228	0.153161	0.0432338	0.269058	1.00858	2.47404	2.89454	0.781588	10.7209	0
WBGene00044759	786	0	0	0	0	0.636026	1.59702	1.88161	2.24787	1.24108	0.946356	1.76332	0.930124	0.854118	0.108761
WBGene00044402	1015	0	0	0	0	0.030783	0.16131	0.0758899	0.809636	5.0077	2.44281	10.8922	5.09336	8.36218	0.631673
WBGene00015259	1179	0	0	0	0	0.0265011	0.138871	0.731736	1.39403	2.74344	0.630904	7.08063	0.708666	1.66756	0.0725075
WBGene00044678	927	0	0	0	0	0.0337052	0.176623	1.03037	0.753521	0.83077	0	0.417242	0.337992	0.310373	0
WBGene00017498	543	0	0	0	0	0.920656	0.301527	1.95762	9.4588	92.3771	19.4825	243.728	16.6373	489.505	70.9238
WBGene00018731	417	0	0	0	0	12.5129	1.43967	33.0649	61.1902	80.8907	89.189	2055.58	55.7262	398.34	22.3454
WBGene00007543	276	0	0	0	0	0.113206	0.593222	5.19104	122.82	77.7565	5.68957	4.55451	25.9207	2.60612	1.08407
WBGene00019386	1245	0	0	0	0	0.0250962	0.153428	1.65812	0.693068	0.247429	0.0663843	0.0258891	0.0838873	0.154065	0
WBGene00017439	1021	0	0	0	0	0.520236	0.347451	1.04113	2.2939	0.553142	0.971382	5.84026	0.869478	3.85124	0.334912
WBGene00016770	600	0	0	0	0	0.0520746	0.318363	0.0256761	2.60231	0.427847	1.10198	10.1531	0.435165	19.261	0
WBGene00219288	421	0	0	0	0	12.6909	3.04643	1.31735	0.878388	0	0.392629	0.689043	0.248075	0.569509	1.1168
WBGene00020276	1352	0	0	0	0	0.39287	3.39085	4.86554	3.40383	2.88607	0.305653	5.79316	0.502114	1.56059	0.948443
WBGene00005057	1197	0	0	0	0	0.0261026	0.15958	0.257404	0.274613	0.257351	0	0.0807818	0.0872512	0	0
WBGene00010414	1551	0	0	0	0	0.0201449	0.123158	0.0198654	0.291412	0.0331023	0	0.0207814	0	0	0
WBGene00044615	308	0	0	0	0	1.72455	0.265794	52.5693	33.8851	10.5017	11.8069	46.4642	5.76453	20.2397	7.21638
WBGene00013121	658	0	0	0	0	0.0474844	0.2903	0.0702385	1.24891	0.936321	4.77301	9.64998	1.74595	18.0005	0.0649592
WBGene00206371	744	0	0	0	0	0.713926	1.17369	1.07674	1.43591	1.31114	0.555433	0.909772	0.631691	0.386715	0.114901
WBGene00077519	575	0	0	0	0	0.923758	1.61356	0.375094	1.00043	2.14295	46.2831	202.248	27.5176	149.362	0.297344
WBGene00007804	444	0	0	0	0	0.0703711	0.43022	1.17971	23.8761	15.1481	0.558435	0.508161	0.823285	0.108001	0
WBGene00005183	1014	0	0	0	0	0.0308134	0.18838	0.0759648	0.121565	0	0.0815074	0	0	0.189162	0.042153
WBGene00009056	446	0	0	0	0	0.0700555	0.428291	18.3762	33.9031	24.1743	11.8599	14.0202	6.79092	8.92392	2.68343
WBGene00016645	539	0	0	0	0	0.057968	0.40502	32.4976	6.40349	4.66742	1.53337	3.16937	6.00673	4.71519	1.18951
WBGene00194654	373	0	0	0	0	0.0837661	0.58527	0.743436	0.881266	0.137645	13.9594	84.7708	9.93997	41.5247	0.114593
WBGene00008518	987	0	0	0	0	0.569813	0.774134	2.12276	1.66521	0.572196	0.167474	1.2736	0.21163	0.680179	0.0433062
WBGene00009327	1707	0	0	0	0	0.0183039	0.127889	0.0541499	0.986907	0.150385	1.21043	0.736406	0.550648	0.927028	0.10016
WBGene00010525	1136	0	0	0	0	0.495075	0.144128	6.02122	1.91701	11.7959	0.873047	4.00062	9.51541	3.63022	2.7467
WBGene00018258	631	0	0	0	0	0.0495163	0.389214	27.4909	27.6098	15.4594	11.5263	63.4422	7.28264	30.2459	6.29971
WBGene00017545	3399	0	0	0	0	0.174654	0.104368	0.022662	0.181329	0.392728	3.5987	4.20087	0.752801	6.19335	0.0251504
WBGene00009359	840	0	0	0	0	0.706727	0.48729	0.14672	0.195662	0.061121	0	1.03603	0.0621665	0.456692	0.101769
WBGene00020430	1302	0	0	0	0	0.455953	0.0209587	0.0828261	2.11441	0.118299	0.0634781	0.0247557	0.0401074	0	0
WBGene00009430	1186	0	0	0	0	0.500548	4.11854	65.1428	88.5181	199.219	147.666	643.47	65.2968	286.786	38.2382
WBGene00011708	662	0	0	0	0	0.0471975	0.370988	54.5714	66.7852	31.7201	17.3537	15.0448	12.3056	25.5699	8.00627
WBGene00194928	598	0	0	0	0	0.0522488	0.410692	10.1502	4.26007	3.43422	0	1.45529	3.49296	0.320753	0.571815
WBGene00011618	915	0	0	0	0	0.0682945	0	0	0	0	0	0.211357	0.0570708	0	0
WBGene00011570	1083	0	0	0	0	0.0577004	0	0	0	0	0.0763144	0	0	0	0
WBGene00044691	300	0	0	0	0	0.208298	0	0	0	0	0.275495	3.22319	0	3.67637	0
WBGene00015506	240	0	0	0	0	0.260373	0	0	0	0	1.03311	0.1343	0.217583	0.999013	0.712386
WBGene00011245	591	0	0	0	0	0.105735	0	0	0	0.0868724	0	0.0545379	0	0	0.21697
WBGene00015604	723	0	0	0	0	0.0864309	0	0	0.568313	0	0	0	0	0	0
WBGene00010797	855	0	0	0	0	0.0730871	0	0	0.0480574	0	0	0	0	0	0
WBGene00020076	507	0	0	0	0	0.123253	0	0	0.0810435	0	0	0	0	0.0945811	0
WBGene00002091	414	0	0	0	0	0.150941	0	0	0.0992489	0	0	2.72492	0.126135	0.115828	0
WBGene00017694	495	0	0	0	0	0.126241	0	0	0.0830082	0	0	3.12552	0	3.87496	0
WBGene00077622	584	0	0	0	0	0.107003	0	0	0.0703579	0	0	0.275958	0	0.246332	0
WBGene00016047	339	0	0	0	0	0.184335	0	0	0.121207	0	0.243801	0	0	0.141453	0
WBGene00019688	432	0	0	0	0	0.144652	0	0	0.0951135	0	0.191316	53.2722	0.241758	312.58	0.593655
WBGene00045493	630	0	0	0	0	0.0991897	0	0	0.652207	1.4669	0.787128	1.38137	1.16044	0.685037	0.135693
WBGene00009268	276	0	0	0	0	0.226411	0	0	0.148873	0	0.598902	1494.7	3.21644	386.922	1.70353
WBGene00019709	438	0	0	0	0	0.14267	0	0	1.03192	0	0	0	0	0	0
WBGene00010748	1554	0	0	0	0	0.040212	0	0	0.290849	0	0	6.90684	0	7.12809	0.0275053
WBGene00044275	105	0	0	0	0	0.595138	0	0	5.08721	0	1.57426	19.6461	0.994663	15.0708	0
WBGene00016950	708	0	0	0	0	0.088262	0	0	0.0580354	0.362582	3.38532	4.41596	1.25387	11.7172	0
WBGene00010084	762	0	0	0	0	0.0820072	0	0	1.02453	1.28017	36.8773	31.682	314.552	2.45427	176.077
WBGene00015719	579	0	0	0	0	0.107927	0	0	0.141931	0	0	0	0	0	0
WBGene00202511	246	0	0	0	0	0.254022	0	0	0.334057	0	0	0	0	0	0
WBGene00017209	312	0	0	0	0	0.200287	0	0	0.263391	0	0	0	0	0.153694	0.136997
WBGene00018278	1333	0	0	0	0	0.0468789	0	0	0.61649	0.0385158	0.248007	0.2418	1.01854	0	0.865766
WBGene00015856	506	0	0	0	0	0.123497	0	0	0.162407	0	0.490011	345.315	0.516006	422.192	0.506836
WBGene00021162	509	0	0	0	0	0.122769	0	0	0.16145	0.907808	0	0.126648	0.102593	0.0942095	0
WBGene00010026	840	0	0	0	0	0.0743923	0	0	0.146747	0	0	0	0	0	0
WBGene00013626	957	0	0	0	0	0.0652973	0	0	0.128806	0	0	0	0	0	0
WBGene00005225	951	0	0	0	0	0.0657093	0	0	0.129618	0	0	0	0	0	0
WBGene00008981	996	0	0	0	0	0.0627405	0	0	0.123762	0	0	0	0	0	0
WBGene00044089	897	0	0	0	0	0.069665	0	0	0.137422	0	0	0.035933	0	0.0534589	0
WBGene00013519	618	0	0	0	0	0.101116	0	0	0.199461	0	0	28.9983	0	26.3041	0
WBGene00022342	420	0	0	0	0	0.148785	0	0	0.293493	0	0	0.537199	0	0.342519	0
WBGene00013390	654	0	0	0	0	0.0955497	0	0	0.188482	0	0.126374	0.837833	0	1.75973	0.0653565
WBGene00007727	1136	0	0	0	0	0.0550084	0	0	0.10851	0	0.0727539	15.1229	0.0919363	20.3883	0
WBGene00018168	1078	0	0	0	0	0.057968	0	0	0.114348	0.714401	6.21013	8.22243	1.55012	20.1508	0.0396504
WBGene00044114	924	0	0	0	0	0.0676293	0	0	0.177875	0	0	0	0	0	0
WBGene00194985	771	0	0	0	0	0.08105	0	0	0.213173	0	0	0.919718	5.82478	0	3.27088
WBGene00015833	829	0	0	0	0	0.0753794	0	0	0.198258	0.061932	0	1.90514	0	0	0
WBGene00017581	873	0	0	0	0	0.0715802	0	0	0.188266	0.0588105	0	2.21525	0.0598165	1.9225	0
WBGene00017517	641	0	0	0	0	0.0974875	0	0	0.256406	0.0800961	0.257873	4.62611	0	7.70534	0
WBGene00021096	738	0	0	0	0	0.0846741	0	0	0.222705	0.417411	0.671939	58.262	0.353793	19.298	0.579176
WBGene00019186	879	0	0	0	0	0.0710916	0	0	0.233726	0	0	0	0	0	0
WBGene00013502	870	0	0	0	0	0.071827	0	0	0.236144	0	0.0949982	0.370482	0	0.110236	0
WBGene00016689	864	0	0	0	0	0.0723258	0	0	0.237784	0.0594232	0	0	0	0	0
WBGene00013117	774	0	0	0	0	0.0807358	0	0	0.265433	0.0663328	0	0.0416433	0	0	0
WBGene00050881	568	0	0	0	0	0.110017	0	0	0.361699	0.361561	5.5293	13.2219	3.40164	24.314	0
WBGene00012874	666	0	0	0	0	0.0938281	0	0	0.370172	0	0	0	0	0	0
WBGene00021140	1056	0	0	0	0	0.0591757	0	0	0.23346	0	0	0.0305227	0	0.0454097	0
WBGene00008983	867	0	0	0	0	0.0720756	0	0	0.284353	0	0	0.0743528	0	0.110617	0
WBGene00016222	765	0	0	0	0	0.0816856	0	0	0.375978	0	0.108037	0	0	0	0
WBGene00194735	936	0	0	0	0	0.0667623	0	0	0.30729	0.0548521	0.0882996	0.41323	0.167371	0.256157	0
WBGene00007648	843	0	0	0	0	0.0741275	0	0	0.34119	0.0609034	6.07853	11.2793	0.371671	11.5473	0.101407
WBGene00017496	861	0	0	0	0	0.0725778	0	0	0.38178	0	0	0	0	0	0
WBGene00005674	975	0	0	0	0	0.0640918	0	0	0.379283	0	0	0	0	0	0
WBGene00008381	2292	0	0	0	0	0.0272642	0	0	0.161344	0.224004	1.80298	2.62974	0.706289	3.82868	0.0186489
WBGene00138714	276	0	0	0	0	0.226411	0	0.0558176	0.148873	0	0	4.20416	0	0.347483	0
WBGene00011005	969	0	0	0	0	0.0644887	0	0.0158985	0.424035	0	0.426463	1.43031	0.323343	0.692814	0
WBGene00005259	1041	0	0	0	0	0.0600283	0	0.0147989	0.51312	0	0	0	0	0	0
WBGene00005112	897	0	0	0	0	0.069665	0	0.0171746	0.0916144	0	0.0921387	0.035933	0.116432	0.106918	0
WBGene00019685	591	0	0	0	0	0.105735	0	0.0260671	0.139049	0.0868724	0	6.87178	0.0883584	71.077	0
WBGene00022653	611	0	0	0	0	0.102274	0	0.302566	1.14323	16.3016	52.2133	137.315	119.994	7.84822	45.4015
WBGene00010954	912	0	0	0	0	0.0685192	0	0.0168922	0.135161	0	0	0.070684	0	0	0
WBGene00008872	912	0	0	0	0	0.0685192	0	0.0168922	0.135161	0	0	0.070684	0	0	0
WBGene00008328	972	0	0	0	0	0.0642896	0	0.206043	0.464999	0	0	0	0.0537241	0.049334	0
WBGene00011855	651	0	0	0	0	0.09599	0	0.0236646	0.18935	0.157732	0	9.60521	0.0802148	95.7579	0
WBGene00016830	1092	0	0	0	0	0.0572248	0	0.183401	0.150509	0	0	0.383713	0	0	0
WBGene00021706	896	0	0	0	0	0.0697428	0	0.22352	0.321008	0.171903	0.0922416	0.179866	0	0.0535185	0.0954089
WBGene00014679	918	0	0	0	0	0.0680714	0	0.0167818	0.179037	0	0	0.035111	0	0	0
WBGene00020874	888	0	0	0	0	0.0703711	0	0.0173487	0.185086	0	0.0930726	0	0	0	0
WBGene00044787	1395	0	0	0	0	0.0447953	0	0.154609	0.795272	0.294432	0.355477	1.96395	0.187168	0	0
WBGene00008245	225	0	0	0	0	0.277731	0	1.02704	18.4444	28.7513	1.83663	14.8983	13.4611	10.2299	4.17933
WBGene00219449	352	0	0	0	0	1.77527	1.16285	0.0437661	2.3346	0.437571	0.469593	1.83136	0	2.58835	0.121429
WBGene00005260	1038	0	0	0	0	0.0602018	0	0.222625	0.197924	0	0	0.0931558	0	0	0
WBGene00005667	1020	0	0	0	0	0.0612642	0	0.226554	0.281984	0	0	0.0315999	0	0	0.0419051
WBGene00020123	648	0	0	0	0	0.0964344	0	0.0237742	0.380454	0	0	0.945072	0	0.666009	0.0659617
WBGene00017695	257	0	0	0	0	0.24315	0	0.959107	2.07843	0.399546	0	0.501664	0.20319	4.85124	1.16421
WBGene00202496	590	0	0	0	0	0.105914	0	0.41778	0.417855	0.0870197	0	1.63891	0	1.21913	0
WBGene00015066	1332	0	0	0	0	0.046914	0	0.208184	0.401019	0.0385448	0	0.145189	0	0.180002	0
WBGene00005686	972	0	0	0	0	0.0642896	0	0.28529	0.253636	0.158462	0	0.0331604	0	0.296004	0
WBGene00007865	999	0	0	0	0	0.0625521	0	0.293	0.123391	0	0	0.677548	0.0522721	0	0
WBGene00008895	682	0	0	0	0	0.0916268	0	0.474368	0.963966	4.44158	0.727112	1.087	1.60794	1.96873	0.313366
WBGene00017913	453	0	0	0	0	0.137946	0	0.0680161	0.181409	0	0	7.47097	0.115276	2.54054	0
WBGene00010978	299	0	0	0	0	0.208995	0	0.103048	0.549686	0	0	1.72478	0	0.641507	0
WBGene00005760	1107	0	0	0	0	0.0564494	0	0.0278332	0.14847	0	0.0746598	0.0582329	0	0	0
WBGene00044257	688	0	0	0	0	0.0908278	0	0.0447839	0.298612	0.298498	2.40257	20.0044	0.607207	6.55167	0.0621267
WBGene00005004	762	0	0	0	0	0.820072	0.895283	1.29391	3.88243	3.97527	0.759238	1.05748	0.6853	1.2586	0.16828
WBGene00015961	911	0	0	0	0	0.0685944	0	0.0338214	0.270619	0	0	0	0	0	0
WBGene00044152	369	0	0	0	0	0.169348	0	1.12724	1.11352	3.20015	1.1199	1.92169	0.99062	2.2092	0.463341
WBGene00005123	951	0	0	0	0	0.0657093	0	0.0323988	0.302443	0.107974	0	0.101678	0.0549104	0	0.0449455
WBGene00011290	1206	0	0	0	0	0.0518155	0	0.0255483	0.238494	1.19201	11.1706	14.0848	2.9444	30.8153	0
WBGene00007674	542	0	0	0	0	0.115294	0	0.0568474	0.68229	0.189452	0.76244	1.42724	0.28904	0.0884735	0.0788619
WBGene00020946	252	0	0	0	0	0.247974	0	1.83401	9.1309	0.203737	0	2.8139	0.621665	0.570865	0.339232
WBGene00007323	1227	0	0	0	0	0.0509287	0	0.0376666	0.468824	1.33898	6.73582	12.215	1.83003	30.6006	0.0348355
WBGene00021630	722	0	0	0	0	0.0865506	0	0.0640124	0.11382	0.284441	5.38016	10.0892	1.51886	11.8221	0
WBGene00022071	515	0	0	0	0	0.121339	0	0.0897417	0.478707	0.39877	0.802412	31.7312	0.202795	8.75252	0
WBGene00007876	1065	0	0	0	0	0.0586756	0	0.549685	0.733044	0.289248	0.0776042	0.242118	0	0.0450259	0
WBGene00195056	312	0	0	0	0	0.200287	0	1.87633	1.05357	0.493669	0	2.37607	0.502114	0.614777	0.410992
WBGene00015877	684	0	0	0	0	0.0913589	0	0.0675687	0.540645	0.300243	2.05413	0	0.381724	0	0.06249
WBGene00010253	487	0	0	0	0	0.128315	0	0.126535	1.60306	3.37358	0	2.31646	0.107228	3.44629	0
WBGene00016472	888	0	0	0	0	0.0703711	0	0.0693948	0.9717	0	0	0	0	0	0
WBGene00019750	180	0	0	0	0	3.47164	0.606405	34.9195	52.7309	16.5434	19.2846	156.146	5.22198	23.7099	8.07371
WBGene00009519	467	0	0	0	0	0.133811	0	0.131954	0.439925	0.439757	0.530932	0.345095	0.223639	0	0
WBGene00010515	707	0	0	0	0	0.0883869	0	10.6772	16.0985	12.8536	5.02671	23.2963	4.72711	13.7007	3.8088
WBGene00005328	1014	0	0	0	0	0.0616267	0	0.0759648	0.0810435	0.0506327	0	0	0	0	0
WBGene00005335	1059	0	0	0	0	0.059008	0	0.0727368	0.193999	0.193925	0	0.0913086	0.0493105	0	0
WBGene00002092	357	0	0	0	0	0.175041	0	2.37342	0.690572	4.88968	5.5562	1.896	0.146274	0.402963	0
WBGene00005700	1002	0	0	0	0	0.0623648	0	0.0922494	0.082014	0.102478	0.164967	0.0643352	0.0521156	0.0478569	0.127974
WBGene00016929	702	0	0	0	0	0.0890164	0	0.131672	2.63391	1.09704	0.235466	2.57121	1.1902	1.5711	0.304439
WBGene00018047	742	0	0	0	0	0.0842177	0	0.124574	0.332256	0.345968	0.779702	250.601	0.140754	227.355	0.460843
WBGene00194788	442	0	0	0	0	0.141379	0	0.209127	0.836655	0.46463	8.60142	21.4393	2.95361	29.5093	0.096704
WBGene00016526	969	0	0	0	0	0.0644887	0	0.11129	0.508843	0.317905	0	0.498946	0	0.0494867	0.0441106
WBGene00015262	480	0	0	0	0	0.130186	0	0.224666	2.31126	1.49746	3.44369	9.60243	7.07143	1.89812	1.33572
WBGene00005217	954	0	0	0	0	0.0655026	0	0.113039	0.215351	0.0538172	0	0	0	0	0
WBGene00005035	1193	0	0	0	0	0.0523801	0	0.0903936	0.309976	0	0	0.0270175	0	0.040195	0
WBGene00017415	969	0	0	0	0	0.0644887	0	0.127188	0.466439	0.0529841	1.1088	2.96041	0.269452	2.42485	0
WBGene00016525	966	0	0	0	0	0.0646889	0	0.127583	0.510423	0.372041	0	0.73406	0	0.0496404	0
WBGene00044489	474	0	0	0	0	0.131834	0	0.260011	0.693486	3.03284	1.39491	3.73999	2.75421	12.5446	3.60702
WBGene00194717	567	0	0	0	0	0.110211	0	0.244534	1.73922	2.62594	0.874587	55.7663	2.30246	41.5251	1.80923
WBGene00014190	1113	0	0	0	0	0.0561451	0	0.124574	0.295339	0	0	0	0	0.0430841	0
WBGene00206518	522	0	0	0	0	0.119712	0.0522763	0	0	0	0	0	0	0	0
WBGene00008928	414	0	0	0	0	0.150941	0.0659136	0	0	0	0	0.0778549	0	0.347483	0
WBGene00011712	993	0	0	0	0	0.06293	0.0274806	0	0	0.0517035	0.0832311	0.0324591	0	0	0
WBGene00017518	617	0	0	0	0	0.10128	0.0442273	0	0.13319	0	0	0	0	0.155438	0
WBGene00021398	590	0	0	0	0	0.105914	0.0462512	0	0.139285	10.0073	200.317	2278.85	140.905	1557.16	1.66626
WBGene00009195	1062	0	0	0	0	0.0588413	0.0256951	0	0.0773805	0.0483443	0.0778234	20.5471	0	28.7174	0.120743
WBGene00194864	257	0	0	0	0	0.24315	0.10618	0	0.319759	0.199773	19.2954	74.8734	7.51803	58.7746	0.166316
WBGene00012454	852	0	0	0	0	0.0733445	0.0320284	0	1.15744	0	0.0970052	0.378309	0	0.112565	0
WBGene00007123	852	0	0	0	0	0.0733445	0.0320284	0	0.14468	0	0	0	0	0	0
WBGene00017519	600	0	0	0	0	0.104149	0.0454804	0	0.205445	0	0	0.10744	0	0	0
WBGene00008154	1101	0	0	0	0	0.056757	0.024785	0	0.111959	0.792741	15.3887	29.8314	9.72304	61.1929	0.0388221
WBGene00005213	966	0	0	0	0	0.0646889	0.0282487	0	0.127606	0.106297	0.0855574	0.433763	0	0	0
WBGene00016502	435	0	0	0	0	0.143654	0.627316	0.141661	1.03903	0.826187	1.13998	0.592771	0.360137	3.08661	0.687821
WBGene00023478	984	0	0	0	0	0.0635056	0.0277319	0	0.208786	0.0521764	0	0.032756	0.0530689	0	0.0434382
WBGene00005334	1130	0	0	0	0	0.0553005	0.0241489	0	0.218172	0	0	0	0.0462122	0	0
WBGene00009685	1404	0	0	0	0	0.0445082	0.0194361	0	0.234126	1.8284	18.2486	46.7179	7.43872	60.658	0.0608877
WBGene00016687	840	0	0	0	0	0.0743923	0.032486	0.0183401	0.0489155	0	0	0	0	0	0
WBGene00020105	769	0	0	0	0	0.0812607	0.0354853	0.0200334	7.74761	5.00731	34.607	83.4928	25.6006	128.705	0.222331
WBGene00015886	516	0	0	0	0	0.121104	0.0528842	0.328415	3.90187	0.795994	0.160171	0.437255	0.101201	0.371726	0.165671
WBGene00013620	867	0	0	0	0	0.0720756	0.0314743	0.0177689	0.0947844	0	0.381308	0	0.0602305	0.165926	0.1479
WBGene00045100	846	0	0	0	0	0.0738647	0.0322556	0.21852	0.582823	0.121375	0	0.0380992	0	0.0566816	0
WBGene00021232	345	0	0	0	0	0.181129	0.0790963	0.535849	0.595493	0.446449	0	0.0934259	0.151362	0	0
WBGene00194886	305	0	0	0	0	0.204884	0.0894696	0.0505103	0.404154	1.515	8.40033	42.9054	4.79395	27.9855	0.140142
WBGene00005043	1014	0	0	0	0	0.0616267	0.0269115	0.212701	0.486261	0.101265	0	0.127148	0	0.0472906	0
WBGene00009652	679	0	0	0	0	0.0920317	0.0401889	0.317642	0.544626	0.151227	1.46065	0.712045	1.84577	0.423734	0.314751
WBGene00008244	225	0	0	0	0	0.277731	0.121281	1.02704	3.46974	13.6911	1.83663	2.29205	6.96264	2.55747	2.65958
WBGene00018289	654	0	0	0	0	1.00327	0.625877	0.164892	0.942409	5.8093	1.13736	0.295706	0.23954	0.293288	0.130713
WBGene00009963	272	0	0	0	0	2.41228	2.00649	0.623023	3.32338	0.188756	0.303855	2.96249	0.959923	4.9363	6.91434
WBGene00018624	896	0	0	0	0	0.0697428	0.0304556	3.49034	1.05474	0.802213	0.0922416	2.12241	0.349686	1.81963	0.763271
WBGene00014761	907	0	0	0	0	0.723418	0.601725	8.50963	7.29364	6.00023	4.82951	21.4998	3.45445	4.59964	1.60228
WBGene00015226	836	0	0	0	0	0.0747482	0.391697	0.202706	1.52364	1.47392	1.08748	3.04584	0.624639	1.37663	0.204513
WBGene00008105	843	0	0	0	0	0.0741275	0.388445	0.201023	0.34119	0.609034	0.882368	3.09702	0.371671	5.68833	0.861962
WBGene00019265	444	0	0	0	0	0.140742	0.73752	5.82917	5.1824	0.693806	0	0.508161	0	0.108001	0
WBGene00007747	438	0	0	0	0	0.14267	0.0623019	0.0703454	0.187621	0	0	1.3246	0	2.40858	0
WBGene00002111	260	0	0	0	0	0.240344	0.104955	13.2726	10.9044	8.88605	7.94697	57.5216	3.41437	16.0457	5.0963
WBGene00008616	942	0	0	0	0	0.0663371	0.347621	7.34303	2.09371	0.926547	0	1.09493	0.166305	0.916292	0.0453749
WBGene00008631	570	0	0	0	0	0.109631	0.0478741	0.0810824	0.144172	0.270219	0.144997	0.282736	0	0	0
WBGene00007134	1263	0	0	0	0	0.049477	0.280876	0.402523	0.292796	0.0406505	0	10.2336	0.0413459	0.0759345	0.0338426
WBGene00044106	843	0	0	0	0	0.0741275	0.0323704	0.0548244	0.194966	0.121807	0.0980409	0.0764696	0	0	0
WBGene00019812	1545	0	0	0	0	0.424686	0.600518	0.0598278	0.797845	0.39877	4.38652	9.65914	2.26455	13.0977	0.0276655
WBGene00013776	1398	0	0	0	0	0.469342	0.722221	0.396712	0.499652	1.10175	2.18741	4.2192	0.485592	7.9235	0.0917235
WBGene00019283	453	0	0	0	0	0.137946	0.843345	0.374089	0.63493	0	0	0.0711521	0.115276	0.105856	0
WBGene00013913	1653	0	0	0	0	0.0378037	0.0165083	0.0372793	0.0497145	0	0.0499991	0	0	0	0
WBGene00077577	282	0	0	0	0	0.221594	0.0967668	0.21852	0.437117	0.546187	0	2.28595	0.740707	0.510134	0
WBGene00005211	903	0	0	0	0	0.0692021	0.0302195	0.0853026	0.500531	0	0.0915265	0.0713885	0	0	0
WBGene00012542	1563	0	0	0	0	0.0399805	0.0174589	0.0492823	0.289174	0	0.105756	0.0412437	0	0	0
WBGene00007659	1102	0	0	0	0	0.0567055	0.371437	0.0559189	0.559288	0.0465895	0.224996	22.7846	0.0473864	0.261085	0
WBGene00015528	277	0	0	0	0	0.225594	0.0985135	0.27808	0.890015	0	0	0	0	0.173114	0.154307
WBGene00189961	1315	0	0	0	0	0.0475205	0.0207515	0.0585766	0.218725	0	0.251402	2.69621	0	1.7139	0.0975129
WBGene00022494	756	0	0	0	0	0.0826581	0.541433	1.44683	1.25006	0.679122	0.218647	0.682157	0.345369	1.14173	0.508847
WBGene00015065	1365	0	0	0	0	0.0457799	0.0199914	0.056431	0.240815	0	0	5.59631	0	12.0145	0
WBGene00005229	1005	0	0	0	0	0.0621786	0.0271525	0.091974	0.163538	0.204345	0	0.0320716	0	0.047714	0.085061
WBGene00009522	631	0	0	0	0	1.03984	2.94073	2.44147	8.00943	11.0657	4.84626	2.60512	6.45507	5.54761	1.01608
WBGene00010455	431	0	0	0	0	1.52237	0.443196	1.53699	1.81135	0.238244	0.767039	0.822624	0.363479	0.111259	0.0991721
WBGene00007831	852	0	0	0	0	0.0733445	0.0320284	0.126572	0.337586	0	0	0	0	0	0
WBGene00044087	945	0	0	0	0	0.0661265	0.0288764	0.114116	0.304363	0.0543297	0	0	0.0552591	0.101487	0.0904617
WBGene00021099	375	0	0	0	0	0.166639	0.0727686	0.369736	1.09571	0.273822	0.440792	0.773566	0	0	0
WBGene00010388	984	0	0	0	0	0.0635056	0.0277319	0.140905	0.626357	0.0521764	0	0	0	0	0
WBGene00005321	1059	0	0	0	0	0.059008	0.0257679	0.130926	0.271599	0	0	0	0	0	0
WBGene00005203	852	0	0	0	0	0.0733445	0.0320284	0.162736	0.385813	0	0.0970052	0.0756618	0.0612909	0.0562824	0
WBGene00013470	534	0	0	0	0	0.117022	0.102203	0	0	0	0.154772	0.0603594	0	0	0
WBGene00011919	716	0	0	0	0	0.0872759	0.0762241	0	0.631256	3.58531	29.3194	72.5668	15.6076	104.813	0.179092
WBGene00012754	789	0	0	0	0	0.0792009	0.0691717	0	0.624928	0.455502	8.27532	24.8378	2.71358	34.3387	0.0541739
WBGene00022083	1840	0	0	0	0	0.0339617	0.0296611	0	0.022331	1.00451	2.91965	0.735729	3.71782	0.156367	0.78982
WBGene00015093	606	0	0	0	0	0.103118	0.0900602	0	0.0678037	0.762499	7.22833	19.2009	3.10217	24.5302	0.2116
WBGene00017935	894	0	0	0	0	0.0698988	0.0610475	0	0.0919218	0	0	0	0	0	0
WBGene00086567	418	0	0	0	0	0.149496	0.130566	0	0.196598	0.122827	0.197724	415.622	0	357.35	0
WBGene00008716	723	0	0	0	0	0.0864309	0.0754861	0	0.397819	0	0	0	0	0	0
WBGene00015255	1644	0	0	0	0	0.0380107	0.0331974	0	0.174953	0	0.0502728	0.0588174	0	0	0
WBGene00009279	819	0	0	0	0	0.0762998	0.0666379	0	0.451528	2.38215	1.31188	4.68327	0.255042	5.09387	0
WBGene00011519	339	0	0	0	0	0.184335	0.160993	0.0454444	0.36362	0	0	0.380318	0	0.141453	0
WBGene00005396	978	0	0	0	0	0.0638952	0.0558042	0.236283	0.75624	0	0.507046	0.164785	0.0533945	0.686438	0
WBGene00016831	1089	0	0	0	0	0.0573825	0.0501161	0.212199	0.150924	0	0	0	0.0479521	0	0
WBGene00005047	1082	0	0	0	0	0.0577537	0.0504404	0.22781	0.341776	0	0	0	0.0482623	0	0
WBGene00008826	1041	0	0	0	0	0.0600283	0.052427	0.0295978	0.907827	0	0	0.0309625	0	0	0
WBGene00043069	1542	0	0	0	0	0.040525	0.0353933	0.0199814	0.106586	0	0	0.0418053	0	0.093293	0
WBGene00019556	1035	0	0	0	0	0.0603763	0.0527309	0.0297694	0.198498	1.24014	5.6696	9.46715	2.67406	13.9456	0.0825955
WBGene00011135	1001	0	0	0	0	0.0624271	0.0545219	0.0461708	0.287336	0	2.97237	4.82996	0.313006	0.335333	0
WBGene00012043	1158	0	0	0	0	0.0539633	0.0471299	0.518843	0.461276	0.0886729	0	0	0	0	0
WBGene00005656	1121	0	0	0	0	0.0557444	0.0486855	0.0549711	0.439847	0.0457998	0.0737274	0.661315	0.0465832	0.299437	0.076259
WBGene00005386	942	0	0	0	0	0.0663371	0.0579368	0.0654168	0.959617	0.218011	0	0.376381	0	0.152715	0
WBGene00195165	1726	0	0	0	0	0.0362048	0.0316202	0.0357026	0.714178	1.45755	0.239422	16.6202	1.14968	0.500085	0
WBGene00020227	1477	0	0	0	0	0.0423084	0.0369509	0.0417215	0.166916	0	0	0.982015	0	0	0
WBGene00020326	1446	0	0	0	0	0.0432154	0.0377431	0.799048	3.09731	4.93533	0.914506	21.5771	2.67238	6.4998	1.83269
WBGene00013844	936	0	0	0	0	0.0667623	0.816315	0.279804	2.23883	0.713078	2.73729	1.06751	0.836856	0.256157	0.273995
WBGene00019566	936	0	0	0	0	0.0667623	0.0583082	0.148131	0.219493	0	0.353199	0	0	0	0.0456658
WBGene00016017	327	0	0	0	0	0.191099	0.1669	4.56987	2.01047	1.25606	0.252748	0.492843	2.87449	0.73322	1.17642
WBGene00018091	405	0	0	0	0	0.154295	0.202135	0	0.101454	0.253539	0	0.79585	0.257876	0.710409	0
WBGene00044158	941	0	0	0	0	0.0664076	0.0869975	0	0.0873306	0.654728	12.9989	30.622	3.16316	37.506	0.0908463
WBGene00022476	1208	0	0	0	0	0.0517297	0.0677688	0	0.102042	0	0	2.05452	0	0.158784	0
WBGene00008703	666	0	0	0	0	0.0938281	0.12292	0	0.185086	0	0.124097	0.677548	0.156816	0.432006	0
WBGene00044680	342	0	0	0	0	0.182718	0.23937	0	1.08129	0.450365	7.0082	2.54463	32.0648	0.140212	16.1224
WBGene00020202	1056	0	0	0	0	0.0591757	0.0775234	0.0145887	0.466921	0.486189	4.22634	14.7424	1.48352	16.847	0.0404765
WBGene00022657	1458	0	0	0	0	0.0428597	0.0561486	1.96533	0.958181	0.352137	0.623548	0.353711	0.393977	0.427561	0.146582
WBGene00044389	310	0	0	0	0	2.31816	0.176053	7.80222	55.5365	37.2641	23.7281	101.271	10.9493	18.4076	6.48042
WBGene00004966	808	0	0	0	0	0.0773385	0.101318	0.0381328	0.254264	0.762499	11.1494	37.7369	10.0174	43.0861	0
WBGene00021136	703	0	0	0	0	0.0888898	0.11645	0.569768	0.701378	0.292129	0.705392	5.73114	6.68533	39.0851	5.89771
WBGene00017367	549	0	0	0	0	1.30898	2.13733	3.81634	2.02077	4.02129	0.752718	0.352261	0.951181	0.174691	0.311426
WBGene00007432	903	0	0	0	0	0.0692021	0.0906586	0.0682421	0.273017	0.284284	0	0.0713885	0	0.0531037	0
WBGene00005243	1136	0	0	0	0	0.0550084	0.072064	0.637382	0.434039	0.135585	0.218262	0.62421	0	0.126635	0
WBGene00005398	996	0	0	0	0	0.0627405	0.0821935	0.0618701	0.330032	0.0515478	0	0.0970841	0.0524295	0	0
WBGene00050957	828	0	0	0	0	0.86791	2.27402	1.63732	4.11883	12.0293	7.58609	12.3011	21.3799	8.91872	4.1814
WBGene00044399	564	0	0	0	0	0.110797	0.193534	0.027315	0.145706	0	0	0	0.185177	0.34009	0.0757858
WBGene00002108	219	0	0	0	0	0.28534	0.498415	0.984836	1.50097	0.70331	0.75478	6.32864	0	4.5982	0
WBGene00005141	1020	0	0	0	0	0.0612642	0.107013	0.256761	0.644534	1.20804	0.648223	0.473999	0.460763	0.940247	0.460956
WBGene00044576	273	0	0	0	0	2.74679	1.79922	4.62734	6.92343	3.76129	2.42193	0.708394	0.956407	0.351301	0.313137
WBGene00018463	345	0	0	0	0	2.17355	1.58193	1.38428	4.16845	0.446449	0.479121	1.86852	0.302724	1.25094	0.495573
WBGene00019107	1617	0	0	0	0	0.0386453	0.0675034	0.209601	0.254107	0.0635023	0	0	0	0	0
WBGene00007251	341	0	0	0	0	2.19904	0.240072	0	9.51916	4.81798	6.54401	1.79591	2.14392	0	0.125347
WBGene00010183	389	0	0	0	0	0.160641	0.280599	0.11881	2.85194	2.50769	1.91218	0.994301	43.0914	5.79376	18.7894
WBGene00013368	807	0	0	0	0	0.0774343	0.135258	0.706331	1.27289	0.0636203	0	0.0399404	0	0	0
WBGene00015711	1074	0	0	0	0	0.698207	0.990913	1.53483	1.83638	2.10338	0.846493	0.360133	0.680705	0.625081	0.477577
WBGene00005317	510	0	0	0	0	1.47034	2.08675	0.694765	0.322267	0	0	0.1896	0	0.282074	0
WBGene00016783	939	0	0	0	0	0.066549	1.27868	1.21408	1.70657	0.820153	1.23225	4.59966	1.55714	6.02599	2.82223
WBGene00009571	2343	0	0	0	0	0.320049	0.675509	0.0854774	1.56079	1.90641	0.740767	0.137567	0.624053	0.0204663	0.0729717
WBGene00021624	628	0	0	0	0	0.0995056	0.17381	14.8414	3.20599	2.94315	0.658029	25.3031	0.665221	31.9175	0.340312
WBGene00010387	1080	0	0	0	0	0.0578607	0.101068	0.870134	0.760908	0.475385	0.153053	0.119377	0.145055	0.133202	0
WBGene00010298	894	0	0	0	0	0.0698988	0.122095	1.18903	0.229804	0.287145	0.0924479	0.144214	0	0.107277	0
WBGene00020882	1334	0	0	0	0	0.0468437	0.0818238	0.0808393	0.246411	0.0769739	0.123911	0.0724856	0.0391453	0.395411	0
WBGene00020785	453	0	0	0	0	1.65535	0.481911	0.0680161	1.26986	1.02003	1.45958	0.0711521	0.230551	0.105856	0.0943558
WBGene00020431	1583	0	0	0	0	0.493442	0.0172383	0.184907	3.11477	0.227032	0	0	0	0	0
WBGene00015435	1490	0	0	0	0	0.0419393	0.0915712	0.134412	0.579107	3.72141	0.499219	0.930183	0.630843	0.32183	0.51636
WBGene00019587	2156	0	0	0	0	0.028984	0.0632844	0.121473	1.50558	2.61947	4.63843	5.4268	2.15564	10.7649	0.991261
WBGene00005215	984	0	0	0	0	0.79382	0.0554639	0	0.2923	0	0	0.032756	0	0	0
WBGene00018128	515	0	0	0	0	0.121339	0.264934	0.0598278	0.319138	0.0996924	0.64193	3.44224	1.72376	1.5829	0.663972
WBGene00017529	1750	0	0	0	0	0.0357083	0.0779664	0.24649	2.11315	1.4669	1.22792	1.74973	1.67103	1.64409	0.293096
WBGene00019390	764	0	0	0	0	0.0817926	0.178588	0.58477	0.215126	0.336005	0	0	0	0	0
WBGene00022714	1458	0	0	0	0	0.535747	0.0561486	0.0528315	2.81818	0	0	0.0221069	0	0.0328893	0
WBGene00020845	327	0	0	0	0	0.191099	0.417251	0.188448	0.125655	0	0	0.197137	0	0.293288	0
WBGene00021137	486	0	0	0	0	0.128579	0.280743	0.126795	0.169091	0.528206	0.170059	0.79585	1.18193	2.26936	0.175898
WBGene00013490	1068	0	0	0	0	0.0585108	0.127754	1.02416	1.26961	0.384581	0.0773862	0.181078	0.0977899	0.0897989	0
WBGene00005262	999	0	0	0	0	0.0625521	0.136578	1.31079	1.11051	0.256965	0.165462	0.290378	0.0522721	0.144002	0.042786
WBGene00014698	371	0	0	0	0	2.18966	0.735532	3.32197	2.32579	0.415161	1.11386	35.2727	0.563017	7.49664	14.5165
WBGene00044446	621	0	0	0	0	1.30815	0.878848	0.148847	3.96996	3.88576	34.0709	0.467129	2.69088	0.0772184	0.0688296
WBGene00011209	1823	0	0	0	0	0.445619	0.419128	0.388733	1.46505	1.52082	1.13341	0.459698	0.91664	0.420868	0.304806
WBGene00012607	1029	0	0	0	0	0.789469	0.901652	1.40732	1.83683	0.598736	0.883511	0.563824	0.913466	0.512613	0.373847
WBGene00005671	1056	0	0	0	0	0.0591757	0.155047	0.539781	0.350191	0.145857	0	0.396794	0.0989012	0.136229	0
WBGene00018255	3867	0	0	0	0	0.210076	0.324608	0.370501	0.28689	0.265537	0.085491	0.391751	0.0540158	0.446417	0.0110533
WBGene00015935	816	0	0	0	0	0.995544	1.87272	7.53291	10.9772	3.96387	2.12698	7.42598	1.59987	3.76099	0.733339
WBGene00022142	979	0	0	0	0	0.0638299	0.167241	0.896958	3.10581	1.8355	1.26632	2.4034	1.28016	1.27351	0.0873201
WBGene00009709	1050	0	0	0	0	0.0595138	0.155933	0.850979	0.821781	1.17352	0.236138	0.706033	0.198933	0.730707	0.0407078
WBGene00017833	844	0	0	0	0	0.0740397	0.193992	0.0912657	0.38947	1.45995	3.62321	9.0891	0.866206	11.9882	0
WBGene00015434	1889	0	0	0	0	0.0330807	0.996764	24.5234	15.0087	19.5419	4.59401	5.47721	14.6238	4.31548	2.96419
WBGene00022215	1257	0	0	0	0	0.0497132	0.151963	0.147071	0.163441	0.367601	0.197252	0	0.415432	0	0.0680082
WBGene00014142	570	0	0	0	0	1.48001	6.03214	0.243247	0.72086	0.540438	1.15998	0.622019	0.458069	0.588892	0.224964
WBGene00007452	1059	0	0	0	0	0.059008	0.180375	2.4876	9.07916	3.29672	4.37046	4.23063	1.13414	3.62248	0.605427
WBGene00017679	813	0	0	0	0	0.0768629	0.234954	0.322135	2.0216	0.947262	2.23649	15.2636	1.99116	14.4507	0
WBGene00005245	1002	0	0	0	0	0.0623648	0.190636	0.353623	0.492084	0.307435	0.0824835	0.257341	0	0.0478569	0
WBGene00012525	771	0	0	0	0	0.08105	0.283146	2.71747	2.55807	3.72909	2.14393	8.6119	3.18331	2.23903	1.88491
WBGene00014132	1455	0	0	0	0	0.601274	0.637663	0.423523	1.38375	1.09388	0.73844	16.3486	0.394789	1.6149	0.411275
WBGene00015348	637	0	0	0	0	0.0980997	0.342709	0.0725541	0.516032	4.75535	54.8827	231.24	50.4983	262.347	0.134201
WBGene00164971	441	0	0	0	0	1.98379	3.83644	0	0.279517	0.582104	0.187411	1.38868	0	0.326208	0.0969233
WBGene00020468	468	0	0	0	0	0.133525	0.466465	0.197508	0.351188	1.20675	5.12138	4.1323	1.22739	7.47979	0.182663
WBGene00005758	1125	0	0	0	0	0.0555462	0.218306	1.38309	0.91309	0.136911	0.220396	0.171904	0.0464176	0.213123	0.0379939
WBGene00008240	822	0	0	0	0	1.10231	0.962723	0.862117	0.249933	0.249838	0.502728	0.196058	0.698805	0.0583365	0.207996
WBGene00021623	464	0	0	0	0	0.202014	0	0	0.088554	0	0.178122	22.7152	0.900342	181.062	0
WBGene00014042	195	0	0	0	0	0.480689	0	0	0.210713	0	5.93374	84.1336	1.87456	37.6244	0
WBGene00005034	1053	0	0	0	0	0.0890164	0	0	0.42923	0	0	0	0	0	0
WBGene00012761	360	0	0	0	0	0.260373	0	0	0.114136	0.855693	23.6466	44.3189	14.6506	122.412	0
WBGene00022133	710	0	0	0	0	0.13202	0	0	0.115744	0	1.39688	2.81462	1.25033	5.60573	0
WBGene00017910	405	0	0	0	0	0.231443	0	0	0.202909	2.02831	13.4686	29.4464	9.92821	53.3991	0
WBGene00195072	481	0	0	0	0	0.194874	0	0	0.170848	0.213479	4.29566	51.3298	2.71413	30.4065	0.177726
WBGene00010547	494	0	0	0	0	0.189745	0	0	0.166352	5.30045	43.4992	131.864	13.7421	134.733	0
WBGene00013069	567	0	0	0	0	0.165316	0	0	0.144935	0.814946	8.16281	20.1236	3.13135	26.8941	0.0753848
WBGene00012521	558	0	0	0	0	0.167983	0	0	0.220909	0	0	0.288816	0	0.51562	0.0766007
WBGene00017115	666	0	0	0	0	0.140742	0	0	0.185086	0.0770895	0	0.0483963	0	0	0
WBGene00044199	822	0	0	0	0	0.114032	0	0	0.14996	0.0624594	0	0.98029	0.0635278	0.17501	0
WBGene00022630	1083	0	0	0	0	0.0865506	0	0	0.11382	1.09036	4.50255	13.4225	1.59119	17.3568	0
WBGene00045508	1210	0	0	0	0	0.0774663	0	0	0.135832	0.678897	5.25945	10.1224	1.46733	11.6909	0
WBGene00012223	321	0	0	0	0	0.292007	0	0	0.512013	0.959656	18.7954	56.8326	11.8755	101.881	0.266313
WBGene00018662	1134	0	0	0	0	0.0826581	0	0	0.181169	0.0452748	0.0728822	0.198962	0	0	0
WBGene00007320	650	0	0	0	0	0.144207	0	0	0.31607	3.55442	133.382	340.567	86.0422	253.264	0.328794
WBGene00005381	894	0	0	0	0	0.104848	0	0	0.275765	0	0.0924479	0.0360536	0	0	0
WBGene00007897	1020	0	0	0	0	0.0918963	0	0	0.2417	0.10067	0.162056	0.347599	0.204784	0.611161	0.0419051
WBGene00015879	2629	0	0	0	0	0.035654	0	0	0.984637	2.69499	0.408684	0.588487	0.695205	0.291838	0.357683
WBGene00018549	476	0	0	0	0	0.196921	0	0	0.604251	0.107861	0	40.6285	0	25.7896	0
WBGene00005554	978	0	0	0	0	0.0958428	0	0	0.37812	0	0	0.0659139	0.0533945	0.0490313	0
WBGene00007380	2505	0	0	0	0	0.0374189	0	0	0.147625	0.204957	1.91362	1.0551	0.729618	3.1777	0
WBGene00023474	933	0	0	0	0	0.100465	0	0.181631	0.176159	0	0.0885836	0	0	0	0
WBGene00017455	496	0	0	0	0	0.18898	0	0.0310598	1.40829	0	0	89.2226	0.105282	93.6816	0
WBGene00015655	347	0	0	0	0	0.270128	0	0.0443967	0.236824	0	0.71454	784.155	0.300979	574.602	1.10861
WBGene00005331	1011	0	0	0	0	0.0927144	0	0.182856	0.162568	0.152349	0	0.0637625	0	0.0948618	0
WBGene00044136	552	0	0	0	0	0.169808	0	0.0279088	0.22331	0.0930102	0	0.0583912	0	0	0
WBGene00077514	1211	0	0	0	0	0.0774024	0	0.165379	0.508948	0.0847921	0.409489	0.532319	0	0.237585	0
WBGene00019297	432	0	0	0	0	0.216977	0	0.0356612	0.665795	0	0	0	0.120879	0	0
WBGene00020067	636	0	0	0	0	0.147381	0	0.0242227	0.452238	0.0807258	0.649752	461.028	0.410533	164.517	0.134412
WBGene00018589	1401	0	0	0	0	0.0669053	0	0.219924	1.23179	2.49196	6.07622	4.78532	3.46641	9.27563	1.18985
WBGene00019385	1125	0	0	0	0	0.0833193	0	0.287572	0.51133	0	0	0	0	0.0426246	0
WBGene00016537	483	0	0	0	0	0.194067	0	0.0637915	0.170141	0	0	0.800793	0.108116	0.397123	0
WBGene00009235	228	0	0	0	0	0.411115	0	0.135137	0.36043	0.225182	0	7.63388	0	1.05159	0
WBGene00043058	1077	0	0	0	0	0.0870327	0	0.0286085	0.83933	0	0	0	0.0484864	0.0445243	0
WBGene00019563	626	0	0	0	0	0.149735	0	5.51257	5.57918	36.6609	19.8039	32.2319	12.0956	111.072	24.7856
WBGene00005357	1074	0	0	0	0	0.0872759	0	0.0286884	0.114774	0	0	0	0	0	0
WBGene00013827	1536	0	0	0	0	0.0610249	0	0.0200594	0.909523	0.133702	0.0538076	0.062953	0.101992	0.156096	0.0278276
WBGene00008811	911	0	0	0	0	0.102892	0	0.0338214	0.13531	3.32509	25.2209	37.999	10.7764	78.377	0.046919
WBGene00206512	409	0	0	0	0	0.229179	0	0.0753333	0.703235	0.753178	0.404149	0.94568	0	2.34487	0.209013
WBGene00044240	336	0	0	0	0	0.278971	0	0.13755	0.611444	1.68083	0.245978	0.959283	0.466248	0.142716	0
WBGene00020434	1344	0	0	0	0	0.0697428	0	0.0343876	0.183433	0	0.676438	0.239821	3.41916	0.0713581	2.32162
WBGene00009360	1057	0	0	0	0	0.886795	0.981034	0.0437247	0.155493	3.0601	1.01649	1.64666	1.53152	0.907334	0.44482
WBGene00015708	640	0	0	0	0	0.14646	0	1.10728	6.99798	1.44398	0.387415	1.86341	0.571154	1.34867	0.0667862
WBGene00005341	1062	0	0	0	0	0.088262	0	0.0580251	0.232141	0.0483443	0.155647	0.212451	0	0	0
WBGene00022324	987	0	0	0	0	0.0949689	0	0.0624343	3.53857	5.98205	4.10311	3.82081	4.70878	7.23905	1.64563
WBGene00021728	1452	0	0	0	0	0.0645553	0	0.0530498	0.48107	0	0.0569204	0.0443966	0	0	0
WBGene00013282	1080	0	0	0	0	0.086791	0	0.0713225	0.722863	0	0	0	0	0	0
WBGene00008869	534	0	0	0	0	0.175532	0	1.58672	1.07724	1.0576	0	1.75042	0.782319	1.34698	0.560304
WBGene00044090	932	0	0	0	0	0.100573	0	0.0826483	0.396783	0	0	0.138334	0	0.154354	0
WBGene00023508	915	0	0	0	0	0.102442	0	0.101021	0.449061	0	0.0903262	0	0	0	0.0467139
WBGene00016270	264	0	0	0	0	0.355054	0	0.466838	6.84817	4.08399	2.81756	1.58718	0.395605	1.27147	0.323812
WBGene00044471	276	0	0	0	0	0.339617	0	4.91195	0.148873	0	0	0.116782	0	7.1234	11.9247
WBGene00044667	694	0	0	0	0	0.135064	0	0.199785	2.19063	6.21426	5.00178	20.3423	3.98797	11.4699	4.00332
WBGene00005119	975	0	0	0	0	0.0961377	0	0.142206	0.210713	0.105316	0	0.264467	0.0535588	0	0
WBGene00011208	513	0	0	0	0	0.182718	0.0531934	0	0.881052	0	0	0.502642	0	0	0
WBGene00008696	861	0	0	0	0	0.108867	0.0316936	0	1.38395	0	0	0.374354	0	0.389859	0
WBGene00019526	996	0	0	0	0	0.0941107	0.0273978	0	1.23762	0.154643	0	0.0323614	0	0	0
WBGene00022656	1783	0	0	0	0	0.0525711	0.153047	3.49932	4.9777	1.35337	1.06613	2.8743	0.322164	0.968196	0.191781
WBGene00022537	1206	0	0	0	0	0.0777233	0.226271	0.843095	0.579199	0.298003	0.342655	0.293989	0.1299	0.198809	0.0354421
WBGene00009761	405	0	0	0	0	0.231443	0.0673783	0	0.710181	0	0	0	0	0	0
WBGene00023412	732	0	0	0	0	0.128052	0.37279	1.57845	0.954254	0.631249	0	0.66049	0.214016	0.131018	0.175177
WBGene00005261	1038	0	0	0	0	0.0903028	0.0262892	0.148417	0.514603	0.346234	0.0796228	0.186312	0.150924	0.0923943	0
WBGene00018080	315	0	0	0	0	0.297569	0.0866293	0.0489068	0	0.488968	1.83663	10.5393	0.497332	14.0052	0
WBGene00002103	429	0	0	0	0	0.218495	0.0636089	0.395017	1.05357	0.119677	0.385307	19.234	0.365174	1.56489	0
WBGene00015439	2600	0	0	0	0	0.0360516	0.0104955	0.00592525	0.173838	0.315948	0	0.0371907	0.160676	0	0.0986381
WBGene00021382	816	0	0	0	0	0.11487	0.367856	2.13338	2.01417	1.57297	9.82463	20.2239	3.64771	28.8538	0.419051
WBGene00044554	433	0	0	0	0	2.23692	0.693234	1.49431	0.664257	4.74287	0.572622	106.968	30.0294	39.093	21.0261
WBGene00019783	2842	0	0	0	0	0.0329818	0.00960177	0.00542071	0.202409	1.26457	4.39124	13.9611	2.38866	28.8019	0.0150398
WBGene00044669	228	0	0	0	0	0.411115	0.119685	1.01353	0.901075	0.675547	0	0.565472	0.229034	0	0
WBGene00008636	852	0	0	0	0	1.13684	0.544483	0.596698	0.723399	0.18078	0.0970052	0.83228	0	0.450259	0
WBGene00007337	551	0	0	0	0	0.170117	0.0495249	0.50327	1.34229	2.14312	49.6491	353.732	31.6541	253.514	0.232721
WBGene00015252	1064	0	0	0	0	0.0880961	0.0256468	0.260622	0.077235	0	0	0	0.0490788	0	0
WBGene00019659	1122	0	0	0	0	0.0835421	0.0243211	2.66372	0.695804	0.183036	0.368309	0.775634	0.325792	0.555601	0.190478
WBGene00021033	1007	0	0	0	0	0.0930827	0.0270985	0.0305971	0.408034	0	0	0	0	0	0
WBGene00021694	464	0	0	0	0	0.202014	0.0588108	0.0664037	0.974094	0	0.178122	2.77861	0	5.47735	0.0921189
WBGene00014194	1581	0	0	0	0	0.059288	0.207121	0.136419	6.62726	1.52628	2.87518	3.28231	9.61162	0.667272	3.43351
WBGene00019391	1266	0	0	0	0	0.0740397	0.258656	1.87399	0.778939	0.973301	0.0652831	0.585572	0.164992	0.41665	0.0675248
WBGene00044512	668	0	0	0	0	0.140321	0.490208	13.9527	8.1809	3.61236	0.742351	0.965028	2.57972	1.50749	0.383921
WBGene00016521	915	0	0	0	0	0.102442	0.0298232	0.454593	0.583779	1.57111	0.180652	1.37382	1.48384	0.890923	0.887563
WBGene00012820	659	0	0	0	0	0.142237	0.0414085	0.724697	1.05996	0.233725	0	1.66295	0	1.52808	0.0648607
WBGene00195049	260	0	0	0	0	0.360516	0.104955	0.177758	0.632139	0.197468	0.317879	7.43814	0	2.7665	0
WBGene00044028	398	0	0	0	0	0.235513	0.0685634	1.5096	4.64575	1.28999	1.24596	7.45059	0.787234	5.54226	0.644369
WBGene00016925	1092	0	0	0	0	0.0858372	0.0249892	0.705387	1.20407	0.141048	0.151371	0.236131	0.860766	0.0439127	0
WBGene00008175	665	0	0	0	0	0.140954	0.0410349	0.115832	0.61788	0.0772054	0.124283	1037.96	0.157052	655.833	0.192826
WBGene00007511	274	0	0	0	0	0.342096	0.0995921	31.486	33.591	9.18153	5.42946	20.7037	3.04933	10.5006	4.21192
WBGene00002095	273	0	0	0	0	0.343349	0.0999569	3.78087	5.26783	4.13742	3.33016	5.90328	0.765126	1.93216	1.25255
WBGene00011425	1219	0	0	0	0	0.0768944	0.0223858	0.0884656	0.370779	0.126353	5.96642	15.4417	4.75505	42.524	0.0701283
WBGene00014121	755	0	0	0	0	0.124151	0.0361434	0.142834	0.21769	2.10807	32.2931	95.1162	20.4038	111.085	0.339681
WBGene00009809	744	0	0	0	0	0.125987	0.623521	12.3204	13.6411	13.1114	12.775	30.3257	13.827	15.2752	4.53859
WBGene00007716	1076	0	0	0	0	0.0871136	0.431134	1.04518	2.29121	4.10351	4.83908	1.43786	2.4751	2.09458	1.03283
WBGene00008945	2777	0	0	0	0	0.348789	0.894213	1.08178	2.47096	3.64217	2.67856	5.44356	2.31294	3.47082	0.969687
WBGene00007998	1467	0	0	0	0	0.0638952	0.0372028	0	0.364116	0.664956	3.49298	5.75648	1.06789	12.6501	0.0291365
WBGene00005275	1035	0	0	0	0	0.0905645	0.0527309	0	0.0793991	0	0.0798536	0	0	0	0
WBGene00008188	855	0	0	0	0	0.109631	0.0638321	0	0.0961147	0.0600487	0	0.339283	0	0.448679	0
WBGene00008312	1361	0	0	0	0	0.0688716	0.0401003	0	0.090571	0.754469	10.5664	24.1562	6.29247	29.6665	0.0314057
WBGene00185006	374	0	0	0	0	0.250626	0.145926	0	0.329591	0.274554	12.8171	17.7534	4.32838	44.1062	0.34286
WBGene00017057	618	0	0	0	0	0.151674	0.0883114	0	0.332436	0.498462	4.547	8.76208	1.35197	12.1821	0.0691637
WBGene00010389	975	0	0	0	0	0.0961377	0.0559759	0.0158007	0.294998	0	0	0	0	0	0
WBGene00011186	891	0	0	0	0	0.105201	0.061253	0.0345806	0.138347	0	0	0.07235	0	0	0
WBGene00013712	473	0	0	0	0	0.19817	0.115384	0.0977103	0.173738	0.868357	6.9893	39.9321	2.09763	30.7181	0
WBGene00009096	388	0	0	0	0	0.241583	1.6176	183.28	148.577	137.484	11.0766	84.8165	35.9348	83.9171	27.5407
WBGene00016597	894	0	0	0	0	0.104848	0.0610475	0.0516968	0.229804	0.0574291	0	2.59586	0	1.8237	0
WBGene00012837	1122	0	0	0	0	0.0835421	0.0486421	0.0549221	0.695804	0	0	20.8559	0.0465417	44.7472	0
WBGene00018050	825	0	0	0	0	0.113617	0.0661533	0.877655	0.597659	0.311161	0.10018	2.46135	1.32923	2.55747	1.45068
WBGene00005251	1588	0	0	0	0	0.0590266	0.034368	0.455961	0.698617	0.32331	0.104091	0.162377	0.131536	0.0905906	0
WBGene00019089	1562	0	0	0	0	0.0600091	0.0349401	0.46355	0.131527	2.95822	2.48686	0.453971	0.267451	0.276296	0.218915
WBGene00005757	1131	0	0	0	0	0.0828773	0.048255	0.694685	0.726597	0.18158	0.0730756	0.227989	0	0	0
WBGene00044422	153	0	0	0	0	6.53485	0.891772	0.201381	3.49123	1.67783	3.7813	1.68533	0.682612	0.313416	0.279367
WBGene00012634	459	0	0	0	0	0.204214	0.118903	1.94668	1.07422	1.78969	3.42118	0.070222	3.75437	0.208944	1.11747
WBGene00019369	1050	0	0	0	0	0.0892707	0.0519776	0.909667	1.48703	0.440071	0.157426	0.214879	0.198933	0.274015	0.0814156
WBGene00011623	549	0	0	0	0	0.170736	0.0994107	0.168368	0.299374	0	0	0.528392	0	0	0
WBGene00016420	521	0	0	0	0	0.179912	0.104753	0.177416	0.55206	1.47817	20.3052	73.5581	13.0299	70.4103	0.164081
WBGene00013837	918	0	0	0	0	0.102107	0.0594515	0.151036	1.47706	2.46082	0.720248	7.0222	0.910149	3.81323	0.0465612
WBGene00006060	677	0	0	0	0	0.138455	0.120923	0	0.121386	5.61193	73.3703	12.4738	16.5067	6.58729	2.65172
WBGene00016473	480	0	0	0	0	0.19528	0.170551	0	0.342409	0	0	0	0.108791	0	0
WBGene00015707	555	0	0	0	0	0.168891	0.147504	0.277579	2.29506	0.555044	0.148916	0.638831	0	0.432006	0.0770147
WBGene00019388	522	0	0	0	0	0.179568	0.156829	4.51545	3.54216	14.8517	2.37496	39.2711	26.6101	4.86875	6.55068
WBGene00021740	144	0	0	0	0	7.16026	2.84252	9.30758	45.6545	24.6012	4.59158	7.38648	6.52748	6.32708	5.04607
WBGene00007382	428	0	0	0	0	0.219005	0.191273	0.71989	1.72804	0.959656	11.0069	21.7641	5.4904	26.7773	0
WBGene00044228	1056	0	0	0	0	0.0887635	0.0775234	0.320951	0.350191	0.0972379	0.0782656	0	0	0	0
WBGene00020749	849	0	0	0	0	0.110405	0.0964248	0.489932	0.338779	0.120946	0	0.189823	0	0	0.0503453
WBGene00007658	1206	0	0	0	0	0.0777233	0.0678812	0.0383225	0.340705	0.0425718	0.548248	23.0381	1.0392	0.397617	0.389863
WBGene00021433	795	0	0	0	0	0.117905	0.102974	0.0581345	0.568528	0.193742	0.10396	0.24326	0.0656853	0.784131	0.10753
WBGene00015428	826	0	0	0	0	0.11348	0.0991098	0.0559527	0.149234	0	0	0.46826	0	0.116108	0.103494
WBGene00005705	1014	0	0	0	0	0.0924401	0.0807344	0.0759648	0.526783	0	0.0815074	0.0317869	0	0	0
WBGene00002090	505	0	0	0	0	0.185612	0.162108	0.24405	0.813644	10.675	9.00132	181.648	13.0291	136.166	7.78688
WBGene00020642	2765	0	0	0	0	0.0339003	0.0296075	0.050145	0.252627	0.315663	1.43477	0.850969	0.415492	2.13315	0
WBGene00017872	827	0	0	0	0	0.113343	0.131987	0	0.0993689	0.124164	1.69894	2.84514	1.32602	8.34967	0
WBGene00020333	1026	0	0	0	0	0.0913589	0.106387	0.255259	0.560669	0.0500406	0.161108	0.0628303	0	0.0934749	0
WBGene00007163	1553	0	0	0	0	0.0603569	0.0702852	0.238078	0.132289	0.165298	0.159656	0	0	0	0
WBGene00006057	894	0	0	0	0	0.104848	0.122095	0.0516968	0.0919218	3.33089	159.473	352.208	71.0283	327.408	0.4303
WBGene00016441	622	0	0	0	0	0.150698	0.175487	0.0743038	0.198179	0.907971	9.1684	22.0752	3.94587	26.1349	0.206157
WBGene00184956	626	0	0	0	0	0.149735	0.174366	0.123048	0.196912	0.738138	0.792158	30.1209	0.250255	27.7298	0.0682798
WBGene00017366	2025	0	0	0	0	0.0462885	0.0539027	0.433641	0.446399	0.228185	0.448955	3.56541	0.206301	4.19141	0.084431
WBGene00016755	1211	0	0	0	0	0.0774024	0.112668	2.77327	3.80014	3.2221	1.97919	0.585551	0.776182	0.950341	0.141183
WBGene00010866	570	0	0	0	0	0.164446	0.23937	0.675687	0.288344	0.090073	0	0.622019	0	0.252382	0.074988
WBGene00016016	438	0	0	0	0	0.214005	0.373811	0.457245	1.12573	0.586091	0	0.0735889	0.238447	0.218962	0
WBGene00015224	1119	0	0	0	0	0.0837661	0.146318	0.192743	0.954705	0.504699	0.221578	5.32878	0.653331	0.0428531	0.114593
WBGene00023503	527	0	0	0	0	0.177864	0.310682	1.22777	2.02716	1.85103	1.41145	2.44645	1.48633	2.82074	1.2166
WBGene00007521	1221	0	0	0	0	0.0767684	0.156444	0.151407	1.17782	0.883025	3.45215	32.2847	30.9641	16.102	6.12617
WBGene00011622	1160	0	0	0	0	0.0808054	0.16467	0.292176	0.779275	0.48686	0.213746	1.13923	0	0.661415	0.0736951
WBGene00020372	1152	0	0	0	0	0.0813666	0.165814	0.0401189	0.535014	0.623943	10.6898	26.748	5.25825	34.4659	0.0742069
WBGene00007423	697	0	0	0	0	0.134482	0.274057	0.994626	2.94756	4.27233	2.6087	0.924876	2.84699	0.275194	0.367947
WBGene00044664	567	0	0	0	0	0.165316	0.385019	0	0.0724674	0	0	86.0655	0	11.2481	0
WBGene00011902	441	0	0	0	0	0.212549	0.495025	0.349335	0.37269	0.116421	0.187411	0	0.236825	0.108736	0
WBGene00044163	658	0	0	0	0	0.142453	0.331772	0.398018	0.374672	24.5784	20.2225	2.40025	0.714253	4.80984	0.389755
WBGene00017146	978	0	0	0	0	0.0958428	0.223217	0.488318	0.420133	0.629958	1.01409	0.823924	0.427156	0.343219	0.349637
WBGene00044573	807	0	0	0	0	1.47125	2.29938	0.01909	0.254579	0.254481	0.102414	0.159762	0.0647086	0	0
WBGene00005702	993	0	0	0	0	0.094395	0.247325	0.605056	1.07585	0.258518	0.0832311	0.486887	0	0.0482907	0.086089
WBGene00017475	960	0	0	0	0	0.0976399	0.255827	0.72214	0.599215	1.92531	5.59599	0.201449	3.97088	0.149852	1.1131
WBGene00007288	454	0	0	0	0	0.206463	0.540956	1.62879	4.43472	1.01779	0.72818	15.974	1.15022	13.6253	0.376592
WBGene00021620	366	0	0	0	0	0.341473	0	0	0	0	0.451631	9.42299	2.56819	53.8484	0.116785
WBGene00005493	978	0	0	0	0	0.12779	0	0	0.6302	0	0	0	0	0	0
WBGene00012486	928	0	0	0	0	0.134676	0	0	0.088554	0.497925	7.03581	18.6862	5.06442	35.7061	0
WBGene00018059	2082	0	0	0	0	0.0600283	0	0	0.592061	0.0493195	0	0.0619249	0.0752447	0.046064	0
WBGene00022064	653	0	0	0	0	0.191392	0	0	0.18877	0.0786242	0.759404	7.40396	0.479815	6.68252	0
WBGene00005767	1038	0	0	0	0	0.120404	0	0	0.158339	0	0	0	0	0	0
WBGene00016481	680	0	0	0	0	0.183793	0	0	0.2417	0.830526	0.243084	2.36999	0.383969	0.705186	0.314288
WBGene00021122	1014	0	0	0	0	0.123253	0	0	0.202609	0.0506327	0.244522	0.254295	0.102998	0.0472906	0
WBGene00019062	450	0	0	0	0	0.277731	0	0	0.456545	0.114092	9.36682	75.4227	4.75781	44.8623	0.18997
WBGene00019784	597	0	0	0	0	0.209345	0	0	0.481781	0.0859993	0	0	0	0.160645	0
WBGene00010300	1665	0	0	0	0	0.0750625	0	0	0.172747	0.863402	8.43858	11.9636	3.79495	25.7187	0.0256716
WBGene00007818	213	0	0	0	0	0.586756	0	74.4245	40.1245	6.74913	4.65625	23.0012	7.84523	9.00519	1.40471
WBGene00023477	391	0	0	0	0	0.319639	0	0.433407	0.210174	3.1514	4.6503	0.412173	1.4691	0	4.3727
WBGene00016484	612	0	0	0	0	0.204214	0	0.0251726	1.2085	0.671132	0.270093	0.368666	0.0853265	0.313416	0.139684
WBGene00021236	483	0	0	0	0	2.58756	0.0564974	65.1949	33.6028	249.161	138.261	1359.68	63.4638	144.255	37.522
WBGene00045270	511	0	0	0	0	0.244577	0	0.030148	0.160818	0.100473	1.61739	0.378457	2.04383	0.281522	0.334585
WBGene00202504	361	0	0	0	0	0.346202	0	0.0426749	0.22764	0.142221	0.228943	0.35714	0.144653	0.265665	0.118402
WBGene00009383	898	0	0	0	0	1.39175	3.88964	114.616	17.2043	28.1293	1.65665	32.196	5.98958	17.0878	6.42576
WBGene00016861	921	0	0	0	0	0.135699	0	0.217452	0.669203	0.278728	0.0897377	0.0699933	0	0	0.0464095
WBGene00015663	816	0	0	0	0	0.153161	0	0.0188795	0.201417	0.0629186	1.01285	0.158	0.0639949	0.176296	0.0523813
WBGene00020789	453	0	0	0	0	0.275892	0	0.476113	0.362817	0	0.547341	0.142304	0.115276	0.317567	0.188712
WBGene00013783	987	0	0	0	0	0.126625	0	0.0156086	0.333042	0	0	0	0	0	0
WBGene00019242	943	0	0	0	0	0.132533	0	0.3104	0.479299	0.381115	0	0.375982	0	0.0508511	0
WBGene00020063	336	0	0	0	0	0.371961	0	0.0917003	0	0	0	0.479642	0	0.856297	0
WBGene00045195	337	0	0	0	0	0.370858	0	9.14282	11.583	2.74228	3.18822	25.2499	1.39459	8.11068	0.88784
WBGene00194795	363	0	0	0	0	0.344295	0	0.127319	0.452772	0	0.455363	2.84138	0.287713	0	0.11775
WBGene00005681	1043	0	0	0	0	0.119826	0	0.0590821	0.433346	0.0492249	0.237723	0.309031	0.100134	0	0.040981
WBGene00005180	888	0	0	0	0	0.140742	0	0.0693948	0.231357	0.0578171	0.0930726	0	0.117612	0	0.0481342
WBGene00019735	1200	0	0	0	0	0.104149	0	0.0513522	0.239686	0.171139	0.137747	0.0268599	0.391649	0.0399605	0.0712386
WBGene00005397	993	0	0	0	0	0.12586	0	0.0775713	0.703438	0	0.166462	0.162296	0.105176	0	0
WBGene00019625	714	0	0	0	0	0.175041	0	0.129459	0.230191	0.143814	0	0.0902855	0.146274	0.0671605	0.179593
WBGene00020913	387	0	0	0	0	0.322943	0	0.278655	0.637039	0.132666	10.251	88.4504	5.3974	30.8532	0.44179
WBGene00019689	431	0	0	0	0	0.289975	0.0633138	0	0.381337	0.119122	2.68464	1184.06	0.726958	1203.82	3.07433
WBGene00206372	501	0	0	0	0	0.249459	0.0544675	0	0.328056	0.922304	6.10378	13.7034	1.98039	31.9684	0.0853157
WBGene00012827	819	0	0	0	0	0.1526	0.033319	0.0188103	0.802716	2.19409	32.5952	124.52	17.6616	172.665	0.208758
WBGene00007319	477	0	0	0	0	0.262011	0.629288	0.0645939	0.258422	0.107634	0.346534	33.6509	1.09476	8.44449	0.0896083
WBGene00017726	335	0	0	0	0	0.373072	0.0814574	6.11627	5.39677	5.21079	2.46712	47.1452	5.29992	19.6105	16.4593
WBGene00219319	423	0	0	0	0	0.295459	0.0645112	0.03642	0.485686	0.364125	0.586159	0.45719	0.864158	1.02027	0
WBGene00002116	519	0	0	0	0	0.240807	0.0525785	0.474933	47.8976	31.6557	3.18491	8.32192	6.03697	9.79379	1.97656
WBGene00008075	225	0	0	0	0	0.555462	0.121281	15.2002	8.94828	3.65096	3.30594	16.1876	0.464176	10.8693	1.32979
WBGene00045283	933	0	0	0	0	0.133954	0.0292478	0.0330239	0.176159	0	0	0.0690931	0	0.102792	0
WBGene00011751	456	0	0	0	0	0.274077	0.0598426	0.0675687	0.540645	0	0	0	0	0	0
WBGene00194697	616	0	0	0	0	0.202888	0.575888	0.175064	0.800436	1.00016	7.916	13.4997	4.15385	16.1918	0.208165
WBGene00005711	996	0	0	0	0	0.125481	0.356172	0.139208	0.288778	0.0515478	0.0829804	0.129445	0.0524295	0	0
WBGene00008299	1118	0	0	0	0	0.111788	0.0244081	0.0688983	0	1.23991	14.4894	38.1997	7.66015	48.1671	0.114695
WBGene00005518	1035	0	0	0	0	0.120753	0.0263654	0.0744234	0.436695	0.0496054	0	0.031142	0.0504539	0	0
WBGene00206475	269	0	0	0	0	0.464606	0.101443	0.28635	0.763737	0.572583	3.07243	3.71446	0.776503	0.356525	0.953379
WBGene00007864	1561	0	0	0	0	0.0800634	0.262219	0.75992	0.421156	0.131561	0.0529458	4.93493	0.133811	0.0307192	0
WBGene00219373	285	0	0	0	0	0.438523	1.53197	21.5139	4.75768	5.04409	1.73997	1.69642	2.19873	4.71113	0.599904
WBGene00009985	285	0	0	0	0	0.438523	0.0957482	3.78384	5.62271	1.98161	0.289995	0.339283	0.366455	0.841274	0.449928
WBGene00015640	544	0	0	0	0	2.35484	4.46443	3.99301	4.00316	6.4177	4.40589	1.59975	9.11927	0.793334	2.67145
WBGene00044120	1038	0	0	0	0	0.120404	0.499496	2.81992	5.42312	1.13763	0.477737	2.63942	0.503081	2.44845	0.205892
WBGene00005244	999	0	0	0	0	0.125104	0.0546311	0	0.411302	0	0	0	0	0	0
WBGene00013503	951	0	0	0	0	0.131419	0.0573885	0	0.432061	0.053987	0.0869069	1.35571	0.0549104	2.1682	0
WBGene00012081	537	0	0	0	0	0.232736	0.101632	0	1.14774	0	0.153908	0.360133	0	0	0
WBGene00005441	1005	0	0	0	0	0.124357	0.0543049	0	0.0817692	0	0.0822373	0.192429	0	0.0954281	0.0425305
WBGene00005338	1068	0	0	0	0	0.117022	0.0511016	0.144248	0.230837	0.0480727	0	0.0301797	0	0	0
WBGene00013023	433	0	0	0	0	0.288635	0.126043	4.44736	5.31406	11.8572	5.91709	9.15595	6.2712	16.944	4.14599
WBGene00005748	1050	0	0	0	0	0.119028	0.0519776	0.014672	0.195662	0.0488968	0	0.153485	0	0.0913383	0.0407078
WBGene00016870	515	0	0	0	0	0.242678	0.105974	0.508536	1.43612	0.299077	14.4434	0.563276	2.23075	0.186224	0.165993
WBGene00017361	622	0	0	0	0	0.200931	0.0877435	4.75544	1.51937	4.45731	1.063	85.4509	9.06711	32.5338	12.9879
WBGene00044575	1221	0	0	0	0	0.102358	0.0446982	0.302814	0.16826	0.168195	0.135378	0.158388	0	0.0392732	0.0350067
WBGene00018253	616	0	0	0	0	0.202888	0.0885982	0.0500184	0.400218	1.33355	41.0559	109.411	21.8713	158.648	0.138777
WBGene00008717	741	0	0	0	0	0.168663	0.0736524	0.0415807	0.388156	0.0692869	0	0.0434979	0.140944	0.0647134	0.0576831
WBGene00008340	688	0	0	0	0	0.181656	0.912252	0.358271	2.68751	1.19399	9.97067	16.5844	4.55405	19.7944	0.434887
WBGene00044507	234	0	0	0	0	0.534098	0.233233	0.197508	1.40475	0.438817	0.353199	2.20389	0	0.409851	0
WBGene00077489	800	0	0	0	0	0.156224	0.0682206	0.0770283	0.667697	0.064177	1.23973	0.0402899	0.0652748	0	0
WBGene00021743	1293	0	0	0	0	0.0966582	0.50651	8.04239	1.93846	21.5214	20.1987	13.0124	37.5999	12.2385	9.42135
WBGene00044453	509	0	0	0	0	0.245538	0.107223	0.121066	0.6458	0.40347	0.487123	14.2479	0.102593	3.10891	0.251924
WBGene00012398	1641	0	0	0	0	0.0761603	0.415726	0.60083	2.77933	0.938603	1.81313	2.71055	1.40017	0.613653	0.468847
WBGene00022804	1080	0	0	0	0	0.115721	0.0505338	0.085587	0.532636	0.0475385	0.0765263	0	0	0.0444006	0
WBGene00005687	978	0	0	0	0	0.12779	0.0558042	0.126018	0.37812	0.104993	0	0.0988709	0.0533945	0.0490313	0
WBGene00194647	249	0	0	0	0	0.501924	0.328774	0	0	1.23715	14.6045	54.8849	6.50126	49.6858	0.343319
WBGene00011458	1473	0	0	0	0	0.0848466	0.0555768	0	0.362632	0	0	0	0	0.0325544	0
WBGene00008190	909	0	0	0	0	0.137491	0.0900602	0	0.135607	0	0	0.319128	0	0.158259	0
WBGene00013798	855	0	0	0	0	0.146174	0.0957482	0	0.336401	0	0	0.904756	0	0.560849	0
WBGene00005293	1035	0	0	0	0	0.120753	0.0790963	0	0.277897	0.0496054	0.0798536	0.0934259	0	0.046331	0
WBGene00022243	318	0	0	0	0	0.393016	0.257436	0.484454	0.904476	0.645806	3.11881	12.2643	1.47792	14.4763	0.134412
WBGene00023462	945	0	0	0	0	0.132253	0.0866293	0.0326046	0.173922	0	0	0.0341079	0	0	0
WBGene00017446	392	0	0	0	0	0.318824	0.208839	1.1397	17.4	9.82301	4.21676	33.1364	17.7174	20.3065	7.85079
WBGene00007832	849	0	0	0	0	0.147207	0.0964248	0.526224	0.096794	0	0.097348	0.569469	0	0.225925	0.100691
WBGene00018724	432	0	0	0	0	0.289303	0.189502	12.2675	26.9171	35.0597	45.5332	96.845	16.8022	40.1825	11.2794
WBGene00008550	993	0	0	0	0	0.12586	0.0824418	0.961884	0.537923	0.310221	0.332924	0.194755	0.315528	0.0965813	0.086089
WBGene00020943	450	0	0	0	0	0.277731	0.181922	2.67031	3.19581	1.59729	1.83663	8.45193	1.50857	0.639368	0.854863
WBGene00020505	738	0	0	0	0	0.169348	0.110928	0.166999	1.55893	0.0695686	0.11199	0.305723	0.141517	0.0649764	0
WBGene00012091	1339	0	0	0	0	0.0933376	0.0611387	0.0920427	0.184118	0	0.061724	6.06605	0	0.179061	0
WBGene00005076	1041	0	0	0	0	0.120057	0.104854	0.0295978	0.197354	0.0493195	0	0.278662	0.0501631	0.046064	0.0410597
WBGene00005058	1047	0	0	0	0	0.119369	0.104253	0.470851	0.667157	0.294221	0.0789384	0.338635	0.598508	0.1374	0.326595
WBGene00045494	594	0	0	0	0	0.210402	0.183759	0.85587	1.66016	12.0143	30.054	2.93017	2.1978	0.403642	0.0719582
WBGene00020156	683	0	0	0	0	0.182985	1.83786	38.8637	74.8988	40.2915	18.9983	46.767	9.78644	22.3264	3.50456
WBGene00002094	276	0	0	0	0	0.452823	0.395482	3.51651	11.0166	3.16235	0.898353	5.9559	0	1.38993	0.929199
WBGene00017476	463	0	0	0	0	0.269933	0.294689	0	0.976197	0.110889	0.178506	0.905	0.225572	0.103569	0
WBGene00019949	1590	0	0	0	0	0.0786032	0.085812	0	0.310106	2.38948	8.26485	30.2048	4.30239	58.9003	0.053765
WBGene00007406	765	0	0	0	0	0.163371	0.178354	0	0.751956	0	0	0.0421332	0.0682612	0	0.0558734
WBGene00020656	629	0	0	0	0	0.198695	0.216918	0	0.522595	0.571369	8.01519	19.0624	1.66041	29.7321	0
WBGene00010487	640	0	0	0	0	0.19528	0.213189	0.240713	0.449411	0.962655	4.90725	26.8935	3.42693	17.6825	0.200359
WBGene00013700	1820	0	0	0	0	0.0686698	0.0899612	0.863394	0.857903	1.55153	25.7936	56.335	17.2727	87.8429	0.117426
WBGene00020136	598	0	0	0	0	0.208995	0.273795	0.669811	3.71038	2.74738	1.52029	39.4545	1.04789	48.9951	0.571815
WBGene00011184	285	0	0	0	0	0.438523	0.574489	3.8379	11.8221	8.64701	7.24986	5.88091	2.74841	6.39368	2.99952
WBGene00010611	964	0	0	0	0	0.129646	0.198151	0	0.255741	1.22496	26.4921	95.8599	10.9423	91.1299	0.0443394
WBGene00013908	906	0	0	0	0	0.137946	0.210836	0.017004	0.181409	0	0	0.106728	0	0	0
WBGene00004168	641	0	0	0	0	0.194975	0.297999	5.93634	4.10249	2.64317	1.93405	3.67072	1.87372	4.1145	3.00069
WBGene00008327	981	0	0	0	0	0.1274	0.194717	0.518233	0.586388	0.052336	0.168498	0	0.159694	0.195525	0.043571
WBGene00012456	867	0	0	0	0	0.144151	0.251795	3.05625	5.73446	3.13853	0.285981	0.81788	0	0.719013	0.0493001
WBGene00011402	939	0	0	0	0	0.133098	0.232488	0.492193	0.875166	0.328061	0.264053	0.274606	0.389285	0.204271	0
WBGene00019421	1362	0	0	0	0	0.0917614	0.160283	6.82056	1.65925	0.376957	0	1.27792	0.0383405	0	0.094148
WBGene00195211	312	0	0	0	0	0.400574	0.787161	0.148131	0.526783	0.329113	0	1.4463	0.167371	0.153694	0
WBGene00018550	558	0	0	0	0	0.279971	0	0	0.736363	0	0	163.586	0	27.4138	0
WBGene00012174	715	0	0	0	0	0.218495	0	0	0.114934	0	2.88981	8.79052	1.6798	14.6205	0
WBGene00219314	564	0	0	0	0	0.276993	0	0	0.145706	0.637219	0.29308	0.228595	0	0	0
WBGene00013296	603	0	0	0	0	0.259078	0	0	0.476987	0.681149	11.3762	32.7664	6.7548	44.215	0.354421
WBGene00009199	2313	0	0	0	0	0.0675416	0	0	0.142115	0	0.0357321	1.17055	0	1.90732	0
WBGene00077759	1353	0	0	0	0	0.115465	0	0.0113863	1.15402	0	0	0.0238226	0	0	0
WBGene00020918	970	0	0	0	0	0.161055	0	0.0158821	0.211799	0.158788	0.0852046	0.0664576	0.269174	0	0.0440651
WBGene00044456	1056	0	0	0	0	0.147939	0	0.306362	0.350191	0.145857	0	0.0610453	0	0.0454097	0
WBGene00016168	498	0	0	0	0	0.313702	0	0.0618701	0.247524	1.13405	4.6469	7.57256	2.62148	11.4586	0.0858297
WBGene00044333	839	0	0	0	0	0.186202	0	0.0734477	0.391791	0.79552	5.12243	19.247	1.68049	22.6332	0.152836
WBGene00219234	262	0	0	0	0	0.596274	0	0.294001	0.470485	0	0	0.49209	0	0	0
WBGene00017168	780	0	0	0	0	0.200287	0	0.118505	0.368748	0.26329	0.847676	0.247938	0.0669485	0.368866	0.657587
WBGene00010153	852	0	0	0	0	0.183361	0	0.144654	0.241133	0.24104	0.19401	0.113493	0	0.22513	0
WBGene00044424	459	0	0	0	0	0.340357	0.594515	0	0.268556	0	0	0.140444	0	0.52236	0
WBGene00013395	726	0	0	0	0	0.215184	0.0375871	0	0.0565965	0	0	0	0.0719281	0	0
WBGene00009471	3656	0	0	0	0	0.0427308	0.00746396	0	0.146104	1.08132	7.09836	16.1071	3.5137	21.9171	0.0350737
WBGene00015375	762	0	0	0	0	0.205018	0.358113	0.303261	0.808839	0	0	0.169196	0	0.44051	0
WBGene00016818	972	0	0	0	0	0.160724	0.280743	0.316989	0.718635	0.0528206	0.0850293	0	0.0537241	0.148002	0
WBGene00013915	1092	0	0	0	0	0.143062	0.0249892	0	0.112882	0	0	0	0	0.0439127	0
WBGene00022444	542	0	0	0	0	0.288236	0.0503473	0	0.53067	0.189452	0.76244	643.865	0.674426	494.301	0.39431
WBGene00044354	906	0	0	0	0	0.172432	0.301195	1.30931	1.1338	0.963363	0.729788	1.17401	0.288189	0.476351	0.0943558
WBGene00014129	812	0	0	0	0	0.192394	0.369668	0.113835	0.910841	2.97174	32.5708	65.4165	16.9779	112.795	0.105279
WBGene00019732	588	0	0	0	0	0.265687	5.38339	5.34482	4.47228	9.51741	25.4411	8.44169	10.6571	4.89312	2.03539
WBGene00194738	252	0	0	0	0	0.619936	0.108287	0.0611335	1.30441	1.62989	9.18316	2.30228	0.414443	1.14173	0.169616
WBGene00017223	1293	0	0	0	0	0.120823	0.0211046	0.0238293	0.317781	0	0	0	0	0.0370863	0
WBGene00015656	894	0	0	0	0	0.174747	0.0305237	0.0344645	0.50557	0	0	0	0	0	0
WBGene00015306	3395	0	0	0	0	0.0460158	0.00803777	0.00907549	0.181542	2.20792	6.84071	10.4433	2.61484	19.0963	0.0251801
WBGene00020638	1050	0	0	0	0	0.148785	0.311865	0.102704	0.665251	0.195587	0.629703	0.429759	0.646531	0.182677	0.122123
WBGene00015601	1179	0	0	0	0	0.132505	0.300888	0.601069	6.16858	11.3657	3.43492	1.94102	3.14471	0.447395	0.145015
WBGene00007896	1641	0	0	0	0	0.0952004	0.232806	0.272251	0.826288	0.0938603	0.0503647	0.0589249	0.0954659	0.0876648	0
WBGene00009296	1316	0	0	0	0	0.118711	0.352508	0.245835	1.03035	1.52152	1.63287	1.34708	1.34914	1.5304	0.617113
WBGene00020032	334	0	0	0	0	0.467736	0.163403	0	1.47625	1.07602	36.6227	8.97476	1.40712	0	0
WBGene00045501	1449	0	0	0	0	0.107815	0.0376649	0	0.0850705	0	0	0.177954	0	0	0
WBGene00022530	691	0	0	0	0	0.226084	0.829309	2.18488	1.84336	1.78321	8.37249	27.5674	3.703	25.2601	0
WBGene00005212	927	0	0	0	0	0.168526	0.0588743	0.0332377	0.0886495	0.110769	0	0	0	0	0
WBGene00012145	230	0	0	0	0	0.679234	0.237289	1.80849	18.0434	4.68771	3.23407	8.82874	1.36226	0.416979	0.37168
WBGene00011243	1245	0	0	0	0	0.125481	0.0438365	0.470213	0.561055	0.453621	0.92938	0.310669	0.125831	0.0385162	0.0686637
WBGene00013330	579	0	0	0	0	0.269817	0.0942599	1.54323	1.70317	1.9508	1.28469	3.28443	0.811707	0.662558	0.369112
WBGene00014225	264	0	0	0	0	0.591757	0.206729	0.466838	0.622561	0.388952	9.70493	83.0216	5.73627	85.3702	0.161906
WBGene00022716	1398	0	0	0	0	1.18453	0	0.0220396	5.87826	0	0.118238	0	0.0373532	0	0
WBGene00005221	951	0	0	0	0	0.164273	0.0860827	0	0.172825	0	0	0.305034	0	0	0.0449455
WBGene00044243	1004	0	0	0	0	0.155601	0.0815385	0.0153443	0.204627	0.613645	8.31424	15.8912	3.32875	30.0898	0
WBGene00017907	323	0	0	0	0	0.483665	0.253451	11.7808	23.0251	6.9939	5.62931	11.1764	1.94006	15.7368	2.11731
WBGene00016322	550	0	0	0	0	0.284043	0.148845	0.0840308	0.373537	2.14701	46.7339	120.782	21.8374	204.104	0.0777149
WBGene00044012	912	0	0	0	0	0.171298	0.0897639	0.0506765	0.36043	0.112591	0	0.282736	0	0.315478	0.0468675
WBGene00017113	1052	0	0	0	0	0.148502	0.0778181	0.585766	0.507754	0.0488038	0.157126	0.153194	0.198554	0.136747	0.0406304
WBGene00043997	528	0	0	0	0	0.295878	0.155047	1.42969	1.08948	0.680665	0.469593	2.50286	0.395605	1.72557	0.323812
WBGene00044487	658	0	0	0	0	0.237422	0.124414	1.54525	0.81179	0.312107	0.251211	1.12665	0.238084	0.145753	0.259837
WBGene00008623	822	0	0	0	0	0.190053	0.0995921	0.149933	0.399893	0.499675	5.93219	9.44999	1.27056	20.3594	0.051999
WBGene00012027	885	0	0	0	0	0.176524	0.123337	0.818153	1.34642	1.39231	1.5876	4.77105	2.24221	1.46296	0.241487
WBGene00017493	1232	0	0	0	0	0.126805	0.0885982	0.687752	0.600327	0.25004	0.201254	0.156974	0.0423862	0.0389226	0.138777
WBGene00005682	999	0	0	0	0	0.15638	0.109262	0.107948	0.246781	0	0	0	0	0.0480006	0.042786
WBGene00015597	906	0	0	0	0	0.172432	0.150597	0.510121	1.08845	2.04006	0.638564	8.1825	0.806929	6.51012	0.188712
WBGene00021235	1647	0	0	0	0	0.0948535	0.0828422	0.0280613	0.0498956	2.64969	0.802899	2.75938	0.856063	2.62036	1.06404
WBGene00021869	762	0	0	0	0	0.205018	0.179057	0.0808696	1.34807	19.809	36.9857	165.982	106.496	41.5338	39.8824
WBGene00194658	380	0	0	0	0	4.52227	3.08788	1.50002	8.75845	3.78307	10.4398	4.4955	1.37421	4.54288	7.08637
WBGene00019422	612	0	0	0	0	0.255268	0.222943	0.176208	0.872806	0.167783	0.270093	0.684665	0	0.313416	0
WBGene00007662	1199	0	0	0	0	0.130295	0.136555	0	0.479772	0	0	12.5809	0.174211	0.0799877	0.106947
WBGene00005678	969	0	0	0	0	0.161222	0.168967	0.222579	0.127211	0	0	0.0665261	0	0.0494867	0
WBGene00012847	975	0	0	0	0	0.16023	0.167928	0.331814	0.674282	0.0526581	0.678141	0.264467	0.214235	0.393457	0
WBGene00045456	727	0	0	0	0	0.214888	0.225212	0.0847629	0.39563	10.2401	21.0316	0.576362	5.96182	0	0.587939
WBGene00017390	273	0	0	0	0	0.572248	0.599741	27.1997	8.1275	14.1048	2.11919	55.2547	24.484	74.8272	22.3893
WBGene00013968	472	0	0	0	0	0.330983	0.404698	4.01461	6.18077	18.6005	18.9111	56.201	21.0207	24.7891	4.61844
WBGene00021274	625	0	0	0	0	0.249958	0.305628	4.53542	2.89267	2.3001	0.52895	3.04269	0.668414	2.76207	0.341945
WBGene00011219	1033	0	0	0	0	0.151233	0.184915	0.104395	0.0795528	0.0994029	0	0.312022	0.202206	0.371366	0
WBGene00045247	1800	0	0	0	0	0.989417	1.13701	0.26532	0.182618	2.13923	9.41274	17.2262	3.82945	29.2245	0.0949848
WBGene00017739	932	0	0	0	0	0.167622	0.263513	0.0661187	0.352696	0	0.532072	0.0691672	0	0.102903	0
WBGene00004973	439	0	0	0	0	0.427035	0	0	0.0935969	0.233903	7.15408	28.8545	4.75807	38.0126	0.0973649
WBGene00019419	375	0	0	0	0	0.499916	0	0	0.219142	0	0	0	0	0	0
WBGene00018182	897	0	0	0	0	0.208995	0	0	0.183229	0	0.0921387	34.7832	0.232864	53.4054	0.0953025
WBGene00010469	700	0	0	0	0	0.267812	0	0	0.352192	0	0	0.0460456	0	0	0
WBGene00009755	879	0	0	0	0	0.213275	0	0.0350527	0.280471	0.6425	9.68463	35.7888	4.87147	40.6424	0
WBGene00022445	492	0	0	0	0	0.381034	0	1.15856	3.67463	6.36552	3.35969	43.4345	2.12276	29.6293	13.9871
WBGene00044513	243	0	0	0	0	0.771475	0	25.4225	23.6727	5.28206	3.74129	21.3553	1.07448	27.8244	1.40718
WBGene00009725	912	0	0	0	0	0.205558	0.299213	0.0168922	0.180215	0.0562956	0.906233	0.106026	0.229034	0	0.0468675
WBGene00005830	1011	0	0	0	0	0.185429	0.0269913	0	0.731556	0	0	0.0956437	0	0.0474309	0.0422781
WBGene00044428	948	0	0	0	0	0.197752	0.287851	0.373766	0.953543	0.162473	0.348728	0.203999	0.0550842	0	0
WBGene00020432	1419	0	0	0	0	0.132113	0.0192306	0	0.694952	0.0723631	0	0	0	0	0
WBGene00195250	872	0	0	0	0	0.214987	0.312938	0.706681	0.942409	1.11868	1.99039	2.18083	0.359311	1.75973	0.0980348
WBGene00018792	662	0	0	0	0	0.283185	0.0412209	0.0232714	0.248272	0.697998	19.9755	53.7523	15.7764	80.4764	0.129133
WBGene00008759	690	0	0	0	0	0.271694	0.0395482	0.0446541	0.119099	0	0.11978	223.755	0.302724	167.487	0.0619466
WBGene00002112	256	0	0	0	0	0.732299	0.106595	1.32392	5.45714	3.4094	0.968537	6.04348	1.83585	16.671	2.50448
WBGene00020217	1803	0	0	0	0	0.103976	0.0151349	0.0170889	0.136736	0	0.0458394	0.536305	0	0.292556	0
WBGene00020144	747	0	0	0	0	0.250962	0.511426	2.80478	1.81518	1.37461	1.32769	1.3376	3.14577	0.577742	1.83103
WBGene00012523	852	0	0	0	0	0.220033	0.0320284	0.072327	0.14468	0	0.0970052	0.0756618	0.0612909	0	0.100336
WBGene00005419	1024	0	0	0	0	0.183075	0.0266487	0.0601783	0.361134	0.0501383	0	0	0	0	0
WBGene00018428	1098	0	0	0	0	0.170736	0.397643	0.154337	0.636169	0.888425	3.01087	6.48748	0.808504	8.82188	0
WBGene00021859	1250	0	0	0	0	0.149975	0.0218306	0.751796	2.00515	2.75191	0.661188	0.438354	0.543086	0.72888	0.307751
WBGene00005060	1068	0	0	0	0	0.175532	0.0255508	0.100973	0.615566	0	0.154772	0.0301797	0.146685	0.0448995	0
WBGene00206514	576	0	0	0	0	0.325466	0.805382	2.43388	2.28272	2.67404	0.860921	0.951289	1.17857	0.166502	0.296828
WBGene00010014	1104	0	0	0	0	0.169808	0.0247176	0.111635	0.483838	0.418546	6.88737	20.0574	3.68944	22.9339	0.11615
WBGene00009822	861	0	0	0	0	0.217733	0.0316936	0.143142	0.286335	0.11926	0	0.861015	0	0.501247	0
WBGene00020670	697	0	0	0	0	0.268965	0.078302	0	34.6044	7.29242	14.585	0.323707	1.27365	0	0.0613245
WBGene00022340	1611	0	0	0	0	0.116368	0.0338774	0	0.178537	0	0	0.960355	0	1.01204	0
WBGene00077770	1153	0	0	0	0	0.162592	0.49701	2.92614	15.5376	27.207	23.5114	14.257	17.935	15.7624	4.2632
WBGene00017396	412	0	0	0	0	0.455021	0.132467	0.747847	0.598384	0.124616	0	1.25173	0	0.931119	0.414982
WBGene00010145	552	0	0	0	0	0.339617	0.0988704	0.0558176	0.22331	0	0.149725	4.43773	0	1.91116	0
WBGene00017474	359	0	0	0	0	0.522196	0.152024	0.128738	0.457817	0	1.15109	3.32195	3.63648	1.4693	2.38124
WBGene00194700	323	0	0	0	0	0.580398	0.168967	0.143087	0.508843	3.17905	51.6873	428.695	31.3642	383.176	0.264664
WBGene00012422	312	0	0	0	0	0.600861	0.174925	0.395017	1.84374	0.822782	1.32449	0.309922	0	0	0.136997
WBGene00007246	260	0	0	0	0	0.721033	0.209909	0.533273	19.2802	5.5291	7.31121	0.371907	2.2093	0	0
WBGene00012399	1346	0	0	0	0	0.139278	0.608207	2.06019	3.84637	3.54738	2.51752	5.60347	2.48296	0.676894	0.127023
WBGene00219236	1003	0	0	0	0	0.186908	0.0816198	1.5206	0.901255	1.48445	0.576809	1.86386	0.624764	2.24703	0.340923
WBGene00017899	480	0	0	0	0	0.390559	0.227402	0	0.342409	0	0	0.537199	0.108791	0.399605	0.0890483
WBGene00016153	582	0	0	0	0	0.322111	0.187548	0	5.43618	2.29361	1.98811	0.221525	0.717798	0.411964	0
WBGene00015596	947	0	0	0	0	0.19796	0.115262	0.0162678	0.65083	0.32529	0.087274	2.55269	0.110285	1.77227	0.0451353
WBGene00013754	999	0	0	0	0	0.187656	0.136578	0	1.48069	0.102786	0.248194	0.580755	0	0	0
WBGene00018381	606	0	0	0	0	0.309354	0.22515	0	0.271215	0	0	0	0	0	0
WBGene00015636	664	0	0	0	0	0.282332	0.205484	0	0.433168	0.0773217	0	1.11647	0.0786443	1.08327	0.0643722
WBGene00014239	1576	0	0	0	0	0.118952	0.0865743	0	0.182502	0.162886	6.86989	13.989	4.57255	21.2988	0
WBGene00022527	1101	0	0	0	0	0.170271	0.173495	1.94495	2.16455	0.699477	0.2252	1.17101	0.0948589	0.261322	0.155289
WBGene00016181	840	0	0	0	0	0.223177	0.227402	1.04538	2.88602	2.75044	23.7122	63.8499	13.8631	98.5312	0.86504
WBGene00044361	482	0	0	0	0	0.388939	0.452917	0.447467	1.61969	3.51509	3.4294	4.74786	3.46688	1.19384	1.2415
WBGene00194896	735	0	0	0	0	0.255059	0.297015	0.0838403	0.726745	0.0698525	0	0.263118	0.142095	0.130483	0
WBGene00044892	873	0	0	0	0	0.250531	0	0	0.988396	0	0	0.516892	0.0598165	0.549285	0
WBGene00013494	1164	0	0	0	0	0.187898	0	0.0264702	0.141199	0.0441079	0	0	0	0	0
WBGene00044687	231	0	0	0	0	0.946811	0.118131	0	1.95662	2.00032	0.357786	12.9765	0	3.73657	0.185035
WBGene00015630	2742	0	0	0	0	0.0797641	0.00995194	0	0.239761	1.44176	6.32975	8.26369	1.84731	24.2561	0.0155883
WBGene00019135	894	0	0	0	0	0.244646	0.0305237	0	1.33287	0.114858	4.4375	11.465	3.15422	13.0877	0
WBGene00020945	815	0	0	0	0	0.26836	0.0334825	0	0.151248	0	0.405637	873.861	0.640734	440.635	0.314674
WBGene00022507	510	0	0	0	0	0.42885	0.0535063	0	0.322267	0.906028	11.8301	43.0391	5.73394	45.1319	0
WBGene00012883	738	0	0	0	0	0.296359	0.406735	6.09546	6.45844	2.78274	0.335969	0.65512	0.919861	0.844694	0.868764
WBGene00007381	2808	0	0	0	0	0.0778893	0.00971803	0.0109727	0.117063	0.18284	4.12065	6.84125	2.62215	13.6446	0.0152219
WBGene00050889	488	0	0	0	0	0.448183	0.671022	3.06219	1.59978	0.315625	0.169362	0.396294	0.535039	0.196527	0.175177
WBGene00219423	682	0	0	0	0	0.320694	0.0400121	0.677668	1.32545	6.92585	0.242371	2.45757	2.83304	3.37496	1.75485
WBGene00018447	1521	0	0	0	0	0.143796	0.233233	0.0709004	0.270145	0.0675103	0	0	0	0	0.028102
WBGene00010749	1556	0	0	0	0	0.140561	0.263061	5.83157	16.7155	28.6074	22.4681	10.233	15.3035	11.8032	4.09302
WBGene00195208	349	0	0	0	0	0.626686	0.15638	0.97113	1.766	1.17688	0.710445	0.646485	0.299254	0.9618	0.122473
WBGene00002107	477	0	0	0	0	0.458518	0.114416	10.2381	7.40809	2.15269	3.46534	2.02716	0.437902	0.703707	0.627258
WBGene00020364	1605	0	0	0	0	0.13627	0.459054	0.345547	3.45609	0.895679	0.669427	1.90781	0.68325	0.478032	0.106525
WBGene00016100	453	0	0	0	0	0.482811	1.74693	7.31173	5.53296	1.36004	0.364894	0.853826	0.230551	0.211711	0.0943558
WBGene00018506	543	0	0	0	0	0.402787	0.150764	0	0.378352	0.0945518	0	1.0091	0.192338	0.618174	0
WBGene00009196	3105	0	0	0	0	0.0704391	0.0263654	0	0.105865	0.0165351	0.0798536	7.9931	0	11.2893	0.0275318
WBGene00021864	987	0	0	0	0	0.221594	0.857077	2.04472	2.28966	1.97668	1.08858	0.0326565	1.32269	0.631595	0.173225
WBGene00044409	534	0	0	0	0	0.409575	0.153305	0.548141	0.53862	0.0961453	0.154772	0.241438	0.19558	0.0897989	0.0800434
WBGene00194849	417	0	0	0	0	0.524492	2.42126	0.849712	0.492674	0.492485	3.56756	1.4686	6.01091	0	1.53752
WBGene00016193	686	0	0	0	0	0.318824	1.51159	1.57201	5.51048	1.94589	4.45772	12.0282	2.81652	5.31254	0.87231
WBGene00005227	1211	0	0	0	0	0.180606	0.0901345	0.0127214	1.11968	0.0847921	0.750729	0.0532319	0.0862425	0	0
WBGene00206466	634	0	0	0	0	0.344974	0.172165	0.413085	0.583283	1.37667	0.391081	1.22014	0.658925	0.831986	0.0674183
WBGene00045356	1221	0	0	0	0	0.179126	0.0893963	0.378517	0.740343	0.462537	0.135378	0.659949	0.342145	0.235639	0.0350067
WBGene00022066	1383	0	0	0	0	0.158144	0.0986559	0.0111393	0.505071	0.0371234	0.0597603	0.0699174	0.0377584	0	0
WBGene00018110	1461	0	0	0	0	0.149701	0.0933889	0.189803	0.534354	0.175707	0.0565698	0.0661846	0.071485	0	0.0585122
WBGene00018380	477	0	0	0	0	0.458518	0.28604	2.84213	4.99615	18.5131	5.37128	13.5144	43.1334	5.02648	2.77786
WBGene00045393	917	0	0	0	0	0.23851	0.148791	0.151201	0.761738	0.279943	0.360517	3.97187	0.113893	0.209172	0
WBGene00009841	763	0	0	0	0	0.286649	0.178822	0.181718	1.23859	0.538313	0.433282	0.337949	0.547521	0.439932	0
WBGene00017414	564	0	0	0	0	0.38779	0.2903	0	0.145706	0	0.29308	5.71488	0	4.33614	0
WBGene00005246	1220	0	0	0	0	0.179273	0.134204	1.94465	0.841988	0.210416	0.203234	0.0264196	0.128409	0.117916	0
WBGene00020526	1953	0	0	0	0	0.111988	0.0978073	0	0.315584	1.44587	2.75072	3.74636	1.63103	7.43965	0.218859
WBGene00044288	402	0	0	0	0	0.544063	0.475168	0.651483	0.204423	0	0	0.561252	0.2598	6.67997	0.106326
WBGene00012848	741	0	0	0	0	0.29516	0.257784	0.0623711	0.110902	0.207861	0.446145	1.65292	1.12755	2.13554	0.346099
WBGene00021434	933	0	0	0	0	0.234419	0.204735	0.148608	1.23311	1.04554	0.0885836	1.52005	0.615668	0.873735	0.137438
WBGene00008212	932	0	0	0	0	0.234671	0.234234	1.15708	1.32261	1.7628	0.532072	1.34876	0.896478	0.257257	0
WBGene00011670	1343	0	0	0	0	0.162854	0.18287	2.71864	2.35581	3.93759	3.93857	3.71999	4.16048	1.78528	1.11393
WBGene00012846	960	0	0	0	0	0.227826	0.255827	0.12838	0.727618	0.160443	0.258276	0.805798	0.217583	1.29872	0.178097
WBGene00007439	348	0	0	0	0	0.71827	0	0.575499	0.354216	0.4426	0	41.8644	0.450171	0.413385	0.736951
WBGene00044292	214	0	0	0	0	1.16803	0	3.88741	0.192005	0.239914	0	3.31356	0	10.7557	10.7857
WBGene00010016	502	0	0	0	0	0.497924	0.054359	0.0306886	1.30961	0.204548	0.329277	0.192621	0	0	0.0851458
WBGene00019174	912	0	0	0	0	0.274077	0.359056	0.591226	0.495591	1.2948	2.17496	5.01857	1.37421	6.57245	0.796748
WBGene00021746	1623	0	0	0	0	0.15401	0.201761	0.882764	0.303801	0.537774	0.407386	0.119157	0.225224	0	0.0526718
WBGene00020598	2148	0	0	0	0	0.116368	0.012704	0.0215163	0.248677	0.740964	2.03928	3.90144	0.899503	6.83124	0.0198991
WBGene00077553	342	0	0	0	0	0.730871	1.03727	1.0811	2.64315	2.1017	3.86659	10.5555	2.13765	9.81486	0.37494
WBGene00013828	702	0	0	0	0	0.356066	0.54421	0.0658361	1.873	0.804498	0.941863	0.459144	0.223162	1.29786	0.182663
WBGene00012753	447	0	0	0	0	0.55919	0.0610475	18.1973	9.92755	4.82404	4.06771	19.1084	2.33646	12.5514	3.25116
WBGene00077699	381	0	0	0	0	0.656058	1.14596	0.242609	0.323536	0.26951	17.1371	58.542	5.61946	53.2387	0.112187
WBGene00005113	1032	0	0	0	0	0.242207	0.475958	0.507551	1.03519	0.497496	0.0800857	0.562185	0.253003	0.232329	0.0828356
WBGene00015243	2319	0	0	0	0	0.107787	0.0235345	0	0.265776	0.243535	2.6017	2.61302	0.765621	5.56242	0
WBGene00018087	530	0	0	0	0	0.471619	0.102974	0.31974	1.00784	0.387484	10.604	18.2445	4.53229	41.9812	0.403237
WBGene00015489	439	0	0	0	0	0.569381	1.42968	0.280741	0.280791	0	0	0	0	0	0
WBGene00003763	328	0	0	0	0	0.762067	0.166392	4.64988	16.9116	20.8184	62.7423	32.1337	12.8957	29.9704	11.9889
WBGene00016247	1807	0	0	0	0	0.138328	0.453042	0.758773	6.25317	8.06918	13.447	3.60313	1.53163	1.53915	0.260196
WBGene00017444	435	0	0	0	0	0.574616	0.188195	0.318738	0.661203	1.29829	15.7697	55.6464	8.76333	56.6613	0.19652
WBGene00019315	465	0	0	0	0	0.537544	0.234737	3.4787	3.35781	4.41648	2.13286	9.49629	2.58292	6.29056	1.19497
WBGene00005242	993	0	0	0	0	0.25172	1.20915	0.449913	0.206893	0.465332	0.249693	0.324591	0.26294	0.386325	0.086089
WBGene00077762	776	0	0	0	0	0.322111	0.210991	0.29779	1.85324	0.330809	1.17156	0.62304	0.94211	0.0617946	0.0550814
WBGene00018233	777	0	0	0	0	0.321696	0.21072	0.0396542	0.793225	0.132153	0	0.539273	0	0.0617151	0
WBGene00008306	2619	0	0	0	0	0.0954403	0.0729353	0.270584	0.737375	0.0980176	0.0315573	0.0861487	0.0398777	0	0
WBGene00008834	699	0	0	0	0	0.357594	0.312312	2.60067	3.46817	0.1469	0	0.599449	0	0.480212	0.122298
WBGene00012265	1591	0	0	0	0	0.157108	0.137213	0.348588	0.748952	0.38724	0.20779	0.222848	0.196932	0.391819	0.134328
WBGene00016224	630	0	0	0	0	0.396759	0.346517	1.95627	2.73927	2.85231	3.54208	0.716265	3.14977	1.59842	0.814156
WBGene00044753	481	0	0	0	0	0.519663	0.510591	0.160142	0.256273	0.320218	0.171826	0.804123	0.977086	0.498468	0.177726
WBGene00012505	1614	0	0	0	0	0.154869	0.152165	0.0668151	0.585532	0.0954305	0.256036	0.199702	0	0.0594208	0.0264828
WBGene00017264	1143	0	0	0	0	0.246022	0.238742	0.0943478	0.611123	3.99773	3.18157	5.41429	2.46708	6.50276	0.673121
WBGene00013750	1407	0	0	0	0	0.19986	0.193946	1.02923	1.7522	2.26239	1.76223	2.40537	1.41034	3.06733	0.607579
WBGene00010659	1077	0	0	0	0	0.261098	0.27871	4.0767	15.0316	20.1171	15.2712	38.1576	11.7822	64.6492	6.03246
WBGene00022624	954	0	0	0	0	0.294762	0.028604	0.290673	0.732195	0.0538172	0.0866336	0.101358	0.0547378	0	0
WBGene00007542	399	0	0	0	0	0.704769	0.820699	5.28966	0.10298	0.514703	0	0.484691	0	0.240364	0.107126
WBGene00005033	990	0	0	0	0	0.284043	0.0275639	0.12449	0.249024	0	0.0834833	0.13023	0	0	0
WBGene00021114	905	0	0	0	0	0.310721	0.0603055	0.0170228	0.499425	3.40386	60.822	145.987	56.2012	244.956	23.8512
WBGene00044611	332	0	0	0	0	0.846996	0.164387	0.928051	2.22772	1.23715	0.995764	4.46587	1.10102	2.16653	1.02996
WBGene00017308	486	0	0	0	0	0.578607	0.112297	0.0633977	1.26818	0.845129	0.510176	1.06113	0.859586	0.592008	0.175898
WBGene00012541	1428	0	0	0	0	0.196921	0.0382188	0.0539414	0.115095	0.0359535	0.0578771	0.0451427	0	0.0671605	0.0598644
WBGene00044531	279	0	0	0	0	1.0079	0.293422	1.10435	1.03091	0.18402	0	2.07948	0.374336	2.06248	0
WBGene00016467	660	0	0	0	0	0.426065	0.124037	1.42386	2.98829	0.855693	0.125225	0.293017	0.0791209	0	0
WBGene00017918	672	0	0	0	0	0.418457	0.203037	0	0.244578	0	0.122989	0.0959283	0	0.214074	0
WBGene00016742	1872	0	0	0	0	0.150215	0.0728852	0.016459	0.30729	1.12447	14.0838	31.7843	9.17752	60.8373	0.136997
WBGene00044566	381	0	0	0	0	0.738065	0.358113	1.21304	2.58829	1.4823	0.650775	2.11496	0.41118	0.37758	0.112187
WBGene00021517	1190	0	0	0	0	0.236305	0.137588	0.129459	0.656043	0.388298	0.55562	0.541713	0.175529	0.120889	0.0359186
WBGene00005053	1035	0	0	0	0	0.271694	0.158193	0.654926	0.91309	0.148816	0	0.217994	0.100908	0.0926621	0
WBGene00138721	2205	0	0	0	0	0.12753	0.0742537	0.328374	2.34795	0.721809	1.12447	7.71812	0.378919	0.239219	0.0969233
WBGene00021030	213	0	0	0	0	1.3202	1.02491	0	0.578719	0	5.04427	24.5144	5.88392	29.7171	0.200672
WBGene00009683	913	0	0	0	0	0.307999	0.239108	0.269979	0.40504	1.79949	14.5744	42.364	5.37641	50.9464	0.0468162
WBGene00017497	1002	0	0	0	0.141704	0	0	0	0	0	0	0	0	0.0478569	0
WBGene00044113	285	0	0	0	0.4982	0	0	0	0.144172	0	0	0.113094	0	1.68255	0.149976
WBGene00013451	777	0	0	0	0.182738	0	0	0	0.0528816	0	0	3.73343	0	1.17259	0
WBGene00010324	644	0	0	0	0.220477	0	0	0	0.0638029	1.27557	11.4219	63.1625	9.56823	68.1314	0.265486
WBGene00013396	513	0	0	0	0.276778	0	0	0	0.160191	0	0	14.5766	0.101793	5.42154	0.08332
WBGene00045381	1074	0	0	0	0.132204	0	0	0	0.153032	0	0.0769539	19.2071	0.0486218	23.5298	0.0397981
WBGene00018120	328	0	0	0	0.432887	0	0	0	0.501086	3.60017	37.7965	259.231	15.1246	233.33	0.260629
WBGene00044653	643	0	0	0	0.22082	0	0	0.287508	0.447315	0.558929	0.128536	0.401019	0.162426	0.0745764	0.132949
WBGene00044425	408	0	0	0	0.348007	0	0	0.037759	0.402834	0	0	0	0	0	0
WBGene00015764	903	0	0	0	0.157239	0	0	0.034121	0.136508	0	0	4.42609	0	2.54898	0
WBGene00050891	243	0	0	0	0.584309	0	0	1.58494	0	0.211282	0.340117	0	0	0	0
WBGene00017541	517	0	0	0	0.274636	0	0	0.0893945	0.158952	0.198614	22.3806	98.2544	192.213	11.965	72.341
WBGene00010819	807	0	0	0	0.175944	0	0	0.0572701	0.35641	0.0636203	0	0	0	0	0
WBGene00194656	274	0	0	0	0.518201	0	0	0.281125	0.7498	0.374756	0	0.705808	0.190583	0	0
WBGene00044718	501	0	0	0	0.283407	0	0	0.153749	0.574098	1.84461	0.824835	0.257341	0.104231	0.287141	0.0853157
WBGene00018082	396	0	0	0	0.358553	0	0.0689097	0	0	1.0372	10.8528	40.6155	6.19781	49.2846	0.107937
WBGene00016795	491	0	0	0	2.89179	0.636349	1.27827	0.376513	10.7116	5.33283	2.35658	3.54485	2.87156	4.68783	1.47991
WBGene00007989	650	0	0	0	0.218442	0	0.419819	0.687329	0.252856	0.157974	0.127151	0.793401	0	0.44264	0.920622
WBGene00015863	434	0	0	0	0.327159	0	0.0628761	0.106491	0.0946752	0	0	0.222801	0	0	0
WBGene00077493	1002	0	0	0	0.141704	0	0.0272338	0.0614996	0.41007	0	0	0	0	0	0
WBGene00001733	380	0	0	0	0.37365	0	1.00536	0.527035	0.432516	1.08088	0	0.169642	0.274841	1.26191	0
WBGene00020692	764	0	0	0	1.85847	6.01175	7.21495	8.32792	9.51932	4.70407	6.38254	3.37507	3.75928	4.89569	1.28677
WBGene00009438	948	0	0	0	1.49775	5.83367	13.2411	0.24376	7.54166	5.68657	5.3181	0.611998	0.495758	0.404663	0
WBGene00010952	1944	0	0	0	0.0730386	0	0.0280743	0	0.211363	0	0	0.0994812	0	0.123335	0
WBGene00018019	888	0	0	0	0.159895	0	0.06146	0.0173487	0.231357	0	0	0	0	0.162002	0
WBGene00020384	1779	0	0	0	0.798128	4.14489	5.39936	0.0173195	0.346451	0	0.0929156	0	0	0.0539096	0
WBGene00013784	502	0	0	0	2.82843	15.3112	3.5877	18.2904	13.178	14.0116	6.09162	8.66795	6.76153	12.1314	3.23554
WBGene00011428	554	0	0	0	2.56294	1.46636	3.10317	118.49	148.41	62.4625	36.6995	42.0062	19.8888	58.7723	9.3356
WBGene00008106	342	0	0	0	0.415167	0	0.23937	0.0450458	0	0	5.79989	15.0793	3.20648	18.508	0
WBGene00011533	877	0	0	0	0.161901	0	0.0933463	0.368892	2.20204	5.6786	6.40832	12.3121	3.15582	15.0911	0.0974759
WBGene00012335	327	0	0	0	4.34211	38.8887	4.25596	0.23556	0.376964	0	0	0.0985686	0	0.146644	0
WBGene00005056	1032	0	0	0	0.137584	0	0.105768	0.14928	0.119445	0	0	0.0936974	0	0.0464657	0
WBGene00009033	661	0	0	0	0.214806	0	0.206416	3.56591	0.994591	0.388363	0.125035	6.72921	0	0.507819	0.452651
WBGene00010360	1177	0	0	0	0.120635	0	0.115923	0.0523557	0.10473	0.130862	2.24703	1.50616	0.488036	2.24078	0
WBGene00018684	1011	0	0	0	0.140442	0	0.134957	0.0914282	0.365778	0	0	0	0	0	0
WBGene00009398	326	0	0	0	4.35543	5.94225	0.920769	0.425309	57.9784	5.82711	6.08455	6.13	2.08239	0.147094	0.131114
WBGene00010746	1023	0	0	0	0.138795	0	0.186723	0.406601	0.642644	0.702622	0.403951	0.220551	0.35732	0.984365	0.334257
WBGene00007604	1458	0	0	0	0.973848	1.82154	4.30473	32.5442	14.4573	7.21881	3.85466	8.44485	0.787953	5.62407	1.75898
WBGene00010352	584	0	0	0	2.43129	0.481512	0.373811	0.0791386	0.562864	0.0879137	0	0.110383	0.178835	0.0821107	0.0731904
WBGene00013062	423	0	0	0	0.335667	0.0738647	0	0	0	0	0	0.609587	0	0.34009	0
WBGene00007451	591	0	0	0	0.240249	0.0528676	0	0	0.0695246	0.0868724	0	0.163614	0	0	0
WBGene00018284	362	0	0	0	0.392229	0.0863115	0	0	1.24856	0.709138	9.81736	22.7048	4.0391	25.6984	0
WBGene00044683	483	0	0	0	0.293969	0.0646889	0	0	0.0850705	1.59446	85.7285	1.26792	11.5684	0.297842	0.796457
WBGene00007259	561	0	0	0	0.253096	0.0556948	0	0	0.146485	0	0	0	0	0	0
WBGene00138716	699	0	0	0	0.203129	0.0446992	0	0	0.117565	0	0.118238	0	0	0.0686017	0
WBGene00017175	633	0	0	0	0.224308	0.0493598	0	0	0.259646	5.7587	21.674	63.4964	9.89949	109.39	0.13505
WBGene00017821	744	0	0	0	0.190843	0.419956	0	0.103533	0.662726	0	0	0.303257	0.210564	0.0644524	0
WBGene00012401	1335	0	0	0	0.106357	0.0234043	0	0	0.215448	0.653788	1.91918	3.64571	0.625856	6.71696	0
WBGene00015838	774	0	0	0	0.183446	0.0403679	0	0	0.371606	0.331664	0.427124	0.0416433	0.134935	0.0619543	0.165671
WBGene00008794	323	0	0	0	0.439588	0.096733	0	0.0476955	0	0.158952	2.04702	9.47998	1.29337	0.14846	0.529327
WBGene00019053	330	0	0	0	0.430264	0.0946811	0	0.513522	0.373537	0	0	0	0	0	0.129525
WBGene00008323	363	0	0	0	0.391149	0.860737	0.826916	0.254639	1.81109	0.141437	0.910727	5.32759	0.575425	6.20874	0.2355
WBGene00005048	1020	0	0	0	0.139203	0.0306321	0	0.0151036	0.12085	0	0	0.0315999	0	0	0
WBGene00012400	1066	0	0	0	0.133196	0.0293103	0	0.202326	0.616721	0.33714	0.232594	1.30016	0.0489867	0	0
WBGene00138715	481	0	0	0	0.295191	0.0649579	0	0.0320284	0.427121	0.106739	0	283.989	0.108565	111.956	0.266589
WBGene00018068	542	0	0	0	0.261969	0.576472	0.956598	3.38242	8.41491	3.78905	23.4831	68.4482	16.668	88.5619	2.83903
WBGene00011426	1122	0	0	0	0.126548	0.278474	0.4621	0.576682	1.06202	0.091518	0	0.229818	0.139625	0.29917	0
WBGene00044587	918	0	0	0	0.15467	0.0340357	0	0.318853	0.358074	0.0559277	0	0.105333	0.0568843	0.104472	0
WBGene00018121	629	0	0	0	0.225735	0.0496737	0	0.0489846	0.0653244	0.97949	21.549	52.1655	11.4568	85.5371	0.0679542
WBGene00013397	1110	0	0	0	0.127916	0.281484	0.86044	0.13879	0.370172	0	0.0744581	1.50996	0	0.864011	0.192537
WBGene00010018	1259	0	0	0	0.112778	0.248171	0.780283	2.48399	2.02345	2.65068	2.42891	11.8022	9.74715	8.91256	1.73145
WBGene00008889	1056	0	0	0	0.134457	0.295878	0.103365	0.233419	0.19455	0.145857	0	0.122091	0.148352	0.0454097	0
WBGene00014082	970	0	0	0	0.146378	0.322111	0.168793	0.0158821	0.12708	1.37617	25.391	62.5698	16.4196	114.048	0.396586
WBGene00009782	676	0	0	0	0.21004	0.462201	0.322938	1.84594	1.7627	1.29114	5.37949	15.3531	1.62221	23.7635	0.126459
WBGene00044602	798	0	0	0	0.177929	0.0391538	0	0.173748	0.87533	0	0.621417	0.0403909	0.327192	0.180273	0
WBGene00011322	732	0	0	0	0.193971	0.0426841	0.037279	0	0.280663	1.19236	14.1135	39.3212	6.56315	75.925	0
WBGene00005652	1472	0	0	0	1.06104	2.24996	3.17003	3.04555	15.548	4.35985	5.83929	5.75883	1.20616	3.97433	0.522675
WBGene00013130	307	0	0	0	0.462499	1.11952	0.0888867	0	57.5514	8.86353	29.075	3.46467	1.02058	0.780987	0.139229
WBGene00005223	993	0	0	0	0.142988	0.031465	0.0274806	0.0155143	0.455166	0.310221	0.332924	0.0973774	0.26294	0.0482907	0.129133
WBGene00010527	960	0	0	0	0.147903	0.0325466	0.0284252	0.192571	0.214005	0.0534808	0	0	0	0	0
WBGene00016827	1104	0	0	0	0.128611	0.0283014	0.0247176	0.209316	0.260528	0.139515	0	0	0	0	0
WBGene00010934	939	0	0	0	0.151211	0.0332745	0.0290609	0.262503	0.831408	0.382738	0.176035	0.205955	0.278061	0.102136	0
WBGene00018844	1032	0	0	0	0.137584	0.333035	0.449515	0.14928	0.31852	0.348247	0.480514	0.218627	0.303604	0	0
WBGene00021862	1363	0	0	0	0.104172	0.252159	0.340352	0.972037	0.844089	0.301345	0.545734	1.53711	0.383124	0.492543	0.219517
WBGene00016522	1116	0	0	0	0.127229	0.307968	0.611295	8.255	3.75545	4.92254	1.4071	2.3683	5.38107	1.33202	1.26391
WBGene00020313	389	0	0	0	0.365005	0.0803207	0.0701497	0.99008	0.739391	0.395951	16.3597	21.046	11.2763	47.213	0
WBGene00010801	453	0	0	0	0.313437	0.068973	0.0602389	0.102024	4.98874	1.02003	5.29096	0	0.115276	0.105856	0
WBGene00022472	243	0	0	0	6.4274	1.80011	2.02135	134.34	35.509	20.7057	12.2442	18.8351	7.30648	16.3789	2.63847
WBGene00021529	1451	0	0	0	1.0764	3.25152	4.73924	9.099	5.77682	22.1148	1.65183	4.97584	1.18763	3.07346	5.5086
WBGene00007366	984	0	0	0	0.144296	0.349281	1.58072	1.65955	1.08569	2.29576	0.923916	7.99247	0.902172	11.3059	4.17007
WBGene00011207	1738	0	0	0	0.898652	3.07414	5.71514	3.82039	11.2534	10.0734	11.1751	9.17998	6.76033	2.89702	1.50019
WBGene00008359	378	0	0	0	0.375627	0.0826581	0.0721911	33.8272	53.6984	27.4365	10.495	4.43402	6.76924	3.29833	10.29
WBGene00022552	951	0	0	0	0.149303	0.0328546	0.0286942	0.129595	0.216031	0.377909	0	0.0338927	0.109821	0.100847	0.0449455
WBGene00022275	732	0	0	0	0.193971	0.469525	0.298232	0.168368	0.785856	0.280555	0.903262	0.484359	0.356693	0.131018	0.0583923
WBGene00008176	542	0	0	0	2.88166	1.15294	3.37327	0.0284237	65.045	12.3144	7.01444	3.2113	1.54154	1.15016	0.552034
WBGene00044395	406	0	0	0	3.84694	16.0072	4.77208	0.265615	73.5757	14.1632	56.7954	5.0015	2.70103	1.1811	0.526394
WBGene00008867	603	0	0	0	0.235468	0.0518155	0.0905082	0.30658	0.204423	0.255431	0	0.106905	0.1732	0.874758	0
WBGene00010297	1687	0	0	0	0.0841654	0.222251	0.274985	2.11862	1.3396	0.57824	0.244957	0.191061	0.21668	0.454797	0.101347
WBGene00012450	750	0	0	0	0.189316	0.499916	0.618533	0.636767	0.821781	0.410733	0.771386	1.33225	0.487385	1.47055	0.569909
WBGene00016459	461	0	0	0	0.307998	0.813313	1.12468	0	1.51521	0	0.537842	319.453	0.566376	180.472	0.0927184
WBGene00017819	1216	0	0	0	0.116766	0.0256947	0.044882	0.0253382	0.337903	5.06661	1.97106	0.132533	0.128832	0.197174	0.0351506
WBGene00021083	460	0	0	0	0.308667	0.815081	0.118644	0.133962	21.7951	5.35739	2.51539	0.350347	1.24873	0	0
WBGene00009029	836	0	0	0	1.86825	8.59605	5.58168	0.294845	0.344047	0.552721	0.296585	1.46509	1.31174	0.975113	0.664667
WBGene00007418	1070	0	0	0	1.45968	0.671616	0.51006	0.201569	0.921623	0.287897	0.386208	0.843452	0.341625	0.134447	0.239681
WBGene00018081	556	0	0	0	0.255372	0.0561956	0.0981591	0.083124	0.443407	1.01575	15.7567	58.7247	6.01091	79.5186	0.0768762
WBGene00009600	895	0	0	0	0.158645	0.418924	1.21959	0.636882	1.37729	0.11473	0.0923446	1.47655	0.116692	0.32147	0.143273
WBGene00012451	780	0	0	0	0.182035	0.480689	0.209909	0.651778	0.368748	0.592403	0.423838	0.247938	0.200845	0.245911	0.219196
WBGene00019293	523	0	0	0	0.271486	0.716897	0.313058	11.488	4.87098	1.76702	0.632111	4.49891	0.89862	2.2005	0.408635
WBGene00008634	1790	0	0	0	0.872546	0.453834	1.12812	17.8069	8.51622	17.611	12.7436	14.0092	5.89296	9.37621	4.05941
WBGene00011494	1151	0	0	0	1.35696	0.732935	1.46991	1.24477	9.63861	6.37867	3.80571	0.392048	2.13235	0.458279	0.297085
WBGene00016760	1373	0	0	0	1.13755	6.73594	15.244	20.107	15.6216	23.5207	14.5071	12.1603	17.3052	15.2973	6.3819
WBGene00013070	2205	0	0	0	0.0643932	0.184209	0	0.00698669	0.279517	0.116421	1.83663	4.6338	1.46831	6.2632	0
WBGene00022093	703	0	0	0	0.201973	0.577784	0.465802	59.2997	37.5822	31.1847	19.3983	53.5976	11.5136	46.6566	14.5315
WBGene00044744	503	0	0	0	0.28228	0.0621168	0.162753	0.398158	0.163376	3.26627	11.9947	30.5018	4.77557	69.3073	0.169953
WBGene00015393	856	0	0	0	0.165873	0.474511	0.478182	4.46332	34.5609	21.1124	11.4897	42.3609	4.94136	6.10612	1.39814
WBGene00009399	563	0	0	0	0.252197	0.72146	1.01786	11.8758	5.03578	1.45909	0.880801	5.03803	0.185506	2.5552	0.303682
WBGene00008632	967	0	0	0	0.146833	0.032311	0.0846584	0.350491	2.37951	0.637124	0.427345	2.79988	0.162006	1.38849	0.265211
WBGene00007148	549	0	0	0	0.258628	0.739858	0.198821	0.0280613	0.22453	0	0.451631	3.34648	0	4.36727	0.311426
WBGene00023431	277	0	0	0	0.512589	1.46636	0.394054	11.2344	4.74675	2.96558	0.89511	13.3815	1.31963	2.76983	1.23446
WBGene00020589	449	0	0	0	0.31623	0.904637	0.243102	22.4051	60.2151	42.9943	20.8002	127.636	19.1899	35.7776	9.61483
WBGene00022547	1326	0	0	0	0.107079	0.0235632	0.0617381	0.557671	0.495795	0.503349	0.810279	5.66368	1.26021	2.92923	0.290112
WBGene00011397	1893	0	0	0	0.0750064	0.21457	0.778428	3.28784	9.81101	9.03157	3.66744	3.55862	4.19303	1.62122	0.925763
WBGene00007430	956	0	0	0	1.63374	1.1439	1.91246	11.6187	18.3096	15.3058	10.3743	23.6345	7.64725	12.8409	4.2922
WBGene00019278	695	0	0	0	2.24728	16.544	41.5409	5.20911	7.74484	2.73329	2.37837	0.556522	2.02868	2.13889	0.738012
WBGene00010534	1083	0	0	0	0.131105	0.0288502	0.100788	0	0.11382	0	0	0	0	0	0
WBGene00022263	1071	0	0	0	0.132574	0.408428	0.30575	1.51036	0.997493	0.575256	0.617355	0.210666	0.195032	0.671605	0.0798192
WBGene00019098	801	0	0	0	0.177262	0.0390072	0.136271	0.307728	0.820755	0.192291	0.103182	0.523115	0	0.119732	0
WBGene00015033	270	0	0	0	0.525878	1.6201	0.101068	3.48054	11.8702	2.85231	3.06105	21.0104	1.16044	2.30883	0.949848
WBGene00015977	2205	0	0	0	0.0643932	0.198379	0.247512	1.91435	1.34168	1.25735	0.337341	6.53409	0.473649	5.87175	0.135693
WBGene00138718	381	0	0	0	0.372669	1.1481	0.143245	0.84913	1.07845	0.134755	0.43385	1.69196	0.13706	0	0
WBGene00022486	1021	0	0	0	0.139067	0.42843	0.721628	7.30297	11.5902	7.74398	5.01881	5.20888	5.93291	2.72405	0.62796
WBGene00015962	952	0	0	0	0.149146	0.0328201	0.114656	0.485472	0.517929	0	0	0.101571	0	0	0
WBGene00019589	3075	0	0	0	0.0461746	0.142253	0.319472	0.410817	2.68582	4.95885	2.47273	3.18651	4.97574	1.01363	1.34832
WBGene00010202	368	0	0	0	0.385834	1.18866	0.296611	2.42806	1.00489	0.27903	0.449176	2.10208	0	0.912142	0.2323
WBGene00044073	1328	0	0	0	1.1761	1.03522	1.76716	4.50105	13.3973	21.6114	12.8205	20.8731	7.78579	9.67719	2.92894
WBGene00012603	222	0	0	0	0.639581	1.97039	0.73752	1.24911	1.66577	0.462537	0.37229	0.871133	0.470449	0.648008	0.192537
WBGene00011754	1053	0	0	0	0.13484	0.445082	0.310977	1.97508	1.56084	0.682604	0.392443	4.98937	0.446323	5.05483	0.0811836
WBGene00008935	640	0	0	0	0.221855	0.732299	0.127914	0.072214	0.256806	1.04288	7.87743	14.6051	3.42693	26.3739	0
WBGene00044390	422	0	0	0	0.336462	1.1106	0.258656	0	0.973674	0	0	0.611032	0.123744	0.340895	0
WBGene00015225	1276	0	0	0	0.111275	0.367297	1.24037	1.30393	3.83197	0.925436	1.10112	169.849	0.53202	2.55547	0.100493
WBGene00022496	657	0	0	0	0.216114	0.0475567	0.249208	0.539315	0.813025	0.156291	0	0.147178	0.0794822	0.656885	0.0650581
WBGene00018791	843	0	0	0	1.85274	2.29795	2.16882	1.71783	1.94966	0.243614	0.196082	0.458817	0.0619452	0.455066	0
WBGene00009068	825	0	0	0	0.172106	0.605959	0.992299	5.69542	3.73537	5.7876	4.70846	3.08645	4.11429	4.59183	1.0362
WBGene00206381	354	0	0	0	0.401093	1.41219	0.231256	0.870376	2.08927	1.59536	1.40082	1.09261	0.885082	0.541838	0.241487
WBGene00011854	262	0	0	0	0.541935	1.90808	0.624921	4.82162	34.1886	15.6768	21.1353	72.2143	4.58418	18.4856	5.0574
WBGene00009432	1604	0	0	0	0.973727	1.30511	2.75604	13.2831	11.8861	15.7802	17.1068	17.0202	8.85523	12.4665	3.91724
WBGene00009767	633	0	0	0	0.224308	0.0493598	0.301766	0	0.259646	0	0	0.101839	0	0.0757545	0.0675248
WBGene00018729	433	0	0	0	0.327915	1.2267	1.19741	37.8203	38.9065	20.1572	30.1581	169.869	9.2862	32.3376	6.12027
WBGene00044148	918	0	0	0	0.15467	0.578607	0.772869	0	0.268556	0.0559277	0.090031	3.15999	0.511959	1.46261	0.0465612
WBGene00013555	976	0	0	0	0.145479	0.544222	1.11837	1.2154	2.31547	2.10416	1.43957	1.71727	1.71213	1.03177	0.394148
WBGene00022487	762	0	0	0	0.186335	0.0410036	0.250679	0.970435	7.54917	3.97527	4.66389	9.3481	3.97474	6.35592	0.897494
WBGene00016177	766	0	0	0	0.185362	0.693421	2.06621	0.281565	0.643693	2.01077	14.0265	30.2122	7.63527	45.7616	0.837007
WBGene00015616	1195	0	0	0	0.118818	0.470632	0.388201	0.0128918	0.171921	0.34371	5.46379	3.83007	1.00507	5.37711	0
WBGene00019338	3582	0	0	0	0.039639	0.157009	0.0152363	0	0.149123	0	0.115366	0.0629881	0.0874704	0.348065	0
WBGene00010004	2840	0	0	0	0.0499954	0.19803	0.297864	0.108491	2.03998	1.24738	2.59004	3.8474	1.36066	0.523426	0.240807
WBGene00006965	1274	0	0	0	0.11145	0.441449	0.921031	13.3258	8.09525	4.99714	1.88132	1.74568	2.37735	1.0539	0.369054
WBGene00007484	3663	0	0	0	0.0387625	0.153537	0.573626	0.971528	1.14417	0.168195	0.0225631	0.219983	0.0285121	0.222548	0.0233378
WBGene00005208	882	0	0	0	0.160983	0.673073	0.402207	0.244534	0.605621	0.232842	0	0.109632	0	0	0
WBGene00010118	2646	0	0	0	0.053661	0.224358	0.195947	0.128089	1.47523	5.0255	2.24894	1.16941	0.374972	1.14173	0.0807694
WBGene00009715	529	0	0	0	0.268407	1.12221	1.39278	17.4733	10.8742	7.66727	1.40612	5.66648	2.073	3.71655	0.888799
WBGene00044752	165	0	0	0	0.860528	0.378724	0	0	0	0	0	0.195345	0.316484	0	0
WBGene00021110	1383	0	0	0	0.102666	0.045184	0	0	0.356521	0.965207	11.3545	20.7655	5.32393	24.5137	0.0309061
WBGene00007633	665	0	0	0	0.213514	0.0939692	0	0	0.123576	1.08088	13.9197	68.3898	8.95197	65.6915	0.128551
WBGene00013629	981	0	0	0	0.144737	0.0636998	0	0	0.167539	0	0	0.0328562	0	0	0
WBGene00015521	150	0	0	0	0.94658	0.416597	0	0.102704	0	0.684555	0.55099	5302.15	1.0444	1165.57	1.99468
WBGene00194801	469	0	0	0	0.302744	0.13324	0	0.0328479	0.26283	0	0.176223	636.735	0.222686	241.603	0.729095
WBGene00009602	579	0	0	0	0.245228	0.107927	0	0.0266073	0.283862	0.0886729	0.142743	0.111337	0	0	0
WBGene00021724	820	0	0	0	0.173155	0.762067	0.465897	0.0375748	0.0501086	0	0	0	0	0	0
WBGene00008960	770	0	0	0	0.184399	0.0811552	0	0.0200073	0.320174	0.0666774	0.214671	65.008	0.135636	25.5955	0.222042
WBGene00044006	471	0	0	0	0.301459	1.32674	1.1008	19.8213	15.0049	5.12326	4.38686	6.09053	2.32827	4.17422	1.2705
WBGene00019934	839	0	0	0	0.169234	0.744809	0.650494	4.37014	6.21968	3.85521	2.95525	4.7253	1.05809	2.11472	0.66229
WBGene00022094	552	0	0	0	0.257223	0.113206	0	0.0558176	0	0.651071	7.78572	21.2544	3.12184	36.92	0.0774333
WBGene00008287	340	0	0	0	0.417609	1.83793	0.160519	6.7513	14.0186	3.02009	3.16009	52.7087	1.2287	11.9882	1.50858
WBGene00015382	844	0	0	0	0.168231	0.740397	0.711305	3.04827	8.61701	12.7746	9.8904	10.3875	10.8276	6.59064	5.31757
WBGene00017905	634	0	0	0	0.223954	0.985639	1.20516	8.4318	22.8128	24.1322	29.3311	58.3123	13.0961	25.5646	7.48343
WBGene00008815	981	0	0	0	0.144737	0.0636998	0	0.0628161	0.460733	0.052336	0.0842492	0	0	0	0
WBGene00009638	414	0	0	0	0.342964	0.150941	0	16.8941	79.3991	60.1466	27.9488	22.3443	22.0736	4.28562	27.05
WBGene00003473	375	0	0	0	0.378632	1.66639	4.14781	16.9668	5.2594	5.33953	3.52633	35.9278	1.67103	48.3362	11.0562
WBGene00012089	1053	0	0	0	0.13484	0.0593443	0	0.0877815	0.195105	0.0487575	0	0	0	0	0
WBGene00017216	826	0	0	0	0.171897	0.756532	2.27953	1.24961	2.38774	2.17549	2.80164	5.38499	1.32762	5.39902	0.206989
WBGene00020860	332	0	0	0	0.427672	1.97632	0	0	0.247524	2.01036	104.306	3535.41	91.0701	719	0.257489
WBGene00011710	750	0	0	0	0.189316	0.0833193	0.0363843	0	0.109571	0	1.32238	0	0.0696264	0.0639368	0
WBGene00044803	450	0	0	0	3.78632	7.29044	5.88213	0.205409	12.9659	5.24825	5.14257	0.429759	1.62462	0	0.379939
WBGene00016559	2578	0	0	0	0.660917	1.2847	2.81562	2.77875	3.72957	5.79535	9.29715	1.81289	7.10984	1.67406	0.978218
WBGene00007794	1092	0	0	0	0.130025	0.0572248	0.0249892	0	0.263391	0.987339	27.0954	53.1295	21.8539	53.31	0
WBGene00077573	727	0	0	0	0.195305	0.0859553	0.0375354	0.317861	1.63904	0.635591	0.454737	1.46307	0.287317	1.12131	0.411557
WBGene00018155	432	0	0	0	0.328674	0.144652	0.0631672	0.677563	0.665795	0.594232	0.573948	1.79066	0.120879	0.77701	0
WBGene00009986	393	0	0	0	0.36129	0.159006	0.0694357	0.823203	7.42321	3.52729	0.210301	0.246045	0.398625	0.244034	0.108761
WBGene00019080	586	0	0	0	0.242299	1.11969	1.07104	0.52579	0.280471	1.05136	2.9618	5.28031	1.24757	7.03742	0
WBGene00010372	297	0	0	0	0.478071	0.210402	0.0918796	0.155613	0.968429	0.345735	0	1.41082	0.175824	0.645827	0.143916
WBGene00020611	1290	0	0	0	0.110067	0.0484415	0.0211537	0.0477695	0.414076	5.93015	0.512549	0.74958	1.8621	0.594761	1.19283
WBGene00020869	1269	0	0	0	0.111889	0.0492431	0.301052	16.996	21.4673	22.0093	13.9376	27.6346	10.5345	10.8829	6.23127
WBGene00012406	987	0	0	0	0.143857	0.0633126	0.0276477	0.0624343	0.249781	0	0.167474	0.0653129	0	0	0
WBGene00005475	981	0	0	0	0.144737	0.0636998	0.0278167	0.0785201	1.29843	0.157008	0.589744	0.525699	0.851699	0.146644	0.261426
WBGene00010865	554	0	0	0	0.256294	0.112797	0.0492567	14.9051	8.01014	4.07767	2.38696	11.3452	1.79093	5.79932	2.46892
WBGene00015996	801	0	0	0	0.177262	0.0780144	0.545083	4.03894	3.12913	1.28194	0.515908	0.563354	0.130387	0.598659	0.266811
WBGene00005124	954	0	0	0	0.148833	0.0655026	0.028604	0.113039	0.0861405	0.0538172	0	0.0675722	0	0	0.0448042
WBGene00045261	531	0	0	0	0.267396	0.117683	0.0513903	0.261113	2.3988	0.193377	2.02341	19.6062	32.5513	0.361225	40.7308
WBGene00011921	419	0	0	0	0.338871	0.14914	0.130254	0	0.294194	0.122534	0	18.1545	0.249259	71.7573	0
WBGene00011121	1164	0	0	0	1.46378	5.55641	6.63451	3.56024	2.29449	0.970374	0.92305	0.581504	0.134587	0.494357	0.183605
WBGene00005051	1008	0	0	0	0.14086	0.0619936	0.0541433	0.168117	0.448392	0	0	0.0319761	0.0518054	0	0
WBGene00012594	396	0	0	0	0.358553	1.73582	0.0689097	0.194516	2.28272	1.94476	0	0.488362	0.659341	0	1.94287
WBGene00020533	2361	0	0	0	0.0601385	0.291141	0.208042	0	0.278452	0.478405	4.3057	6.12966	1.90212	12.4908	0
WBGene00009633	777	0	0	0	0.182738	0.884665	0.7024	1.74478	2.11527	1.58584	1.06369	0.290378	0.268828	0.12343	0.110021
WBGene00023463	939	0	0	0	0.151211	0.066549	0.0581219	0.360942	0.743891	0.328061	0.0880175	0.0686516	0	0.0510678	0
WBGene00045196	132	0	0	0	1.07566	0.473405	0.413458	2.80103	1.24512	0	0.626125	0.244181	0.791209	0	0.323812
WBGene00020853	1062	0	0	0	1.60437	6.70791	8.65926	0.449694	1.47023	0.386754	0.700411	0.303502	0.0491712	0.541838	0.120743
WBGene00009248	288	0	0	0	0.493011	0.216977	0.189502	0.160476	0.285341	0	0	0.671498	0.181319	0.499506	0.148414
WBGene00044574	569	0	0	0	0.249538	1.20806	1.63058	1.59742	3.46621	3.1581	7.26261	2.09592	1.19307	1.0113	0.976558
WBGene00044299	731	0	0	0	0.194237	0.085485	0.07466	0.842991	0.674512	0.842817	0.791435	1.27869	0.428617	1.37757	0.175417
WBGene00014145	573	0	0	0	0.247796	1.19962	1.95256	2.60794	4.08739	1.43362	1.29814	1.29378	0.364536	0.334748	0.298382
WBGene00021383	231	0	0	0	0.614663	0.270517	0.236262	0.466838	0.355749	0	0	0	0	0	0
WBGene00003758	528	0	0	0	0.268915	0.118351	1.39542	115.163	114.318	69.8168	40.6981	49.5077	28.0879	53.9467	20.724
WBGene00164969	376	0	0	0	4.5315	2.32674	1.88695	0.573615	75.7306	5.87151	8.79239	1.20012	2.49989	0	0.113679
WBGene00020792	429	0	0	0	0.330972	0.145663	0.127218	0.287285	2.96914	0.239355	0.577961	3.38097	0.243449	1.90022	0
WBGene00018022	630	0	0	0	0.225376	0.0991897	0.129944	0	0.130441	0	0	0.255809	0	0.228346	0.0678463
WBGene00009489	2754	0	0	0	0.0515567	0.0226905	0.0297257	0.00559392	0.134278	1.02534	4.20145	2.69185	1.17561	7.66128	0.0310408
WBGene00015573	666	0	0	0	0.213194	0.0938281	1.31115	0.254448	1.2956	1.07925	0.868677	0.338774	0.0784081	0.432006	0
WBGene00219302	555	0	0	0	0.255833	1.29483	1.3767	0	1.25858	0.37003	0.595665	0.116151	0.18818	0	0.0770147
WBGene00011984	896	0	0	0	0.158468	0.802042	0.883213	3.71386	4.26482	5.61549	9.40864	13.9935	9.32497	20.4976	5.96305
WBGene00008529	960	0	0	0	0.147903	0.0650932	0.0852757	0.0641902	0.214005	1.60443	23.1588	79.5054	17.7874	89.1619	0.222621
WBGene00020791	563	0	0	0	0.252197	0.110994	0.145408	0.136818	1.97052	0.547157	0.2936	0.744254	0	0.681387	0
WBGene00020744	183	0	0	0	0.775885	0.341473	0.447348	0.589287	0	1.96389	0.903262	0.352261	1.14142	0.524072	0.467139
WBGene00012325	623	0	0	0	0.227909	1.20365	0.700821	1.82988	2.50623	1.15374	1.32662	1.08647	4.6101	0.384852	1.78382
WBGene00010937	1310	0	0	0	0.108387	0.572423	1.14569	0.799683	0.909605	0.431113	0.315452	0.147627	0	0.21963	0.0326284
WBGene00002086	588	0	0	0	0.241475	1.2753	2.64529	9.90363	9.92286	4.88968	3.79508	8.55133	3.28594	2.93587	2.18077
WBGene00016756	1895	0	0	0	0.0749272	0.395712	0.864007	3.70711	11.557	23.7065	35.3273	9.62705	24.1396	7.13596	5.77428
WBGene00007526	400	0	0	0	0.354968	1.9528	0.886867	1.54057	5.64974	1.28354	1.03311	1.2087	0.391649	1.07893	0
WBGene00010599	525	0	0	0	0.270452	0.119028	0.259888	0.0293441	0.391324	0	0.157426	0.184182	0.0994663	0	0
WBGene00044673	345	0	0	0	0.411557	2.26411	1.34464	2.36667	0.833691	0.297633	0.718682	1.77509	0.151362	0.416979	0.123893
WBGene00020415	789	0	0	0	0.179958	0.0792009	0.172929	3.47555	1.66648	0.976076	0.104751	1.47066	0.264739	0.303882	0.0541739
WBGene00019084	433	0	0	0	0.327915	0.144318	0.315107	0.818314	0.284682	2.01572	21.5688	63.3473	8.8038	64.6751	0.098714
WBGene00010820	1500	0	0	0	0.094658	0.0416597	0.0909608	0.0205409	0.191749	0.0342277	0.055099	0	0	0.0319684	0
WBGene00011844	1118	0	0	0	0.127001	0.698675	0.707834	0.606305	12.312	8.40386	8.27963	90.1514	4.67082	22.132	0.573477
WBGene00022329	997	0	0	0	1.70897	1.88033	3.42129	5.4082	9.56134	7.41544	5.8857	12.1233	4.97581	14.5734	2.52944
WBGene00194746	915	0	0	0	0.155177	0.0682945	0.178939	0.336736	1.25737	1.23444	0.903262	0.91588	0.798992	1.15296	0.373711
WBGene00045275	404	0	0	0	0.351453	20.2627	1.28336	4.00394	25.0196	28.5937	99.6282	436.647	51.1858	78.4571	21.5832
WBGene00020632	3458	0	0	0	0.0410605	0.234923	0.205175	0.654896	0.986232	2.12315	2.65297	7.62455	2.70311	5.13085	0.840525
WBGene00021212	568	0	0	0	0.249977	1.43022	1.39324	0	3.68933	1.8078	3.7832	129.495	0.827427	117.349	0.301008
WBGene00018715	572	0	0	0	0.248229	1.42022	1.47891	12.2545	11.6371	7.98847	7.94697	12.2842	5.5689	1.84433	1.56924
WBGene00008352	1063	0	0	0	1.60286	2.02812	4.64644	15.1448	15.4229	12.4128	10.7295	4.79082	4.323	1.66909	1.2063
WBGene00017270	846	0	0	0	0.167833	0.0738647	0.225789	1.96668	1.11708	0.788937	0.879239	4.38141	0.308628	2.60735	0.959953
WBGene00017807	1035	0	0	0	1.64623	2.17355	2.42562	0.25304	13.2994	4.01804	16.8491	4.79586	2.01816	0.787628	0.412978
WBGene00012821	580	0	0	0	0.244805	0.107741	0.329341	10.9699	5.52577	6.639	4.13242	36.2887	4.86185	7.68895	2.35824
WBGene00019306	535	0	0	0	3.18476	4.55531	1.73421	0.0863868	26.7271	3.26283	1.54483	0.542219	0	0	0.159788
WBGene00017847	2860	0	0	0	0.0496458	0.305893	1.29762	0.888788	0.976942	2.99792	2.83201	1.88207	3.70651	2.48146	1.62902
WBGene00022353	974	0	0	0	1.74933	2.66254	7.70458	6.65891	16.6212	8.90835	10.7765	3.0114	4.87885	3.05243	0.570494
WBGene00017255	1731	0	0	0	0.082026	0.505403	0.693635	1.11248	1.25807	0.415241	0.190984	0.484131	0.271507	0.24932	0.0246928
WBGene00011999	409	0	0	0	4.16588	6.79898	1.80142	0.301333	101.969	8.66154	40.0107	1.97017	0.766061	0.937949	0.209013
WBGene00016119	1001	0	0	0	0.141845	0.905193	1.99005	1.92378	35.5065	27.2352	3.8806	21.0586	17.0588	6.22761	5.46566
WBGene00016515	1929	0	0	0	0.0736066	0.0485922	0	0	0.31951	0.904932	3.55615	5.1297	0.757986	13.3989	0
WBGene00018440	480	0	0	0	0.295806	0.19528	0	0	0.342409	0	0.172184	5.97634	0	4.39566	0
WBGene00012636	768	0	0	0	0.184879	0.12205	0	0	0.267507	0.334255	6.3493	18.676	3.39973	25.2875	0.0556552
WBGene00014070	972	0	0	0	0.146077	0.0964344	0	0	0.295909	0	0	0.165802	0	0	0.0879489
WBGene00005522	1042	0	0	0	0.136264	0.0899561	0	0.22177	0.354896	0	0	0.0618655	0	0.138059	0
WBGene00012287	1203	0	0	0	0.118027	0.0779171	0	0.0256121	0.478177	0.042678	0	0.026793	0	0.0398609	0
WBGene00005679	1034	0	0	0	0.137318	0.0906521	0	0.0744954	0.317904	0	0	0	0	0.0463758	0
WBGene00011993	966	0	0	0	0.146985	0.0970334	0.0282487	0	0.127606	0	0	0.0333664	1.08116	0	0.221238
WBGene00015242	1692	0	0	0	0.0839167	0.0553985	0.0161278	0.009105	0.267127	0.0303437	0.244233	0.228595	0.0925883	0.283408	0
WBGene00022411	957	0	0	0	0.148367	0.0979459	0.313658	3.62202	2.27557	7.40349	2.15905	1.51561	2.94657	2.1045	0.759283
WBGene00005288	1026	0	0	0	0.138389	0.0913589	0.0265967	0.0150153	0.36043	0	0	0	0.0508965	0	0
WBGene00007541	298	0	0	0	6.19407	1.25818	3.29656	12.8208	194.139	65.1246	4.71484	17.4139	21.5538	2.25281	0.573734
WBGene00022818	636	0	0	0	0.22325	0.147381	0.042906	0.0484454	0.387632	2.42177	3.11881	4.20637	0.410533	10.254	0
WBGene00044151	378	0	0	0	0.375627	0.247974	0.0721911	1.75249	1.41312	2.44484	0.65594	0.341079	0.138148	0.126859	0
WBGene00007894	921	0	0	0	0.154166	1.05167	1.68885	0.267633	5.71053	17.3369	3.49977	5.2495	3.62874	2.08263	0.371276
WBGene00021742	1244	0	0	0	0.114137	0.0753491	0.350974	5.7957	1.81664	16.0546	15.6793	7.64342	27.5791	17.4233	12.5756
WBGene00005144	975	0	0	0	0.145628	0.0961377	0.0279879	0.110605	0.294998	0	0	0.19835	0	0	0
WBGene00195177	748	0	0	0	0.189822	0.125313	0.0364816	0.164766	1.26343	0.686385	0.331478	1.98218	0.349063	0.128216	0.17143
WBGene00001693	643	0	0	0	0.22082	0.145776	0.0848779	0	0.447315	0.159694	0.385607	10.1759	1.21819	5.81696	2.85841
WBGene00005339	1059	0	0	0	0.134077	0.0885121	0.0515358	0.363684	0.155199	0.0484812	0	0	0.0493105	0	0
WBGene00005029	1037	0	0	0	0.136921	0.0903898	0.0526292	0.0445679	0.435853	0.0990195	0.159399	0.0621638	0.201427	0	0.0412181
WBGene00016738	495	0	0	0	0.286843	2.01986	2.26024	36.7557	7.30472	5.18602	4.34113	26.046	0.843957	15.0155	1.64065
WBGene00005666	1011	0	0	0	0.140442	0.0927144	0.0539827	0.670473	1.17862	0.050783	0.163498	0.159406	0.0516517	0.0474309	0.0422781
WBGene00017035	1734	0	0	0	0.0818841	0.0540567	0.0314743	0.0710757	0.355442	1.48044	3.81308	5.8181	1.35519	6.30519	0
WBGene00010747	1611	0	0	0	1.14577	0.54305	0.880812	2.056	4.59095	3.50563	1.17996	3.74138	1.84763	1.66688	0.424513
WBGene00008702	735	0	0	0	0.19318	0.12753	0.111381	0	0.0559035	0	0	0.657794	0.142095	1.23959	0
WBGene00015211	1331	0	0	0	0.106677	0.0704239	0.0615062	0.0347235	0.216096	0.192869	2.4838	3.85039	0.706203	4.82769	0.0321136
WBGene00005701	1012	0	0	0	0.140303	0.0926228	0.080894	0.776372	0.974444	0.0507328	0.163337	0.0636994	0	0	0
WBGene00002087	576	0	0	0	0.246505	0.162733	0.142126	2.03269	4.13744	11.231	2.58276	21.9356	4.07967	7.32609	2.52303
WBGene00015932	883	0	0	0	0.160801	0.106154	0.092712	1.39576	1.34947	7.73322	2.80799	16.6452	2.30642	6.734	0.532474
WBGene00010745	1151	0	0	0	1.60368	1.03154	3.79332	5.63491	35.1988	41.7513	26.3527	16.718	16.2421	43.8698	2.85945
WBGene00013045	489	0	0	0	0.290362	0.191686	0.223217	0	0.420133	0	0	0.0659139	0.106789	0	0.0874094
WBGene00016757	1922	0	0	0	0.0738746	0.0487691	0.695694	10.7567	12.5704	23.8543	9.63229	3.10245	7.98784	2.22049	0.800601
WBGene00010023	861	0	0	0	0.164909	0.108867	0.190162	0.322069	0.19089	0.178891	0	0.149742	0.0606502	0.0556941	0.0496436
WBGene00005558	1032	0	0	0	0.137584	0.0908278	0.158653	0.313487	0.358335	0	0	0.0312325	0.0506006	0.0464657	0
WBGene00194684	496	0	0	0	0.286264	0.18898	0.3301	0.0621196	0.248522	0	0	0	0	0	0
WBGene00219411	707	0	0	0	0.20083	0.13258	0.231583	0.108951	0.116235	0	0.1169	21.4727	0	37.9823	0
WBGene00022886	714	0	0	0	0.198861	0.13128	0.229313	0.172612	0.633024	0	0	319.927	0	209.742	0.478915
WBGene00044445	489	0	0	0	0.290362	2.36412	2.28797	3.43398	70.9185	60.581	78.7611	15.3579	17.6202	25.006	10.3143
WBGene00008388	797	0	0	0	0.178152	0.117609	0.239671	0.927818	2.16529	2.12581	0.622197	54.4748	4.91404	34.9567	9.97519
WBGene00017836	946	0	0	0	0.150092	0.0990848	0.201921	1.13995	3.38789	1.08545	0.524197	1.87395	2.09763	1.62208	0.768112
WBGene00044767	590	0	0	0	3.12853	4.23658	7.03019	16.2673	11.6303	7.48369	5.74337	25.13	4.15988	18.287	5.14367
WBGene00021135	707	0	0	0	0.20083	0.13258	0.308778	0.239692	0.46494	0.290476	0.2338	9.11794	1.55108	20.0085	3.20423
WBGene00021262	1496	0	0	0	0.0949111	0.0626566	0.145926	2.89371	5.96011	14.9975	9.39187	4.78308	11.8681	18.0143	3.80003
WBGene00015320	652	0	0	0	0.217772	1.86893	1.21374	0.401681	0.9453	1.73239	1.90142	0.395484	3.36385	0.441282	0.917798
WBGene00044724	371	0	0	0	53.1973	61.6473	34.2758	0.207623	628.297	126.763	450.668	94.5238	35.7516	5.4286	0.691264
WBGene00015768	1731	0	0	0	1.06634	1.76891	3.20018	7.54708	10.3257	7.44468	4.72686	4.31993	5.30947	1.68984	2.24704
WBGene00010633	309	0	0	0	0.459505	0.404463	0	0	0.265948	5.31693	442.932	3422.74	196.374	2461.1	1.5216
WBGene00014168	684	0	0	0	0.207583	0.182718	0	0.0225229	0.240287	0.525426	12.2039	43.777	8.0162	76.5559	0
WBGene00009075	866	0	0	0	0.163957	0.144318	0.0315107	0	0.189788	1.60072	11.6433	24.1553	4.4019	41.0311	0
WBGene00013061	1908	0	0	0	0.0744167	0.0655026	0.014302	0	0.107676	0	0	0.016893	0.0273689	0	0.0672062
WBGene00009379	306	0	0	0	0.46401	0.408428	0.891772	4.38004	4.16262	2.34896	0.540186	2.84399	0.511959	1.09696	1.25715
WBGene00022325	1089	0	0	0	0.130383	0.114765	0.275639	2.12199	4.64091	2.87588	2.20092	1.06552	1.87013	2.37782	0.27475
WBGene00015805	453	0	0	0	4.38812	8.00086	7.71058	71.3149	44.8986	32.301	3.83139	15.7246	11.5276	12.2793	7.54846
WBGene00009357	1284	0	0	0	0.110582	0.0973357	0.233778	1.16382	1.21603	0.399857	0.450576	0.0753082	0.122009	0.112039	0
WBGene00011552	231	0	0	0	0.614663	0.541035	0.118131	0.200073	3.55749	0.444516	1.07336	0.418596	0.22606	0.207587	0
WBGene00014155	621	0	0	0	0.228643	0.201254	0.615194	0.372117	0.463161	4.96054	6.52138	10.7959	2.27043	15.5981	0.481807
WBGene00050892	491	0	0	0	0.289179	0.25454	0.111154	0	0.502106	0.209131	0.673307	1.37855	0.53177	2.24625	0
WBGene00012026	984	0	0	0	0.144296	0.127011	0.0554639	0.156562	0.375814	0.313059	0	0.949924	0.106138	0.146197	0.0434382
WBGene00185005	426	0	0	0	0.333303	0.293378	1.34519	4.19497	1.73616	4.09769	3.6862	3.93441	12.9937	11.4816	3.71244
WBGene00012357	447	0	0	0	0.317644	0.279595	0.122095	0.0344645	0.367687	1.03372	24.5912	93.6673	17.8739	138.172	0
WBGene00007495	791	0	0	0	2.51305	0.948008	1.72492	4.36266	10.4411	9.15192	3.44804	3.83034	3.10282	1.87931	0.756516
WBGene00077758	1581	0	0	0	0.0898084	0.0790506	0.0345202	0.0876982	0.311871	0	0	0.020387	0	0.0909917	0
WBGene00009476	888	0	0	0	0.159895	1.51298	3.47249	14.0525	15.2696	17.6342	9.67955	22.9398	18.2887	27.4324	7.172
WBGene00020730	696	0	0	0	0.204004	0.179568	0.117622	0.110673	0.59036	1.18027	4.63116	12.7353	2.02577	19.4291	0.307063
WBGene00044552	555	0	0	0	0.255833	0.225187	0.147504	0.166548	0.962446	1.2026	4.91423	12.6605	1.22317	14.0834	0.0770147
WBGene00010658	1905	0	0	0	0.0745339	0.705262	1.23191	7.59365	7.00994	14.2301	10.5859	27.3252	4.93416	26.053	5.4074
WBGene00008356	383	0	0	0	0.370723	0.326316	0.213746	34.9543	47.0968	41.2878	20.0687	9.0889	14.4525	6.13493	12.8341
WBGene00020454	624	0	0	0	0.227543	0.200287	0.174925	0	0.263391	0	0	0.154961	0	0	0
WBGene00010508	1148	0	0	0	0.123682	0.108867	0.0950809	0.107356	2.68439	0.402504	1.22389	1.23537	0.272926	0.626559	0.186164
WBGene00011212	5396	0	0	0	0.368387	0.295308	1.1682	1.74156	3.29717	7.15509	3.99764	3.04638	3.03874	0.790916	0.879261
WBGene00044533	578	0	0	0	3.43913	30.3258	0.802595	0.0533068	27.2268	3.99718	14.585	4.01505	0.361383	0.746667	0.295801
WBGene00017305	394	0	0	0	5.04522	6.10621	2.9089	0.273704	122.224	13.8127	7.97117	7.44443	4.10867	0.608536	0.21697
WBGene00019111	852	0	0	0	0.166651	1.7236	3.0427	4.23113	67.9995	114.675	17.0729	30.8322	51.6682	18.5732	8.6289
WBGene00007431	1584	0	0	0	1.25494	1.57802	5.18545	5.63123	10.0129	14.294	10.6441	5.22955	9.03297	5.72162	2.64446
WBGene00044237	1162	0	0	0	0.122192	0.107555	0.187871	0.0132579	0.884015	0	0.426756	10.8179	0.0898792	0.330139	0
WBGene00015051	1100	0	0	0	0.129079	0.142022	0	0	0.186768	1.21353	54.9988	208.101	29.3855	230.085	0.233145
WBGene00195210	198	0	0	0	0.717106	0.789009	0	0.155613	2.0752	0	0	0.325575	0	0	0
WBGene00045210	675	0	0	0	0.210351	2.36071	0.485124	0.433641	0.243491	0	0	0.573012	0.618902	0.0710409	0.18997
WBGene00045397	657	0	0	0	3.24171	5.61169	6.64554	10.3642	31.5829	21.7245	20.2533	21.6351	13.0351	24.5237	6.70098
WBGene00018583	351	0	0	0	0.404521	0.445082	1.01068	0.0438907	4.91664	2.6329	4.00292	1.01012	1.33897	0.273234	0.365326
WBGene00011310	484	0	0	0	4.40042	10.5225	11.107	12.4136	15.4508	10.2895	19.1253	11.1213	12.4076	13.078	4.59224
WBGene00009833	1122	0	0	0	0.126548	0.139237	0.413458	0.0823832	0.439455	0.137277	0	0.746907	0	0.555601	0.0380955
WBGene00010258	661	0	0	0	3.2221	8.55567	12.5088	6.43262	11.0027	4.97105	2.75078	1.60916	1.73803	1.52346	0.775973
WBGene00010743	445	0	0	0	0.319072	0.351065	1.28776	0	0.738679	0.230749	2.7859	2.39023	1.17348	7.75863	0
WBGene00008513	608	0	0	0	0.233531	0.256947	0.942521	8.20959	12.0969	6.07993	5.4374	7.15676	2.31897	5.12651	0.843615
WBGene00016280	681	0	0	0	0.208498	0.229403	0.0801416	0.0678663	0.543027	0.226174	0	0.141991	0	0	0
WBGene00009805	967	0	0	0	0.146833	0.161555	0.761926	0.191177	3.78172	1.00878	2.22219	8.53296	0.86403	12.0997	0.265211
WBGene00011384	561	0	0	0	0.253096	2.89613	4.08594	0.384455	3.07618	5.85715	6.9242	4.30908	4.28184	0.085477	0.152382
WBGene00013527	918	0	0	0	0.15467	0.170178	0.0891772	0	0.358074	0	0	0.070222	0	0.104472	0.0931224
WBGene00005219	1011	0	0	0	0.140442	0.154524	0.080974	0.0304761	0.528346	0.101566	0	0.223169	0.0516517	0	0.0422781
WBGene00017849	514	0	0	0	0.276239	3.22174	2.17669	2.06807	3.75717	5.39387	9.0045	9.02995	7.31484	5.50429	2.82737
WBGene00009429	1117	0	0	0	0.127115	0.13986	0.0732898	10.1785	23.5793	621.431	198.297	1116.86	34.6885	241.609	20.0514
WBGene00006645	1359	0	0	0	0.104479	0.114955	0.0803186	0.17004	0.211643	1.17115	8.45337	22.9347	2.22866	23.9587	0.0314519
WBGene00022715	1533	0	0	0	0.0926204	1.12098	0	0.140691	6.78117	0.301418	0.323477	0.336406	0.102191	0.187681	0.027882
WBGene00013579	602	0	0	0	0.235859	0.259508	0.226646	0	0.614288	4.17897	29.1054	4.33685	24.9822	0.398278	11.7153
WBGene00022061	1191	0	0	0	0.119217	0.13117	1.37472	3.11735	1.44898	2.02608	0.277577	0.541258	0.482299	0.120787	0.0358885
WBGene00044792	595	0	0	0	3.57951	3.20324	2.47658	8.82912	39.5007	30.6324	22.9193	7.25895	13.3402	5.31911	3.44819
WBGene00015373	843	0	0	0	0.168431	0.185319	0.194222	1.05994	0.68238	2.07072	0.882368	0.764696	0.681397	0.284416	0.101407
WBGene00044686	507	0	0	0	4.2008	4.06736	6.51258	115.558	88.4995	77.7719	116.066	85.3796	88.784	82.191	28.4111
WBGene00012589	460	0	0	0	0.308667	3.87163	0.593222	1.0717	1.60783	0.669673	0.179671	0.980971	2.38395	0.521224	0.65044
WBGene00005165	1020	0	0	0	0.139203	1.74603	3.15687	1.91815	1.36963	0.151005	0.0810279	0.1896	0	0.188049	0.125715
WBGene00044442	370	0	0	0	0.383749	4.81338	2.13881	3.33095	4.66416	1.66513	0.670123	6.62061	0.423404	0.518407	0.231044
WBGene00003745	549	0	0	0	3.87943	4.55297	6.01435	68.5257	28.216	10.3805	11.7424	21.3118	9.32157	16.2462	5.83923
WBGene00010754	2397	0	0	0	0.0592353	0.0651747	0.0910746	0.0706976	3.34266	3.51273	3.20664	1.78842	1.17642	0.940247	0.481463
WBGene00022442	741	0	0	0	0.191615	0.252994	0	0	0.942664	0.138574	0.334609	0.478477	0	1.03541	0
WBGene00077685	488	0	0	0	0.290957	0.384157	0	0	1.59978	0.420833	12.0247	80.2496	7.38354	62.6922	0.175177
WBGene00020409	545	0	0	0	0.260527	0.343979	0	0	0.150785	0	0	15.7315	0.0958162	36.8663	0
WBGene00194663	506	0	0	0	0.280607	0.370491	0	0	0.324815	0.304397	83.4651	2.99387	26.0067	0.568608	2.02734
WBGene00019722	393	0	0	0	0.36129	0.477019	0.694357	1.0584	0.627314	0.522561	0.420603	0.820151	0.531499	0	0.217523
WBGene00009955	744	0	0	0	0.190843	0.251974	0.366777	1.40804	1.76727	0	0	0.0866449	0	0.193357	0.0574505
WBGene00023499	948	0	0	0	0.149775	0.197752	0.316636	0.276262	0.736829	0.216631	0.0871819	0.0679998	0.0550842	0.354081	0
WBGene00012598	593	0	0	0	0.239439	0.316136	0.552207	4.85811	3.94954	2.25107	1.95123	1.84804	0.704483	3.6389	0.864955
WBGene00005759	1041	0	0	0	0.136395	0.180085	0.340775	1.06552	1.42095	0.295917	0.47636	0.154812	0.100326	0.69096	0
WBGene00011021	547	0	0	0	0.259574	0.342721	0.947854	11.6599	16.9765	6.28864	3.32407	1.8856	2.19571	1.31497	1.01583
WBGene00043302	735	0	0	0	0.19318	2.63561	6.05168	20.6038	10.0067	19.2094	10.6825	2.76274	13.0727	3.78402	3.54739
WBGene00022345	1440	0	0	0	0.0986021	0.130186	0.0379003	0.278158	1.08429	1.06962	0.286974	1.45491	0.398901	0.832511	0.356193
WBGene00018129	372	0	0	0	0.381686	0.503948	0.220066	0	0.331363	0.27603	1.11087	5.45863	1.82489	5.02729	0.229802
WBGene00013528	801	0	0	0	0.177262	0.234043	0.102203	0	1.94929	0	0.103182	0.321917	0	0.239464	0
WBGene00016487	2016	0	0	0	0.0704301	0.0929903	0.0541433	0.0917003	0.387248	0	0	0.0319761	0	0	0.021202
WBGene00015560	204	0	0	0	0.696015	0.918963	0.535063	24.0902	36.8593	8.80861	6.07709	41.0799	3.32773	38.5501	2.5143
WBGene00021084	466	0	0	0	4.87509	3.28539	0.878377	0.132237	44.1751	7.27156	3.54714	0.622505	0.896478	0.308708	0.0917235
WBGene00018972	1005	0	0	0	0.141281	0.186536	0.135762	0.30658	0.245308	0.510862	0.164475	0.0320716	0.10392	0.047714	0
WBGene00022596	536	0	0	0	0.264901	0.349755	0.254554	0.258677	0.306635	1.05365	10.3311	37.0427	3.897	41.9585	0
WBGene00015527	1076	0	0	0	2.11133	1.77131	2.76433	8.50461	13.9382	14.6486	11.7521	3.6845	5.43552	3.69895	1.35062
WBGene00021121	1371	0	0	0	0.103565	0.136739	0.119423	0.674208	1.31869	0.861311	0.602833	6.46519	0.571333	9.44362	2.43178
WBGene00016763	1744	0	0	0	1.30263	1.20034	5.14784	21.4831	29.5916	41.2735	17.3922	10.7933	27.9364	11.4657	5.12232
WBGene00003744	774	0	0	0	2.93513	2.86612	4.19548	53.6212	29.0384	19.1702	20.5019	41.9765	12.8863	38.8453	7.95222
WBGene00008146	1392	0	0	0	0.102002	1.54877	0.960577	0.166009	3.4536	0.811433	0.771861	0.254706	0.0750285	0.137795	0.0614126
WBGene00003890	1625	0	0	0	1.39803	1.86507	4.65159	16.0977	7.43396	6.16099	3.00077	2.57855	2.08879	1.53448	0.552373
WBGene00015606	1464	0	0	0	0.0969857	0.149394	0	0	0.140331	0	0	0	0	0	0.0583923
WBGene00005771	1173	0	0	0	0.121046	0.186456	0	0.0919348	0.385319	0.0437695	0	0.0274782	0.0445182	0.0817606	0.0364392
WBGene00009938	591	0	0	0	0.240249	0.370073	0.46173	0.0260671	0.347623	1.5637	38.3176	96.4776	27.3911	106.048	0.144647
WBGene00016254	960	0	0	0	2.51435	3.77541	4.74702	0.529569	0.941624	0	0	0	0	0	0
WBGene00016136	402	0	0	0	6.00443	9.40452	7.26329	0.15329	22.4865	10.0895	14.5971	1.60358	1.6887	0.715711	0.212653
WBGene00005263	1059	0	0	0	0.134077	0.206528	0.0257679	0.378231	0.349199	0.38785	0.0780439	0.0304362	0	0	0
WBGene00195086	440	0	0	0	0.322698	0.497076	0.806243	4.27157	9.4318	5.25085	2.44189	4.1755	1.78022	2.07068	0.388574
WBGene00195143	292	0	0	0	0.486257	0.749018	0.0934528	20.6288	16.1823	5.45065	5.66085	9.05143	2.50369	6.89729	1.02467
WBGene00009225	1029	0	0	0	0.137985	0.212549	0.371268	0.494059	0.559035	0.449052	0.722873	0.407206	1.3702	0.512613	0.540001
WBGene00020898	627	0	0	0	0.226455	0.348825	0.652828	0.417697	1.04852	0.736961	6.59079	21.1795	4.58069	29.674	0.0681709
WBGene00016424	1230	0	0	0	0.115437	0.177816	0.354969	3.3191	9.42041	28.2588	12.2965	37.5777	9.9345	27.2511	3.40555
WBGene00007310	1539	0	0	0	0.0922593	0.142114	0.301429	0.270275	0.266985	0.166802	0.214811	0.0628303	0	0.0311583	0.0277733
WBGene00012281	398	0	0	0	0.356751	0.549531	1.37127	6.19323	3.7166	0.644995	1.24596	2.26757	0.656028	2.04823	0.751764
WBGene00012088	1209	0	0	0	0.117442	0.180904	0.0451418	0.0127425	0.101958	0	0	0	0	0	0.0353542
WBGene00007453	1083	0	0	0	0.131105	0.201951	0.655119	2.47515	4.5528	7.25325	6.18146	5.02973	5.25573	4.7377	1.26296
WBGene00010837	423	0	0	0	0.335667	0.517053	1.80631	3.642	2.6227	1.4565	1.3677	0.990579	0.740707	2.1539	0.808382
WBGene00044142	654	0	0	0	0.217106	0.334424	0.125175	0.0706681	0.376964	0	0.126374	0.197137	0.399234	0	0.130713
WBGene00007728	600	0	0	0	0.236645	0.364522	0.136441	11.5542	8.56022	9.84047	3.85693	8.21914	2.43693	3.83621	0.641148
WBGene00010674	948	0	0	0	2.54618	11.3707	6.62056	7.97909	12.136	2.81621	1.74364	1.53	1.15677	1.7704	0.360702
WBGene00015223	2204	0	0	0	0.0644224	0.0992347	0.433343	0.4823	1.47279	1.58404	1.64997	13.6737	1.08989	1.34894	0.174541
WBGene00010711	429	0	0	0	0.330972	0.509821	2.22631	2.76512	2.87336	2.75258	0.770615	0.826459	1.94759	1.22955	0.298903
WBGene00019988	685	0	0	0	3.52377	16.8767	8.7641	9.85062	18.4751	8.99415	8.44583	4.61128	7.3184	2.94016	2.43355
WBGene00007322	1117	0	0	0	0.127115	0.195804	0.903907	2.19293	2.79567	3.86096	2.29374	1.32737	3.03875	1.33082	0.688789
WBGene00017149	548	0	0	0	4.40471	2.10959	3.68491	66.0925	56.9848	4.77814	1.05573	2.35269	1.81054	1.13756	0.701986
WBGene00017417	1170	0	0	0	0.121356	0.186934	1.04955	8.53236	8.32316	24.7493	18.1544	14.6559	14.7287	14.2218	4.85884
WBGene00195166	588	0	0	0	0.241475	0.371961	0.232043	1.31	1.6771	1.04779	0.843352	0.43853	0.710474	0.733969	0.145385
WBGene00021067	1057	0	0	0	0.13433	0.206919	0.1549	0.0291498	0.0777465	0.485729	1.01649	3.65925	0.296423	3.2664	0
WBGene00022344	645	0	0	0	0.220135	0.33909	0.296151	0.0477695	0.31852	0.0795994	0.128137	0.049972	0.080961	0	0.198805
WBGene00006966	1356	0	0	0	0.10471	0.184335	0.241489	1.49967	1.36357	0.340763	0	1.99667	0.0385102	2.26325	0.0315215
WBGene00013911	1581	0	0	0	0.0898084	0.158101	0.258902	0.038977	0.311871	0.0974224	0.0522761	0.0407741	0.0330296	0	0.0270355
WBGene00007450	695	0	0	0	0.204298	0.359652	0.746009	7.09325	14.662	11.3025	6.54053	25.2754	3.60655	15.3862	2.64454
WBGene00013836	915	0	0	0	0.155177	0.273178	0.775403	6.12859	13.0228	7.51888	4.87761	4.33282	5.19345	3.40647	0.934277
WBGene00019058	945	0	0	0	0.150251	0.264506	0.837417	6.52091	8.13085	13.7454	6.5594	6.85568	8.34412	4.16097	2.17108
WBGene00194687	1233	0	0	0	0.115156	2.07792	0.199184	0.0999556	0.89976	0.666233	0.804365	3.92116	0.974092	1.01117	0.311994
WBGene00007660	1349	0	0	0	0.105254	0.185291	0.606855	0.536743	15.199	11.3416	7.41324	100.781	4.68391	7.28709	0.506961
WBGene00002114	678	0	0	0	0.20942	0.36867	0.160993	0	0.121207	0.3029	1.219	1405.37	0.847224	981.261	2.14346
WBGene00015511	566	0	0	0	0.250861	0.441622	2.02492	0.381059	1.08893	2.72129	19.2749	43.4504	5.72019	57.1026	0
WBGene00017785	1674	0	0	0	0.084819	0.149318	0.831362	1.905	4.39363	6.83941	2.81419	5.31422	2.65154	4.26818	0.485138
WBGene00014216	619	0	0	0	0.229381	0.403809	0.220422	0.323544	0.730177	4.0642	3.73854	0.989348	1.43415	2.1691	1.03578
WBGene00008347	1162	0	0	0	0.122192	0.21511	1.3151	0.583347	0.459688	1.41388	4.9077	8.29376	2.24698	5.85996	0.110352
WBGene00021267	382	0	0	0	0.371694	0.65434	0.357176	2.7827	1.82857	0.940815	0.432714	1.94067	0.546804	0.12553	0
WBGene00044462	297	0	0	0	0.478071	0.84161	0.551277	0.103742	0.276694	0.345735	0.556555	682.405	0.351649	121.577	0.143916
WBGene00044509	337	0	0	0	7.58388	6.86087	2.1863	7.40568	16.46	8.68389	8.33842	21.0416	8.36757	9.96048	3.6782
WBGene00005661	1158	0	0	0	0.122614	0.215853	0.18852	0.106429	0.248379	0.177346	0	0.194839	0.0450948	0.165639	0
WBGene00016915	1286	0	0	0	2.09779	2.55109	1.48536	0.107816	11.8858	4.5912	6.74812	0.601529	0.933947	0.335594	0.166187
WBGene00194677	252	0	0	0	0.563441	1.11588	0.108287	0.978137	1.30441	0.407473	0	11.3835	1.03611	0.380576	0.339232
WBGene00007097	1350	0	0	0	0.105176	0.208298	0.222349	1.04987	4.80894	29.664	16.0399	16.7367	35.8189	7.4593	2.46961
WBGene00021190	501	0	0	0	0.283407	0.561283	0.65361	7.99495	11.0719	21.1105	10.8878	18.5929	20.4293	17.8985	8.78752
WBGene00005582	978	0	0	0	0.145181	0.287528	0.362727	0.14177	3.44509	0.839944	0.507046	11.1065	0.106789	0.245157	0.0437047
WBGene00044313	1319	0	0	0	0.107647	0.213194	0.351706	1.69357	1.15261	0.233548	0.25064	5.15613	0	1.89047	0.0324057
WBGene00013329	587	0	0	0	0.241886	0.479051	0.790289	0.236203	0.979977	1.66182	3.51995	8.34626	5.51555	3.10426	1.52914
WBGene00015004	692	0	0	0	0.205184	0.406362	0.788677	0.690138	1.54381	1.1129	2.86642	10.1074	1.43378	18.502	0.0617676
WBGene00018054	2071	0	0	0	0.0685597	0.135781	0.395291	0.111581	0.99201	2.55345	2.87334	0.949371	1.56332	0.185235	0.165111
WBGene00044203	1027	0	0	0	0.138254	0.27381	0.823695	0.0150006	0.200044	0.0499918	0.160951	9.91751	0	9.57185	0
WBGene00015117	626	0	0	0	0.226816	0.449206	1.43852	65.5355	86.6414	5.65906	1.58432	6.28162	0.333673	0.689415	1.3656
WBGene00005555	978	0	0	0	0.145181	0.287528	0.0837062	0.078761	0.462147	0	0	0.131828	0	0.0980626	0
WBGene00007241	436	0	0	0	0.325658	0.644961	0.312938	7.38482	2.35602	3.17941	2.08517	12.4196	0.479081	5.1692	0.19607
WBGene00016437	453	0	0	0	0.313437	0.620757	0.421672	0	2.81183	0.453348	1.64202	328.154	0.345827	65.8422	0.377423
WBGene00017621	435	0	0	0	6.20173	5.60251	5.01853	26.8448	76.8885	75.183	68.9687	413.902	38.2945	252.771	42.2519
WBGene00020265	1303	0	0	0	0.108969	0.215812	0.146598	0.106409	0.37841	0.827455	6.59665	12.591	4.20804	29.331	0
WBGene00005179	1227	0	0	0	0.115719	0.229179	0.177918	0.188333	0.267899	0.0836864	0.0673582	0.0788066	0	0.0390812	0
WBGene00023501	697	0	0	0	0.203712	0.403447	0.313208	1.39248	2.1812	8.32368	0.592887	3.05209	4.79493	0.894382	2.88225
WBGene00045299	1413	0	0	0	0.200972	0	0	0	0	0	0	0	0	0	0
WBGene00013590	732	0	0	0	0.387943	0	0	0.021046	0.0561326	0	0.225815	1.71727	0.356693	5.0442	0
WBGene00017896	534	0	0	0	0.531787	0	0	0.0288495	0.153892	0	0	0.482875	0	0	0.0800434
WBGene00009763	981	0	0	0	0.289474	0	0	0.314081	0.251309	0.052336	0.0842492	0	0	0	0
WBGene00019964	402	0	0	0	0.706403	0	0	0.996385	0.511058	0	0.205593	2.80626	0	0.119285	0.212653
WBGene00016414	512	0	0	0	0.554637	0	0.0532973	0.0300892	0.160504	1.7047	44.2298	173.75	21.3163	232.458	0.0834828
WBGene00020637	979	0	0	0	0.290065	0	0.0557472	0.204569	0.251823	0.0524429	0	1.31693	0.05334	0.146944	0
WBGene00023486	582	0	0	0	0.487928	0	0.140661	2.43526	16.1673	13.2324	15.4788	5.64889	5.83211	5.84989	1.68916
WBGene00009621	442	0	0	0	6.42475	2.75689	5.55643	95.5011	175.976	181.903	99.6643	48.5666	127.478	112.396	78.6204
WBGene00011472	965	0	0	0	0.294274	0	0.14139	0.0478932	0.298055	0.957667	4.96747	11.6235	2.00221	18.6344	0
WBGene00015848	487	0	0	0	0.583109	0.0641576	0	0	0.0843717	0	0.169709	29.4522	0	155.674	0.351073
WBGene00044377	1017	0	0	0	0.279227	0.0307225	0	0	0.161609	0	0.162534	149.718	0.205388	152.864	0.126086
WBGene00219437	429	0	0	0	0.661944	0.0728316	0	0	0.478893	0	0	0.0751327	0.243449	0.111778	0
[truncated: 1,795 more rows]
