# Supplementary material for: Data in support of genome-wide identification of lineage-specific genes within Caenorhabditis elegans
Source: Data Brief. 2015 Aug 3;4:595–601. doi: 10.1016/j.dib.2015.07.032 (PMC4552949; doi:10.1016/j.dib.2015.07.032)
Supplement: Supplementary file 5 — Supplementary data [file mmc5.xlsx]

## Sheet: SSGs
Table S5 Protein functions of GSGs using InterProScan.a
Gene Accession	Protein Accession	Sequence Length	Analysis	Signature Accession	Signature Description	Start location	Stop location	E-value	Status	InterPro annotations - accession	InterPro annotations - description	GO annotations
WBGene00000557	R09B5.8	82	PANTHER	PTHR22552:SF3		1	73	0	T
WBGene00000557	R09B5.8	82	Phobius	SIGNAL_PEPTIDE_N_REGION	N-terminal region of a signal peptide.	1	3	-	T
WBGene00000557	R09B5.8	82	TMHMM	TMhelix	Region of a membrane-bound protein predicted to be embedded in the membrane.	5	27	-	T
WBGene00000557	R09B5.8	82	Phobius	SIGNAL_PEPTIDE_H_REGION	Hydrophobic region of a signal peptide.	4	12	-	T
WBGene00000557	R09B5.8	82	Phobius	NON_CYTOPLASMIC_DOMAIN	Region of a membrane-bound protein predicted to be outside the membrane, in the extracellular region.	18	82	-	T
WBGene00000557	R09B5.8	82	SignalP_EUK	SignalP-noTM		1	17	-	T
WBGene00000557	R09B5.8	82	Phobius	SIGNAL_PEPTIDE_C_REGION	C-terminal region of a signal peptide.	13	17	-	T
WBGene00000557	R09B5.8	82	TMHMM	TMhelix	Region of a membrane-bound protein predicted to be embedded in the membrane.	47	69	-	T
WBGene00000557	R09B5.8	82	Phobius	SIGNAL_PEPTIDE	Signal peptide region	1	17	-	T
WBGene00000557	R09B5.8	82	PANTHER	PTHR22552		1	73	0	T
WBGene00003768	B0213.5	69	TMHMM	TMhelix	Region of a membrane-bound protein predicted to be embedded in the membrane.	7	29	-	T
WBGene00003768	B0213.5	69	Phobius	SIGNAL_PEPTIDE_H_REGION	Hydrophobic region of a signal peptide.	6	17	-	T
WBGene00003768	B0213.5	69	Phobius	SIGNAL_PEPTIDE_N_REGION	N-terminal region of a signal peptide.	1	5	-	T
WBGene00003768	B0213.5	69	Phobius	SIGNAL_PEPTIDE	Signal peptide region	1	22	-	T
WBGene00003768	B0213.5	69	SignalP_EUK	SignalP-noTM		1	22	-	T
WBGene00003768	B0213.5	69	Phobius	NON_CYTOPLASMIC_DOMAIN	Region of a membrane-bound protein predicted to be outside the membrane, in the extracellular region.	23	69	-	T
WBGene00003768	B0213.5	69	PANTHER	PTHR22552:SF9		2	68	0	T	IPR029657	YARP family
WBGene00003768	B0213.5	69	PANTHER	PTHR22552		2	68	0	T
WBGene00003768	B0213.5	69	SignalP_GRAM_NEGATIVE	SignalP-TM		1	22	-	T
WBGene00003768	B0213.5	69	Phobius	SIGNAL_PEPTIDE_C_REGION	C-terminal region of a signal peptide.	18	22	-	T
WBGene00016218	C29F9.3	671	PANTHER	PTHR21707		99	300	3e-38	T	IPR026674	Amyotrophic lateral sclerosis 2 chromosomal region candidate gene 12 protein
WBGene00016218	C29F9.3	671	Coils	Coil		480	501	-	T
WBGene00016218	C29F9.3	671	PANTHER	PTHR21707:SF25		99	300	3e-38	T
WBGene00016218	C29F9.3	671	Coils	Coil		112	133	-	T
WBGene00020660	T21G5.2	109	Phobius	CYTOPLASMIC_DOMAIN	Region of a membrane-bound protein predicted to be outside the membrane, in the cytoplasm.	1	24	-	T
WBGene00020660	T21G5.2	109	Phobius	TRANSMEMBRANE	Region of a membrane-bound protein predicted to be embedded in the membrane.	25	45	-	T
WBGene00020660	T21G5.2	109	Phobius	NON_CYTOPLASMIC_DOMAIN	Region of a membrane-bound protein predicted to be outside the membrane, in the extracellular region.	46	50	-	T
WBGene00020660	T21G5.2	109	Phobius	TRANSMEMBRANE	Region of a membrane-bound protein predicted to be embedded in the membrane.	91	108	-	T
WBGene00020660	T21G5.2	109	Phobius	NON_CYTOPLASMIC_DOMAIN	Region of a membrane-bound protein predicted to be outside the membrane, in the extracellular region.	109	109	-	T
WBGene00020660	T21G5.2	109	Phobius	TRANSMEMBRANE	Region of a membrane-bound protein predicted to be embedded in the membrane.	51	70	-	T
WBGene00020660	T21G5.2	109	TMHMM	TMhelix	Region of a membrane-bound protein predicted to be embedded in the membrane.	91	108	-	T
WBGene00020660	T21G5.2	109	TMHMM	TMhelix	Region of a membrane-bound protein predicted to be embedded in the membrane.	48	70	-	T
WBGene00020660	T21G5.2	109	Phobius	CYTOPLASMIC_DOMAIN	Region of a membrane-bound protein predicted to be outside the membrane, in the cytoplasm.	71	90	-	T
WBGene00020660	T21G5.2	109	TMHMM	TMhelix	Region of a membrane-bound protein predicted to be embedded in the membrane.	21	43	-	T
WBGene00023284	F41B5.1	153	ProSiteProfiles	PS50808	Zinc finger BED-type profile.	1	53	10.456	T	IPR003656	Zinc finger, BED-type	GO:0003677
WBGene00023284	F41B5.1	153	SUPERFAMILY	SSF57667		3	54	0	T
WBGene00077764	F59C6.16	56	SignalP_EUK	SignalP-noTM		1	19	-	T
WBGene00077764	F59C6.16	56	SignalP_GRAM_POSITIVE	SignalP-TM		1	19	-	T
WBGene00077764	F59C6.16	56	Phobius	SIGNAL_PEPTIDE_N_REGION	N-terminal region of a signal peptide.	1	2	-	T
WBGene00077764	F59C6.16	56	SignalP_GRAM_NEGATIVE	SignalP-noTM		1	19	-	T
WBGene00077764	F59C6.16	56	Phobius	SIGNAL_PEPTIDE_H_REGION	Hydrophobic region of a signal peptide.	3	14	-	T
WBGene00077764	F59C6.16	56	Phobius	SIGNAL_PEPTIDE_C_REGION	C-terminal region of a signal peptide.	15	19	-	T
WBGene00077764	F59C6.16	56	Phobius	SIGNAL_PEPTIDE	Signal peptide region	1	19	-	T
WBGene00077764	F59C6.16	56	Phobius	NON_CYTOPLASMIC_DOMAIN	Region of a membrane-bound protein predicted to be outside the membrane, in the extracellular region.	20	56	-	T
WBGene00219289	T05C12.15	50	Phobius	NON_CYTOPLASMIC_DOMAIN	Region of a membrane-bound protein predicted to be outside the membrane, in the extracellular region.	20	50	-	T
WBGene00219289	T05C12.15	50	SignalP_EUK	SignalP-noTM		1	19	-	T
WBGene00219289	T05C12.15	50	SignalP_GRAM_NEGATIVE	SignalP-noTM		1	18	-	T
WBGene00219289	T05C12.15	50	Phobius	SIGNAL_PEPTIDE_H_REGION	Hydrophobic region of a signal peptide.	3	14	-	T
WBGene00219289	T05C12.15	50	Phobius	SIGNAL_PEPTIDE	Signal peptide region	1	19	-	T
WBGene00219289	T05C12.15	50	Phobius	SIGNAL_PEPTIDE_N_REGION	N-terminal region of a signal peptide.	1	2	-	T
WBGene00219289	T05C12.15	50	Phobius	SIGNAL_PEPTIDE_C_REGION	C-terminal region of a signal peptide.	15	19	-	T
aDetaied format instructions see: https://code.google.com/p/interproscan/wiki/OutputFormats

## Sheet: GSGs
Table S Protein functions of GSGs using InterProScan.a
Gene Accession	Protein Accession	Sequence Length	Analysis	Signature Accession	Signature Description	Start location	Stop location	E-value	Status	InterPro annotations - accession	InterPro annotations - description	GO annotations
WBGene00000558	R09B5.9	66	Phobius	SIGNAL_PEPTIDE_N_REGION	N-terminal region of a signal peptide.	1	4	-	T
WBGene00000558	R09B5.9	66	SignalP_EUK	SignalP-noTM		1	18	-	T
WBGene00000558	R09B5.9	66	TMHMM	TMhelix	Region of a membrane-bound protein predicted to be embedded in the membrane.	5	23	-	T
WBGene00000558	R09B5.9	66	Phobius	SIGNAL_PEPTIDE_C_REGION	C-terminal region of a signal peptide.	14	18	-	T
WBGene00000558	R09B5.9	66	TMHMM	TMhelix	Region of a membrane-bound protein predicted to be embedded in the membrane.	43	65	-	T
WBGene00000558	R09B5.9	66	Phobius	CYTOPLASMIC_DOMAIN	Region of a membrane-bound protein predicted to be outside the membrane, in the cytoplasm.	65	66	-	T
WBGene00000558	R09B5.9	66	Phobius	NON_CYTOPLASMIC_DOMAIN	Region of a membrane-bound protein predicted to be outside the membrane, in the extracellular region.	19	43	-	T
WBGene00000558	R09B5.9	66	Phobius	SIGNAL_PEPTIDE	Signal peptide region	1	18	-	T
WBGene00000558	R09B5.9	66	Phobius	SIGNAL_PEPTIDE_H_REGION	Hydrophobic region of a signal peptide.	5	13	-	T
WBGene00000558	R09B5.9	66	Phobius	TRANSMEMBRANE	Region of a membrane-bound protein predicted to be embedded in the membrane.	44	64	-	T
WBGene00001702	W05E7.3	156	PANTHER	PTHR11889		37	156	0	T
WBGene00001702	W05E7.3	156	Phobius	SIGNAL_PEPTIDE_N_REGION	N-terminal region of a signal peptide.	1	3	-	T
WBGene00001702	W05E7.3	156	PANTHER	PTHR11889:SF43		37	156	0	T
WBGene00001702	W05E7.3	156	SignalP_EUK	SignalP-noTM		1	16	-	T
WBGene00001702	W05E7.3	156	Phobius	SIGNAL_PEPTIDE	Signal peptide region	1	16	-	T
WBGene00001702	W05E7.3	156	Phobius	SIGNAL_PEPTIDE_C_REGION	C-terminal region of a signal peptide.	12	16	-	T
WBGene00001702	W05E7.3	156	Phobius	SIGNAL_PEPTIDE_H_REGION	Hydrophobic region of a signal peptide.	4	11	-	T
WBGene00001702	W05E7.3	156	Phobius	NON_CYTOPLASMIC_DOMAIN	Region of a membrane-bound protein predicted to be outside the membrane, in the extracellular region.	17	156	-	T
WBGene00001702	W05E7.3	156	SignalP_GRAM_NEGATIVE	SignalP-noTM		1	16	-	T
WBGene00002089	ZK84.6	112	SUPERFAMILY	SSF56994		64	110	0	T	IPR016179	Insulin-like	GO:0005179|GO:0005576
WBGene00002089	ZK84.6	112	Phobius	SIGNAL_PEPTIDE_N_REGION	N-terminal region of a signal peptide.	1	3	-	T
WBGene00002089	ZK84.6	112	ProSitePatterns	PS00262	Insulin family signature.	96	110	-	T	IPR022353	Insulin, conserved site
WBGene00002089	ZK84.6	112	Phobius	SIGNAL_PEPTIDE_C_REGION	C-terminal region of a signal peptide.	15	21	-	T
WBGene00002089	ZK84.6	112	Phobius	NON_CYTOPLASMIC_DOMAIN	Region of a membrane-bound protein predicted to be outside the membrane, in the extracellular region.	22	112	-	T
WBGene00002089	ZK84.6	112	Phobius	SIGNAL_PEPTIDE_H_REGION	Hydrophobic region of a signal peptide.	4	14	-	T
WBGene00002089	ZK84.6	112	Phobius	SIGNAL_PEPTIDE	Signal peptide region	1	21	-	T
WBGene00002089	ZK84.6	112	SignalP_EUK	SignalP-noTM		1	19	-	T
WBGene00002089	ZK84.6	112	Gene3D	G3DSA:1.10.100.10		65	110	0.00087	T	IPR016179	Insulin-like	GO:0005179|GO:0005576
WBGene00002089	ZK84.6	112	SignalP_GRAM_POSITIVE	SignalP-TM		1	18	-	T
WBGene00002089	ZK84.6	112	Pfam	PF03488	Nematode insulin-related peptide beta type	65	112	2.6e-22	T	IPR003235	Nematode insulin-related peptide, beta type	GO:0005179|GO:0005576	WBGene00003744	3658fde150447c88737fd661295dae04	195	Phobius	SIGNAL_PEPTIDE_C_REGION	C-terminal region of a signal peptide.	18	21	-	T	25-03-2015
WBGene00003744	T23E7.4	195	SignalP_GRAM_NEGATIVE	SignalP-noTM		1	21	-	T
WBGene00003744	T23E7.4	195	Phobius	TRANSMEMBRANE	Region of a membrane-bound protein predicted to be embedded in the membrane.	86	108	-	T
WBGene00003744	T23E7.4	195	TMHMM	TMhelix	Region of a membrane-bound protein predicted to be embedded in the membrane.	7	29	-	T
WBGene00003744	T23E7.4	195	SignalP_GRAM_POSITIVE	SignalP-TM		1	21	-	T
WBGene00003744	T23E7.4	195	Phobius	CYTOPLASMIC_DOMAIN	Region of a membrane-bound protein predicted to be outside the membrane, in the cytoplasm.	109	195	-	T
WBGene00003744	T23E7.4	195	Phobius	SIGNAL_PEPTIDE_N_REGION	N-terminal region of a signal peptide.	1	6	-	T
WBGene00003744	T23E7.4	195	Phobius	SIGNAL_PEPTIDE_H_REGION	Hydrophobic region of a signal peptide.	7	17	-	T
WBGene00003744	T23E7.4	195	SignalP_EUK	SignalP-noTM		1	21	-	T
WBGene00003744	T23E7.4	195	Phobius	SIGNAL_PEPTIDE	Signal peptide region	1	21	-	T
WBGene00003744	T23E7.4	195	TMHMM	TMhelix	Region of a membrane-bound protein predicted to be embedded in the membrane.	95	117	-	T
WBGene00003744	T23E7.4	195	Phobius	NON_CYTOPLASMIC_DOMAIN	Region of a membrane-bound protein predicted to be outside the membrane, in the extracellular region.	22	85	-	T
WBGene00003890	T20H4.1	419	Gene3D	G3DSA:2.60.40.360		297	392	1e-08	T	IPR008962	PapD-like
WBGene00003890	T20H4.1	419	Pfam	PF00635	MSP (Major sperm protein) domain	305	400	6.3e-15	T	IPR000535	MSP domain
WBGene00003890	T20H4.1	419	ProSiteProfiles	PS50202	Major sperm protein (MSP) domain profile.	296	419	11.434	T	IPR000535	MSP domain
WBGene00003890	T20H4.1	419	SUPERFAMILY	SSF49354		309	394	0	T	IPR008962	PapD-like		WBGene00003745	617a8ecd06ff43b49e53bcdb456d3c46	239	Phobius	TRANSMEMBRANE	Region of a membrane-bound protein predicted to be embedded in the membrane.	122	146	-	T	26-03-2015
WBGene00003745	F18E9.2	239	Phobius	SIGNAL_PEPTIDE_N_REGION	N-terminal region of a signal peptide.	1	4	-	T
WBGene00003745	F18E9.2	239	Phobius	SIGNAL_PEPTIDE_C_REGION	C-terminal region of a signal peptide.	17	22	-	T
WBGene00003745	F18E9.2	239	Phobius	NON_CYTOPLASMIC_DOMAIN	Region of a membrane-bound protein predicted to be outside the membrane, in the extracellular region.	23	121	-	T
WBGene00003745	F18E9.2	239	TMHMM	TMhelix	Region of a membrane-bound protein predicted to be embedded in the membrane.	124	146	-	T
WBGene00003745	F18E9.2	239	SignalP_EUK	SignalP-noTM		1	22	-	T
WBGene00003745	F18E9.2	239	TMHMM	TMhelix	Region of a membrane-bound protein predicted to be embedded in the membrane.	5	25	-	T
WBGene00003745	F18E9.2	239	Phobius	SIGNAL_PEPTIDE	Signal peptide region	1	22	-	T
WBGene00003745	F18E9.2	239	Phobius	SIGNAL_PEPTIDE_H_REGION	Hydrophobic region of a signal peptide.	5	16	-	T
WBGene00003745	F18E9.2	239	Phobius	CYTOPLASMIC_DOMAIN	Region of a membrane-bound protein predicted to be outside the membrane, in the cytoplasm.	147	239	-	T
WBGene00005652	W07G4.6	405	TMHMM	TMhelix	Region of a membrane-bound protein predicted to be embedded in the membrane.	194	216	-	T
WBGene00005652	W07G4.6	405	TMHMM	TMhelix	Region of a membrane-bound protein predicted to be embedded in the membrane.	270	289	-	T
WBGene00005652	W07G4.6	405	Pfam	PF03268	Caenorhabditis protein of unknown function, DUF267	32	391	4.8e-87	T	IPR004950	Protein of unknown function DUF267, Caenorhabditis species
WBGene00005652	W07G4.6	405	TMHMM	TMhelix	Region of a membrane-bound protein predicted to be embedded in the membrane.	97	116	-	T
WBGene00005652	W07G4.6	405	Phobius	CYTOPLASMIC_DOMAIN	Region of a membrane-bound protein predicted to be outside the membrane, in the cytoplasm.	1	60	-	T
WBGene00005652	W07G4.6	405	Phobius	TRANSMEMBRANE	Region of a membrane-bound protein predicted to be embedded in the membrane.	270	292	-	T
WBGene00005652	W07G4.6	405	PANTHER	PTHR31930:SF1		1	405	0	T
WBGene00005652	W07G4.6	405	Phobius	CYTOPLASMIC_DOMAIN	Region of a membrane-bound protein predicted to be outside the membrane, in the cytoplasm.	117	152	-	T
WBGene00005652	W07G4.6	405	TMHMM	TMhelix	Region of a membrane-bound protein predicted to be embedded in the membrane.	299	321	-	T
WBGene00005652	W07G4.6	405	Phobius	TRANSMEMBRANE	Region of a membrane-bound protein predicted to be embedded in the membrane.	153	173	-	T
WBGene00005652	W07G4.6	405	Phobius	CYTOPLASMIC_DOMAIN	Region of a membrane-bound protein predicted to be outside the membrane, in the cytoplasm.	217	269	-	T
WBGene00005652	W07G4.6	405	Phobius	CYTOPLASMIC_DOMAIN	Region of a membrane-bound protein predicted to be outside the membrane, in the cytoplasm.	320	405	-	T
WBGene00005652	W07G4.6	405	Phobius	NON_CYTOPLASMIC_DOMAIN	Region of a membrane-bound protein predicted to be outside the membrane, in the extracellular region.	85	95	-	T
WBGene00005652	W07G4.6	405	Phobius	NON_CYTOPLASMIC_DOMAIN	Region of a membrane-bound protein predicted to be outside the membrane, in the extracellular region.	293	297	-	T
WBGene00005652	W07G4.6	405	Phobius	TRANSMEMBRANE	Region of a membrane-bound protein predicted to be embedded in the membrane.	193	216	-	T
WBGene00005652	W07G4.6	405	TMHMM	TMhelix	Region of a membrane-bound protein predicted to be embedded in the membrane.	157	179	-	T
WBGene00005652	W07G4.6	405	Phobius	TRANSMEMBRANE	Region of a membrane-bound protein predicted to be embedded in the membrane.	298	319	-	T
WBGene00005652	W07G4.6	405	Phobius	NON_CYTOPLASMIC_DOMAIN	Region of a membrane-bound protein predicted to be outside the membrane, in the extracellular region.	174	192	-	T
WBGene00005652	W07G4.6	405	Phobius	TRANSMEMBRANE	Region of a membrane-bound protein predicted to be embedded in the membrane.	61	84	-	T
WBGene00005652	W07G4.6	405	PANTHER	PTHR31930		1	405	0	T
WBGene00005652	W07G4.6	405	TMHMM	TMhelix	Region of a membrane-bound protein predicted to be embedded in the membrane.	60	82	-	T
WBGene00005652	W07G4.6	405	Phobius	TRANSMEMBRANE	Region of a membrane-bound protein predicted to be embedded in the membrane.	96	116	-	T
WBGene00005655	K11D12.3	806	TMHMM	TMhelix	Region of a membrane-bound protein predicted to be embedded in the membrane.	187	209	-	T
WBGene00005655	K11D12.3	806	TMHMM	TMhelix	Region of a membrane-bound protein predicted to be embedded in the membrane.	94	116	-	T
WBGene00005655	K11D12.3	806	TMHMM	TMhelix	Region of a membrane-bound protein predicted to be embedded in the membrane.	669	691	-	T
WBGene00005655	K11D12.3	806	Phobius	TRANSMEMBRANE	Region of a membrane-bound protein predicted to be embedded in the membrane.	149	168	-	T
WBGene00005655	K11D12.3	806	Phobius	NON_CYTOPLASMIC_DOMAIN	Region of a membrane-bound protein predicted to be outside the membrane, in the extracellular region.	690	694	-	T
WBGene00005655	K11D12.3	806	Phobius	TRANSMEMBRANE	Region of a membrane-bound protein predicted to be embedded in the membrane.	460	478	-	T
WBGene00005655	K11D12.3	806	Phobius	NON_CYTOPLASMIC_DOMAIN	Region of a membrane-bound protein predicted to be outside the membrane, in the extracellular region.	479	497	-	T
WBGene00005655	K11D12.3	806	TMHMM	TMhelix	Region of a membrane-bound protein predicted to be embedded in the membrane.	695	717	-	T
WBGene00005655	K11D12.3	806	PANTHER	PTHR31930:SF2		395	806	0	T
WBGene00005655	K11D12.3	806	Phobius	CYTOPLASMIC_DOMAIN	Region of a membrane-bound protein predicted to be outside the membrane, in the cytoplasm.	115	148	-	T
WBGene00005655	K11D12.3	806	Phobius	TRANSMEMBRANE	Region of a membrane-bound protein predicted to be embedded in the membrane.	57	75	-	T
WBGene00005655	K11D12.3	806	TMHMM	TMhelix	Region of a membrane-bound protein predicted to be embedded in the membrane.	57	79	-	T
WBGene00005655	K11D12.3	806	Phobius	TRANSMEMBRANE	Region of a membrane-bound protein predicted to be embedded in the membrane.	552	571	-	T
WBGene00005655	K11D12.3	806	Phobius	TRANSMEMBRANE	Region of a membrane-bound protein predicted to be embedded in the membrane.	266	286	-	T
WBGene00005655	K11D12.3	806	TMHMM	TMhelix	Region of a membrane-bound protein predicted to be embedded in the membrane.	590	612	-	T
WBGene00005655	K11D12.3	806	PANTHER	PTHR31930		395	806	0	T
WBGene00005655	K11D12.3	806	Phobius	NON_CYTOPLASMIC_DOMAIN	Region of a membrane-bound protein predicted to be outside the membrane, in the extracellular region.	169	187	-	T
WBGene00005655	K11D12.3	806	TMHMM	TMhelix	Region of a membrane-bound protein predicted to be embedded in the membrane.	150	167	-	T
WBGene00005655	K11D12.3	806	Phobius	NON_CYTOPLASMIC_DOMAIN	Region of a membrane-bound protein predicted to be outside the membrane, in the extracellular region.	76	94	-	T
WBGene00005655	K11D12.3	806	Pfam	PF03268	Caenorhabditis protein of unknown function, DUF267	428	787	1.2e-153	T	IPR004950	Protein of unknown function DUF267, Caenorhabditis species
WBGene00005655	K11D12.3	806	Pfam	PF03268	Caenorhabditis protein of unknown function, DUF267	25	384	1.2e-153	T	IPR004950	Protein of unknown function DUF267, Caenorhabditis species
WBGene00005655	K11D12.3	806	TMHMM	TMhelix	Region of a membrane-bound protein predicted to be embedded in the membrane.	497	519	-	T
WBGene00005655	K11D12.3	806	Phobius	CYTOPLASMIC_DOMAIN	Region of a membrane-bound protein predicted to be outside the membrane, in the cytoplasm.	1	56	-	T
WBGene00005655	K11D12.3	806	Phobius	CYTOPLASMIC_DOMAIN	Region of a membrane-bound protein predicted to be outside the membrane, in the cytoplasm.	716	806	-	T
WBGene00005655	K11D12.3	806	TMHMM	TMhelix	Region of a membrane-bound protein predicted to be embedded in the membrane.	553	570	-	T
WBGene00005655	K11D12.3	806	Phobius	TRANSMEMBRANE	Region of a membrane-bound protein predicted to be embedded in the membrane.	95	114	-	T
WBGene00005655	K11D12.3	806	Phobius	NON_CYTOPLASMIC_DOMAIN	Region of a membrane-bound protein predicted to be outside the membrane, in the extracellular region.	287	291	-	T
WBGene00005655	K11D12.3	806	Phobius	CYTOPLASMIC_DOMAIN	Region of a membrane-bound protein predicted to be outside the membrane, in the cytoplasm.	613	668	-	T
WBGene00005655	K11D12.3	806	Phobius	TRANSMEMBRANE	Region of a membrane-bound protein predicted to be embedded in the membrane.	498	517	-	T
WBGene00005655	K11D12.3	806	Phobius	CYTOPLASMIC_DOMAIN	Region of a membrane-bound protein predicted to be outside the membrane, in the cytoplasm.	518	551	-	T
WBGene00005655	K11D12.3	806	TMHMM	TMhelix	Region of a membrane-bound protein predicted to be embedded in the membrane.	460	482	-	T
WBGene00005655	K11D12.3	806	Phobius	TRANSMEMBRANE	Region of a membrane-bound protein predicted to be embedded in the membrane.	669	689	-	T
WBGene00005655	K11D12.3	806	TMHMM	TMhelix	Region of a membrane-bound protein predicted to be embedded in the membrane.	292	314	-	T
WBGene00005655	K11D12.3	806	Phobius	TRANSMEMBRANE	Region of a membrane-bound protein predicted to be embedded in the membrane.	188	209	-	T
WBGene00005655	K11D12.3	806	Phobius	CYTOPLASMIC_DOMAIN	Region of a membrane-bound protein predicted to be outside the membrane, in the cytoplasm.	210	265	-	T
WBGene00005655	K11D12.3	806	Phobius	NON_CYTOPLASMIC_DOMAIN	Region of a membrane-bound protein predicted to be outside the membrane, in the extracellular region.	572	590	-	T
WBGene00005655	K11D12.3	806	Phobius	TRANSMEMBRANE	Region of a membrane-bound protein predicted to be embedded in the membrane.	695	715	-	T
WBGene00005655	K11D12.3	806	Phobius	TRANSMEMBRANE	Region of a membrane-bound protein predicted to be embedded in the membrane.	591	612	-	T
WBGene00005655	K11D12.3	806	Phobius	CYTOPLASMIC_DOMAIN	Region of a membrane-bound protein predicted to be outside the membrane, in the cytoplasm.	313	459	-	T
WBGene00005655	K11D12.3	806	TMHMM	TMhelix	Region of a membrane-bound protein predicted to be embedded in the membrane.	266	288	-	T
WBGene00005655	K11D12.3	806	TMHMM	TMhelix	Region of a membrane-bound protein predicted to be embedded in the membrane.	763	785	-	T
WBGene00005655	K11D12.3	806	Phobius	TRANSMEMBRANE	Region of a membrane-bound protein predicted to be embedded in the membrane.	292	312	-	T
WBGene00007336	C05C12.4	271	Phobius	SIGNAL_PEPTIDE_C_REGION	C-terminal region of a signal peptide.	22	26	-	T
WBGene00007336	C05C12.4	271	Gene3D	G3DSA:2.170.300.10		30	116	6.8e-05	T
WBGene00007336	C05C12.4	271	Phobius	SIGNAL_PEPTIDE	Signal peptide region	1	26	-	T
WBGene00007336	C05C12.4	271	ProSitePatterns	PS01186	EGF-like domain signature 2.	103	114	-	T	IPR013032	EGF-like, conserved site
WBGene00007336	C05C12.4	271	ProSitePatterns	PS01186	EGF-like domain signature 2.	51	62	-	T	IPR013032	EGF-like, conserved site
WBGene00007336	C05C12.4	271	Phobius	CYTOPLASMIC_DOMAIN	Region of a membrane-bound protein predicted to be outside the membrane, in the cytoplasm.	179	271	-	T
WBGene00007336	C05C12.4	271	SignalP_EUK	SignalP-noTM		1	26	-	T
WBGene00007336	C05C12.4	271	Phobius	SIGNAL_PEPTIDE_H_REGION	Hydrophobic region of a signal peptide.	10	21	-	T
WBGene00007336	C05C12.4	271	TMHMM	TMhelix	Region of a membrane-bound protein predicted to be embedded in the membrane.	164	181	-	T
WBGene00007336	C05C12.4	271	Phobius	SIGNAL_PEPTIDE_N_REGION	N-terminal region of a signal peptide.	1	9	-	T
WBGene00007336	C05C12.4	271	Phobius	TRANSMEMBRANE	Region of a membrane-bound protein predicted to be embedded in the membrane.	161	178	-	T
WBGene00007336	C05C12.4	271	Phobius	NON_CYTOPLASMIC_DOMAIN	Region of a membrane-bound protein predicted to be outside the membrane, in the extracellular region.	27	160	-	T
WBGene00007336	C05C12.4	271	ProSitePatterns	PS00022	EGF-like domain signature 1.	103	114	-	T	IPR013032	EGF-like, conserved site
WBGene00007336	C05C12.4	271	ProSitePatterns	PS00022	EGF-like domain signature 1.	51	62	-	T	IPR013032	EGF-like, conserved site	WBGene00007430	09827ec32a9b58b4c6cfadf2c7a8039e	140	Phobius	SIGNAL_PEPTIDE_C_REGION	C-terminal region of a signal peptide.	17	21	-	T	26-03-2015
WBGene00007430	C08B6.10	140	Phobius	SIGNAL_PEPTIDE_H_REGION	Hydrophobic region of a signal peptide.	6	16	-	T
WBGene00007430	C08B6.10	140	Phobius	SIGNAL_PEPTIDE	Signal peptide region	1	21	-	T
WBGene00007430	C08B6.10	140	SignalP_EUK	SignalP-noTM		1	21	-	T
WBGene00007430	C08B6.10	140	Phobius	NON_CYTOPLASMIC_DOMAIN	Region of a membrane-bound protein predicted to be outside the membrane, in the extracellular region.	22	140	-	T
WBGene00007430	C08B6.10	140	Phobius	SIGNAL_PEPTIDE_N_REGION	N-terminal region of a signal peptide.	1	5	-	T
WBGene00007431	C08B6.11	527	Phobius	SIGNAL_PEPTIDE_N_REGION	N-terminal region of a signal peptide.	1	4	-	T
WBGene00007431	C08B6.11	527	Phobius	CYTOPLASMIC_DOMAIN	Region of a membrane-bound protein predicted to be outside the membrane, in the cytoplasm.	373	470	-	T
WBGene00007431	C08B6.11	527	Phobius	NON_CYTOPLASMIC_DOMAIN	Region of a membrane-bound protein predicted to be outside the membrane, in the extracellular region.	21	352	-	T
WBGene00007431	C08B6.11	527	Phobius	NON_CYTOPLASMIC_DOMAIN	Region of a membrane-bound protein predicted to be outside the membrane, in the extracellular region.	489	493	-	T
WBGene00007431	C08B6.11	527	Phobius	SIGNAL_PEPTIDE	Signal peptide region	1	20	-	T
WBGene00007431	C08B6.11	527	Phobius	CYTOPLASMIC_DOMAIN	Region of a membrane-bound protein predicted to be outside the membrane, in the cytoplasm.	519	527	-	T
WBGene00007431	C08B6.11	527	Phobius	SIGNAL_PEPTIDE_C_REGION	C-terminal region of a signal peptide.	17	20	-	T
WBGene00007431	C08B6.11	527	Phobius	SIGNAL_PEPTIDE_H_REGION	Hydrophobic region of a signal peptide.	5	16	-	T
WBGene00007431	C08B6.11	527	Phobius	TRANSMEMBRANE	Region of a membrane-bound protein predicted to be embedded in the membrane.	494	518	-	T
WBGene00007431	C08B6.11	527	SignalP_EUK	SignalP-noTM		1	22	-	T
WBGene00007431	C08B6.11	527	TMHMM	TMhelix	Region of a membrane-bound protein predicted to be embedded in the membrane.	353	372	-	T
WBGene00007431	C08B6.11	527	TMHMM	TMhelix	Region of a membrane-bound protein predicted to be embedded in the membrane.	494	516	-	T
WBGene00007431	C08B6.11	527	Phobius	TRANSMEMBRANE	Region of a membrane-bound protein predicted to be embedded in the membrane.	471	488	-	T
WBGene00007431	C08B6.11	527	Phobius	TRANSMEMBRANE	Region of a membrane-bound protein predicted to be embedded in the membrane.	353	372	-	T
WBGene00007541	C12D8.14	73	SignalP_GRAM_POSITIVE	SignalP-TM		1	23	-	T
WBGene00007541	C12D8.14	73	PANTHER	PTHR22552:SF5		2	72	0	T
WBGene00007541	C12D8.14	73	SignalP_GRAM_NEGATIVE	SignalP-noTM		1	23	-	T
WBGene00007541	C12D8.14	73	PANTHER	PTHR22552		2	72	0	T
WBGene00007541	C12D8.14	73	Phobius	SIGNAL_PEPTIDE_H_REGION	Hydrophobic region of a signal peptide.	5	15	-	T
WBGene00007541	C12D8.14	73	Phobius	SIGNAL_PEPTIDE	Signal peptide region	1	23	-	T
WBGene00007541	C12D8.14	73	Phobius	SIGNAL_PEPTIDE_C_REGION	C-terminal region of a signal peptide.	16	23	-	T
WBGene00007541	C12D8.14	73	SignalP_EUK	SignalP-noTM		1	23	-	T
WBGene00007541	C12D8.14	73	Phobius	SIGNAL_PEPTIDE_N_REGION	N-terminal region of a signal peptide.	1	4	-	T
WBGene00007541	C12D8.14	73	TMHMM	TMhelix	Region of a membrane-bound protein predicted to be embedded in the membrane.	5	27	-	T
WBGene00007541	C12D8.14	73	TMHMM	TMhelix	Region of a membrane-bound protein predicted to be embedded in the membrane.	37	59	-	T
WBGene00007541	C12D8.14	73	Phobius	NON_CYTOPLASMIC_DOMAIN	Region of a membrane-bound protein predicted to be outside the membrane, in the extracellular region.	24	73	-	T
WBGene00007460	C08F11.13	807	Phobius	TRANSMEMBRANE	Region of a membrane-bound protein predicted to be embedded in the membrane.	123	144	-	T
WBGene00007460	C08F11.13	807	TMHMM	TMhelix	Region of a membrane-bound protein predicted to be embedded in the membrane.	220	242	-	T
WBGene00007460	C08F11.13	807	Phobius	NON_CYTOPLASMIC_DOMAIN	Region of a membrane-bound protein predicted to be outside the membrane, in the extracellular region.	145	155	-	T
WBGene00007460	C08F11.13	807	Phobius	TRANSMEMBRANE	Region of a membrane-bound protein predicted to be embedded in the membrane.	156	176	-	T
WBGene00007460	C08F11.13	807	Phobius	TRANSMEMBRANE	Region of a membrane-bound protein predicted to be embedded in the membrane.	295	313	-	T
WBGene00007460	C08F11.13	807	Phobius	CYTOPLASMIC_DOMAIN	Region of a membrane-bound protein predicted to be outside the membrane, in the cytoplasm.	177	187	-	T
WBGene00007460	C08F11.13	807	Phobius	NON_CYTOPLASMIC_DOMAIN	Region of a membrane-bound protein predicted to be outside the membrane, in the extracellular region.	463	473	-	T
WBGene00007460	C08F11.13	807	Phobius	TRANSMEMBRANE	Region of a membrane-bound protein predicted to be embedded in the membrane.	573	593	-	T
WBGene00007460	C08F11.13	807	Phobius	TRANSMEMBRANE	Region of a membrane-bound protein predicted to be embedded in the membrane.	605	623	-	T
WBGene00007460	C08F11.13	807	TMHMM	TMhelix	Region of a membrane-bound protein predicted to be embedded in the membrane.	369	391	-	T
WBGene00007460	C08F11.13	807	Phobius	NON_CYTOPLASMIC_DOMAIN	Region of a membrane-bound protein predicted to be outside the membrane, in the extracellular region.	210	220	-	T
WBGene00007460	C08F11.13	807	Phobius	TRANSMEMBRANE	Region of a membrane-bound protein predicted to be embedded in the membrane.	70	88	-	T
WBGene00007460	C08F11.13	807	TMHMM	TMhelix	Region of a membrane-bound protein predicted to be embedded in the membrane.	573	592	-	T
WBGene00007460	C08F11.13	807	TMHMM	TMhelix	Region of a membrane-bound protein predicted to be embedded in the membrane.	442	461	-	T
WBGene00007460	C08F11.13	807	Phobius	NON_CYTOPLASMIC_DOMAIN	Region of a membrane-bound protein predicted to be outside the membrane, in the extracellular region.	356	366	-	T
WBGene00007460	C08F11.13	807	PANTHER	PTHR23028:SF52		161	311	2e-23	T
WBGene00007460	C08F11.13	807	Phobius	TRANSMEMBRANE	Region of a membrane-bound protein predicted to be embedded in the membrane.	334	355	-	T
WBGene00007460	C08F11.13	807	Phobius	CYTOPLASMIC_DOMAIN	Region of a membrane-bound protein predicted to be outside the membrane, in the cytoplasm.	243	262	-	T
WBGene00007460	C08F11.13	807	Phobius	CYTOPLASMIC_DOMAIN	Region of a membrane-bound protein predicted to be outside the membrane, in the cytoplasm.	389	441	-	T
WBGene00007460	C08F11.13	807	Phobius	CYTOPLASMIC_DOMAIN	Region of a membrane-bound protein predicted to be outside the membrane, in the cytoplasm.	777	807	-	T
WBGene00007460	C08F11.13	807	TMHMM	TMhelix	Region of a membrane-bound protein predicted to be embedded in the membrane.	756	775	-	T
WBGene00007460	C08F11.13	807	Phobius	TRANSMEMBRANE	Region of a membrane-bound protein predicted to be embedded in the membrane.	38	58	-	T
WBGene00007460	C08F11.13	807	Phobius	NON_CYTOPLASMIC_DOMAIN	Region of a membrane-bound protein predicted to be outside the membrane, in the extracellular region.	284	294	-	T
WBGene00007460	C08F11.13	807	TMHMM	TMhelix	Region of a membrane-bound protein predicted to be embedded in the membrane.	334	354	-	T
WBGene00007460	C08F11.13	807	Phobius	NON_CYTOPLASMIC_DOMAIN	Region of a membrane-bound protein predicted to be outside the membrane, in the extracellular region.	594	604	-	T
WBGene00007460	C08F11.13	807	TMHMM	TMhelix	Region of a membrane-bound protein predicted to be embedded in the membrane.	67	89	-	T
WBGene00007460	C08F11.13	807	TMHMM	TMhelix	Region of a membrane-bound protein predicted to be embedded in the membrane.	188	210	-	T
WBGene00007460	C08F11.13	807	Phobius	TRANSMEMBRANE	Region of a membrane-bound protein predicted to be embedded in the membrane.	367	388	-	T
WBGene00007460	C08F11.13	807	Phobius	CYTOPLASMIC_DOMAIN	Region of a membrane-bound protein predicted to be outside the membrane, in the cytoplasm.	1	37	-	T
WBGene00007460	C08F11.13	807	Phobius	TRANSMEMBRANE	Region of a membrane-bound protein predicted to be embedded in the membrane.	442	462	-	T
WBGene00007460	C08F11.13	807	Phobius	NON_CYTOPLASMIC_DOMAIN	Region of a membrane-bound protein predicted to be outside the membrane, in the extracellular region.	745	755	-	T
WBGene00007460	C08F11.13	807	TMHMM	TMhelix	Region of a membrane-bound protein predicted to be embedded in the membrane.	153	175	-	T
WBGene00007460	C08F11.13	807	TMHMM	TMhelix	Region of a membrane-bound protein predicted to be embedded in the membrane.	688	707	-	T
WBGene00007460	C08F11.13	807	Phobius	CYTOPLASMIC_DOMAIN	Region of a membrane-bound protein predicted to be outside the membrane, in the cytoplasm.	712	722	-	T
WBGene00007460	C08F11.13	807	PANTHER	PTHR23028		161	311	2e-23	T
WBGene00007460	C08F11.13	807	TMHMM	TMhelix	Region of a membrane-bound protein predicted to be embedded in the membrane.	295	317	-	T
WBGene00007460	C08F11.13	807	Phobius	NON_CYTOPLASMIC_DOMAIN	Region of a membrane-bound protein predicted to be outside the membrane, in the extracellular region.	59	69	-	T
WBGene00007460	C08F11.13	807	TMHMM	TMhelix	Region of a membrane-bound protein predicted to be embedded in the membrane.	38	57	-	T
WBGene00007460	C08F11.13	807	Phobius	CYTOPLASMIC_DOMAIN	Region of a membrane-bound protein predicted to be outside the membrane, in the cytoplasm.	493	572	-	T
WBGene00007460	C08F11.13	807	TMHMM	TMhelix	Region of a membrane-bound protein predicted to be embedded in the membrane.	471	493	-	T
WBGene00007460	C08F11.13	807	Phobius	TRANSMEMBRANE	Region of a membrane-bound protein predicted to be embedded in the membrane.	221	242	-	T
WBGene00007460	C08F11.13	807	Phobius	NON_CYTOPLASMIC_DOMAIN	Region of a membrane-bound protein predicted to be outside the membrane, in the extracellular region.	680	690	-	T
WBGene00007460	C08F11.13	807	Phobius	CYTOPLASMIC_DOMAIN	Region of a membrane-bound protein predicted to be outside the membrane, in the cytoplasm.	314	333	-	T
WBGene00007460	C08F11.13	807	TMHMM	TMhelix	Region of a membrane-bound protein predicted to be embedded in the membrane.	602	624	-	T
WBGene00007460	C08F11.13	807	Phobius	TRANSMEMBRANE	Region of a membrane-bound protein predicted to be embedded in the membrane.	188	209	-	T
WBGene00007460	C08F11.13	807	Phobius	CYTOPLASMIC_DOMAIN	Region of a membrane-bound protein predicted to be outside the membrane, in the cytoplasm.	89	122	-	T
WBGene00007460	C08F11.13	807	Phobius	CYTOPLASMIC_DOMAIN	Region of a membrane-bound protein predicted to be outside the membrane, in the cytoplasm.	624	657	-	T
WBGene00007460	C08F11.13	807	TMHMM	TMhelix	Region of a membrane-bound protein predicted to be embedded in the membrane.	722	744	-	T
WBGene00007460	C08F11.13	807	Phobius	TRANSMEMBRANE	Region of a membrane-bound protein predicted to be embedded in the membrane.	691	711	-	T
WBGene00007460	C08F11.13	807	Phobius	TRANSMEMBRANE	Region of a membrane-bound protein predicted to be embedded in the membrane.	756	776	-	T
WBGene00007460	C08F11.13	807	TMHMM	TMhelix	Region of a membrane-bound protein predicted to be embedded in the membrane.	263	285	-	T
WBGene00007460	C08F11.13	807	Phobius	TRANSMEMBRANE	Region of a membrane-bound protein predicted to be embedded in the membrane.	723	744	-	T
WBGene00007460	C08F11.13	807	Phobius	TRANSMEMBRANE	Region of a membrane-bound protein predicted to be embedded in the membrane.	474	492	-	T
WBGene00007460	C08F11.13	807	Phobius	TRANSMEMBRANE	Region of a membrane-bound protein predicted to be embedded in the membrane.	658	679	-	T
WBGene00007460	C08F11.13	807	TMHMM	TMhelix	Region of a membrane-bound protein predicted to be embedded in the membrane.	121	138	-	T
WBGene00007460	C08F11.13	807	Phobius	TRANSMEMBRANE	Region of a membrane-bound protein predicted to be embedded in the membrane.	263	283	-	T
WBGene00007827	C30H6.10	96	SignalP_EUK	SignalP-noTM		1	19	-	T
WBGene00007827	C30H6.10	96	SignalP_GRAM_POSITIVE	SignalP-TM		1	24	-	T
WBGene00007827	C30H6.10	96	Phobius	SIGNAL_PEPTIDE_H_REGION	Hydrophobic region of a signal peptide.	6	14	-	T
WBGene00007827	C30H6.10	96	Phobius	NON_CYTOPLASMIC_DOMAIN	Region of a membrane-bound protein predicted to be outside the membrane, in the extracellular region.	20	96	-	T
WBGene00007827	C30H6.10	96	Phobius	SIGNAL_PEPTIDE	Signal peptide region	1	19	-	T
WBGene00007827	C30H6.10	96	Phobius	SIGNAL_PEPTIDE_N_REGION	N-terminal region of a signal peptide.	1	5	-	T
WBGene00007827	C30H6.10	96	Phobius	SIGNAL_PEPTIDE_C_REGION	C-terminal region of a signal peptide.	15	19	-	T
WBGene00007827	C30H6.10	96	TMHMM	TMhelix	Region of a membrane-bound protein predicted to be embedded in the membrane.	5	24	-	T
WBGene00007867	C32H11.4	346	Phobius	SIGNAL_PEPTIDE_C_REGION	C-terminal region of a signal peptide.	15	19	-	T
WBGene00007867	C32H11.4	346	Pfam	PF02408	CUB-like domain	20	137	9.7e-37	T	IPR003366	CUB-like domain
WBGene00007867	C32H11.4	346	Phobius	SIGNAL_PEPTIDE	Signal peptide region	1	19	-	T
WBGene00007867	C32H11.4	346	PANTHER	PTHR21661		3	344	0	T
WBGene00007867	C32H11.4	346	Phobius	SIGNAL_PEPTIDE_N_REGION	N-terminal region of a signal peptide.	1	3	-	T
WBGene00007867	C32H11.4	346	Phobius	NON_CYTOPLASMIC_DOMAIN	Region of a membrane-bound protein predicted to be outside the membrane, in the extracellular region.	20	346	-	T
WBGene00007867	C32H11.4	346	SignalP_GRAM_POSITIVE	SignalP-TM		1	19	-	T
WBGene00007867	C32H11.4	346	PANTHER	PTHR21661:SF18		3	344	0	T
WBGene00007867	C32H11.4	346	SignalP_GRAM_NEGATIVE	SignalP-noTM		1	19	-	T
WBGene00007867	C32H11.4	346	SignalP_EUK	SignalP-noTM		1	19	-	T
WBGene00007867	C32H11.4	346	Phobius	SIGNAL_PEPTIDE_H_REGION	Hydrophobic region of a signal peptide.	4	14	-	T
WBGene00007919	C34C6.7	718	SignalP_EUK	SignalP-noTM		1	21	-	T
WBGene00007932	C34D1.5	488	PANTHER	PTHR13044:SF10		1	420	3.7e-146	T
WBGene00007932	C34D1.5	488	Coils	Coil		161	182	-	T
WBGene00007932	C34D1.5	488	Coils	Coil		366	387	-	T
WBGene00007932	C34D1.5	488	Coils	Coil		331	352	-	T
WBGene00007932	C34D1.5	488	SUPERFAMILY	SSF57959		316	365	5.75e-06	T
WBGene00007932	C34D1.5	488	Coils	Coil		433	454	-	T
WBGene00007932	C34D1.5	488	Pfam	PF07716	Basic region leucine zipper	314	362	4.1e-08	T	IPR004827	Basic-leucine zipper domain	GO:0003700|GO:0006355|GO:0043565
WBGene00007932	C34D1.5	488	Pfam	PF07716	Basic region leucine zipper	110	157	4.9e-08	T	IPR004827	Basic-leucine zipper domain	GO:0003700|GO:0006355|GO:0043565
WBGene00007932	C34D1.5	488	ProSiteProfiles	PS50217	Basic-leucine zipper (bZIP) domain profile.	108	171	9.14	T	IPR004827	Basic-leucine zipper domain	GO:0003700|GO:0006355|GO:0043565
WBGene00007932	C34D1.5	488	ProSiteProfiles	PS50217	Basic-leucine zipper (bZIP) domain profile.	313	376	9.14	T	IPR004827	Basic-leucine zipper domain	GO:0003700|GO:0006355|GO:0043565
WBGene00007932	C34D1.5	488	SUPERFAMILY	SSF57959		110	160	5.75e-06	T
WBGene00007932	C34D1.5	488	SMART	SM00338	basic region leucin zipper	311	375	0.023	T	IPR004827	Basic-leucine zipper domain	GO:0003700|GO:0006355|GO:0043565
WBGene00007932	C34D1.5	488	SMART	SM00338	basic region leucin zipper	103	170	0.021	T	IPR004827	Basic-leucine zipper domain	GO:0003700|GO:0006355|GO:0043565
WBGene00007932	C34D1.5	488	Gene3D	G3DSA:1.20.5.170		315	375	6.4e-07	T
WBGene00007932	C34D1.5	488	Gene3D	G3DSA:1.20.5.170		111	170	6.9e-07	T
WBGene00007932	C34D1.5	488	ProSitePatterns	PS00036	Basic-leucine zipper (bZIP) domain signature.	318	333	-	T	IPR004827	Basic-leucine zipper domain	GO:0003700|GO:0006355|GO:0043565
WBGene00007932	C34D1.5	488	ProSitePatterns	PS00036	Basic-leucine zipper (bZIP) domain signature.	113	128	-	T	IPR004827	Basic-leucine zipper domain	GO:0003700|GO:0006355|GO:0043565
WBGene00007932	C34D1.5	488	PANTHER	PTHR13044		1	420	3.7e-146	T
WBGene00007932	C34D1.5	488	Coils	Coil		126	147	-	T
WBGene00007950	C35A5.6	389	Phobius	SIGNAL_PEPTIDE_N_REGION	N-terminal region of a signal peptide.	1	6	-	T
WBGene00007950	C35A5.6	389	Phobius	SIGNAL_PEPTIDE	Signal peptide region	1	25	-	T
WBGene00007950	C35A5.6	389	Phobius	SIGNAL_PEPTIDE_H_REGION	Hydrophobic region of a signal peptide.	7	17	-	T
WBGene00007950	C35A5.6	389	Phobius	SIGNAL_PEPTIDE_C_REGION	C-terminal region of a signal peptide.	18	25	-	T
WBGene00007950	C35A5.6	389	SignalP_EUK	SignalP-noTM		1	19	-	T
WBGene00007950	C35A5.6	389	Pfam	PF10469	AKAP7 2'5' RNA ligase-like domain	21	145	2.4e-06	T	IPR019510	Protein kinase A anchor protein, nuclear localisation signal domain
WBGene00007950	C35A5.6	389	Phobius	NON_CYTOPLASMIC_DOMAIN	Region of a membrane-bound protein predicted to be outside the membrane, in the extracellular region.	26	389	-	T
WBGene00008002	C38C10.6	68	Phobius	SIGNAL_PEPTIDE_H_REGION	Hydrophobic region of a signal peptide.	8	19	-	T
WBGene00008002	C38C10.6	68	Phobius	NON_CYTOPLASMIC_DOMAIN	Region of a membrane-bound protein predicted to be outside the membrane, in the extracellular region.	25	68	-	T
WBGene00008002	C38C10.6	68	Phobius	SIGNAL_PEPTIDE_C_REGION	C-terminal region of a signal peptide.	20	24	-	T
WBGene00008002	C38C10.6	68	Phobius	SIGNAL_PEPTIDE	Signal peptide region	1	24	-	T
WBGene00008002	C38C10.6	68	Phobius	SIGNAL_PEPTIDE_N_REGION	N-terminal region of a signal peptide.	1	7	-	T
WBGene00008002	C38C10.6	68	SignalP_EUK	SignalP-noTM		1	26	-	T
WBGene00008002	C38C10.6	68	TMHMM	TMhelix	Region of a membrane-bound protein predicted to be embedded in the membrane.	7	26	-	T
WBGene00008352	Tel54X.1	343	Pfam	PF01827	FTH domain	157	295	3.9e-43	T	IPR002900	Domain of unknown function DUF38, Caenorhabditis species
WBGene00008352	Tel54X.1	343	Pfam	PF00646	F-box domain	40	76	0.00033	T	IPR001810	F-box domain	GO:0005515
WBGene00008352	Tel54X.1	343	SMART	SM00256	A Receptor for Ubiquitination Targets	45	85	0.00025	T	IPR001810	F-box domain	GO:0005515
WBGene00008352	Tel54X.1	343	ProSiteProfiles	PS50181	F-box domain profile.	39	86	10.716	T	IPR001810	F-box domain	GO:0005515
WBGene00008352	Tel54X.1	343	PANTHER	PTHR23015		31	317	0	T
WBGene00008395	D1086.8	264	Phobius	SIGNAL_PEPTIDE_H_REGION	Hydrophobic region of a signal peptide.	4	14	-	T
WBGene00008395	D1086.8	264	Phobius	SIGNAL_PEPTIDE	Signal peptide region	1	19	-	T
WBGene00008395	D1086.8	264	SignalP_EUK	SignalP-noTM		1	17	-	T
WBGene00008395	D1086.8	264	Pfam	PF01579	Domain of unknown function (DUF19)	31	180	4.9e-13	T	IPR002542	Domain of unknown function DUF19
WBGene00008395	D1086.8	264	Pfam	PF01579	Domain of unknown function (DUF19)	186	254	1.4e-07	T	IPR002542	Domain of unknown function DUF19
WBGene00008395	D1086.8	264	Phobius	NON_CYTOPLASMIC_DOMAIN	Region of a membrane-bound protein predicted to be outside the membrane, in the extracellular region.	20	264	-	T
WBGene00008395	D1086.8	264	Phobius	SIGNAL_PEPTIDE_C_REGION	C-terminal region of a signal peptide.	15	19	-	T
WBGene00008395	D1086.8	264	Phobius	SIGNAL_PEPTIDE_N_REGION	N-terminal region of a signal peptide.	1	3	-	T
WBGene00008454	E02A10.4	95	Phobius	NON_CYTOPLASMIC_DOMAIN	Region of a membrane-bound protein predicted to be outside the membrane, in the extracellular region.	20	95	-	T
WBGene00008454	E02A10.4	95	Phobius	SIGNAL_PEPTIDE_C_REGION	C-terminal region of a signal peptide.	15	19	-	T
WBGene00008454	E02A10.4	95	Phobius	SIGNAL_PEPTIDE_H_REGION	Hydrophobic region of a signal peptide.	5	14	-	T
WBGene00008454	E02A10.4	95	SignalP_EUK	SignalP-noTM		1	19	-	T
WBGene00008454	E02A10.4	95	Phobius	SIGNAL_PEPTIDE_N_REGION	N-terminal region of a signal peptide.	1	4	-	T
WBGene00008454	E02A10.4	95	TMHMM	TMhelix	Region of a membrane-bound protein predicted to be embedded in the membrane.	5	22	-	T
WBGene00008454	E02A10.4	95	Phobius	SIGNAL_PEPTIDE	Signal peptide region	1	19	-	T
WBGene00008522	F02D8.5	89	TMHMM	TMhelix	Region of a membrane-bound protein predicted to be embedded in the membrane.	4	26	-	T
WBGene00008522	F02D8.5	89	SignalP_EUK	SignalP-noTM		1	24	-	T
WBGene00008522	F02D8.5	89	Phobius	CYTOPLASMIC_DOMAIN	Region of a membrane-bound protein predicted to be outside the membrane, in the cytoplasm.	27	89	-	T
WBGene00008522	F02D8.5	89	Phobius	NON_CYTOPLASMIC_DOMAIN	Region of a membrane-bound protein predicted to be outside the membrane, in the extracellular region.	1	5	-	T
WBGene00008522	F02D8.5	89	Phobius	TRANSMEMBRANE	Region of a membrane-bound protein predicted to be embedded in the membrane.	6	26	-	T
WBGene00008761	F13E9.12	71	Phobius	SIGNAL_PEPTIDE_H_REGION	Hydrophobic region of a signal peptide.	6	17	-	T
WBGene00008761	F13E9.12	71	Phobius	NON_CYTOPLASMIC_DOMAIN	Region of a membrane-bound protein predicted to be outside the membrane, in the extracellular region.	23	71	-	T
WBGene00008761	F13E9.12	71	Phobius	SIGNAL_PEPTIDE_C_REGION	C-terminal region of a signal peptide.	18	22	-	T
WBGene00008761	F13E9.12	71	Phobius	SIGNAL_PEPTIDE	Signal peptide region	1	22	-	T
WBGene00008761	F13E9.12	71	Phobius	SIGNAL_PEPTIDE_N_REGION	N-terminal region of a signal peptide.	1	5	-	T
WBGene00008761	F13E9.12	71	TMHMM	TMhelix	Region of a membrane-bound protein predicted to be embedded in the membrane.	7	26	-	T
WBGene00008761	F13E9.12	71	SignalP_EUK	SignalP-noTM		1	22	-	T
WBGene00009528	F38A6.4	160	Phobius	SIGNAL_PEPTIDE	Signal peptide region	1	25	-	T
WBGene00009528	F38A6.4	160	Phobius	SIGNAL_PEPTIDE_H_REGION	Hydrophobic region of a signal peptide.	6	17	-	T
WBGene00009528	F38A6.4	160	Phobius	SIGNAL_PEPTIDE_C_REGION	C-terminal region of a signal peptide.	18	25	-	T
WBGene00009528	F38A6.4	160	SignalP_GRAM_POSITIVE	SignalP-TM		1	25	-	T
WBGene00009528	F38A6.4	160	Phobius	SIGNAL_PEPTIDE_N_REGION	N-terminal region of a signal peptide.	1	5	-	T
WBGene00009528	F38A6.4	160	Phobius	NON_CYTOPLASMIC_DOMAIN	Region of a membrane-bound protein predicted to be outside the membrane, in the extracellular region.	26	160	-	T
WBGene00009528	F38A6.4	160	SignalP_EUK	SignalP-noTM		1	25	-	T
WBGene00009620	F41E7.4	74	SignalP_EUK	SignalP-noTM		1	18	-	T
WBGene00009620	F41E7.4	74	SignalP_GRAM_NEGATIVE	SignalP-noTM		1	18	-	T
WBGene00009620	F41E7.4	74	Phobius	SIGNAL_PEPTIDE_N_REGION	N-terminal region of a signal peptide.	1	2	-	T
WBGene00009620	F41E7.4	74	Phobius	SIGNAL_PEPTIDE_H_REGION	Hydrophobic region of a signal peptide.	3	14	-	T
WBGene00009620	F41E7.4	74	SignalP_GRAM_POSITIVE	SignalP-TM		1	18	-	T
WBGene00009620	F41E7.4	74	Phobius	NON_CYTOPLASMIC_DOMAIN	Region of a membrane-bound protein predicted to be outside the membrane, in the extracellular region.	19	74	-	T
WBGene00009620	F41E7.4	74	Phobius	SIGNAL_PEPTIDE	Signal peptide region	1	18	-	T
WBGene00009620	F41E7.4	74	Phobius	SIGNAL_PEPTIDE_C_REGION	C-terminal region of a signal peptide.	15	18	-	T
WBGene00009621	F41E7.5	112	Phobius	NON_CYTOPLASMIC_DOMAIN	Region of a membrane-bound protein predicted to be outside the membrane, in the extracellular region.	19	112	-	T
WBGene00009621	F41E7.5	112	Phobius	SIGNAL_PEPTIDE_H_REGION	Hydrophobic region of a signal peptide.	5	13	-	T
WBGene00009621	F41E7.5	112	SignalP_EUK	SignalP-noTM		1	18	-	T
WBGene00009621	F41E7.5	112	Phobius	SIGNAL_PEPTIDE_C_REGION	C-terminal region of a signal peptide.	14	18	-	T
WBGene00009621	F41E7.5	112	Phobius	SIGNAL_PEPTIDE	Signal peptide region	1	18	-	T
WBGene00009621	F41E7.5	112	Phobius	SIGNAL_PEPTIDE_N_REGION	N-terminal region of a signal peptide.	1	4	-	T
WBGene00009624	F41E7.8	72	PANTHER	PTHR22552		1	69	0	T
WBGene00009624	F41E7.8	72	Phobius	SIGNAL_PEPTIDE_N_REGION	N-terminal region of a signal peptide.	1	2	-	T
WBGene00009624	F41E7.8	72	SignalP_EUK	SignalP-noTM		1	19	-	T
WBGene00009624	F41E7.8	72	PANTHER	PTHR22552:SF1		1	69	0	T
WBGene00009624	F41E7.8	72	Phobius	SIGNAL_PEPTIDE_C_REGION	C-terminal region of a signal peptide.	15	19	-	T
WBGene00009624	F41E7.8	72	Phobius	SIGNAL_PEPTIDE	Signal peptide region	1	19	-	T
WBGene00009624	F41E7.8	72	TMHMM	TMhelix	Region of a membrane-bound protein predicted to be embedded in the membrane.	5	24	-	T
WBGene00009624	F41E7.8	72	Phobius	SIGNAL_PEPTIDE_H_REGION	Hydrophobic region of a signal peptide.	3	14	-	T
WBGene00009624	F41E7.8	72	Phobius	NON_CYTOPLASMIC_DOMAIN	Region of a membrane-bound protein predicted to be outside the membrane, in the extracellular region.	20	72	-	T
WBGene00010258	F58E6.11	188	Phobius	TRANSMEMBRANE	Region of a membrane-bound protein predicted to be embedded in the membrane.	32	52	-	T
WBGene00010258	F58E6.11	188	TMHMM	TMhelix	Region of a membrane-bound protein predicted to be embedded in the membrane.	59	81	-	T
WBGene00010258	F58E6.11	188	Phobius	TRANSMEMBRANE	Region of a membrane-bound protein predicted to be embedded in the membrane.	58	81	-	T
WBGene00010258	F58E6.11	188	Phobius	TRANSMEMBRANE	Region of a membrane-bound protein predicted to be embedded in the membrane.	93	115	-	T
WBGene00010258	F58E6.11	188	TMHMM	TMhelix	Region of a membrane-bound protein predicted to be embedded in the membrane.	120	142	-	T
WBGene00010258	F58E6.11	188	TMHMM	TMhelix	Region of a membrane-bound protein predicted to be embedded in the membrane.	32	54	-	T
WBGene00010258	F58E6.11	188	TMHMM	TMhelix	Region of a membrane-bound protein predicted to be embedded in the membrane.	94	116	-	T
WBGene00010258	F58E6.11	188	Phobius	CYTOPLASMIC_DOMAIN	Region of a membrane-bound protein predicted to be outside the membrane, in the cytoplasm.	82	92	-	T
WBGene00010258	F58E6.11	188	Phobius	CYTOPLASMIC_DOMAIN	Region of a membrane-bound protein predicted to be outside the membrane, in the cytoplasm.	143	188	-	T
WBGene00010258	F58E6.11	188	Phobius	TRANSMEMBRANE	Region of a membrane-bound protein predicted to be embedded in the membrane.	121	142	-	T
WBGene00010258	F58E6.11	188	Phobius	CYTOPLASMIC_DOMAIN	Region of a membrane-bound protein predicted to be outside the membrane, in the cytoplasm.	1	31	-	T
WBGene00010258	F58E6.11	188	Phobius	NON_CYTOPLASMIC_DOMAIN	Region of a membrane-bound protein predicted to be outside the membrane, in the extracellular region.	53	57	-	T
WBGene00010258	F58E6.11	188	Phobius	NON_CYTOPLASMIC_DOMAIN	Region of a membrane-bound protein predicted to be outside the membrane, in the extracellular region.	116	120	-	T
WBGene00010322	F59B10.6	105	Phobius	NON_CYTOPLASMIC_DOMAIN	Region of a membrane-bound protein predicted to be outside the membrane, in the extracellular region.	1	28	-	T
WBGene00010322	F59B10.6	105	TMHMM	TMhelix	Region of a membrane-bound protein predicted to be embedded in the membrane.	29	51	-	T
WBGene00010322	F59B10.6	105	Phobius	CYTOPLASMIC_DOMAIN	Region of a membrane-bound protein predicted to be outside the membrane, in the cytoplasm.	53	105	-	T
WBGene00010322	F59B10.6	105	Phobius	TRANSMEMBRANE	Region of a membrane-bound protein predicted to be embedded in the membrane.	29	52	-	T
WBGene00010019	F54B8.4	200	PANTHER	PTHR13177		102	200	5.5e-37	T	IPR024130	DAP1/DAPL1
WBGene00010019	F54B8.4	200	Pfam	PF15228	Death-associated protein	10	87	1.9e-16	T
WBGene00010019	F54B8.4	200	Pfam	PF15228	Death-associated protein	114	191	8.9e-17	T
WBGene00010019	F54B8.4	200	PANTHER	PTHR13177:SF0		102	200	5.5e-37	T
WBGene00010674	K08E7.6	315	Coils	Coil		262	283	-	T
WBGene00010674	K08E7.6	315	Coils	Coil		193	232	-	T
WBGene00010745	K10D11.1	341	Phobius	SIGNAL_PEPTIDE_N_REGION	N-terminal region of a signal peptide.	1	4	-	T
WBGene00010745	K10D11.1	341	SignalP_GRAM_NEGATIVE	SignalP-noTM		1	17	-	T
WBGene00010745	K10D11.1	341	PANTHER	PTHR21661:SF1		1	341	0	T
WBGene00010745	K10D11.1	341	Pfam	PF02408	CUB-like domain	18	135	2.4e-34	T	IPR003366	CUB-like domain
WBGene00010745	K10D11.1	341	SignalP_GRAM_POSITIVE	SignalP-TM		1	17	-	T
WBGene00010745	K10D11.1	341	Phobius	NON_CYTOPLASMIC_DOMAIN	Region of a membrane-bound protein predicted to be outside the membrane, in the extracellular region.	18	341	-	T
WBGene00010745	K10D11.1	341	PANTHER	PTHR21661		1	341	0	T
WBGene00010745	K10D11.1	341	Phobius	SIGNAL_PEPTIDE	Signal peptide region	1	17	-	T
WBGene00010745	K10D11.1	341	SignalP_EUK	SignalP-noTM		1	17	-	T
WBGene00010745	K10D11.1	341	Phobius	SIGNAL_PEPTIDE_C_REGION	C-terminal region of a signal peptide.	13	17	-	T
WBGene00010745	K10D11.1	341	Phobius	SIGNAL_PEPTIDE_H_REGION	Hydrophobic region of a signal peptide.	5	12	-	T
WBGene00011019	R05A10.2	161	Phobius	SIGNAL_PEPTIDE_C_REGION	C-terminal region of a signal peptide.	16	21	-	T
WBGene00011019	R05A10.2	161	SignalP_GRAM_POSITIVE	SignalP-TM		1	21	-	T
WBGene00011019	R05A10.2	161	Phobius	SIGNAL_PEPTIDE	Signal peptide region	1	21	-	T
WBGene00011019	R05A10.2	161	Phobius	SIGNAL_PEPTIDE_N_REGION	N-terminal region of a signal peptide.	1	3	-	T
WBGene00011019	R05A10.2	161	Phobius	SIGNAL_PEPTIDE_H_REGION	Hydrophobic region of a signal peptide.	4	15	-	T
WBGene00011019	R05A10.2	161	Phobius	NON_CYTOPLASMIC_DOMAIN	Region of a membrane-bound protein predicted to be outside the membrane, in the extracellular region.	22	161	-	T
WBGene00011019	R05A10.2	161	SignalP_EUK	SignalP-noTM		1	21	-	T
WBGene00011019	R05A10.2	161	SignalP_GRAM_NEGATIVE	SignalP-noTM		1	21	-	T
WBGene00011428	T04C12.3	76	Phobius	SIGNAL_PEPTIDE	Signal peptide region	1	22	-	T
WBGene00011428	T04C12.3	76	Phobius	SIGNAL_PEPTIDE_H_REGION	Hydrophobic region of a signal peptide.	7	17	-	T
WBGene00011428	T04C12.3	76	Phobius	NON_CYTOPLASMIC_DOMAIN	Region of a membrane-bound protein predicted to be outside the membrane, in the extracellular region.	23	76	-	T
WBGene00011428	T04C12.3	76	SignalP_EUK	SignalP-noTM		1	20	-	T
WBGene00011428	T04C12.3	76	Phobius	SIGNAL_PEPTIDE_C_REGION	C-terminal region of a signal peptide.	18	22	-	T
WBGene00011428	T04C12.3	76	Phobius	SIGNAL_PEPTIDE_N_REGION	N-terminal region of a signal peptide.	1	6	-	T
WBGene00011870	T20G5.8	60	Phobius	SIGNAL_PEPTIDE_N_REGION	N-terminal region of a signal peptide.	1	7	-	T
WBGene00011870	T20G5.8	60	TMHMM	TMhelix	Region of a membrane-bound protein predicted to be embedded in the membrane.	7	24	-	T
WBGene00011870	T20G5.8	60	Phobius	SIGNAL_PEPTIDE_C_REGION	C-terminal region of a signal peptide.	20	27	-	T
WBGene00011870	T20G5.8	60	Phobius	NON_CYTOPLASMIC_DOMAIN	Region of a membrane-bound protein predicted to be outside the membrane, in the extracellular region.	28	60	-	T
WBGene00011870	T20G5.8	60	Phobius	SIGNAL_PEPTIDE	Signal peptide region	1	27	-	T
WBGene00011870	T20G5.8	60	SignalP_GRAM_NEGATIVE	SignalP-noTM		1	27	-	T
WBGene00011870	T20G5.8	60	SignalP_EUK	SignalP-noTM		1	24	-	T
WBGene00011870	T20G5.8	60	ProSiteProfiles	PS51670	ShKT domain profile.	26	60	8.138	T	IPR003582	ShKT domain
WBGene00011870	T20G5.8	60	Pfam	PF01549	ShK domain-like	25	60	4.3e-06	T	IPR003582	ShKT domain
WBGene00011870	T20G5.8	60	Phobius	SIGNAL_PEPTIDE_H_REGION	Hydrophobic region of a signal peptide.	8	19	-	T
WBGene00011870	T20G5.8	60	SignalP_GRAM_POSITIVE	SignalP-TM		1	27	-	T
WBGene00012440	Y12A6A.2	75	SignalP_EUK	SignalP-noTM		1	21	-	T
WBGene00012440	Y12A6A.2	75	Phobius	SIGNAL_PEPTIDE_H_REGION	Hydrophobic region of a signal peptide.	7	18	-	T
WBGene00012440	Y12A6A.2	75	TMHMM	TMhelix	Region of a membrane-bound protein predicted to be embedded in the membrane.	7	29	-	T
WBGene00012440	Y12A6A.2	75	Phobius	SIGNAL_PEPTIDE	Signal peptide region	1	23	-	T
WBGene00012440	Y12A6A.2	75	Phobius	NON_CYTOPLASMIC_DOMAIN	Region of a membrane-bound protein predicted to be outside the membrane, in the extracellular region.	24	75	-	T
WBGene00012440	Y12A6A.2	75	Phobius	SIGNAL_PEPTIDE_C_REGION	C-terminal region of a signal peptide.	19	23	-	T
WBGene00012440	Y12A6A.2	75	Phobius	SIGNAL_PEPTIDE_N_REGION	N-terminal region of a signal peptide.	1	6	-	T
WBGene00013046	Y50E8A.1	86	Phobius	SIGNAL_PEPTIDE_H_REGION	Hydrophobic region of a signal peptide.	4	15	-	T
WBGene00013046	Y50E8A.1	86	SignalP_GRAM_POSITIVE	SignalP-TM		1	20	-	T
WBGene00013046	Y50E8A.1	86	Phobius	SIGNAL_PEPTIDE	Signal peptide region	1	20	-	T
WBGene00013046	Y50E8A.1	86	Phobius	SIGNAL_PEPTIDE_C_REGION	C-terminal region of a signal peptide.	16	20	-	T
WBGene00013046	Y50E8A.1	86	SignalP_EUK	SignalP-noTM		1	20	-	T
WBGene00013046	Y50E8A.1	86	Phobius	SIGNAL_PEPTIDE_N_REGION	N-terminal region of a signal peptide.	1	3	-	T
WBGene00013046	Y50E8A.1	86	Phobius	NON_CYTOPLASMIC_DOMAIN	Region of a membrane-bound protein predicted to be outside the membrane, in the extracellular region.	21	86	-	T
WBGene00013784	Y116A8C.3	150	TMHMM	TMhelix	Region of a membrane-bound protein predicted to be embedded in the membrane.	5	24	-	T
WBGene00013784	Y116A8C.3	150	Phobius	SIGNAL_PEPTIDE	Signal peptide region	1	17	-	T
WBGene00013784	Y116A8C.3	150	Phobius	SIGNAL_PEPTIDE_C_REGION	C-terminal region of a signal peptide.	14	17	-	T
WBGene00013784	Y116A8C.3	150	Phobius	SIGNAL_PEPTIDE_H_REGION	Hydrophobic region of a signal peptide.	3	13	-	T
WBGene00013784	Y116A8C.3	150	Phobius	NON_CYTOPLASMIC_DOMAIN	Region of a membrane-bound protein predicted to be outside the membrane, in the extracellular region.	18	150	-	T
WBGene00013784	Y116A8C.3	150	Phobius	SIGNAL_PEPTIDE_N_REGION	N-terminal region of a signal peptide.	1	2	-	T
WBGene00014150	ZK909.6	124	SignalP_EUK	SignalP-TM		1	22	-	T
WBGene00014150	ZK909.6	124	Phobius	SIGNAL_PEPTIDE	Signal peptide region	1	22	-	T
WBGene00014150	ZK909.6	124	TMHMM	TMhelix	Region of a membrane-bound protein predicted to be embedded in the membrane.	7	25	-	T
WBGene00014150	ZK909.6	124	Phobius	SIGNAL_PEPTIDE_C_REGION	C-terminal region of a signal peptide.	18	22	-	T
WBGene00014150	ZK909.6	124	Phobius	SIGNAL_PEPTIDE_H_REGION	Hydrophobic region of a signal peptide.	7	17	-	T
WBGene00014150	ZK909.6	124	Phobius	NON_CYTOPLASMIC_DOMAIN	Region of a membrane-bound protein predicted to be outside the membrane, in the extracellular region.	23	124	-	T
WBGene00014150	ZK909.6	124	SignalP_GRAM_POSITIVE	SignalP-TM		1	20	-	T
WBGene00014150	ZK909.6	124	Phobius	SIGNAL_PEPTIDE_N_REGION	N-terminal region of a signal peptide.	1	6	-	T
WBGene00015608	C08F1.4	745	ProSiteProfiles	PS50144	MATH/TRAF domain profile.	523	549	6.328	T	IPR002083	MATH	GO:0005515
WBGene00015608	C08F1.4	745	SUPERFAMILY	SSF49599		459	551	1.14e-08	T	IPR008974	TRAF-like	GO:0005515
WBGene00015608	C08F1.4	745	SUPERFAMILY	SSF49599		565	689	1.28e-10	T	IPR008974	TRAF-like	GO:0005515
WBGene00015608	C08F1.4	745	ProSiteProfiles	PS50144	MATH/TRAF domain profile.	194	312	7.785	T	IPR002083	MATH	GO:0005515
WBGene00015608	C08F1.4	745	Pfam	PF00917	MATH domain	201	314	6.2e-17	T	IPR002083	MATH	GO:0005515
WBGene00015608	C08F1.4	745	Pfam	PF00917	MATH domain	467	520	0.00059	T	IPR002083	MATH	GO:0005515
WBGene00015608	C08F1.4	745	Pfam	PF00917	MATH domain	522	549	0.42	T	IPR002083	MATH	GO:0005515
WBGene00015608	C08F1.4	745	Pfam	PF00917	MATH domain	575	689	6.8e-19	T	IPR002083	MATH	GO:0005515
WBGene00015608	C08F1.4	745	Pfam	PF00917	MATH domain	55	169	6.8e-19	T	IPR002083	MATH	GO:0005515
WBGene00015608	C08F1.4	745	Pfam	PF00917	MATH domain	337	448	3.3e-18	T	IPR002083	MATH	GO:0005515
WBGene00015608	C08F1.4	745	PANTHER	PTHR22743:SF126		258	697	5.3e-63	T
WBGene00015608	C08F1.4	745	ProSiteProfiles	PS50144	MATH/TRAF domain profile.	47	167	7.299	T	IPR002083	MATH	GO:0005515
WBGene00015608	C08F1.4	745	ProSiteProfiles	PS50144	MATH/TRAF domain profile.	1	29	10.777	T	IPR002083	MATH	GO:0005515
WBGene00015608	C08F1.4	745	ProSiteProfiles	PS50144	MATH/TRAF domain profile.	567	687	7.299	T	IPR002083	MATH	GO:0005515
WBGene00015608	C08F1.4	745	SUPERFAMILY	SSF49599		330	448	3.27e-15	T	IPR008974	TRAF-like	GO:0005515
WBGene00015608	C08F1.4	745	SUPERFAMILY	SSF49599		193	314	8.34e-14	T	IPR008974	TRAF-like	GO:0005515
WBGene00015608	C08F1.4	745	PANTHER	PTHR22743		258	697	5.3e-63	T
WBGene00015608	C08F1.4	745	ProSiteProfiles	PS50144	MATH/TRAF domain profile.	330	447	10.7	T	IPR002083	MATH	GO:0005515
WBGene00015608	C08F1.4	745	SUPERFAMILY	SSF49599		45	169	1.28e-10	T	IPR008974	TRAF-like	GO:0005515
WBGene00015608	C08F1.4	745	SMART	SM00061	meprin and TRAF homology	332	431	8.3e-40	T	IPR002083	MATH	GO:0005515
WBGene00015608	C08F1.4	745	SMART	SM00061	meprin and TRAF homology	569	671	5.6e-27	T	IPR002083	MATH	GO:0005515
WBGene00015608	C08F1.4	745	SMART	SM00061	meprin and TRAF homology	462	533	3.6e-08	T	IPR002083	MATH	GO:0005515
WBGene00015608	C08F1.4	745	SMART	SM00061	meprin and TRAF homology	49	151	5.6e-27	T	IPR002083	MATH	GO:0005515
WBGene00015608	C08F1.4	745	SMART	SM00061	meprin and TRAF homology	196	294	8.5e-32	T	IPR002083	MATH	GO:0005515
WBGene00015768	C14C11.4	491	PANTHER	PTHR21447:SF3		2	487	0	T
WBGene00015768	C14C11.4	491	Phobius	CYTOPLASMIC_DOMAIN	Region of a membrane-bound protein predicted to be outside the membrane, in the cytoplasm.	491	491	-	T
WBGene00015768	C14C11.4	491	Phobius	TRANSMEMBRANE	Region of a membrane-bound protein predicted to be embedded in the membrane.	471	490	-	T
WBGene00015768	C14C11.4	491	Phobius	SIGNAL_PEPTIDE	Signal peptide region	1	25	-	T
WBGene00015768	C14C11.4	491	Phobius	NON_CYTOPLASMIC_DOMAIN	Region of a membrane-bound protein predicted to be outside the membrane, in the extracellular region.	26	470	-	T
WBGene00015768	C14C11.4	491	SignalP_EUK	SignalP-noTM		1	25	-	T
WBGene00015768	C14C11.4	491	Pfam	PF02408	CUB-like domain	38	141	7.2e-11	T	IPR003366	CUB-like domain
WBGene00015768	C14C11.4	491	Phobius	SIGNAL_PEPTIDE_C_REGION	C-terminal region of a signal peptide.	21	25	-	T
WBGene00015768	C14C11.4	491	TMHMM	TMhelix	Region of a membrane-bound protein predicted to be embedded in the membrane.	468	490	-	T
WBGene00015768	C14C11.4	491	PANTHER	PTHR21447		2	487	0	T
WBGene00015768	C14C11.4	491	Phobius	SIGNAL_PEPTIDE_H_REGION	Hydrophobic region of a signal peptide.	9	20	-	T
WBGene00015768	C14C11.4	491	Phobius	SIGNAL_PEPTIDE_N_REGION	N-terminal region of a signal peptide.	1	8	-	T
WBGene00015805	C15H9.11	118	SignalP_GRAM_NEGATIVE	SignalP-noTM		1	17	-	T
WBGene00015805	C15H9.11	118	SignalP_EUK	SignalP-noTM		1	19	-	T
WBGene00015805	C15H9.11	118	SUPERFAMILY	SSF57302		26	100	0	T
WBGene00015805	C15H9.11	118	Phobius	SIGNAL_PEPTIDE_H_REGION	Hydrophobic region of a signal peptide.	6	13	-	T
WBGene00015805	C15H9.11	118	SignalP_GRAM_POSITIVE	SignalP-TM		1	21	-	T
WBGene00015805	C15H9.11	118	Phobius	SIGNAL_PEPTIDE	Signal peptide region	1	19	-	T
WBGene00015805	C15H9.11	118	Phobius	SIGNAL_PEPTIDE_N_REGION	N-terminal region of a signal peptide.	1	5	-	T
WBGene00015805	C15H9.11	118	Phobius	SIGNAL_PEPTIDE_C_REGION	C-terminal region of a signal peptide.	14	19	-	T
WBGene00015805	C15H9.11	118	Phobius	NON_CYTOPLASMIC_DOMAIN	Region of a membrane-bound protein predicted to be outside the membrane, in the extracellular region.	20	118	-	T
WBGene00016012	C23G10.5	281	Pfam	PF07735	F-box associated	148	203	9.8e-11	T	IPR012885	F-box associated domain, type 2
WBGene00016012	C23G10.5	281	PANTHER	PTHR21503:SF11		1	272	0	T
WBGene00016012	C23G10.5	281	PANTHER	PTHR21503		1	272	0	T
WBGene00016012	C23G10.5	281	Coils	Coil		10	31	-	T
WBGene00016535	C39D10.8	401	SUPERFAMILY	SSF54427		149	265	3.62e-06	T
WBGene00016535	C39D10.8	401	PANTHER	PTHR31664:SF3		127	398	8.2e-103	T
WBGene00016535	C39D10.8	401	Gene3D	G3DSA:3.10.450.50		289	379	0.00037	T
WBGene00016535	C39D10.8	401	SUPERFAMILY	SSF54427		286	396	4.94e-07	T
WBGene00016535	C39D10.8	401	Pfam	PF14534	Domain of unknown function (DUF4440)	19	115	1.1e-05	T	IPR027843	Domain of unknown function DUF4440
WBGene00016535	C39D10.8	401	SUPERFAMILY	SSF54427		16	128	4.39e-07	T
WBGene00016535	C39D10.8	401	PANTHER	PTHR31664		127	398	8.2e-103	T
WBGene00016760	C49A9.6	360	PANTHER	PTHR21516		1	360	0	T
WBGene00016760	C49A9.6	360	Pfam	PF03312	Protein of unknown function (DUF272)	231	360	2e-46	T	IPR004987	Protein of unknown function DUF272
WBGene00016760	C49A9.6	360	PANTHER	PTHR21516:SF1		1	360	0	T
WBGene00017041	D2007.1	111	TMHMM	TMhelix	Region of a membrane-bound protein predicted to be embedded in the membrane.	4	26	-	T
WBGene00017041	D2007.1	111	SignalP_EUK	SignalP-noTM		1	22	-	T
WBGene00017041	D2007.1	111	Phobius	NON_CYTOPLASMIC_DOMAIN	Region of a membrane-bound protein predicted to be outside the membrane, in the extracellular region.	21	111	-	T
WBGene00017041	D2007.1	111	Phobius	SIGNAL_PEPTIDE_C_REGION	C-terminal region of a signal peptide.	16	20	-	T
WBGene00017041	D2007.1	111	SignalP_GRAM_NEGATIVE	SignalP-noTM		1	21	-	T
WBGene00017041	D2007.1	111	Phobius	SIGNAL_PEPTIDE	Signal peptide region	1	20	-	T
WBGene00017041	D2007.1	111	Phobius	SIGNAL_PEPTIDE_H_REGION	Hydrophobic region of a signal peptide.	4	15	-	T
WBGene00017041	D2007.1	111	SignalP_GRAM_POSITIVE	SignalP-TM		1	20	-	T
WBGene00017041	D2007.1	111	Phobius	SIGNAL_PEPTIDE_N_REGION	N-terminal region of a signal peptide.	1	3	-	T
WBGene00017149	EGAP4.1	113	Phobius	SIGNAL_PEPTIDE_C_REGION	C-terminal region of a signal peptide.	18	22	-	T
WBGene00017149	EGAP4.1	113	TMHMM	TMhelix	Region of a membrane-bound protein predicted to be embedded in the membrane.	5	27	-	T
WBGene00017149	EGAP4.1	113	SignalP_GRAM_POSITIVE	SignalP-TM		1	34	-	T
WBGene00017149	EGAP4.1	113	SignalP_EUK	SignalP-noTM		1	22	-	T
WBGene00017149	EGAP4.1	113	Phobius	NON_CYTOPLASMIC_DOMAIN	Region of a membrane-bound protein predicted to be outside the membrane, in the extracellular region.	23	113	-	T
WBGene00017149	EGAP4.1	113	Phobius	SIGNAL_PEPTIDE_H_REGION	Hydrophobic region of a signal peptide.	6	17	-	T
WBGene00017149	EGAP4.1	113	Phobius	SIGNAL_PEPTIDE	Signal peptide region	1	22	-	T
WBGene00017149	EGAP4.1	113	Phobius	SIGNAL_PEPTIDE_N_REGION	N-terminal region of a signal peptide.	1	5	-	T
WBGene00017197	F07C3.9	53	Phobius	NON_CYTOPLASMIC_DOMAIN	Region of a membrane-bound protein predicted to be outside the membrane, in the extracellular region.	1	22	-	T
WBGene00017197	F07C3.9	53	Phobius	TRANSMEMBRANE	Region of a membrane-bound protein predicted to be embedded in the membrane.	23	45	-	T
WBGene00017197	F07C3.9	53	TMHMM	TMhelix	Region of a membrane-bound protein predicted to be embedded in the membrane.	23	45	-	T
WBGene00017197	F07C3.9	53	Phobius	CYTOPLASMIC_DOMAIN	Region of a membrane-bound protein predicted to be outside the membrane, in the cytoplasm.	46	53	-	T
WBGene00017418	F13B6.3	435	Phobius	SIGNAL_PEPTIDE_H_REGION	Hydrophobic region of a signal peptide.	2	11	-	T
WBGene00017418	F13B6.3	435	Phobius	NON_CYTOPLASMIC_DOMAIN	Region of a membrane-bound protein predicted to be outside the membrane, in the extracellular region.	17	415	-	T
WBGene00017418	F13B6.3	435	Phobius	CYTOPLASMIC_DOMAIN	Region of a membrane-bound protein predicted to be outside the membrane, in the cytoplasm.	435	435	-	T
WBGene00017418	F13B6.3	435	Phobius	SIGNAL_PEPTIDE	Signal peptide region	1	16	-	T
WBGene00017418	F13B6.3	435	SignalP_EUK	SignalP-noTM		1	16	-	T
WBGene00017418	F13B6.3	435	Phobius	SIGNAL_PEPTIDE_C_REGION	C-terminal region of a signal peptide.	12	16	-	T
WBGene00017418	F13B6.3	435	Phobius	TRANSMEMBRANE	Region of a membrane-bound protein predicted to be embedded in the membrane.	416	434	-	T
WBGene00017418	F13B6.3	435	Phobius	SIGNAL_PEPTIDE_N_REGION	N-terminal region of a signal peptide.	1	1	-	T
WBGene00016763	C49A9.9	771	PANTHER	PTHR21516:SF1		5	575	2.1e-222	T
WBGene00016763	C49A9.9	771	Pfam	PF03312	Protein of unknown function (DUF272)	300	428	3e-42	T	IPR004987	Protein of unknown function DUF272
WBGene00016763	C49A9.9	771	PANTHER	PTHR21516		5	575	2.1e-222	T
WBGene00017613	F20A1.1	113	Phobius	SIGNAL_PEPTIDE_N_REGION	N-terminal region of a signal peptide.	1	3	-	T
WBGene00017613	F20A1.1	113	SignalP_GRAM_POSITIVE	SignalP-TM		1	22	-	T
WBGene00017613	F20A1.1	113	SignalP_EUK	SignalP-noTM		1	16	-	T
WBGene00017613	F20A1.1	113	Phobius	NON_CYTOPLASMIC_DOMAIN	Region of a membrane-bound protein predicted to be outside the membrane, in the extracellular region.	17	113	-	T
WBGene00017613	F20A1.1	113	Phobius	SIGNAL_PEPTIDE	Signal peptide region	1	16	-	T
WBGene00017613	F20A1.1	113	Pfam	PF14747	Domain of unknown function (DUF4473)	19	96	3.9e-28	T	IPR027913	Protein of unknown function DUF4473
WBGene00017613	F20A1.1	113	SignalP_GRAM_NEGATIVE	SignalP-noTM		1	18	-	T
WBGene00017613	F20A1.1	113	Phobius	SIGNAL_PEPTIDE_C_REGION	C-terminal region of a signal peptide.	12	16	-	T
WBGene00017613	F20A1.1	113	Phobius	SIGNAL_PEPTIDE_H_REGION	Hydrophobic region of a signal peptide.	4	11	-	T
WBGene00017621	F20A1.10	115	Pfam	PF14747	Domain of unknown function (DUF4473)	18	103	4.9e-29	T	IPR027913	Protein of unknown function DUF4473
WBGene00017621	F20A1.10	115	SignalP_GRAM_POSITIVE	SignalP-TM		1	25	-	T
WBGene00017621	F20A1.10	115	Phobius	NON_CYTOPLASMIC_DOMAIN	Region of a membrane-bound protein predicted to be outside the membrane, in the extracellular region.	18	115	-	T
WBGene00017621	F20A1.10	115	Coils	Coil		49	77	-	T
WBGene00017621	F20A1.10	115	Phobius	SIGNAL_PEPTIDE_H_REGION	Hydrophobic region of a signal peptide.	4	12	-	T
WBGene00017621	F20A1.10	115	SignalP_GRAM_NEGATIVE	SignalP-noTM		1	17	-	T
WBGene00017621	F20A1.10	115	Phobius	SIGNAL_PEPTIDE_C_REGION	C-terminal region of a signal peptide.	13	17	-	T
WBGene00017621	F20A1.10	115	Phobius	SIGNAL_PEPTIDE	Signal peptide region	1	17	-	T
WBGene00017621	F20A1.10	115	Phobius	SIGNAL_PEPTIDE_N_REGION	N-terminal region of a signal peptide.	1	3	-	T
WBGene00017621	F20A1.10	115	SignalP_EUK	SignalP-noTM		1	17	-	T
WBGene00018100	F36H5.1	821	PANTHER	PTHR22743		625	818	0	T
WBGene00018100	F36H5.1	821	ProSiteProfiles	PS50144	MATH/TRAF domain profile.	144	260	9.14	T	IPR002083	MATH	GO:0005515
WBGene00018100	F36H5.1	821	ProSiteProfiles	PS50144	MATH/TRAF domain profile.	276	397	7.069	T	IPR002083	MATH	GO:0005515
WBGene00018100	F36H5.1	821	ProSiteProfiles	PS50144	MATH/TRAF domain profile.	560	677	9.498	T	IPR002083	MATH	GO:0005515
WBGene00018100	F36H5.1	821	ProSiteProfiles	PS50144	MATH/TRAF domain profile.	690	807	7.453	T	IPR002083	MATH	GO:0005515
WBGene00018100	F36H5.1	821	ProSiteProfiles	PS50144	MATH/TRAF domain profile.	424	542	7.018	T	IPR002083	MATH	GO:0005515
WBGene00018100	F36H5.1	821	SMART	SM00061	meprin and TRAF homology	692	791	2.1e-32	T	IPR002083	MATH	GO:0005515
WBGene00018100	F36H5.1	821	SMART	SM00061	meprin and TRAF homology	278	381	1e-30	T	IPR002083	MATH	GO:0005515
WBGene00018100	F36H5.1	821	SMART	SM00061	meprin and TRAF homology	146	244	5e-24	T	IPR002083	MATH	GO:0005515
WBGene00018100	F36H5.1	821	SMART	SM00061	meprin and TRAF homology	9	114	2.4e-12	T	IPR002083	MATH	GO:0005515
WBGene00018100	F36H5.1	821	SMART	SM00061	meprin and TRAF homology	562	661	1.5e-36	T	IPR002083	MATH	GO:0005515
WBGene00018100	F36H5.1	821	SMART	SM00061	meprin and TRAF homology	426	524	5.3e-32	T	IPR002083	MATH	GO:0005515
WBGene00018100	F36H5.1	821	Pfam	PF00917	MATH domain	431	544	3.7e-15	T	IPR002083	MATH	GO:0005515
WBGene00018100	F36H5.1	821	Pfam	PF00917	MATH domain	284	399	7.4e-23	T	IPR002083	MATH	GO:0005515
WBGene00018100	F36H5.1	821	Pfam	PF00917	MATH domain	697	809	2.5e-19	T	IPR002083	MATH	GO:0005515
WBGene00018100	F36H5.1	821	Pfam	PF00917	MATH domain	567	678	2.1e-17	T	IPR002083	MATH	GO:0005515
WBGene00018100	F36H5.1	821	Pfam	PF00917	MATH domain	154	260	1.9e-11	T	IPR002083	MATH	GO:0005515
WBGene00018100	F36H5.1	821	Pfam	PF00917	MATH domain	14	130	1.5e-06	T	IPR002083	MATH	GO:0005515
WBGene00018100	F36H5.1	821	SUPERFAMILY	SSF49599		145	264	0	T	IPR008974	TRAF-like	GO:0005515
WBGene00018100	F36H5.1	821	SUPERFAMILY	SSF49599		424	544	0	T	IPR008974	TRAF-like	GO:0005515
WBGene00018100	F36H5.1	821	SUPERFAMILY	SSF49599		560	678	0	T	IPR008974	TRAF-like	GO:0005515
WBGene00018100	F36H5.1	821	SUPERFAMILY	SSF49599		6	131	0	T	IPR008974	TRAF-like	GO:0005515
WBGene00018100	F36H5.1	821	SUPERFAMILY	SSF49599		690	812	0	T	IPR008974	TRAF-like	GO:0005515
WBGene00018100	F36H5.1	821	SUPERFAMILY	SSF49599		276	399	0	T	IPR008974	TRAF-like	GO:0005515
WBGene00018100	F36H5.1	821	PANTHER	PTHR22743:SF126		625	818	0	T
WBGene00019278	K01A2.3	119	TMHMM	TMhelix	Region of a membrane-bound protein predicted to be embedded in the membrane.	22	44	-	T
WBGene00019278	K01A2.3	119	Phobius	CYTOPLASMIC_DOMAIN	Region of a membrane-bound protein predicted to be outside the membrane, in the cytoplasm.	46	56	-	T
WBGene00019278	K01A2.3	119	Phobius	NON_CYTOPLASMIC_DOMAIN	Region of a membrane-bound protein predicted to be outside the membrane, in the extracellular region.	81	91	-	T
WBGene00019278	K01A2.3	119	Phobius	TRANSMEMBRANE	Region of a membrane-bound protein predicted to be embedded in the membrane.	57	80	-	T
WBGene00019278	K01A2.3	119	TMHMM	TMhelix	Region of a membrane-bound protein predicted to be embedded in the membrane.	57	76	-	T
WBGene00019278	K01A2.3	119	Phobius	TRANSMEMBRANE	Region of a membrane-bound protein predicted to be embedded in the membrane.	20	45	-	T
WBGene00019278	K01A2.3	119	Phobius	NON_CYTOPLASMIC_DOMAIN	Region of a membrane-bound protein predicted to be outside the membrane, in the extracellular region.	1	19	-	T
WBGene00019278	K01A2.3	119	Phobius	CYTOPLASMIC_DOMAIN	Region of a membrane-bound protein predicted to be outside the membrane, in the cytoplasm.	114	119	-	T
WBGene00019278	K01A2.3	119	TMHMM	TMhelix	Region of a membrane-bound protein predicted to be embedded in the membrane.	91	113	-	T
WBGene00019278	K01A2.3	119	Phobius	TRANSMEMBRANE	Region of a membrane-bound protein predicted to be embedded in the membrane.	92	113	-	T
WBGene00019945	R08C7.1	47	TMHMM	TMhelix	Region of a membrane-bound protein predicted to be embedded in the membrane.	4	26	-	T
WBGene00019945	R08C7.1	47	Phobius	TRANSMEMBRANE	Region of a membrane-bound protein predicted to be embedded in the membrane.	6	25	-	T
WBGene00019945	R08C7.1	47	Phobius	NON_CYTOPLASMIC_DOMAIN	Region of a membrane-bound protein predicted to be outside the membrane, in the extracellular region.	1	5	-	T
WBGene00019945	R08C7.1	47	Phobius	CYTOPLASMIC_DOMAIN	Region of a membrane-bound protein predicted to be outside the membrane, in the cytoplasm.	26	47	-	T
WBGene00019988	R09F10.5	145	TMHMM	TMhelix	Region of a membrane-bound protein predicted to be embedded in the membrane.	125	144	-	T
WBGene00019988	R09F10.5	145	SignalP_EUK	SignalP-noTM		1	26	-	T
WBGene00019988	R09F10.5	145	Phobius	SIGNAL_PEPTIDE_N_REGION	N-terminal region of a signal peptide.	1	9	-	T
WBGene00019988	R09F10.5	145	SignalP_GRAM_POSITIVE	SignalP-TM		1	26	-	T
WBGene00019988	R09F10.5	145	SignalP_GRAM_NEGATIVE	SignalP-noTM		1	25	-	T
WBGene00019988	R09F10.5	145	Phobius	CYTOPLASMIC_DOMAIN	Region of a membrane-bound protein predicted to be outside the membrane, in the cytoplasm.	145	145	-	T
WBGene00019988	R09F10.5	145	Phobius	SIGNAL_PEPTIDE_C_REGION	C-terminal region of a signal peptide.	22	26	-	T
WBGene00019988	R09F10.5	145	Phobius	TRANSMEMBRANE	Region of a membrane-bound protein predicted to be embedded in the membrane.	126	144	-	T
WBGene00019988	R09F10.5	145	Phobius	SIGNAL_PEPTIDE_H_REGION	Hydrophobic region of a signal peptide.	10	21	-	T
WBGene00019988	R09F10.5	145	TMHMM	TMhelix	Region of a membrane-bound protein predicted to be embedded in the membrane.	4	23	-	T
WBGene00019988	R09F10.5	145	Phobius	NON_CYTOPLASMIC_DOMAIN	Region of a membrane-bound protein predicted to be outside the membrane, in the extracellular region.	27	125	-	T
WBGene00019988	R09F10.5	145	Phobius	SIGNAL_PEPTIDE	Signal peptide region	1	26	-	T
WBGene00020692	T22E5.6	249	Phobius	CYTOPLASMIC_DOMAIN	Region of a membrane-bound protein predicted to be outside the membrane, in the cytoplasm.	206	249	-	T
WBGene00020692	T22E5.6	249	TMHMM	TMhelix	Region of a membrane-bound protein predicted to be embedded in the membrane.	183	205	-	T
WBGene00020692	T22E5.6	249	TMHMM	TMhelix	Region of a membrane-bound protein predicted to be embedded in the membrane.	104	126	-	T
WBGene00020692	T22E5.6	249	Phobius	NON_CYTOPLASMIC_DOMAIN	Region of a membrane-bound protein predicted to be outside the membrane, in the extracellular region.	165	183	-	T
WBGene00020692	T22E5.6	249	TMHMM	TMhelix	Region of a membrane-bound protein predicted to be embedded in the membrane.	139	161	-	T
WBGene00020692	T22E5.6	249	Phobius	CYTOPLASMIC_DOMAIN	Region of a membrane-bound protein predicted to be outside the membrane, in the cytoplasm.	1	13	-	T
WBGene00020692	T22E5.6	249	Phobius	TRANSMEMBRANE	Region of a membrane-bound protein predicted to be embedded in the membrane.	184	205	-	T
WBGene00020692	T22E5.6	249	Phobius	NON_CYTOPLASMIC_DOMAIN	Region of a membrane-bound protein predicted to be outside the membrane, in the extracellular region.	37	101	-	T
WBGene00020692	T22E5.6	249	TMHMM	TMhelix	Region of a membrane-bound protein predicted to be embedded in the membrane.	21	43	-	T
WBGene00020692	T22E5.6	249	Phobius	TRANSMEMBRANE	Region of a membrane-bound protein predicted to be embedded in the membrane.	14	36	-	T
WBGene00020692	T22E5.6	249	Phobius	CYTOPLASMIC_DOMAIN	Region of a membrane-bound protein predicted to be outside the membrane, in the cytoplasm.	121	140	-	T
WBGene00020692	T22E5.6	249	Phobius	TRANSMEMBRANE	Region of a membrane-bound protein predicted to be embedded in the membrane.	141	164	-	T
WBGene00020692	T22E5.6	249	Phobius	TRANSMEMBRANE	Region of a membrane-bound protein predicted to be embedded in the membrane.	102	120	-	T
WBGene00022329	Y82E9BL.13	300	PANTHER	PTHR23015		1	300	0	T
WBGene00022329	Y82E9BL.13	300	Pfam	PF00646	F-box domain	1	34	4.1e-06	T	IPR001810	F-box domain	GO:0005515
WBGene00022329	Y82E9BL.13	300	ProSiteProfiles	PS50181	F-box domain profile.	1	47	9.683	T	IPR001810	F-box domain	GO:0005515
WBGene00022329	Y82E9BL.13	300	SMART	SM00256	A Receptor for Ubiquitination Targets	1	41	8.1e-08	T	IPR001810	F-box domain	GO:0005515
WBGene00022329	Y82E9BL.13	300	Pfam	PF01827	FTH domain	124	262	6.2e-34	T	IPR002900	Domain of unknown function DUF38, Caenorhabditis species
WBGene00022383	Y95B8A.2	128	Phobius	SIGNAL_PEPTIDE	Signal peptide region	1	18	-	T
WBGene00022383	Y95B8A.2	128	SignalP_EUK	SignalP-noTM		1	18	-	T
WBGene00022383	Y95B8A.2	128	Phobius	SIGNAL_PEPTIDE_N_REGION	N-terminal region of a signal peptide.	1	2	-	T
WBGene00022383	Y95B8A.2	128	Phobius	SIGNAL_PEPTIDE_C_REGION	C-terminal region of a signal peptide.	14	18	-	T
WBGene00022383	Y95B8A.2	128	Phobius	NON_CYTOPLASMIC_DOMAIN	Region of a membrane-bound protein predicted to be outside the membrane, in the extracellular region.	19	128	-	T
WBGene00022383	Y95B8A.2	128	Phobius	SIGNAL_PEPTIDE_H_REGION	Hydrophobic region of a signal peptide.	3	13	-	T
WBGene00022412	Y102A11A.2	1525	Coils	Coil		469	521	-	T
WBGene00022412	Y102A11A.2	1525	Coils	Coil		1241	1293	-	T
WBGene00022472	Y119C1B.6	80	Phobius	SIGNAL_PEPTIDE_C_REGION	C-terminal region of a signal peptide.	15	18	-	T
WBGene00022472	Y119C1B.6	80	SignalP_EUK	SignalP-noTM		1	18	-	T
WBGene00022472	Y119C1B.6	80	Phobius	SIGNAL_PEPTIDE_N_REGION	N-terminal region of a signal peptide.	1	2	-	T
WBGene00022472	Y119C1B.6	80	Phobius	SIGNAL_PEPTIDE_H_REGION	Hydrophobic region of a signal peptide.	3	14	-	T
WBGene00022472	Y119C1B.6	80	Phobius	NON_CYTOPLASMIC_DOMAIN	Region of a membrane-bound protein predicted to be outside the membrane, in the extracellular region.	19	80	-	T
WBGene00022472	Y119C1B.6	80	Phobius	SIGNAL_PEPTIDE	Signal peptide region	1	18	-	T
WBGene00022353	Y82E9BR.21	256	Coils	Coil		53	81	-	T
WBGene00022353	Y82E9BR.21	256	PANTHER	PTHR21707		57	256	0	T	IPR026674	Amyotrophic lateral sclerosis 2 chromosomal region candidate gene 12 protein
WBGene00022353	Y82E9BR.21	256	PANTHER	PTHR21707:SF25		57	256	0	T
WBGene00022562	ZC204.12	252	Coils	Coil		210	231	-	T
WBGene00022562	ZC204.12	252	PANTHER	PTHR22743		16	240	0	T
BGene00022614		76	Phobius	TRANSMEMBRANE	Region of a membrane-bound protein predicted to be embedded in the membrane.	30	50	-	T
WBGene00022614	ZC449.4	76	Phobius	CYTOPLASMIC_DOMAIN	Region of a membrane-bound protein predicted to be outside the membrane, in the cytoplasm.	51	76	-	T
WBGene00022614	ZC449.4	76	Phobius	NON_CYTOPLASMIC_DOMAIN	Region of a membrane-bound protein predicted to be outside the membrane, in the extracellular region.	1	29	-	T
WBGene00022614	ZC449.4	76	TMHMM	TMhelix	Region of a membrane-bound protein predicted to be embedded in the membrane.	31	50	-	T
WBGene00044007	ZK1320.13	68	PANTHER	PTHR15359		1	68	0	T
WBGene00044073	C34H4.3	399	PANTHER	PTHR21733:SF3		2	399	0	T
WBGene00044073	C34H4.3	399	SignalP_EUK	SignalP-TM		1	18	-	T
WBGene00044073	C34H4.3	399	PANTHER	PTHR21733		2	399	0	T	IPR005071	Transmembrane glycoprotein
WBGene00044073	C34H4.3	399	Phobius	SIGNAL_PEPTIDE_C_REGION	C-terminal region of a signal peptide.	15	18	-	T
WBGene00044073	C34H4.3	399	Pfam	PF03409	Transmembrane glycoprotein	39	392	8e-99	T	IPR005071	Transmembrane glycoprotein
WBGene00044073	C34H4.3	399	Phobius	SIGNAL_PEPTIDE_N_REGION	N-terminal region of a signal peptide.	1	5	-	T
WBGene00044073	C34H4.3	399	Phobius	TRANSMEMBRANE	Region of a membrane-bound protein predicted to be embedded in the membrane.	378	398	-	T
WBGene00044073	C34H4.3	399	Phobius	CYTOPLASMIC_DOMAIN	Region of a membrane-bound protein predicted to be outside the membrane, in the cytoplasm.	399	399	-	T
WBGene00044073	C34H4.3	399	Phobius	NON_CYTOPLASMIC_DOMAIN	Region of a membrane-bound protein predicted to be outside the membrane, in the extracellular region.	19	377	-	T
WBGene00044073	C34H4.3	399	Phobius	SIGNAL_PEPTIDE_H_REGION	Hydrophobic region of a signal peptide.	6	14	-	T
WBGene00044073	C34H4.3	399	Phobius	SIGNAL_PEPTIDE	Signal peptide region	1	18	-	T
WBGene00044686	W07E11.4	71	Phobius	SIGNAL_PEPTIDE_C_REGION	C-terminal region of a signal peptide.	19	23	-	T
WBGene00044686	W07E11.4	71	Phobius	NON_CYTOPLASMIC_DOMAIN	Region of a membrane-bound protein predicted to be outside the membrane, in the extracellular region.	24	71	-	T
WBGene00044686	W07E11.4	71	TMHMM	TMhelix	Region of a membrane-bound protein predicted to be embedded in the membrane.	7	24	-	T
WBGene00044686	W07E11.4	71	Phobius	SIGNAL_PEPTIDE_N_REGION	N-terminal region of a signal peptide.	1	6	-	T
WBGene00044686	W07E11.4	71	Phobius	SIGNAL_PEPTIDE_H_REGION	Hydrophobic region of a signal peptide.	7	18	-	T
WBGene00044686	W07E11.4	71	SignalP_GRAM_POSITIVE	SignalP-TM		1	23	-	T
WBGene00044686	W07E11.4	71	Phobius	SIGNAL_PEPTIDE	Signal peptide region	1	23	-	T
WBGene00044686	W07E11.4	71	SignalP_EUK	SignalP-noTM		1	23	-	T
WBGene00045397	Y54G2A.52	97	SignalP_EUK	SignalP-TM		1	27	-	T
WBGene00045397	Y54G2A.52	97	TMHMM	TMhelix	Region of a membrane-bound protein predicted to be embedded in the membrane.	10	32	-	T
WBGene00045397	Y54G2A.52	97	Phobius	TRANSMEMBRANE	Region of a membrane-bound protein predicted to be embedded in the membrane.	71	95	-	T
WBGene00045397	Y54G2A.52	97	Phobius	NON_CYTOPLASMIC_DOMAIN	Region of a membrane-bound protein predicted to be outside the membrane, in the extracellular region.	33	70	-	T
WBGene00045397	Y54G2A.52	97	Phobius	CYTOPLASMIC_DOMAIN	Region of a membrane-bound protein predicted to be outside the membrane, in the cytoplasm.	1	11	-	T
WBGene00045397	Y54G2A.52	97	Phobius	CYTOPLASMIC_DOMAIN	Region of a membrane-bound protein predicted to be outside the membrane, in the cytoplasm.	96	97	-	T
WBGene00045397	Y54G2A.52	97	Phobius	TRANSMEMBRANE	Region of a membrane-bound protein predicted to be embedded in the membrane.	12	32	-	T
WBGene00045397	Y54G2A.52	97	TMHMM	TMhelix	Region of a membrane-bound protein predicted to be embedded in the membrane.	68	90	-	T
WBGene00044767	T23B7.3	233	SignalP_EUK	SignalP-TM		1	25	-	T
WBGene00044767	T23B7.3	233	Phobius	NON_CYTOPLASMIC_DOMAIN	Region of a membrane-bound protein predicted to be outside the membrane, in the extracellular region.	153	233	-	T
WBGene00044767	T23B7.3	233	TMHMM	TMhelix	Region of a membrane-bound protein predicted to be embedded in the membrane.	7	29	-	T
WBGene00044767	T23B7.3	233	Phobius	CYTOPLASMIC_DOMAIN	Region of a membrane-bound protein predicted to be outside the membrane, in the cytoplasm.	32	129	-	T
WBGene00044767	T23B7.3	233	Phobius	TRANSMEMBRANE	Region of a membrane-bound protein predicted to be embedded in the membrane.	12	31	-	T
WBGene00044767	T23B7.3	233	Phobius	NON_CYTOPLASMIC_DOMAIN	Region of a membrane-bound protein predicted to be outside the membrane, in the extracellular region.	1	11	-	T
WBGene00044767	T23B7.3	233	Phobius	TRANSMEMBRANE	Region of a membrane-bound protein predicted to be embedded in the membrane.	130	152	-	T
WBGene00044767	T23B7.3	233	TMHMM	TMhelix	Region of a membrane-bound protein predicted to be embedded in the membrane.	131	153	-	T
WBGene00044792	F59C6.14	313	TMHMM	TMhelix	Region of a membrane-bound protein predicted to be embedded in the membrane.	282	304	-	T
WBGene00044792	F59C6.14	313	Phobius	CYTOPLASMIC_DOMAIN	Region of a membrane-bound protein predicted to be outside the membrane, in the cytoplasm.	98	108	-	T
WBGene00044792	F59C6.14	313	Phobius	TRANSMEMBRANE	Region of a membrane-bound protein predicted to be embedded in the membrane.	145	166	-	T
WBGene00044792	F59C6.14	313	TMHMM	TMhelix	Region of a membrane-bound protein predicted to be embedded in the membrane.	69	91	-	T
WBGene00044792	F59C6.14	313	TMHMM	TMhelix	Region of a membrane-bound protein predicted to be embedded in the membrane.	210	232	-	T
WBGene00044792	F59C6.14	313	TMHMM	TMhelix	Region of a membrane-bound protein predicted to be embedded in the membrane.	12	34	-	T
WBGene00044792	F59C6.14	313	TMHMM	TMhelix	Region of a membrane-bound protein predicted to be embedded in the membrane.	247	269	-	T
WBGene00044792	F59C6.14	313	Phobius	TRANSMEMBRANE	Region of a membrane-bound protein predicted to be embedded in the membrane.	207	232	-	T
WBGene00044792	F59C6.14	313	Phobius	CYTOPLASMIC_DOMAIN	Region of a membrane-bound protein predicted to be outside the membrane, in the cytoplasm.	167	206	-	T
WBGene00044792	F59C6.14	313	Phobius	TRANSMEMBRANE	Region of a membrane-bound protein predicted to be embedded in the membrane.	286	310	-	T
WBGene00044792	F59C6.14	313	Phobius	NON_CYTOPLASMIC_DOMAIN	Region of a membrane-bound protein predicted to be outside the membrane, in the extracellular region.	233	251	-	T
WBGene00044792	F59C6.14	313	Phobius	NON_CYTOPLASMIC_DOMAIN	Region of a membrane-bound protein predicted to be outside the membrane, in the extracellular region.	34	68	-	T
WBGene00044792	F59C6.14	313	Phobius	TRANSMEMBRANE	Region of a membrane-bound protein predicted to be embedded in the membrane.	12	33	-	T
WBGene00044792	F59C6.14	313	Phobius	CYTOPLASMIC_DOMAIN	Region of a membrane-bound protein predicted to be outside the membrane, in the cytoplasm.	1	11	-	T
WBGene00044792	F59C6.14	313	PANTHER	PTHR21759:SF1		1	194	9.2e-127	T
WBGene00044792	F59C6.14	313	PANTHER	PTHR21759		1	194	9.2e-127	T
WBGene00044792	F59C6.14	313	Phobius	TRANSMEMBRANE	Region of a membrane-bound protein predicted to be embedded in the membrane.	109	133	-	T
WBGene00044792	F59C6.14	313	Pfam	PF06653	Tight junction protein, Claudin-like	195	302	8e-08	T	IPR009545	Tight junction protein, claudin-like
WBGene00044792	F59C6.14	313	Pfam	PF06653	Tight junction protein, Claudin-like	29	164	1.7e-07	T	IPR009545	Tight junction protein, claudin-like
WBGene00044792	F59C6.14	313	TMHMM	TMhelix	Region of a membrane-bound protein predicted to be embedded in the membrane.	144	166	-	T
WBGene00044792	F59C6.14	313	Phobius	TRANSMEMBRANE	Region of a membrane-bound protein predicted to be embedded in the membrane.	252	274	-	T
WBGene00044792	F59C6.14	313	Phobius	CYTOPLASMIC_DOMAIN	Region of a membrane-bound protein predicted to be outside the membrane, in the cytoplasm.	275	285	-	T
WBGene00044792	F59C6.14	313	TMHMM	TMhelix	Region of a membrane-bound protein predicted to be embedded in the membrane.	112	134	-	T
WBGene00044792	F59C6.14	313	Phobius	TRANSMEMBRANE	Region of a membrane-bound protein predicted to be embedded in the membrane.	69	97	-	T
WBGene00044792	F59C6.14	313	Phobius	NON_CYTOPLASMIC_DOMAIN	Region of a membrane-bound protein predicted to be outside the membrane, in the extracellular region.	311	313	-	T
WBGene00044792	F59C6.14	313	Phobius	NON_CYTOPLASMIC_DOMAIN	Region of a membrane-bound protein predicted to be outside the membrane, in the extracellular region.	134	144	-	T
WBGene00077775	T07C12.15	94	SignalP_GRAM_POSITIVE	SignalP-TM		1	23	-	T
WBGene00077775	T07C12.15	94	Phobius	SIGNAL_PEPTIDE_N_REGION	N-terminal region of a signal peptide.	1	4	-	T
WBGene00077775	T07C12.15	94	Phobius	SIGNAL_PEPTIDE_H_REGION	Hydrophobic region of a signal peptide.	5	16	-	T
WBGene00077775	T07C12.15	94	SignalP_EUK	SignalP-noTM		1	21	-	T
WBGene00077775	T07C12.15	94	Phobius	NON_CYTOPLASMIC_DOMAIN	Region of a membrane-bound protein predicted to be outside the membrane, in the extracellular region.	22	94	-	T
WBGene00077775	T07C12.15	94	SignalP_GRAM_NEGATIVE	SignalP-noTM		1	21	-	T
WBGene00077775	T07C12.15	94	Phobius	SIGNAL_PEPTIDE_C_REGION	C-terminal region of a signal peptide.	17	21	-	T
WBGene00077775	T07C12.15	94	Phobius	SIGNAL_PEPTIDE	Signal peptide region	1	21	-	T
WBGene00045461	C25F9.14	308	Phobius	CYTOPLASMIC_DOMAIN	Region of a membrane-bound protein predicted to be outside the membrane, in the cytoplasm.	53	308	-	T
WBGene00045461	C25F9.14	308	Phobius	TRANSMEMBRANE	Region of a membrane-bound protein predicted to be embedded in the membrane.	33	52	-	T
WBGene00045461	C25F9.14	308	Phobius	NON_CYTOPLASMIC_DOMAIN	Region of a membrane-bound protein predicted to be outside the membrane, in the extracellular region.	1	32	-	T
WBGene00219271	F36H5.14	87	SUPERFAMILY	SSF49599		7	84	0	T	IPR008974	TRAF-like	GO:0005515
aDetaied format instructions see: https://code.google.com/p/interproscan/wiki/OutputFormats
