# Supplementary material for: Data in support of genome-wide identification of lineage-specific genes within Caenorhabditis elegans
Source: Data Brief. 2015 Aug 3;4:595–601. doi: 10.1016/j.dib.2015.07.032 (PMC4552949; doi:10.1016/j.dib.2015.07.032)
Supplement: Supplementary file 6 — Supplementary data [file mmc6.xlsx]

## Sheet: Gene class description of LSGs
Table S6 Number of genes of each class description of SSGs and GSGs.
Gene class description of SSGs	Gene Number		Gene class description of GSGs	Gene Number
ATP Citrate Lyas	1		abnormal cell LINeage	5
BZIP transcription factor family	1		abnormal DAuer Formation	1
Caenacin (Caenorhabditis bacteriocin)	7		abnormal EMBroygenesis	1
C. elegans Homeobox	8		abnormal GONad development	1
Cell death abnormality	1		ADR-2 Binding Protein	1
Coexpressed With Polycystins	3		AlkylGuanine DNA alkylTransferase	1
C-type LECtin	2		AntiBacterial Factor related	4
Enhancer of AKt-1 null	1		AT Hook plus PHD finger transcription factor	1
F-box A protein	8		AT hook Transcription Factor family	1
F-box B protein	5		BED-type zinc finger putative transcription factor	1
F-box C protein	1		BK channel Interacting Protein	1
FIP (Fungus-Induced Protein) Related	5		BRCa homolog (tumor suppressor gene Brca1)	1
Fungus-Induced Protein	3		BTB and MATH domain containing	2
GEX Interacting protein	1		bZIP transcription factor family	3
Glycine Rich Secreted Protein	2		CaeNaCin (Caenorhabditis bacteriocin)	4
High Incidence of Males (increased X chromosome loss)	1		CalciNeurin binding Protein	2
HIstone H1 Like	2		C.Elegans Chromodomain protein	4
HMG	1		C. Elegans Homeobox	11
Insulin related	8		C. Elegans P-53-like protein	1
KNL (kinetochore null) Binding Protein	1		Cell Division Cycle related	1
K (potassium) Voltage-Sensitive channel subunit	1		Chondroitin ProteoGlycan	2
Long Intervening Non-Coding RNA	5		Chromosome Segregation and Cytokinesis defective	1
Maternal Effect Germ-cell defective	2		COHesin family	2
Neuropeptide-Like Protein	7		C-type Lectin	75
Nuclear Hormone Receptor family	1		DAF-16/FOXO Controlled, germline Tumor affecting	4
ONECUT (homeobox) Associated Motif containing	1		Dauer or Aging adult Overexpression	2
ParaQuat (Methylviologen) responsive	1		defective PHArynx development	1
Paternal-effect Epistatic Embryonic Lethal	1		defective SPErmatogenesis	6
Prion-like-(Q/N-rich)-domain-bearing protein	1		Deubiquitylating with USP/UBP and OTU domains	1
Ribosomal Protein, Large subunit	1		DiEnoyl-CoA Reductase, mitochondria	1
Serpentine Receptor, class W	1		Downstream Of DAF-16 (regulated by DAF-16)	8
SKN-1 Dependent Zygotic transcript	5		DumPY	1
			Dynein Light Chain	1
Total number	89		DystroGlycaN	1
			EGg Laying defective	1
NB Prevalent items were marked red.			ELK transcription factor homolog	1
			Enhanced RNAI (RNA interference)	2
			Enhancer of AKt-1 null	1
			Enhancer of Ksr-1 Lethality	1
			ENhancer of Uncoordination	1
			ETS class transcription factor	2
			F-box A protein	162
			F-box B protein	105
			F-box C protein	50
			Feminization Of Germline	1
			FEMinization of XX and XO animals	1
			FIP (Fungus-Induced Protein) Related	19
			FMRF-Like Peptide	3
			Fog Two (fog-2) Related	1
			Fungus-Induced Protein	4
			GAstrulation Defective, Redundant	3
			GAstrulation Defective	1
			GeMiNin homolog	1
			Germ Line Survival	1
			GEX Interacting protein	1
			Glycine Rich Secreted Protein	1
			G Protein Regulator	2
			GRounDhog (hedgehog-like family)	3
			GRound-Like (grd related)	2
			Helix Loop Helix	6
			Heme Responsive Gene	1
			High Incidence of Males (increased X chromosome loss)	1
			High Performance in Advanced age	2
			HMG	1
			HoloCentric chromosome binding Protein	1
			Homolog ALignment in meiosis abnormal	1
			Hypersensitive to pore-forming toxin	10
			Infection Response Gene	1
			Insulin/EGF-Receptor L Domain protein	66
			Insulin related	28
			Interactor of FizzY protein	1
			Kinesin Cargo Adaptor	1
			Kinetochore NuLl	1
			KNL (kinetochore null) Binding Protein	4
			Long Arms of the Bivalent protein	1
			Long Intervening Non-Coding RNA	1
			MADF domain transcription factor	2
			Maternal Effect Sterile	1
			MATH (meprin-associated Traf homology) domain containing	16
			MeDiaTor	1
			MEiotic SPindle	1
			MeTaLlothionein	2
			MiRP K channel accessory Subunit	2
			Mitochondrial Fission Factor	1
			MUTator	2
			MX region of TRA-2 Related	2
			NanOS related	1
			Nematode Specific Peptide family, group A	10
			Nematode Specific Peptide family, group B	12
			Nematode Specific Peptide family, group C	18
			Nematode Specific Peptide family, group D	4
			Nematode Specific Peptide family, group E	8
			Neuropeptide-Like Protein	15
			NO Pseudocleavage or reduced pseudocleavage	1
			Nuclear Hormone Receptor family	5
			NUclear localized Metal Responsive	2
			Nuclear RNAi DEfective	2
			OSMotic avoidance abnormal	1
			Patterned Expression Site	4
			PEPtidase M1 domain containing	1
			P-GranuLe abnormality	3
			PHAryngeal gland Toxin-related	1
			PHd Finger family	1
			Prion-like-(Q/N-rich)-domain-bearing protein	11
			Protection Of Telomeres 1 (Pot1) homolog	1
			REgulator of Fusion	1
			Regulator of Spindle Assembly	1
			RETRotransposon-like	1
			RNAi defective	2
			RNAi Spreading Defective (see also sid)	2
			SaPosin-like Protein family	4
			Serpentine Receptor, class A (alpha)	24
			Serpentine Receptor, class B (beta)	4
			Serpentine Receptor, class BC (class B-like)	70
			Serpentine Receptor, class D (delta)	16
			Serpentine Receptor, class E (epsilon)	18
			Serpentine Receptor, class G (gamma)	31
			Serpentine Receptor, class H	85
			Serpentine Receptor, class I	14
			Serpentine Receptor, class M	1
			Serpentine Receptor, class R	6
			Serpentine Receptor, class SX	1
			Serpentine Receptor, class T	2
			Serpentine Receptor, class U	40
			Serpentine Receptor, class W	19
			Serpentine Receptor, class XA	17
			Serpentine Receptor, class X	3
			Serpentine Receptor, class Z	66
			SET (trithorax/polycomb) domain containing	2
			Sex determination and Dosage Compensation defect	1
			SKN-1 Dependent Zygotic transcript	21
			SOp-2 Related (ectopic expression of Hox genes)	1
			SpermaTHecal expression	1
			Sperm-Specific family, class S	2
			Spindle and Kinetochore-Associated protein homolog	1
			SPindle Defective	1
			SUDS (vertebrate SUppressor of Defective Silencing) homolog	1
			Suppressor/Enhancer of Lin-12	1
			Suppressor of Ectopic Unc-5	1
			Suppressor of PAr-Two defect	1
			SYmmetrical Sister cell hermaphrodite gonad defect	1
			SYnaPsis in meiosis abnormal	4
			SYnthetic GermLine proliferation defective	1
			Systemic RNA Interference Defective	2
			T Cell Lineage defect	1
			Temporarily Assigned Gene name	7
			TetraSPanin family	1
			Toxin-regulated Targets of MAPK	1
			TPX2 (Targeting Protein for Xenopus Klp2)-Like	1
			TransThyretin-Related family domain	2
			Very Early Transcript	2
			X-BoX promoter element regulated	3
			XO Lethal	1
			yeast DiM Like	1
			Zinc finger In Meiosis	3
			ZInc Finger-interacting protein	1
			Zinc finger putative Transcription Factor family	3
			Total number	1278
