# Supplementary material for: Data in support of genome-wide identification of lineage-specific genes within Caenorhabditis elegans
Source: Data Brief. 2015 Aug 3;4:595–601. doi: 10.1016/j.dib.2015.07.032 (PMC4552949; doi:10.1016/j.dib.2015.07.032)
Supplement: Supplementary file 7 — Supplementary data [file mmc7.xlsx]

## Sheet: SSGs
Table S7_1 Gene class descriptions of SSGs and GSGs.
Gene Class Descriptiona	WormBase Gene Accession	Chromosome	Protein	Expression Phaseb
ATP Citrate Lyas	WBGene00206384	X	ACLY-1
bZIP transcription factor family	WBGene00011130	IV	ZIP-6
Caenacin (Caenorhabditis bacteriocin)	WBGene00000555	V	CNC-1
	WBGene00000556	V	CNC-2
	WBGene00000557	V	CNC-3	embryo
	WBGene00000559	V	CNC-5
	WBGene00010005	V	CNC-7
	WBGene00044548	V	CNC-9
	WBGene00044900	V	CNC-11
C.elegans Homeobox	WBGene00007416	II	CEH-57
	WBGene00009231	X	CEH-89	embryo
	WBGene00016557	II	CEH-84
	WBGene00018433	II	CEH-82
	WBGene00018434	II	CEH-81
	WBGene00018446	II	CEH-83	embryo
	WBGene00019137	II	CEH-85
	WBGene00022395	V	CEH-76
	WBGene00000427	X	CED-13
Coexpressed With Polycystins	WBGene00000859	V	CWP-1
	WBGene00000860	V	CWP-2
	WBGene00000861	V	CWP-3
C-type LECtin	WBGene00013063	V	CLEC-249
	WBGene00013064	V	CLEC-248
Enhancer of AKt-1 null	WBGene00022356	III	EAK-3
F-box A protein	WBGene00007164	V	FBXA-139
	WBGene00013454	IV	FBXA-126
	WBGene00013616	V	FBXA-148
	WBGene00018329	IV	FBXA-130
	WBGene00018691	X	FBXA-17
	WBGene00020459	III	FBXA-23
	WBGene00022216	X	FBXA-16
	WBGene00022321	III	FBXA-25
F-box B protein	WBGene00007447	IV	FBXB-9
	WBGene00013409	I	FBXB-56	embryo
	WBGene00017117	IV	FBXB-80
	WBGene00018454	II	FBXB-28
	WBGene00021054	II	FBXB-118
F-box C protein	WBGene00019930	II	FBXC-35
FIP (Fungus-Induced Protein) Related	WBGene00008751	IV	FIPR-14
	WBGene00008752	IV	FIPR-15
	WBGene00019171	III	FIPR-29
	WBGene00044518	V	FIPR-25
	WBGene00045178	IV	FIPR-27
Fungus-Induced Protein	WBGene00009964	I	FIP-6	embryo
	WBGene00013105	IV	FIP-7
	WBGene00018291	V	FIP-4
GEX Interacting protein	WBGene00001569	X	GEI-12	embryo
	WBGene00012840	V	GRSP-1
	WBGene00017201	V	GRSP-4
High Incidence of Males (increased X chromosome loss)	WBGene00001864	V	HIM-5
	WBGene00001858	IV	HIL-7	embryo| L1 larva
	WBGene00001859	I	HIL-8
HMG	WBGene00001977	II	HMG-12	embryo| L1 larva
Insulin related	WBGene00002096	II	INS-13
	WBGene00002099	III	INS-16
	WBGene00002102	II	INS-19
	WBGene00002117	IV	INS-34
	WBGene00002118	V	INS-35	L1 larva
	WBGene00002119	I	INS-36
	WBGene00002120	II	INS-37
	WBGene00017668	X	INS-39
KNL (kinetochore null) Binding Protein	WBGene00022357	III	KBP-4	embryo
K (potassium) Voltage-Sensitive channel subunit	WBGene00206383	V	KVS-2
Long Intervening Non-Coding RNA	WBGene00189951	IV	LINC-29
	WBGene00194923	IV	LINC-121
	WBGene00219306	II	LINC-4
	WBGene00219453	IV	LINC-97
	WBGene00219497	IV	LINC-114
Maternal Effect Germ-cell defective	WBGene00010492	X	MEG-1	embryo
	WBGene00010493	X	MEG-2	embryo
Neuropeptide-Like Protein	WBGene00003764	V	NLP-26	L1 larva
	WBGene00003765	V	NLP-27
	WBGene00003766	V	NLP-28
	WBGene00003767	V	NLP-29
	WBGene00003768	V	NLP-30
	WBGene00003769	V	NLP-31	embryo| L1 larva
	WBGene00008295	I	NLP-39
	WBGene00022755	V	NHR-250
ONECUT (homeobox) Associated Motif containing	WBGene00011363	V	OCAM-1
ParaQuat (Methylviologen) responsive	WBGene00004097	III	PQM-96
Paternal-effect Epistatic Embryonic Lethal	WBGene00077563	I	PEEL-1
Prion-like-(Q/N-rich)-domain-bearing protein	WBGene00004103	X	PQN-11
Ribosomal Protein, Large subunit	WBGene00004455	II	RPL-42
Serpentine Receptor, class W	WBGene00005833	V	SRW-86
SKN-1 Dependent Zygotic transcript	WBGene00008068	V	SDZ-6
	WBGene00008782	I	SDZ-14	embryo
	WBGene00014242	IV	SDZ-36
	WBGene00016211	II	SDZ-3
	WBGene00019495	II	SDZ-24	L1 larva| L2 larva
a,bGene class description and expression phase of each gene with annotations come from Wormbase.

## Sheet: GSGs
Table S7_2 Gene class descriptions of SSGs and GSGs.
Gene Class Descriptiona	WormBase Gene Accession	Chromosome	Protein	Expression Phaseb
abnormal cell lineage	WBGene00002997	II	LIN-8	embryo| L1 larva
	WBGene00003038	II	LIN-56	embryo
	WBGene00022149	I	LIN-65	embryo| L1 larva
	WBGene00023497	X	LIN-15B	embryo| L1 larva
	WBGene00023498	X	LIN-15A	embryo| L1 larva
abnormal Dauer Formation	WBGene00000920	V	DAF-28
abnormal Embroygenesis	WBGene00019630	III	EMB-1	L4 larva
abnormal Gonad development	WBGene00002148	V	GON-14	embryo| L1 larva| L4 larva
ADR-2 Binding Protein	WBGene00012157	II	ADBP-1	embryo
AlkylGuanine DNA alkyltransferase	WBGene00000094	II	AGT-2
Antibacterial Factor related	WBGene00000014	V	ABF-3
	WBGene00000015	V	ABF-4
	WBGene00000016	X	ABF-5	L1 larva
	WBGene00000017	X	ABF-6	L1 larva
AT Hook plus PHD finger transcription factor	WBGene00013799	IV	ATHP-3	embryo
AT hook Transcription Factor family	WBGene00020214	X	ATTF-5	embryo| L1 larva
BED-type zinc finger putative transcription factor	WBGene00012674	V	BED-1	embryo
BK channel Interacting Protein	WBGene00014569	II	BKIP-1	L1 larva
BRCa homolog (tumor suppressor gene Brca1)	WBGene00020316	III	BRC-2	L1 larva
BTB and MATH domain containing	WBGene00017461	II	BATH-28
	WBGene00020329	II	BATH-26	L1 larva
bZIP transcription factor family	WBGene00006986	III	ZIP-1	embryo| L1 larva| L2 larva
	WBGene00007932	V	ZIP-5
	WBGene00013560	III	ZIP-12	embryo
Caenacin (Caenorhabditis bacteriocin)	WBGene00000558	V	CNC-4	L1 larva
	WBGene00000560	III	CNC-6
	WBGene00009624	X	CNC-8	embryo| L4 larva
	WBGene00012152	V	CNC-10
Calcineurin binding Protein	WBGene00012901	II	CNP-2	embryo| L1 larva| L4 larva
	WBGene00020725	X	CNP-3	embryo| L1 larva
	WBGene00016236	II	CEC-9
	WBGene00016796	IV	CEC-2	embryo
	WBGene00021913	III	CEC-8	embryo
	WBGene00022831	I	CEC-10	embryo| L4 larva
C.elegans Homeobox	WBGene00007749	V	CEH-79	L1 larva
	WBGene00008195	IV	CEH-88	embryo
	WBGene00008242	V	CEH-75
	WBGene00012584	II	CEH-100	embryo| L1 larva| L4 larva
	WBGene00013425	III	CEH-91	embryo
	WBGene00013431	III	CEH-92	embryo
	WBGene00013876	V	CEH-74
	WBGene00018022	II	CEH-87
	WBGene00018355	II	CEH-86	embryo
	WBGene00019864	X	CEH-93	L1 larva
	WBGene00044032	II	CEH-99
C.elegans P-53-like protein	WBGene00000467	I	CEP-1	L4 larva
Cell Division Cycle related	WBGene00015235	I	CDC-26	embryo| L1 larva
Chondroitin ProteoGlycan	WBGene00019357	V	CPG-8	embryo| L1 larva
	WBGene00022072	IV	CPG-9	L1 larva
Chromosome Segregation and Cytokinesis defective	WBGene00000804	II	CSC-1	embryo| L1 larva
Cohesin family	WBGene00000592	V	COH-3
	WBGene00021560	V	COH-4	embryo
C-type Lectin	WBGene00007283	V	CLEC-222
	WBGene00007313	II	CLEC-147
	WBGene00007806	V	CLEC-230
	WBGene00007897	IV	CLEC-182
	WBGene00008188	I	CLEC-115
	WBGene00008190	I	CLEC-114
	WBGene00008696	V	CLEC-255
	WBGene00008700	V	CLEC-254
	WBGene00008702	V	CLEC-252
	WBGene00008703	V	CLEC-251
	WBGene00008909	I	CLEC-110
	WBGene00009030	V	CLEC-233	embryo
	WBGene00009171	V	CLEC-263
	WBGene00009359	I	CLEC-102
	WBGene00009487	V	CLEC-232
	WBGene00009538	IV	CLEC-191
	WBGene00009822	I	CLEC-113	L1 larva
	WBGene00010355	V	CLEC-229
	WBGene00010460	II	CLEC-142
	WBGene00010576	I	CLEC-116
	WBGene00010952	IV	CLEC-188
	WBGene00010953	IV	CLEC-190
	WBGene00010954	IV	CLEC-189
	WBGene00011186	V	CLEC-226
	WBGene00011855	IV	CLEC-183
	WBGene00012080	V	CLEC-244
	WBGene00012454	V	CLEC-256
	WBGene00012480	I	CLEC-104
	WBGene00012482	I	CLEC-106
	WBGene00012502	I	CLEC-107	L1 larva
	WBGene00013357	V	CLEC-260
	WBGene00013470	V	CLEC-243
	WBGene00013502	I	CLEC-111
	WBGene00013503	I	CLEC-112
	WBGene00013778	IV	CLEC-194
	WBGene00013798	IV	CLEC-195
	WBGene00013831	V	CLEC-262
	WBGene00013834	V	CLEC-261
	WBGene00015821	II	CLEC-135
	WBGene00015909	II	CLEC-124
	WBGene00016597	IV	CLEC-179
	WBGene00016813	V	CLEC-214
	WBGene00016815	V	CLEC-213
	WBGene00017109	IV	CLEC-177
	WBGene00017110	IV	CLEC-176
	WBGene00017139	II	CLEC-141
	WBGene00017602	V	CLEC-211
	WBGene00017603	V	CLEC-212
	WBGene00017809	III	CLEC-156
	WBGene00017810	III	CLEC-157
	WBGene00017822	V	CLEC-216
	WBGene00017824	V	CLEC-217
	WBGene00017917	II	CLEC-120
	WBGene00018047	II	CLEC-136
	WBGene00018048	II	CLEC-137
	WBGene00018049	II	CLEC-138
	WBGene00018050	II	CLEC-139
	WBGene00018548	IV	CLEC-79
	WBGene00018575	II	CLEC-119	L4 larva
	WBGene00019089	V	CLEC-206
	WBGene00019950	IV	CLEC-175
	WBGene00020065	III	CLEC-159
	WBGene00020067	III	CLEC-158
	WBGene00020945	V	CLEC-219
	WBGene00021140	II	CLEC-131
	WBGene00021141	II	CLEC-134
	WBGene00021144	II	CLEC-130
	WBGene00021288	II	CLEC-123	L4 larva
	WBGene00021949	IV	CLEC-164
	WBGene00022312	IV	CLEC-171
	WBGene00044086	V	CLEC-228
	WBGene00044343	IV	CLEC-77
	WBGene00044549	V	CLEC-215
	WBGene00044642	IV	CLEC-69
	WBGene00044892	V	CLEC-257
DAF-16/FOXO Controlled, germline Tumor affecting	WBGene00007876	IV	DCT-19
	WBGene00012615	V	DCT-16	L1 larva| L2 larva
	WBGene00017488	IV	DCT-7
	WBGene00044472	IV	DCT-8
Dauer or Aging adult Overexpression	WBGene00000930	X	DAO-4
	WBGene00000932	III	DAO-6
defective PHArynx development	WBGene00004010	III	PHA-1
defective Spermatogenesis	WBGene00004965	I	SPE-11
	WBGene00004966	I	SPE-12
	WBGene00004971	IV	SPE-17
	WBGene00004973	IV	SPE-27
	WBGene00004974	IV	SPE-29	embryo
	WBGene00013121	I	SPE-38
Deubiquitylating with USP/UBP and OTU domains	WBGene00001111	IV	DUO-2
DiEnoyl-CoA Reductase, mitochondria	WBGene00018380	II	DECR-1.1
Downstream Of DAF-16 (regulated by DAF-16)	WBGene00007873	IV	DOD-21
	WBGene00007875	IV	DOD-24
	WBGene00009898	II	DOD-23
	WBGene00010125	IV	DOD-22
	WBGene00010745	IV	DOD-17
	WBGene00011869	III	DOD-6	embryo| L1 larva| L4 larva
	WBGene00015259	V	DOD-20
	WBGene00022644	V	DOD-19	L1 larva| L4 larva
DumPY	WBGene00001085	IV	DPY-26	embryo| L1 larva| L4 larva
Dynein Light Chain	WBGene00013712	I	DLC-6	L1 larva
DystroGlycaN	WBGene00017221	X	DGN-3
Egg Laying defective	WBGene00001170	V	EGL-1
ELK transcription factor homolog	WBGene00022207	X	ELK-2
Enhanced RNAI (RNA interference)	WBGene00016143	III	ERI-9	embryo| L1 larva| L4 larva
	WBGene00021103	II	ERI-3	embryo| L1 larva
Enhancer of AKt-1 null	WBGene00009955	IV	EAK-4
Enhancer of Ksr-1 Lethality	WBGene00012512	X	EKL-5	embryo
ENhancer of Uncoordination	WBGene00010362	III	ENU-3	embryo
ETS class transcription factor	WBGene00016870	X	ETS-10	L1 larva
	WBGene00017606	V	ETS-6	embryo| L1 larva| L4 larva
F-box A protein	WBGene00007163	V	FBXA-154
	WBGene00007323	III	FBXA-155
	WBGene00007392	V	FBXA-156	L1 larva
	WBGene00007393	V	FBXA-157
	WBGene00007453	IV	FBXA-98	L1 larva
	WBGene00007667	X	FBXA-97
	WBGene00007716	V	FBXA-82
	WBGene00007837	II	FBXA-167
	WBGene00007838	II	FBXA-168
	WBGene00008012	V	FBXA-133
	WBGene00008017	V	FBXA-176
	WBGene00008130	I	FBXA-140
	WBGene00008352	III	FBXA-6
	WBGene00008355	X	FBXA-141
	WBGene00008569	I	FBXA-101
	WBGene00008612	I	FBXA-103
	WBGene00008616	V	FBXA-44
	WBGene00008618	V	FBXA-45
	WBGene00008632	V	FBXA-88
	WBGene00008633	V	FBXA-18
	WBGene00008826	V	FBXA-100
	WBGene00009222	V	FBXA-95
	WBGene00009225	V	FBXA-94
	WBGene00009427	V	FBXA-181
	WBGene00009490	V	FBXA-99
	WBGene00009709	V	FBXA-144
	WBGene00009841	V	FBXA-134
	WBGene00010018	V	FBXA-69	L1 larva
	WBGene00010212	V	FBXA-192
	WBGene00010293	V	FBXA-108
	WBGene00010360	X	FBXA-96
	WBGene00010534	V	FBXA-102
	WBGene00010934	V	FBXA-118
	WBGene00011135	V	FBXA-147
	WBGene00011539	V	FBXA-135
	WBGene00011542	V	FBXA-104
	WBGene00011670	V	FBXA-84
	WBGene00011752	V	FBXA-2	embryo
	WBGene00011983	X	FBXA-81
	WBGene00012027	V	FBXA-127
	WBGene00012246	V	FBXA-131
	WBGene00012533	V	FBXA-209
	WBGene00012564	V	FBXA-107
	WBGene00012566	V	FBXA-211
	WBGene00012574	V	FBXA-213
	WBGene00012623	V	FBXA-149
	WBGene00012624	V	FBXA-150
	WBGene00012923	III	FBXA-128
	WBGene00012953	I	FBXA-216
	WBGene00013036	III	FBXA-218
	WBGene00013348	V	FBXA-106
	WBGene00013421	III	FBXA-220
	WBGene00013453	IV	FBXA-83
	WBGene00013555	III	FBXA-89
	WBGene00013619	V	FBXA-112
	WBGene00013620	V	FBXA-111
	WBGene00013623	V	FBXA-90
	WBGene00013754	V	FBXA-116
	WBGene00013755	V	FBXA-115
	WBGene00013757	V	FBXA-113
	WBGene00013758	V	FBXA-114
	WBGene00013836	III	FBXA-29
	WBGene00013837	III	FBXA-30
	WBGene00013838	III	FBXA-31	L1 larva
	WBGene00013839	III	FBXA-32
	WBGene00013840	III	FBXA-151
	WBGene00013844	III	FBXA-50
	WBGene00013845	III	FBXA-37
	WBGene00015229	I	FBXA-125
	WBGene00015362	V	FBXA-105
	WBGene00015596	II	FBXA-161
	WBGene00015597	II	FBXA-162
	WBGene00015598	II	FBXA-163
	WBGene00015599	II	FBXA-164
	WBGene00015601	II	FBXA-166
	WBGene00015602	II	FBXA-158
	WBGene00015604	II	FBXA-160
	WBGene00015885	V	FBXA-65	L1 larva
	WBGene00016224	III	FBXA-57
	WBGene00016225	III	FBXA-58
	WBGene00016346	X	FBXA-120
	WBGene00016486	X	FBXA-170
	WBGene00016521	III	FBXA-62
	WBGene00016522	III	FBXA-38	L1 larva
	WBGene00016525	III	FBXA-12
	WBGene00016526	III	FBXA-8
	WBGene00016527	III	FBXA-47
	WBGene00017225	X	FBXA-52
	WBGene00017226	X	FBXA-53
	WBGene00017962	V	FBXA-72
	WBGene00018353	II	FBXA-182
	WBGene00018428	V	FBXA-183
	WBGene00018439	II	FBXA-184
	WBGene00018595	I	FBXA-145
	WBGene00018684	X	FBXA-41
	WBGene00018690	X	FBXA-46
	WBGene00018803	II	FBXA-24	L1 larva
	WBGene00018939	X	FBXA-190	L4 larva
	WBGene00019976	V	FBXA-195
	WBGene00020265	V	FBXA-196	L4 larva
	WBGene00020304	II	FBXA-200
	WBGene00020342	V	FBXA-201
	WBGene00020363	II	FBXA-3
	WBGene00020448	III	FBXA-51
	WBGene00020449	III	FBXA-54
	WBGene00020450	III	FBXA-10
	WBGene00020451	III	FBXA-11
	WBGene00020452	III	FBXA-22
	WBGene00020454	III	FBXA-56
	WBGene00020455	III	FBXA-59
	WBGene00020456	III	FBXA-60
	WBGene00020457	III	FBXA-67
	WBGene00020637	III	FBXA-7
	WBGene00020638	III	FBXA-43
	WBGene00020639	III	FBXA-71
	WBGene00020640	III	FBXA-73
	WBGene00020853	V	FBXA-137
	WBGene00020883	V	FBXA-64
	WBGene00020890	V	FBXA-202
	WBGene00021037	I	FBXA-203
	WBGene00021179	IV	FBXA-86
	WBGene00021262	III	FBXA-74	L1 larva
	WBGene00021264	III	FBXA-13
	WBGene00021390	V	FBXA-214
	WBGene00021859	III	FBXA-39
	WBGene00021860	III	FBXA-9
	WBGene00021862	III	FBXA-48	L1 larva
	WBGene00021864	III	FBXA-1
	WBGene00021865	III	FBXA-66
	WBGene00021987	X	FBXA-40
	WBGene00022217	X	FBXA-221
	WBGene00022324	III	FBXA-26
	WBGene00022325	III	FBXA-5	L1 larva
	WBGene00022326	III	FBXA-14
	WBGene00022327	III	FBXA-15
	WBGene00022329	III	FBXA-79
	WBGene00022330	III	FBXA-80	L1 larva
	WBGene00022331	III	FBXA-19
	WBGene00022332	III	FBXA-20
	WBGene00022333	III	FBXA-27
	WBGene00022345	III	FBXA-138
	WBGene00022476	III	FBXA-75
	WBGene00022477	III	FBXA-28
	WBGene00022478	III	FBXA-35
	WBGene00022479	III	FBXA-36
	WBGene00022482	III	FBXA-208
	WBGene00022484	III	FBXA-77
	WBGene00022485	III	FBXA-63
	WBGene00022486	III	FBXA-61
	WBGene00022487	III	FBXA-21
	WBGene00022494	III	FBXA-91
	WBGene00022495	III	FBXA-78
	WBGene00022496	III	FBXA-92
	WBGene00022630	V	FBXA-223
	WBGene00044403	III	FBXA-219
	WBGene00044654	V	FBXA-85
	WBGene00044655	V	FBXA-194
	WBGene00044661	V	FBXA-143	L1 larva
	WBGene00044672	II	FBXA-4
	WBGene00044675	III	FBXA-76
	WBGene00044676	III	FBXA-42
	WBGene00045292	X	FBXA-179
F-box B protein	WBGene00007182	V	FBXB-119
	WBGene00008066	V	FBXB-65	embryo
	WBGene00008071	V	FBXB-64
	WBGene00008611	I	FBXB-68
	WBGene00008613	I	FBXB-69
	WBGene00008847	II	FBXB-102
	WBGene00009546	IV	FBXB-3
	WBGene00009861	I	FBXB-8	embryo
	WBGene00009862	I	FBXB-67
	WBGene00010099	V	FBXB-117
	WBGene00010101	V	FBXB-57
	WBGene00010104	V	FBXB-60
	WBGene00010105	V	FBXB-62
	WBGene00010106	V	FBXB-61
	WBGene00010352	IV	FBXB-76
	WBGene00011127	IV	FBXB-79
	WBGene00011267	III	FBXB-85
	WBGene00012063	V	FBXB-1
	WBGene00012064	V	FBXB-115
	WBGene00012065	V	FBXB-2
	WBGene00012066	V	FBXB-116
	WBGene00012098	III	FBXB-86
	WBGene00012492	V	FBXB-7
	WBGene00013230	III	FBXB-22
	WBGene00013234	III	FBXB-24
	WBGene00013403	I	FBXB-100	embryo
	WBGene00013404	I	FBXB-101
	WBGene00013408	I	FBXB-93
	WBGene00013759	V	FBXB-59
	WBGene00014149	I	FBXB-70
	WBGene00015607	II	FBXB-13
	WBGene00015830	II	FBXB-98
	WBGene00016254	X	FBXB-114
	WBGene00016337	II	FBXB-38
	WBGene00016359	II	FBXB-88	embryo
	WBGene00016880	II	FBXB-95
	WBGene00016885	II	FBXB-97
	WBGene00016886	II	FBXB-96	embryo
	WBGene00017116	IV	FBXB-78
	WBGene00017207	II	FBXB-6
	WBGene00017208	II	FBXB-35	embryo
	WBGene00017211	II	FBXB-36
	WBGene00017249	II	FBXB-108
	WBGene00017251	II	FBXB-105
	WBGene00017254	II	FBXB-111
	WBGene00017911	II	FBXB-106
	WBGene00017912	II	FBXB-107	embryo
	WBGene00018104	II	FBXB-53
	WBGene00018109	II	FBXB-12
	WBGene00018236	X	FBXB-71	embryo
	WBGene00018436	II	FBXB-11
	WBGene00018444	II	FBXB-48
	WBGene00018445	II	FBXB-5
	WBGene00018457	II	FBXB-29
	WBGene00018458	II	FBXB-30
	WBGene00018746	II	FBXB-103
	WBGene00019034	II	FBXB-25
	WBGene00019035	II	FBXB-26
	WBGene00019037	II	FBXB-17
	WBGene00019039	II	FBXB-18
	WBGene00019040	II	FBXB-19
	WBGene00019045	II	FBXB-47
	WBGene00019186	X	FBXB-58
	WBGene00019243	V	FBXB-72	embryo
	WBGene00019412	II	FBXB-49
	WBGene00019413	II	FBXB-50
	WBGene00019414	II	FBXB-51
	WBGene00019416	II	FBXB-44
	WBGene00019417	II	FBXB-52
	WBGene00019418	II	FBXB-54	embryo
	WBGene00019420	II	FBXB-46
	WBGene00019702	II	FBXB-39
	WBGene00019703	II	FBXB-41	embryo
	WBGene00019704	II	FBXB-40	embryo
	WBGene00019705	II	FBXB-45	embryo
	WBGene00019797	II	FBXB-31
	WBGene00019798	II	FBXB-32	embryo
	WBGene00019952	IV	FBXB-74
	WBGene00019956	IV	FBXB-75
	WBGene00020362	II	FBXB-10
	WBGene00020537	II	FBXB-37
	WBGene00020541	III	FBXB-81
	WBGene00020542	III	FBXB-82
	WBGene00020543	III	FBXB-83
	WBGene00020544	III	FBXB-84
	WBGene00020979	IV	FBXB-55
	WBGene00021092	II	FBXB-34
	WBGene00021098	II	FBXB-14
	WBGene00021174	II	FBXB-99
	WBGene00021204	IV	FBXB-77
	WBGene00021716	II	FBXB-112
	WBGene00021719	II	FBXB-104	embryo
	WBGene00021773	II	FBXB-42
	WBGene00021774	II	FBXB-43	embryo
	WBGene00022557	II	FBXB-15	embryo
	WBGene00022558	II	FBXB-21
	WBGene00022559	II	FBXB-20
	WBGene00022560	II	FBXB-16
	WBGene00043996	III	FBXB-87
	WBGene00044066	I	FBXB-66
	WBGene00044197	V	FBXB-63
	WBGene00044314	II	FBXB-33
	WBGene00044692	II	FBXB-91	embryo
	WBGene00044693	II	FBXB-92
	WBGene00044694	II	FBXB-90
F-box C protein	WBGene00013009	II	FBXC-23
	WBGene00015321	X	FBXC-38
	WBGene00015615	II	FBXC-48
	WBGene00015819	II	FBXC-44
	WBGene00015912	II	FBXC-50	embryo
	WBGene00016295	II	FBXC-40	embryo| L1 larva
	WBGene00016296	II	FBXC-16
	WBGene00016297	II	FBXC-15
	WBGene00016298	II	FBXC-14
	WBGene00016302	II	FBXC-7
	WBGene00016303	II	FBXC-32	embryo
	WBGene00016307	II	FBXC-18
	WBGene00016646	IV	FBXC-5
	WBGene00016647	IV	FBXC-4
	WBGene00016648	IV	FBXC-2
	WBGene00016649	IV	FBXC-1	L4 larva
	WBGene00016710	II	FBXC-52	embryo
	WBGene00016711	II	FBXC-53	embryo
	WBGene00017744	II	FBXC-54	L1 larva
	WBGene00017942	X	FBXC-37
	WBGene00018352	II	FBXC-20	embryo
	WBGene00018455	II	FBXC-42
	WBGene00018456	II	FBXC-39	embryo
	WBGene00019041	II	FBXC-22	embryo
	WBGene00019042	II	FBXC-21
	WBGene00019043	II	FBXC-26
	WBGene00019072	IV	FBXC-8
	WBGene00019073	IV	FBXC-3
	WBGene00019591	II	FBXC-25
	WBGene00019723	IV	FBXC-47
	WBGene00019918	II	FBXC-36	embryo
	WBGene00019921	II	FBXC-34
	WBGene00019922	II	FBXC-28
	WBGene00019923	II	FBXC-29	embryo
	WBGene00019924	II	FBXC-33	embryo
	WBGene00019925	II	FBXC-31	embryo
	WBGene00019926	II	FBXC-27
	WBGene00019927	II	FBXC-24
	WBGene00020361	II	FBXC-19	embryo
	WBGene00020534	II	FBXC-49
	WBGene00021297	II	FBXC-55
	WBGene00021576	II	FBXC-51	embryo
	WBGene00021887	IV	FBXC-45
	WBGene00044419	II	FBXC-17
	WBGene00045297	II	FBXC-43
	WBGene00045298	IV	FBXC-12
	WBGene00045299	IV	FBXC-11
	WBGene00045300	IV	FBXC-10
	WBGene00045301	IV	FBXC-9
	WBGene00045302	II	FBXC-30
Feminization Of Germline	WBGene00001482	V	FOG-2	embryo
FEMinization of XX and XO animals	WBGene00001413	IV	FEM-3
FIP (Fungus-Induced Protein) Related	WBGene00007541	V	FIPR-4
	WBGene00007543	V	FIPR-7
	WBGene00007989	I	FIPR-22
	WBGene00007990	I	FIPR-23
	WBGene00007992	I	FIPR-24
	WBGene00008244	V	FIPR-11
	WBGene00008245	V	FIPR-10
	WBGene00009096	V	FIPR-1	L1 larva
	WBGene00009621	X	FIPR-21	L1 larva| L4 larva
	WBGene00009963	I	FIPR-26
	WBGene00010183	V	FIPR-13
	WBGene00011577	V	FIPR-12
	WBGene00012965	III	FIPR-17
	WBGene00013120	IV	FIPR-28
	WBGene00015521	III	FIPR-16
	WBGene00044175	V	FIPR-9
	WBGene00044449	III	FIPR-20
	WBGene00044450	III	FIPR-18
	WBGene00044451	III	FIPR-19
FMRF-Like Peptide	WBGene00016114	II	FLP-27	L1 larva
	WBGene00017693	III	FLP-23
	WBGene00044686	X	FLP-28
Fog Two (fog-2) Related	WBGene00013756	V	FTR-1	embryo
Fungus-Induced Protein	WBGene00009620	X	FIP-5
	WBGene00015520	III	FIP-3
	WBGene00017695	III	FIP-1
	WBGene00020862	V	FIP-2
GAstrulation Defective, Redundant	WBGene00009823	I	GADR-6	embryo
	WBGene00010240	IV	GADR-1
	WBGene00021053	II	GADR-4	embryo
GAstrulation Defective	WBGene00015666	X	GAD-2	L1 larva
GeMiNin homolog	WBGene00013552	III	GMN-1	embryo| L1 larva
Germ Line Survival	WBGene00007975	I	GLS-1	L1 larva
	WBGene00001571	II	GEI-14	embryo
	WBGene00016403	IV	GRSP-3
G Protein Regulator	WBGene00001688	III	GPR-1	embryo
	WBGene00001689	III	GPR-2	embryo
Groundhog (hedgehog-like family)	WBGene00001693	X	GRD-4
	WBGene00001702	IV	GRD-13
	WBGene00001703	X	GRD-14
Ground-Like (grd related)	WBGene00001731	III	GRL-22
	WBGene00001733	IV	GRL-24
	WBGene00001964	II	HLH-25
	WBGene00001965	II	HLH-26	embryo
	WBGene00001966	II	HLH-27
	WBGene00001967	X	HLH-28
	WBGene00001968	X	HLH-29
	WBGene00021446	III	HLH-33
	WBGene00010256	V	HRG-3	L1 larva
	WBGene00022390	I	HIM-19
High Performance in Advanced age	WBGene00010414	IV	HPA-1
	WBGene00020432	II	HPA-2
HMG	WBGene00001976	II	HMG-11	embryo
HoloCentric chromosome binding Protein	WBGene00001830	V	HCP-2	embryo| L1 larva| L4 larva
Homolog ALignment in meiosis abnormal	WBGene00011819	III	HAL-2
Hypersensitive to POre-forming toxin	WBGene00009195	V	HPO-33
	WBGene00009259	X	HPO-34	embryo| L1 larva| L4 larva
	WBGene00009744	I	HPO-35	embryo
	WBGene00012500	I	HPO-2
	WBGene00014113	V	HPO-40
	WBGene00015313	I	HPO-32	embryo| L4 larva
	WBGene00017519	II	HPO-25
	WBGene00021518	IV	HPO-6	L4 larva
	WBGene00021622	V	HPO-37
	WBGene00022020	V	HPO-39
Infection Response Gene	WBGene00016783	V	IRG-2	L1 larva
Insulin/EGF-Receptor L Domain protein	WBGene00007310	IV	IRLD-21
	WBGene00007844	X	IRLD-24
	WBGene00008057	V	IRLD-25
	WBGene00008518	X	IRLD-2
	WBGene00008675	V	IRLD-26
	WBGene00008772	IV	IRLD-4
	WBGene00009239	V	IRLD-6
	WBGene00010074	III	IRLD-34
	WBGene00010415	IV	IRLD-39
	WBGene00011322	V	IRLD-14
	WBGene00011458	II	IRLD-47
	WBGene00012043	V	IRLD-52
	WBGene00012401	V	IRLD-57
	WBGene00012541	IV	IRLD-55
	WBGene00012542	IV	IRLD-56
	WBGene00013299	IV	IRLD-18
	WBGene00013494	V	IRLD-58
	WBGene00013525	IV	IRLD-59
	WBGene00013911	III	IRLD-60
	WBGene00013912	III	IRLD-19
	WBGene00013913	III	IRLD-61
	WBGene00013915	III	IRLD-20
	WBGene00014190	V	IRLD-62
	WBGene00015904	V	IRLD-22
	WBGene00016271	X	IRLD-23
	WBGene00017175	V	IRLD-3
	WBGene00017454	II	IRLD-5
	WBGene00017491	V	IRLD-28
	WBGene00017492	V	IRLD-29
	WBGene00017493	V	IRLD-30
	WBGene00017494	V	IRLD-31
	WBGene00017497	V	IRLD-32
	WBGene00018168	IV	IRLD-7
	WBGene00018360	IV	IRLD-8
	WBGene00018432	II	IRLD-33
	WBGene00018447	II	IRLD-9
	WBGene00018917	V	IRLD-35
	WBGene00019036	II	IRLD-36
	WBGene00019038	II	IRLD-37
	WBGene00019106	V	IRLD-38
	WBGene00019107	V	IRLD-10
	WBGene00019385	V	IRLD-41
	WBGene00019386	V	IRLD-42
	WBGene00019389	V	IRLD-40
	WBGene00019390	V	IRLD-43
	WBGene00019391	V	IRLD-11
	WBGene00019392	V	IRLD-44
	WBGene00019393	V	IRLD-45
	WBGene00019676	V	IRLD-46
	WBGene00019845	X	IRLD-13
	WBGene00020428	II	IRLD-48
	WBGene00020430	II	IRLD-49
	WBGene00020431	II	IRLD-50
	WBGene00021222	V	IRLD-53
	WBGene00021232	V	IRLD-15
	WBGene00021234	V	IRLD-16
	WBGene00021609	V	IRLD-17
	WBGene00022711	II	IRLD-63
	WBGene00022714	II	IRLD-64
	WBGene00022715	II	IRLD-65
	WBGene00022716	II	IRLD-66
	WBGene00044369	II	IRLD-67
	WBGene00044529	V	IRLD-1
	WBGene00077751	II	IRLD-27
	WBGene00077758	V	IRLD-12
	WBGene00077759	II	IRLD-51
INSulin related	WBGene00002085	II	INS-2
	WBGene00002086	II	INS-3
	WBGene00002087	II	INS-4
	WBGene00002088	II	INS-5
	WBGene00002089	II	INS-6
	WBGene00002090	IV	INS-7
	WBGene00002091	IV	INS-8
	WBGene00002092	X	INS-9
	WBGene00002093	V	INS-10
	WBGene00002094	II	INS-11
	WBGene00002095	II	INS-12
	WBGene00002097	II	INS-14
	WBGene00002098	II	INS-15
	WBGene00002103	II	INS-20
	WBGene00002104	III	INS-21
	WBGene00002105	III	INS-22	L1 larva
	WBGene00002106	III	INS-23
	WBGene00002107	I	INS-24	embryo
	WBGene00002108	I	INS-25
	WBGene00002109	I	INS-26
	WBGene00002110	I	INS-27
	WBGene00002111	I	INS-28
	WBGene00002112	I	INS-29
	WBGene00002113	I	INS-30
	WBGene00002114	II	INS-31
	WBGene00002115	II	INS-32
	WBGene00002116	I	INS-33
	WBGene00002121	II	INS-38
Interactor of FizzY protein	WBGene00002068	II	IFY-1	embryo
Kinesin Cargo Adaptor	WBGene00015698	I	KCA-1
Kinetochore NuLl	WBGene00020392	V	KNL-3	embryo
KNL (kinetochore null) Binding Protein	WBGene00009179	II	KBP-3	embryo
	WBGene00016387	I	KBP-5	embryo
	WBGene00017832	III	KBP-2
	WBGene00020064	III	KBP-1
Long Arms of the Bivalent protein	WBGene00007278	I	LAB-1
Long Intervening Non-Coding RNA	WBGene00194659	I	LINC-1
MADF domain transcription factor	WBGene00015502	I	MADF-7
	WBGene00021942	IV	MADF-1
Maternal Effect Sterile	WBGene00003221	I	MES-3
MATH (meprin-associated Traf homology) domain containing	WBGene00015606	II	MATH-2
	WBGene00015608	II	MATH-3	L1 larva
	WBGene00015833	II	MATH-17
	WBGene00015838	II	MATH-9
	WBGene00016554	II	MATH-19
	WBGene00016717	II	MATH-22
	WBGene00018100	II	MATH-26	L1 larva| L2 larva| L4 larva
	WBGene00018101	II	MATH-27	embryo| L1 larva| L2 larva| L4 larva
	WBGene00018102	II	MATH-28
	WBGene00018662	II	MATH-30
	WBGene00018663	II	MATH-31
	WBGene00019135	II	MATH-32
	WBGene00019699	II	MATH-34
	WBGene00020326	II	MATH-38
	WBGene00022688	II	MATH-47	L1 larva
	WBGene00022690	II	MATH-49
Mediator	WBGene00007023	V	MDT-27	L1 larva
Meiotic Spindle	WBGene00016178	IV	MESP-1	embryo
Metallothionein	WBGene00003473	V	MTL-1	embryo
	WBGene00003474	V	MTL-2
Mirp K channel accessory Subunit	WBGene00019282	II	MPS-2	embryo| L1 larva
	WBGene00020282	I	MPS-3
Mitochondrial Fission Factor	WBGene00008691	X	MFF-1	L1 larva| L2 larva
Mutator	WBGene00003508	I	MUT-16	embryo| L1 larva
	WBGene00011323	V	MUT-15	embryo| L1 larva| L4 larva
MX region of TRA-2 Related	WBGene00006965	X	XTR-1
	WBGene00006966	X	XTR-2
Nanos related	WBGene00003785	II	NOS-3	embryo
Nematode Specific Peptide family, group A	WBGene00010377	V	NSPA-1
	WBGene00012294	V	NSPA-8
	WBGene00013887	V	NSPA-5
	WBGene00013888	V	NSPA-3
	WBGene00043187	X	NSPA-9
	WBGene00044271	V	NSPA-2
	WBGene00044272	V	NSPA-4
	WBGene00044273	V	NSPA-6
	WBGene00044274	V	NSPA-7
	WBGene00044275	V	NSPA-10
Nematode Specific Peptide family, group B	WBGene00007243	II	NSPB-7
	WBGene00007246	II	NSPB-10
	WBGene00007250	II	NSPB-8
	WBGene00007251	II	NSPB-9
	WBGene00009398	II	NSPB-11
	WBGene00017305	III	NSPB-12
	WBGene00018162	IV	NSPB-3
	WBGene00018166	IV	NSPB-5
	WBGene00018167	IV	NSPB-4
	WBGene00018169	IV	NSPB-2
	WBGene00018170	IV	NSPB-1
	WBGene00019152	IV	NSPB-6
Nematode Specific Peptide family, group C	WBGene00008356	X	NSPC-20	L1 larva| L2 larva
	WBGene00008357	X	NSPC-16	L1 larva
	WBGene00008358	X	NSPC-18	L1 larva
	WBGene00008359	X	NSPC-17
	WBGene00008360	X	NSPC-19	L4 larva
	WBGene00009634	X	NSPC-9
	WBGene00009637	X	NSPC-13
	WBGene00009638	X	NSPC-14
	WBGene00009639	X	NSPC-15
	WBGene00009640	X	NSPC-10
	WBGene00015392	X	NSPC-7
	WBGene00023477	X	NSPC-1
	WBGene00023493	X	NSPC-12	L1 larva
	WBGene00044337	X	NSPC-2
	WBGene00044338	X	NSPC-3
	WBGene00044339	X	NSPC-4
	WBGene00044340	X	NSPC-5
	WBGene00044357	X	NSPC-6
Nematode Specific Peptide family, group D	WBGene00010633	IV	NSPD-2
	WBGene00012781	IV	NSPD-7
	WBGene00020860	I	NSPD-10
	WBGene00022754	I	NSPD-1
Nematode Specific Peptide family, group E	WBGene00012589	II	NSPE-4
	WBGene00012590	II	NSPE-3
	WBGene00012591	II	NSPE-1	L1 larva
	WBGene00012593	II	NSPE-7	L1 larva
	WBGene00012594	II	NSPE-5
	WBGene00012603	II	NSPE-6
	WBGene00012604	II	NSPE-2
	WBGene00175028	II	NSPE-8	L1 larva
Neuropeptide-Like Protein	WBGene00003743	II	NLP-5
	WBGene00003744	X	NLP-6
	WBGene00003745	X	NLP-7
	WBGene00003747	V	NLP-9	L1 larva
	WBGene00003755	IV	NLP-17	L1 larva
	WBGene00003758	IV	NLP-20	L1 larva
	WBGene00003760	X	NLP-22
	WBGene00003762	V	NLP-24	L1 larva
	WBGene00003763	V	NLP-25
	WBGene00003770	III	NLP-32
	WBGene00003771	V	NLP-33
	WBGene00007316	II	NLP-41
	WBGene00012145	V	NLP-46
	WBGene00015046	V	NLP-34	L1 larva
	WBGene00018117	IV	NLP-47	L1 larva
NO Pseudocleavage or reduced pseudocleavage	WBGene00017774	III	NOP-1
	WBGene00007770	I	NHR-259
	WBGene00012597	II	NHR-235
	WBGene00014186	I	NHR-244
	WBGene00017367	V	NHR-263
	WBGene00022726	IV	NHR-249
NUclear localized Metal Responsive	WBGene00017267	III	NUMR-2
	WBGene00017270	III	NUMR-1	L1 larva
Nuclear RNAi DEfective	WBGene00001584	IV	NRDE-4	L1 larva| L4 larva
	WBGene00007577	III	NRDE-1	embryo| L1 larva| L4 larva
OSMotic avoidance abnormal	WBGene00003890	III	OSM-10
Patterned Expression Site	WBGene00003977	I	PES-2.1	embryo
	WBGene00003979	II	PES-5	embryo
	WBGene00003983	II	PES-10	embryo
	WBGene00010158	I	PES-2.2
PEPtidase M1 domain containing	WBGene00009807	V	PEPM-1
P-GranuLe abnormality	WBGene00003992	IV	PGL-1	embryo| L4 larva
	WBGene00003993	III	PGL-2	L4 larva
	WBGene00003994	V	PGL-3	embryo| L4 larva
Pharyngeal gland Toxin-related	WBGene00011683	X	PHAT-6
Phd Finger family	WBGene00008747	X	PHF-31
Prion-like-(Q/N-rich)-domain-bearing protein	WBGene00004100	III	PQN-8
	WBGene00004102	III	PQN-10
	WBGene00004108	X	PQN-18	L1 larva
	WBGene00004118	III	PQN-29
	WBGene00004138	V	PQN-53	embryo| L1 larva| L4 larva
	WBGene00004146	V	PQN-63
	WBGene00004148	X	PQN-65	embryo| L1 larva| L2 larva
	WBGene00004154	I	PQN-72
	WBGene00004163	III	PQN-82	embryo
	WBGene00004168	I	PQN-88
	WBGene00004172	III	PQN-92
Protection Of Telomeres 1 (Pot1) homolog	WBGene00007065	III	POT-3
Regulator of Fusion	WBGene00004334	II	REF-1	embryo
Regulator of Spindle Assembly	WBGene00012972	III	RSA-2	embryo
Retrotransposon-like	WBGene00018416	III	RETR-1
RNAi Defective	WBGene00004324	I	RDE-2	L1 larva| L2 larva| L4 larva
	WBGene00021634	I	RDE-10
RNAi Spreading Defective (see also sid)	WBGene00004681	IV	RSD-2	embryo| L1 larva| L4 larva
	WBGene00004684	I	RSD-6	embryo| L1 larva| L4 larva
Saposin-like Protein family	WBGene00005002	I	SPP-17	L4 larva
	WBGene00005004	V	SPP-19
	WBGene00005005	V	SPP-20
	WBGene00021335	I	SPP-23
Serpentine Receptor, class A (alpha)	WBGene00005028	II	SRA-2
	WBGene00005029	II	SRA-3
	WBGene00005033	II	SRA-7
	WBGene00005034	II	SRA-8
	WBGene00005035	II	SRA-9
	WBGene00005043	I	SRA-17
	WBGene00005044	I	SRA-18
	WBGene00005046	I	SRA-20
	WBGene00005047	I	SRA-21
	WBGene00005048	I	SRA-22
	WBGene00005049	I	SRA-23
	WBGene00005050	I	SRA-24
	WBGene00005051	I	SRA-25
	WBGene00005052	II	SRA-26
	WBGene00005053	II	SRA-27
	WBGene00005054	II	SRA-28
	WBGene00005055	II	SRA-29
	WBGene00005056	IV	SRA-30
	WBGene00005057	II	SRA-31
	WBGene00005058	II	SRA-32
	WBGene00005059	II	SRA-33
	WBGene00005060	II	SRA-34
	WBGene00005061	II	SRA-35
	WBGene00005062	II	SRA-36
Serpentine Receptor, class B (beta)	WBGene00005073	III	SRB-8
	WBGene00005074	III	SRB-9
	WBGene00005076	III	SRB-11
	WBGene00016925	V	SRB-18
Serpentine Receptor, class BC (class B-like)	WBGene00007123	V	SRBC-79
	WBGene00007127	V	SRBC-78
	WBGene00007831	V	SRBC-83
	WBGene00007832	V	SRBC-82
	WBGene00008574	V	SRBC-61
	WBGene00009567	V	SRBC-25
	WBGene00009568	V	SRBC-26
	WBGene00010020	V	SRBC-48
	WBGene00010021	V	SRBC-49
	WBGene00010022	V	SRBC-50
	WBGene00010023	V	SRBC-51
	WBGene00010025	V	SRBC-54
	WBGene00010026	V	SRBC-56
	WBGene00010797	V	SRBC-75
	WBGene00010798	V	SRBC-76
	WBGene00011485	V	SRBC-14
	WBGene00011506	V	SRBC-77
	WBGene00011541	V	SRBC-63
	WBGene00011840	V	SRBC-62
	WBGene00012523	V	SRBC-65
	WBGene00013760	V	SRBC-34
	WBGene00013908	V	SRBC-43
	WBGene00013910	V	SRBC-45
	WBGene00015315	V	SRBC-29
	WBGene00015316	V	SRBC-30
	WBGene00015317	V	SRBC-32
	WBGene00015318	V	SRBC-36
	WBGene00015438	V	SRBC-2
	WBGene00015958	V	SRBC-11
	WBGene00015959	V	SRBC-10
	WBGene00015960	V	SRBC-9
	WBGene00015961	V	SRBC-7
	WBGene00015962	V	SRBC-8
	WBGene00016472	V	SRBC-6
	WBGene00016685	V	SRBC-16
	WBGene00016687	V	SRBC-17
	WBGene00016688	V	SRBC-18
	WBGene00016689	V	SRBC-21
	WBGene00016690	V	SRBC-22
	WBGene00016691	V	SRBC-23
	WBGene00016692	V	SRBC-24
	WBGene00016696	V	SRBC-19
	WBGene00017496	V	SRBC-15
	WBGene00017511	V	SRBC-41
	WBGene00017935	IV	SRBC-70
	WBGene00018053	V	SRBC-3
	WBGene00018058	V	SRBC-1
	WBGene00019242	V	SRBC-40
	WBGene00019558	V	SRBC-12
	WBGene00019559	V	SRBC-13
	WBGene00019745	V	SRBC-57
	WBGene00019981	V	SRBC-59
	WBGene00019982	V	SRBC-58
	WBGene00020746	V	SRBC-66
	WBGene00020749	V	SRBC-67
	WBGene00020752	V	SRBC-68
	WBGene00020874	V	SRBC-5
	WBGene00021166	V	SRBC-42
	WBGene00021477	I	SRBC-64
	WBGene00021571	V	SRBC-81
	WBGene00021706	V	SRBC-39
	WBGene00021707	V	SRBC-38
	WBGene00021708	V	SRBC-37
	WBGene00044089	V	SRBC-31
	WBGene00044090	V	SRBC-33
	WBGene00044091	V	SRBC-60
	WBGene00044092	IV	SRBC-71
	WBGene00044100	V	SRBC-27
	WBGene00044105	V	SRBC-55
	WBGene00044106	V	SRBC-84
Serpentine Receptor, class D (delta)	WBGene00005112	V	SRD-34
	WBGene00005113	V	SRD-35
	WBGene00005116	X	SRD-38
	WBGene00005119	X	SRD-41
	WBGene00005120	X	SRD-42
	WBGene00005121	X	SRD-43
	WBGene00005122	X	SRD-44
	WBGene00005123	X	SRD-45
	WBGene00005124	X	SRD-46
	WBGene00005126	X	SRD-48
	WBGene00005140	V	SRD-63
	WBGene00005141	III	SRD-64	L1 larva
	WBGene00005143	III	SRD-66
	WBGene00005144	III	SRD-67
	WBGene00005145	V	SRD-68
	WBGene00044099	V	SRD-75
Serpentine Receptor, class E (epsilon)	WBGene00008728	V	SRE-36
	WBGene00010217	II	SRE-31
	WBGene00010220	II	SRE-29
	WBGene00011570	V	SRE-28
	WBGene00012287	II	SRE-33
	WBGene00012288	II	SRE-32
	WBGene00012333	II	SRE-43
	WBGene00012724	II	SRE-48
	WBGene00013281	II	SRE-27
	WBGene00013282	II	SRE-26
	WBGene00013907	V	SRE-20
	WBGene00016827	II	SRE-53
	WBGene00016829	II	SRE-54
	WBGene00016830	II	SRE-55
	WBGene00016831	II	SRE-56
	WBGene00016834	II	SRE-50
	WBGene00020333	V	SRE-12
	WBGene00043058	II	SRE-34
Serpentine Receptor, class G (gamma)	WBGene00005159	III	SRG-1
	WBGene00005164	III	SRG-6
	WBGene00005165	III	SRG-7
	WBGene00005168	III	SRG-10
	WBGene00005169	III	SRG-11
	WBGene00005170	III	SRG-13
	WBGene00005171	I	SRG-14
	WBGene00005176	IV	SRG-19
	WBGene00005178	II	SRG-21
	WBGene00005179	II	SRG-22
	WBGene00005180	II	SRG-23
	WBGene00005181	II	SRG-24
	WBGene00005183	V	SRG-26
	WBGene00005187	V	SRG-30
	WBGene00005203	V	SRG-46
	WBGene00005204	V	SRG-47
	WBGene00005205	IV	SRG-48
	WBGene00005207	IV	SRG-50
	WBGene00005208	IV	SRG-51
	WBGene00005210	V	SRG-53
	WBGene00005211	V	SRG-54
	WBGene00005212	V	SRG-55
	WBGene00005213	V	SRG-56
	WBGene00005215	V	SRG-58
	WBGene00005216	V	SRG-59
	WBGene00005217	V	SRG-60
	WBGene00005218	V	SRG-61
	WBGene00005219	V	SRG-62
	WBGene00005221	X	SRG-64
	WBGene00005223	V	SRG-66
	WBGene00005225	V	SRG-68
Serpentine Receptor, class H	WBGene00005227	V	SRH-1
	WBGene00005228	V	SRH-2
	WBGene00005229	V	SRH-3
	WBGene00005230	V	SRH-4
	WBGene00005231	V	SRH-5
	WBGene00005233	V	SRH-7
	WBGene00005234	V	SRH-8
	WBGene00005236	V	SRH-10
	WBGene00005237	X	SRH-11
	WBGene00005240	V	SRH-15
	WBGene00005241	V	SRH-16
	WBGene00005242	V	SRH-17
	WBGene00005243	V	SRH-18
	WBGene00005244	X	SRH-19
	WBGene00005245	V	SRH-20
	WBGene00005246	V	SRH-21
	WBGene00005247	V	SRH-22
	WBGene00005248	V	SRH-23
	WBGene00005250	II	SRH-27
	WBGene00005251	V	SRH-28
	WBGene00005253	V	SRH-30
	WBGene00005254	V	SRH-31
	WBGene00005255	V	SRH-32
	WBGene00005256	V	SRH-33
	WBGene00005257	V	SRH-34
	WBGene00005258	V	SRH-35
	WBGene00005259	V	SRH-36
	WBGene00005260	V	SRH-37
	WBGene00005261	V	SRH-38
	WBGene00005262	II	SRH-39
	WBGene00005263	III	SRH-40
	WBGene00005271	II	SRH-48
	WBGene00005275	V	SRH-52
	WBGene00005279	V	SRH-56
	WBGene00005280	II	SRH-57
	WBGene00005283	II	SRH-61
	WBGene00005284	V	SRH-62
	WBGene00005285	IV	SRH-63
	WBGene00005288	II	SRH-67
	WBGene00005292	II	SRH-71
	WBGene00005293	II	SRH-72
	WBGene00005310	V	SRH-89
	WBGene00005315	V	SRH-95
	WBGene00005317	V	SRH-98
	WBGene00005319	II	SRH-100
	WBGene00005321	V	SRH-102
	WBGene00005328	V	SRH-109
	WBGene00005330	V	SRH-111
	WBGene00005331	V	SRH-112
	WBGene00005334	V	SRH-115
	WBGene00005335	V	SRH-116
	WBGene00005337	V	SRH-118
	WBGene00005338	V	SRH-119
	WBGene00005339	V	SRH-120
	WBGene00005340	V	SRH-122
	WBGene00005341	V	SRH-123
	WBGene00005342	V	SRH-125
	WBGene00005347	V	SRH-130
	WBGene00005357	V	SRH-140
	WBGene00005381	V	SRH-165
	WBGene00005386	V	SRH-170
	WBGene00005387	V	SRH-171
	WBGene00005390	V	SRH-174
	WBGene00005395	V	SRH-180
	WBGene00005396	V	SRH-181
	WBGene00005397	V	SRH-182
	WBGene00005398	V	SRH-183
	WBGene00005399	V	SRH-184
	WBGene00005400	V	SRH-185
	WBGene00005418	V	SRH-208
	WBGene00005419	V	SRH-209
	WBGene00005441	V	SRH-234
	WBGene00005442	V	SRH-235
	WBGene00005443	V	SRH-236
	WBGene00005447	V	SRH-240
	WBGene00005448	V	SRH-241
	WBGene00005449	V	SRH-243
	WBGene00005456	II	SRH-250
	WBGene00005461	V	SRH-255
	WBGene00005475	V	SRH-269
	WBGene00005493	V	SRH-289
	WBGene00005502	V	SRH-298
	WBGene00005503	V	SRH-299
	WBGene00005509	II	SRH-305
	WBGene00010261	V	SRH-308
Serpentine Receptor, class I	WBGene00005516	V	SRI-4
	WBGene00005517	I	SRI-5
	WBGene00005518	V	SRI-6
	WBGene00005519	V	SRI-7
	WBGene00005522	V	SRI-10
	WBGene00005523	I	SRI-11
	WBGene00005554	II	SRI-42
	WBGene00005555	II	SRI-43
	WBGene00005557	II	SRI-45
	WBGene00005558	II	SRI-46
	WBGene00005559	II	SRI-47
	WBGene00005563	II	SRI-51
	WBGene00005565	II	SRI-53
	WBGene00005582	V	SRI-70
Serpentine Receptor, class M	WBGene00009810	V	SRM-6
Serpentine Receptor, class R	WBGene00005652	V	SRR-1	L1 larva
	WBGene00005653	V	SRR-2
	WBGene00005655	V	SRR-4	L1 larva
	WBGene00005656	V	SRR-5
	WBGene00005659	V	SRR-8
	WBGene00005661	V	SRR-10
Serpentine Receptor, class SX	WBGene00022655	V	SRSX-40
Serpentine Receptor, class T	WBGene00015068	V	SRT-68
	WBGene00016047	V	SRT-26
Serpentine Receptor, class U	WBGene00005664	IV	SRU-1
	WBGene00005665	IV	SRU-2
	WBGene00005666	IV	SRU-3
	WBGene00005667	IV	SRU-4
	WBGene00005669	IV	SRU-6
	WBGene00005670	IV	SRU-7
	WBGene00005671	V	SRU-8	embryo
	WBGene00005672	IV	SRU-9
	WBGene00005674	IV	SRU-11
	WBGene00005675	IV	SRU-12
	WBGene00005676	IV	SRU-13
	WBGene00005678	IV	SRU-15
	WBGene00005679	IV	SRU-16
	WBGene00005680	IV	SRU-17
	WBGene00005681	IV	SRU-18
	WBGene00005682	IV	SRU-19
	WBGene00005683	IV	SRU-20
	WBGene00005684	IV	SRU-21
	WBGene00005685	V	SRU-22
	WBGene00005686	V	SRU-23
	WBGene00005687	V	SRU-24
	WBGene00005688	V	SRU-25
	WBGene00005689	IV	SRU-26
	WBGene00005690	V	SRU-27
	WBGene00005691	V	SRU-28
	WBGene00005692	V	SRU-29
	WBGene00005693	V	SRU-30
	WBGene00005694	V	SRU-31
	WBGene00005696	V	SRU-33
	WBGene00005698	IV	SRU-35
	WBGene00005699	V	SRU-36
	WBGene00005700	V	SRU-37
	WBGene00005701	V	SRU-38
	WBGene00005702	V	SRU-39	L1 larva
	WBGene00005703	V	SRU-40
	WBGene00005705	V	SRU-42
	WBGene00005707	V	SRU-44
	WBGene00005708	V	SRU-45
	WBGene00005710	I	SRU-47
	WBGene00005711	X	SRU-48
Serpentine Receptor, class W	WBGene00005748	V	SRW-1
	WBGene00005749	V	SRW-2
	WBGene00005753	V	SRW-6	L1 larva
	WBGene00005754	V	SRW-7
	WBGene00005756	III	SRW-9
	WBGene00005757	III	SRW-10
	WBGene00005758	V	SRW-11
	WBGene00005759	V	SRW-12
	WBGene00005760	V	SRW-13
	WBGene00005761	V	SRW-14
	WBGene00005762	V	SRW-15
	WBGene00005763	V	SRW-16
	WBGene00005767	V	SRW-20
	WBGene00005769	V	SRW-22
	WBGene00005771	V	SRW-24
	WBGene00005818	V	SRW-71
	WBGene00005829	V	SRW-82
	WBGene00005830	V	SRW-83
	WBGene00005855	V	SRW-108
Serpentine Receptor, class XA	WBGene00007432	V	SRXA-18
	WBGene00007834	V	SRXA-7
	WBGene00009707	V	SRXA-16
	WBGene00010153	IV	SRXA-2
	WBGene00011013	X	SRXA-8
	WBGene00011219	III	SRXA-10
	WBGene00012318	V	SRXA-1
	WBGene00012321	V	SRXA-6
	WBGene00012846	V	SRXA-14
	WBGene00012847	V	SRXA-15
	WBGene00014070	X	SRXA-9
	WBGene00015637	III	SRXA-5
	WBGene00017564	V	SRXA-4
	WBGene00044012	V	SRXA-19
	WBGene00044114	V	SRXA-11
	WBGene00044115	V	SRXA-12
	WBGene00044116	V	SRXA-13
	WBGene00005986	II	SRX-95
	WBGene00005995	II	SRX-104
	WBGene00006024	V	SRX-133
Serpentine Receptor, class Z	WBGene00007456	IV	SRZ-29
	WBGene00007678	V	SRZ-90
	WBGene00007865	IV	SRZ-15
	WBGene00008327	V	SRZ-44
	WBGene00008328	V	SRZ-43
	WBGene00008814	V	SRZ-1
	WBGene00008815	V	SRZ-103
	WBGene00008818	V	SRZ-101
	WBGene00008947	V	SRZ-16
	WBGene00008981	V	SRZ-48
	WBGene00009298	V	SRZ-58
	WBGene00009569	V	SRZ-66
	WBGene00009763	V	SRZ-18
	WBGene00009912	V	SRZ-94
	WBGene00010388	IV	SRZ-42
	WBGene00010389	IV	SRZ-31
	WBGene00010527	IV	SRZ-74
	WBGene00010530	IV	SRZ-61
	WBGene00010588	V	SRZ-14
	WBGene00010590	V	SRZ-13
	WBGene00010688	V	SRZ-12
	WBGene00011876	II	SRZ-6
	WBGene00012026	V	SRZ-100	L1 larva
	WBGene00012028	V	SRZ-99
	WBGene00012406	V	SRZ-91
	WBGene00013466	V	SRZ-47
	WBGene00013468	V	SRZ-96
	WBGene00013625	V	SRZ-53
	WBGene00013626	V	SRZ-54
	WBGene00013629	V	SRZ-95
	WBGene00014195	V	SRZ-10
	WBGene00014679	V	SRZ-25
	WBGene00015018	I	SRZ-85
	WBGene00015175	I	SRZ-4
	WBGene00015411	IV	SRZ-60
	WBGene00015652	IV	SRZ-79
	WBGene00015653	IV	SRZ-78
	WBGene00015656	IV	SRZ-70
	WBGene00016519	III	SRZ-56
	WBGene00017113	IV	SRZ-24
	WBGene00018972	IV	SRZ-19
	WBGene00018973	IV	SRZ-20
	WBGene00019051	IV	SRZ-23
	WBGene00021033	IV	SRZ-32
	WBGene00021182	IV	SRZ-28
	WBGene00021722	II	SRZ-5
	WBGene00021970	II	SRZ-64
	WBGene00022481	III	SRZ-9
	WBGene00022483	III	SRZ-8
	WBGene00023411	I	SRZ-3
	WBGene00023462	IV	SRZ-83
	WBGene00023463	IV	SRZ-82
	WBGene00023474	IV	SRZ-37
	WBGene00023478	IV	SRZ-62
	WBGene00023479	II	SRZ-67
	WBGene00023499	II	SRZ-63
	WBGene00023505	V	SRZ-102
	WBGene00023506	V	SRZ-11
	WBGene00023508	IV	SRZ-38
	WBGene00023513	IV	SRZ-71
	WBGene00023514	IV	SRZ-72
	WBGene00023515	V	SRZ-97
	WBGene00023517	IV	SRZ-75
	WBGene00023518	IV	SRZ-76
	WBGene00043052	IV	SRZ-104
	WBGene00044587	IV	SRZ-105
SET (trithorax/polycomb) domain containing	WBGene00007615	V	SET-31	embryo
	WBGene00022224	X	SET-28
Sex determination and Dosage Compensation defect	WBGene00004747	V	SDC-3	embryo| L1 larva| L4 larva
SKN-1 Dependent Zygotic transcript	WBGene00008755	IV	SDZ-13
	WBGene00009297	V	SDZ-16	embryo
	WBGene00009728	X	SDZ-19	embryo
	WBGene00009950	III	SDZ-20
	WBGene00011049	II	SDZ-26	embryo
	WBGene00011124	IV	SDZ-27	embryo
	WBGene00011432	I	SDZ-30	embryo
	WBGene00011704	V	SDZ-31
	WBGene00013233	III	SDZ-33	embryo
	WBGene00014064	II	SDZ-37
	WBGene00015129	III	SDZ-1
	WBGene00015587	X	SDZ-2	embryo
	WBGene00016309	II	SDZ-4
	WBGene00016578	II	SDZ-5
	WBGene00016779	II	SDZ-7
	WBGene00017252	II	SDZ-10
	WBGene00017253	II	SDZ-9	embryo
	WBGene00017408	II	SDZ-11
	WBGene00017752	III	SDZ-15
	WBGene00019791	IV	SDZ-25	embryo
	WBGene00021717	II	SDZ-32
SOp-2 Related (ectopic expression of Hox genes)	WBGene00023405	III	SOR-1	embryo| L1 larva
SpermaTHecal expression	WBGene00006060	V	STH-1
Sperm-Specific family, class S	WBGene00006056	IV	SSS-1
	WBGene00006057	V	SSS-2	L1 larva
Spindle and Kinetochore-Associated protein homolog	WBGene00018830	III	SKA-3
Spindle Defective	WBGene00004954	IV	SPD-3
SUDS (vertebrate SUppressor of Defective Silencing) homolog	WBGene00044204	V	SUDS-3
Suppressor/Enhancer of Lin-12	WBGene00004765	III	SEL-8
Suppressor of Ectopic Unc-5	WBGene00004783	IV	SEU-1	embryo| L1 larva| L4 larva
Suppressor of PAr-Two defect	WBGene00012973	III	SPAT-2	L1 larva
Symmetrical Sister cell hermaphrodite gonad defect	WBGene00006379	I	SYS-1	embryo
Synapsis in meiosis abnormal	WBGene00006375	V	SYP-1	embryo| L4 larva
	WBGene00006376	V	SYP-2
	WBGene00006377	I	SYP-3
	WBGene00019247	I	SYP-4
Synthetic GermLine proliferation defective	WBGene00012104	I	SYGL-1	embryo
Systemic RNA Interference Defective	WBGene00004796	III	SID-2	L1 larva
	WBGene00017445	X	SID-5
T Cell Lineage defect	WBGene00006561	IV	TCL-2	embryo| L1 larva
Temporarily Assigned Gene name	WBGene00006399	I	TAG-4
	WBGene00006440	I	TAG-63	embryo
	WBGene00011072	II	TAG-209
	WBGene00013254	II	TAG-276	embryo
	WBGene00016386	I	TAG-272	L1 larva
	WBGene00044073	IV	TAG-244
	WBGene00044318	III	TAG-267	embryo
Tetraspanin family	WBGene00006645	I	TSP-19
Toxin-regulated Targets of MAPK	WBGene00018350	IV	TTM-4	embryo| L1 larva| L4 larva
TPX2 (Targeting Protein for Xenopus Klp2)-Like	WBGene00021470	I	TPXL-1	embryo| L1 larva| L4 larva
	WBGene00045268	X	TTR-42
	WBGene00050892	V	TTR-57
Very Early Transcript	WBGene00006902	I	VET-6	embryo
	WBGene00016453	I	VET-2	embryo| L1 larva
	WBGene00017490	V	PUD-2.1
	WBGene00017499	V	PUD-1.1
	WBGene00017500	V	PUD-2.2
	WBGene00021236	V	PUD-1.2
X-Box promoter element regulated	WBGene00007604	V	C15C8.1	L1 larva| L4 larva
	WBGene00010864	III	XBX-3
	WBGene00011974	III	XBX-5
XO Lethal	WBGene00006962	X	XOL-1	embryo
yeast DiM Like	WBGene00021871	IV	DML-1	embryo
Zinc finger In Meiosis	WBGene00011597	IV	ZIM-1	L1 larva
	WBGene00011600	IV	ZIM-2	embryo
	WBGene00011601	IV	ZIM-3	L1 larva
Zinc Finger-interacting protein	WBGene00006977	III	ZIF-1	embryo
Zinc finger putative Transcription Factor family	WBGene00010137	I	ZTF-26
	WBGene00012702	V	ZTF-20
	WBGene00018704	X	ZTF-13
a,bGene class description and expression phase of each gene with annotations come from Wormbase.
a,bGene class description and expression phase of each gene with annotations come from Wormbase.
