# Supplementary material for: Data in support of genome-wide identification of lineage-specific genes within Caenorhabditis elegans
Source: Data Brief. 2015 Aug 3;4:595–601. doi: 10.1016/j.dib.2015.07.032 (PMC4552949; doi:10.1016/j.dib.2015.07.032)
Supplement: Supplementary file 8 — Supplementary data [file mmc8.xlsx]

## Sheet: SSGs
Table S8_1 The predicted functions of LSGs using ProtFun
Cellular Roles	WormBase Gene Accession	Chromosome	Protein	Expression Phasea		GO Gategory	WormBase Gene Accession	Chromosome	Protein	Expression Phaseb
Amino acid biosynthesis	WBGene00015121	X	B0302.4	specific stages		Growth factor	WBGene00015222	V	B0507.5a	specific stages
Amino acid biosynthesis	WBGene00015222	V	B0507.5a	specific stages		Growth factor	WBGene00015222	V	B0507.5b	specific stages
Amino acid biosynthesis	WBGene00015222	V	B0507.5b	specific stages		Growth factor	WBGene00015244	III	B0524.5	specific stages
Amino acid biosynthesis	WBGene00016218	III	C29F9.3a	specific stages		Growth factor	WBGene00007213	I	C01A2.1b	specific stages
Amino acid biosynthesis	WBGene00016218	III	C29F9.3c	specific stages		Growth factor	WBGene00007218	I	C01A2.6	specific stages
Amino acid biosynthesis	WBGene00016339	II	C33C12.7	specific stages		Growth factor	WBGene00001858	IV	C01B10.5a	specific stages
Amino acid biosynthesis	WBGene00044502	IV	C46G7.5	specific stages		Growth factor	WBGene00001858	IV	C01B10.5c	specific stages
Amino acid biosynthesis	WBGene00017952	III	F31E3.6	whole stages		Growth factor	WBGene00007341	II	C05D12.4	specific stages
Amino acid biosynthesis	WBGene00018536	X	F47B7.5	specific stages		Growth factor	WBGene00206410	II	C09E8.4	specific stages
Amino acid biosynthesis	WBGene00018578	X	F47G3.3	whole stages		Growth factor	WBGene00007570	V	C14A6.6	specific stages
Biosynthesis of cofactors	WBGene00008823	V	F14H3.4	specific stages		Growth factor	WBGene00015774	X	C14E2.5	specific stages
Biosynthesis of cofactors	WBGene00219451	X	F52D2.12	whole stages		Growth factor	WBGene00015850	II	C16C8.12	whole stages
Biosynthesis of cofactors	WBGene00013508	I	Y71A12B.11	specific stages		Growth factor	WBGene00195071	II	C16C8.21	specific stages
Biosynthesis of cofactors	WBGene00021173	II	Y8A9A.4	specific stages		Growth factor	WBGene00015843	II	C16C8.5	whole stages
Cell envelope	WBGene00194883	IV	B0496.11	specific stages		Growth factor	WBGene00015890	II	C17C3.5	specific stages
Cell envelope	WBGene00015244	III	B0524.5	specific stages		Growth factor	WBGene00015892	II	C17C3.9	specific stages
Cell envelope	WBGene00015254	V	B0554.1	specific stages		Growth factor	WBGene00044711	I	C17H1.11	specific stages
Cell envelope	WBGene00007240	V	C01G10.15	specific stages		Growth factor	WBGene00015945	II	C18A3.9	whole stages
Cell envelope	WBGene00007315	II	C04H5.7a	specific stages		Growth factor	WBGene00015973	I	C18E3.4	specific stages
Cell envelope	WBGene00007315	II	C04H5.7b	specific stages		Growth factor	WBGene00016075	II	C24H12.6	specific stages
Cell envelope	WBGene00219447	V	C06H5.14	specific stages		Growth factor	WBGene00016086	X	C25A11.1	specific stages
Cell envelope	WBGene00007570	V	C14A6.6	specific stages		Growth factor	WBGene00045411	V	C25F9.11	specific stages
Cell envelope	WBGene00015774	X	C14E2.5	specific stages		Growth factor	WBGene00016217	III	C29F9.2	specific stages
Cell envelope	WBGene00015782	X	C14F11.7	specific stages		Growth factor	WBGene00016218	III	C29F9.3b	specific stages
Cell envelope	WBGene00015847	II	C16C8.9	specific stages		Growth factor	WBGene00016299	II	C32B5.6	specific stages
Cell envelope	WBGene00044374	II	C17F4.12	specific stages		Growth factor	WBGene00044755	II	C32D5.14	specific stages
Cell envelope	WBGene00016434	IV	C35B1.4	specific stages		Growth factor	WBGene00219322	II	C33C12.12	specific stages
Cell envelope	WBGene00016752	I	C48E7.7	specific stages		Growth factor	WBGene00016339	II	C33C12.7	specific stages
Cell envelope	WBGene00016881	II	C52E2.2	specific stages		Growth factor	WBGene00007900	IV	C33D9.6a	specific stages
Cell envelope	WBGene00044242	I	C54C8.12	specific stages		Growth factor	WBGene00007900	IV	C33D9.6b	specific stages
Cell envelope	WBGene00044080	V	D1086.10a	specific stages		Growth factor	WBGene00007906	X	C33G3.6	whole stages
Cell envelope	WBGene00044080	V	D1086.10c	specific stages		Growth factor	WBGene00016584	IV	C42C1.6	specific stages
Cell envelope	WBGene00044081	V	D1086.11a	specific stages		Growth factor	WBGene00043985	X	C44C10.11	specific stages
Cell envelope	WBGene00044081	V	D1086.11b	specific stages		Growth factor	WBGene00044420	II	C50D2.10	specific stages
Cell envelope	WBGene00008393	V	D1086.6	specific stages		Growth factor	WBGene00016823	V	C50E3.12	specific stages
Cell envelope	WBGene00008394	V	D1086.7	specific stages		Growth factor	WBGene00016824	V	C50E3.13	whole stages
Cell envelope	WBGene00017058	II	D2062.6	specific stages		Growth factor	WBGene00008279	X	C53C7.3	specific stages
Cell envelope	WBGene00017105	III	E02H9.7	specific stages		Growth factor	WBGene00219296	III	C54C6.11	specific stages
Cell envelope	WBGene00045271	X	F07G6.10	specific stages		Growth factor	WBGene00008319	V	C54G10.1	specific stages
Cell envelope	WBGene00017222	X	F07G6.2	specific stages		Growth factor	WBGene00001864	V	D1086.4a	whole stages
Cell envelope	WBGene00008620	V	F09C6.10	specific stages		Growth factor	WBGene00008394	V	D1086.7	specific stages
Cell envelope	WBGene00017294	X	F09E10.1	specific stages		Growth factor	WBGene00008460	X	E02H4.2	specific stages
Cell envelope	WBGene00008816	V	F14F8.8	specific stages		Growth factor	WBGene00017141	II	EEED8.13	whole stages
Cell envelope	WBGene00017527	II	F16G10.13	specific stages		Growth factor	WBGene00044545	V	EGAP9.4	specific stages
Cell envelope	WBGene00017680	V	F21F8.6	specific stages		Growth factor	WBGene00008537	IV	F02H6.4a	whole stages
Cell envelope	WBGene00194703	I	F26B1.8	specific stages		Growth factor	WBGene00008537	IV	F02H6.4b	whole stages
Cell envelope	WBGene00206354	II	F27E5.9	specific stages		Growth factor	WBGene00008620	V	F09C6.10	specific stages
Cell envelope	WBGene00195231	I	F36D1.14	no stage		Growth factor	WBGene00017324	II	F10C1.1	specific stages
Cell envelope	WBGene00219287	I	F36D1.23	specific stages		Growth factor	WBGene00008721	IV	F12F6.2	no stage
Cell envelope	WBGene00009466	I	F36D1.7	specific stages		Growth factor	WBGene00195154	V	F13A2.10	specific stages
Cell envelope	WBGene00009612	I	F41D3.7	specific stages		Growth factor	WBGene00008784	I	F14B6.3	specific stages
Cell envelope	WBGene00018297	V	F41F3.3	specific stages		Growth factor	WBGene00008823	V	F14H3.4	specific stages
Cell envelope	WBGene00018507	II	F46F5.16	specific stages		Growth factor	WBGene00008825	V	F14H3.6	whole stages
Cell envelope	WBGene00009909	V	F49H6.8	specific stages		Growth factor	WBGene00017629	X	F20B6.5	specific stages
Cell envelope	WBGene00018751	II	F53C3.7	specific stages		Growth factor	WBGene00017711	II	F22E5.13	specific stages
Cell envelope	WBGene00018767	II	F53G2.2	specific stages		Growth factor	WBGene00009143	I	F26A3.5	specific stages
Cell envelope	WBGene00018822	II	F54D12.9	specific stages		Growth factor	WBGene00009169	V	F26F2.4a	specific stages
Cell envelope	WBGene00010065	X	F54F7.3	specific stages		Growth factor	WBGene00206354	II	F27E5.9	specific stages
Cell envelope	WBGene00010196	II	F57C2.4	specific stages		Growth factor	WBGene00017890	X	F28B4.1	specific stages
Cell envelope	WBGene00077764	I	F59C6.16	specific stages		Growth factor	WBGene00017952	III	F31E3.6	whole stages
Cell envelope	WBGene00044200	V	H37A05.4	whole stages		Growth factor	WBGene00017986	V	F32D1.7	whole stages
Cell envelope	WBGene00219329	III	K02D10.8	specific stages		Growth factor	WBGene00017987	V	F32D1.8	specific stages
Cell envelope	WBGene00010653	I	K08C9.6	specific stages		Growth factor	WBGene00043068	IV	F32E10.9	whole stages
Cell envelope	WBGene00011234	I	R11A5.6	specific stages		Growth factor	WBGene00018010	V	F33E11.2	whole stages
Cell envelope	WBGene00195190	III	T04A6.5	specific stages		Growth factor	WBGene00018126	IV	F36H12.13	specific stages
Cell envelope	WBGene00050914	III	T12B5.15	specific stages		Growth factor	WBGene00009612	I	F41D3.7	specific stages
Cell envelope	WBGene00020669	X	T22B2.5	specific stages		Growth factor	WBGene00018387	II	F43C11.10	specific stages
Cell envelope	WBGene00020817	X	T25G12.11	specific stages		Growth factor	WBGene00018394	II	F43E2.6a	whole stages
Cell envelope	WBGene00012119	IV	T28C6.3	whole stages		Growth factor	WBGene00009662	II	F43G6.10	whole stages
Cell envelope	WBGene00012213	I	W02D9.7	specific stages		Growth factor	WBGene00009676	X	F44A6.4	whole stages
Cell envelope	WBGene00012249	V	W04E12.4	specific stages		Growth factor	WBGene00194850	II	F44F4.15	specific stages
Cell envelope	WBGene00022421	III	Y102E9.3	specific stages		Growth factor	WBGene00018536	X	F47B7.5	specific stages
Cell envelope	WBGene00021263	III	Y22D7AR.10	specific stages		Growth factor	WBGene00018670	II	F52C6.13	specific stages
Cell envelope	WBGene00012501	I	Y26D4A.3	specific stages		Growth factor	WBGene00018752	II	F53C3.8	specific stages
Cell envelope	WBGene00206368	II	Y39F10C.3	specific stages		Growth factor	WBGene00206516	V	F53E4.2	specific stages
Cell envelope	WBGene00021607	V	Y46H3C.7	whole stages		Growth factor	WBGene00018822	II	F54D12.9	specific stages
Cell envelope	WBGene00021700	III	Y48G9A.6	specific stages		Growth factor	WBGene00206469	IV	F58D2.5	specific stages
Cell envelope	WBGene00021880	IV	Y54G2A.15	specific stages		Growth factor	WBGene00010271	II	F58G1.9	specific stages
Cell envelope	WBGene00202501	V	Y57E12B.10	specific stages		Growth factor	WBGene00011008	V	R04B5.11	specific stages
Cell envelope	WBGene00021964	V	Y57E12B.4	specific stages		Growth factor	WBGene00011012	X	R04D3.4	whole stages
Cell envelope	WBGene00044741	IV	Y57G11C.52	specific stages		Growth factor	WBGene00011113	III	R07E5.5	specific stages
Cell envelope	WBGene00195228	I	Y71A12B.24	specific stages		Growth factor	WBGene00043469	X	R09H3.2	specific stages
Cell envelope	WBGene00043952	V	ZC404.2	specific stages		Growth factor	WBGene00077558	I	T06D10.3	specific stages
Cell envelope	WBGene00013951	V	ZK262.4	specific stages		Growth factor	WBGene00011546	I	T06G6.4	specific stages
Cell envelope	WBGene00195246	II	ZK546.19	specific stages		Growth factor	WBGene00011706	IV	T11B7.1	whole stages
Cell envelope	WBGene00022821	X	ZK813.2	specific stages		Growth factor	WBGene00043054	II	T21B4.15	specific stages
Cell envelope	WBGene00045394	X	ZK813.7	specific stages		Growth factor	WBGene00011991	X	T24D5.3	specific stages
Central intermediary metabolism	WBGene00016217	III	C29F9.2	specific stages		Growth factor	WBGene00020775	II	T24E12.6a	specific stages
Central intermediary metabolism	WBGene00017843	V	F26G5.1a	whole stages		Growth factor	WBGene00020805	V	T25F10.1	specific stages
Central intermediary metabolism	WBGene00017843	V	F26G5.1b	whole stages		Growth factor	WBGene00206503	V	T26E4.18	no stage
Central intermediary metabolism	WBGene00017987	V	F32D1.8	specific stages		Growth factor	WBGene00012096	III	T27E9.6	specific stages
Central intermediary metabolism	WBGene00011012	X	R04D3.4	whole stages		Growth factor	WBGene00206515	IV	T28C6.11	no stage
Central intermediary metabolism	WBGene00011811	III	T16H12.1a	specific stages		Growth factor	WBGene00012228	II	W03H9.2b	specific stages
Central intermediary metabolism	WBGene00043054	II	T21B4.15	specific stages		Growth factor	WBGene00012312	V	W06G6.10	specific stages
Central intermediary metabolism	WBGene00012710	IV	Y39C12A.9	whole stages		Growth factor	WBGene00012374	II	W09H1.4	specific stages
Central intermediary metabolism	WBGene00013432	III	Y66D12A.6	whole stages		Growth factor	WBGene00013611	V	Y102A5C.2	whole stages
Energy metabolism	WBGene00015058	V	B0222.10	specific stages		Growth factor	WBGene00022497	III	Y119D3B.21	specific stages
Energy metabolism	WBGene00007213	I	C01A2.1a	specific stages		Growth factor	WBGene00012501	I	Y26D4A.3	specific stages
Energy metabolism	WBGene00007213	I	C01A2.1c	specific stages		Growth factor	WBGene00189930	V	Y26G10.5	specific stages
Energy metabolism	WBGene00007341	II	C05D12.4	specific stages		Growth factor	WBGene00021375	IV	Y37E11B.2	specific stages
Energy metabolism	WBGene00206485	X	C10A4.13	specific stages		Growth factor	WBGene00014871	I	Y37H9A.5	specific stages
Energy metabolism	WBGene00007675	V	C18D4.6a	whole stages		Growth factor	WBGene00021607	V	Y46H3C.7	whole stages
Energy metabolism	WBGene00007675	V	C18D4.6b	whole stages		Growth factor	WBGene00012955	I	Y47H9C.12	specific stages
Energy metabolism	WBGene00015973	I	C18E3.4	specific stages		Growth factor	WBGene00013141	II	Y53C12A.6a	specific stages
Energy metabolism	WBGene00016086	X	C25A11.1	specific stages		Growth factor	WBGene00013141	II	Y53C12A.6b	specific stages
Energy metabolism	WBGene00044178	V	C30G7.4	specific stages		Growth factor	WBGene00021880	IV	Y54G2A.15	specific stages
Energy metabolism	WBGene00016299	II	C32B5.6	specific stages		Growth factor	WBGene00044742	IV	Y55F3BR.10	specific stages
Energy metabolism	WBGene00206355	II	C34C6.10	specific stages		Growth factor	WBGene00021964	V	Y57E12B.4	specific stages
Energy metabolism	WBGene00016855	V	C50H11.8	specific stages		Growth factor	WBGene00044586	V	Y61A9LA.12	specific stages
Energy metabolism	WBGene00219296	III	C54C6.11	specific stages		Growth factor	WBGene00013432	III	Y66D12A.6	whole stages
Energy metabolism	WBGene00008319	V	C54G10.1	specific stages		Growth factor	WBGene00013508	I	Y71A12B.11	specific stages
Energy metabolism	WBGene00017141	II	EEED8.13	whole stages		Growth factor	WBGene00013568	V	Y75B12B.3	specific stages
Energy metabolism	WBGene00008557	II	F07H5.6	specific stages		Growth factor	WBGene00022292	X	Y75D11A.3	specific stages
Energy metabolism	WBGene00017453	II	F14D2.5	specific stages		Growth factor	WBGene00012414	X	Y7A5A.8	specific stages
Energy metabolism	WBGene00017502	V	F16B3.2	specific stages		Growth factor	WBGene00206459	III	Y80D4G.1	specific stages
Energy metabolism	WBGene00017711	II	F22E5.13	specific stages		Growth factor	WBGene00022346	III	Y82E9BR.13	specific stages
Energy metabolism	WBGene00017717	X	F22F4.4a	specific stages		Growth factor	WBGene00021173	II	Y8A9A.4	specific stages
Energy metabolism	WBGene00017717	X	F22F4.4b	specific stages		Growth factor	WBGene00022541	V	ZC190.7	specific stages
Energy metabolism	WBGene00009067	X	F23A7.1	whole stages		Growth factor	WBGene00022545	V	ZC196.1	specific stages
Energy metabolism	WBGene00017890	X	F28B4.1	specific stages		Growth factor	WBGene00022550	V	ZC196.6	specific stages
Energy metabolism	WBGene00194850	II	F44F4.15	specific stages		Growth factor	WBGene00022564	II	ZC204.14	whole stages
Energy metabolism	WBGene00206516	V	F53E4.2	specific stages		Growth factor	WBGene00022581	III	ZC262.4	specific stages
Energy metabolism	WBGene00010271	II	F58G1.9	specific stages		Growth factor	WBGene00022713	II	ZK355.3	specific stages
Energy metabolism	WBGene00206419	X	R106.5	whole stages		Hormone	WBGene00015254	V	B0554.1	specific stages
Energy metabolism	WBGene00077558	I	T06D10.3	specific stages		Hormone	WBGene00007240	V	C01G10.15	specific stages
Energy metabolism	WBGene00020778	II	T24E12.11	whole stages		Hormone	WBGene00007315	II	C04H5.7a	specific stages
Energy metabolism	WBGene00020805	V	T25F10.1	specific stages		Hormone	WBGene00219447	V	C06H5.14	specific stages
Energy metabolism	WBGene00206515	IV	T28C6.11	no stage		Hormone	WBGene00015782	X	C14F11.7	specific stages
Energy metabolism	WBGene00021001	V	W03F9.3	specific stages		Hormone	WBGene00007726	V	C25F9.6	specific stages
Energy metabolism	WBGene00012238	I	W04A8.3	specific stages		Hormone	WBGene00016230	V	C29G2.2	specific stages
Energy metabolism	WBGene00021105	II	W09B6.5	specific stages		Hormone	WBGene00044178	V	C30G7.4	specific stages
Energy metabolism	WBGene00012374	II	W09H1.4	specific stages		Hormone	WBGene00206355	II	C34C6.10	specific stages
Energy metabolism	WBGene00013779	IV	Y116A8B.1	specific stages		Hormone	WBGene00016752	I	C48E7.7	specific stages
Energy metabolism	WBGene00021150	X	Y1B5A.1	no stage		Hormone	WBGene00016881	II	C52E2.2	specific stages
Energy metabolism	WBGene00189930	V	Y26G10.5	specific stages		Hormone	WBGene00044242	I	C54C8.12	specific stages
Energy metabolism	WBGene00012818	V	Y43F8B.7	specific stages		Hormone	WBGene00044081	V	D1086.11a	specific stages
Energy metabolism	WBGene00206481	II	Y51B9A.14	specific stages		Hormone	WBGene00044081	V	D1086.11b	specific stages
Energy metabolism	WBGene00013349	V	Y59A8B.12	whole stages		Hormone	WBGene00017058	II	D2062.6	specific stages
Energy metabolism	WBGene00022198	III	Y71H2B.11	specific stages		Hormone	WBGene00008557	II	F07H5.6	specific stages
Energy metabolism	WBGene00012409	X	Y7A5A.3	specific stages		Hormone	WBGene00017294	X	F09E10.1	specific stages
Energy metabolism	WBGene00022317	X	Y81B9A.3	specific stages		Hormone	WBGene00008816	V	F14F8.8	specific stages
Energy metabolism	WBGene00022349	III	Y82E9BR.17a	specific stages		Hormone	WBGene00017584	II	F19B10.2	whole stages
Energy metabolism	WBGene00022581	III	ZC262.4	specific stages		Hormone	WBGene00194703	I	F26B1.8	specific stages
Energy metabolism	WBGene00022713	II	ZK355.3	specific stages		Hormone	WBGene00219287	I	F36D1.23	specific stages
Energy metabolism	WBGene00194952	II	ZK666.14	specific stages		Hormone	WBGene00009466	I	F36D1.7	specific stages
Energy metabolism	WBGene00202513	II	ZK938.10	specific stages		Hormone	WBGene00018297	V	F41F3.3	specific stages
Fatty acid metabolism	WBGene00219272	II	C17C3.24	specific stages		Hormone	WBGene00018394	II	F43E2.6b	whole stages
Fatty acid metabolism	WBGene00016075	II	C24H12.6	specific stages		Hormone	WBGene00045253	X	F46C3.6	specific stages
Fatty acid metabolism	WBGene00219322	II	C33C12.12	specific stages		Hormone	WBGene00010196	II	F57C2.4	specific stages
Fatty acid metabolism	WBGene00008900	V	F16H6.10	specific stages		Hormone	WBGene00077764	I	F59C6.16	specific stages
Fatty acid metabolism	WBGene00009299	V	F31E9.6	specific stages		Hormone	WBGene00219329	III	K02D10.8	specific stages
Fatty acid metabolism	WBGene00206469	IV	F58D2.5	specific stages		Hormone	WBGene00010653	I	K08C9.6	specific stages
Fatty acid metabolism	WBGene00011491	I	T05F1.5	specific stages		Hormone	WBGene00050914	III	T12B5.15	specific stages
Fatty acid metabolism	WBGene00044789	IV	T07A9.14	whole stages		Hormone	WBGene00012212	I	W02D9.6	specific stages
Fatty acid metabolism	WBGene00012906	II	Y46G5A.15	whole stages		Hormone	WBGene00021001	V	W03F9.3	specific stages
Purines and pyrimidines	WBGene00012250	V	W04E12.5a	specific stages		Hormone	WBGene00022421	III	Y102E9.3	specific stages
Purines and pyrimidines	WBGene00022096	IV	Y69A2AR.25	specific stages		Hormone	WBGene00021263	III	Y22D7AR.10	specific stages
Regulatory functions	WBGene00007213	I	C01A2.1b	specific stages		Hormone	WBGene00021485	X	Y40A1A.3	specific stages
Regulatory functions	WBGene00007218	I	C01A2.6	specific stages		Hormone	WBGene00202501	V	Y57E12B.10	specific stages
Regulatory functions	WBGene00007900	IV	C33D9.6a	specific stages		Hormone	WBGene00044741	IV	Y57G11C.52	specific stages
Regulatory functions	WBGene00007900	IV	C33D9.6b	specific stages		Hormone	WBGene00045394	X	ZK813.7	specific stages
Regulatory functions	WBGene00007906	X	C33G3.6	whole stages		Immune response	WBGene00219290	II	AH6.17	specific stages
Regulatory functions	WBGene00007921	III	C34C12.2	whole stages		Immune response	WBGene00015121	X	B0302.4	specific stages
Regulatory functions	WBGene00016485	X	C36C9.1	whole stages		Immune response	WBGene00194883	IV	B0496.11	specific stages
Regulatory functions	WBGene00016584	IV	C42C1.6	specific stages		Immune response	WBGene00007315	II	C04H5.7b	specific stages
Regulatory functions	WBGene00008210	X	C49F5.6	whole stages		Immune response	WBGene00044374	II	C17F4.12	specific stages
Regulatory functions	WBGene00016823	V	C50E3.12	specific stages		Immune response	WBGene00016635	III	C44B11.6	specific stages
Regulatory functions	WBGene00016824	V	C50E3.13	whole stages		Immune response	WBGene00017059	II	D2062.7	specific stages
Regulatory functions	WBGene00008468	X	E03G2.1	specific stages		Immune response	WBGene00045271	X	F07G6.10	specific stages
Regulatory functions	WBGene00008617	V	F09C6.3	specific stages		Immune response	WBGene00017949	II	F31D5.6	specific stages
Regulatory functions	WBGene00017324	II	F10C1.1	specific stages		Immune response	WBGene00018574	II	F47F6.4	specific stages
Regulatory functions	WBGene00008784	I	F14B6.3	specific stages		Immune response	WBGene00009984	V	F53F1.6b	specific stages
Regulatory functions	WBGene00008824	V	F14H3.5	specific stages		Immune response	WBGene00018767	II	F53G2.2	specific stages
Regulatory functions	WBGene00008825	V	F14H3.6	whole stages		Immune response	WBGene00077703	III	K08E5.5	specific stages
Regulatory functions	WBGene00017629	X	F20B6.5	specific stages		Immune response	WBGene00195190	III	T04A6.5	specific stages
Regulatory functions	WBGene00043279	I	F22D6.8	whole stages		Immune response	WBGene00011685	X	T10B10.9	specific stages
Regulatory functions	WBGene00017848	III	F27B3.6	specific stages		Immune response	WBGene00011958	IV	T23G4.2	specific stages
Regulatory functions	WBGene00017986	V	F32D1.7	whole stages		Immune response	WBGene00012041	I	T26E3.8	specific stages
Regulatory functions	WBGene00009457	I	F36A2.10	specific stages		Immune response	WBGene00005324	II	T27A1.1	specific stages
Regulatory functions	WBGene00018098	V	F36F12.7	specific stages		Immune response	WBGene00194848	II	T27D12.6	specific stages
Regulatory functions	WBGene00009606	V	F40G12.11	whole stages		Immune response	WBGene00021150	X	Y1B5A.1	no stage
Regulatory functions	WBGene00018805	II	F54D10.4	specific stages		Immune response	WBGene00206481	II	Y51B9A.14	specific stages
Regulatory functions	WBGene00018806	II	F54D10.5	whole stages		Immune response	WBGene00219422	I	Y52B11A.20a	specific stages
Regulatory functions	WBGene00011087	V	R07B7.2a	whole stages		Immune response	WBGene00013349	V	Y59A8B.12	whole stages
Regulatory functions	WBGene00011087	V	R07B7.2b	whole stages		Immune response	WBGene00022096	IV	Y69A2AR.25	specific stages
Regulatory functions	WBGene00011811	III	T16H12.1b	specific stages		Immune response	WBGene00195228	I	Y71A12B.24	specific stages
Regulatory functions	WBGene00020948	V	W02F12.3	whole stages		Immune response	WBGene00012409	X	Y7A5A.3	specific stages
Regulatory functions	WBGene00021055	II	W06A11.4	whole stages		Immune response	WBGene00022338	III	Y82E9BR.5	specific stages
Regulatory functions	WBGene00021293	II	Y25C1A.6	specific stages		Immune response	WBGene00022370	I	Y92H12BR.4	specific stages
Regulatory functions	WBGene00021380	IV	Y37E11B.9	specific stages		Immune response	WBGene00206413	II	ZK1240.11	specific stages
Regulatory functions	WBGene00014871	I	Y37H9A.5	specific stages		Immune response	WBGene00195246	II	ZK546.19	specific stages
Regulatory functions	WBGene00013133	I	Y53C10A.2	specific stages		Immune response	WBGene00202513	II	ZK938.10	specific stages
Regulatory functions	WBGene00013141	II	Y53C12A.6a	specific stages		Ion channe	WBGene00018296	V	F41F3.1	specific stages
Regulatory functions	WBGene00013141	II	Y53C12A.6b	specific stages		Receptor	WBGene00017502	V	F16B3.2	specific stages
Regulatory functions	WBGene00013242	III	Y56A3A.30	whole stages		Receptor	WBGene00009067	X	F23A7.1	whole stages
Replication and transcription	WBGene00015770	X	C14E2.1	specific stages		Receptor	WBGene00018507	II	F46F5.16	specific stages
Replication and transcription	WBGene00008460	X	E02H4.2	specific stages		Receptor	WBGene00206419	X	R106.5	whole stages
Replication and transcription	WBGene00008721	IV	F12F6.2	no stage		Receptor	WBGene00021339	III	Y34F4.4	specific stages
Replication and transcription	WBGene00008789	V	F14D7.2	whole stages		Receptor	WBGene00021807	III	Y53G8AM.7	specific stages
Replication and transcription	WBGene00009143	I	F26A3.5	specific stages		Stress response	WBGene00194890	II	C01B9.4	no stage
Replication and transcription	WBGene00022497	III	Y119D3B.21	specific stages		Stress response	WBGene00015851	II	C16C8.13	specific stages
Replication and transcription	WBGene00012452	V	Y17D7B.4	specific stages		Stress response	WBGene00015847	II	C16C8.9	specific stages
Replication and transcription	WBGene00021606	V	Y46H3C.6	specific stages		Stress response	WBGene00016434	IV	C35B1.4	specific stages
Replication and transcription	WBGene00012955	I	Y47H9C.12	specific stages		Stress response	WBGene00016822	V	C50E3.11	whole stages
Replication and transcription	WBGene00022298	IV	Y76B12C.4	whole stages		Stress response	WBGene00008393	V	D1086.6	specific stages
Replication and transcription	WBGene00022508	X	ZC53.1	whole stages		Stress response	WBGene00017105	III	E02H9.7	specific stages
Translation	WBGene00219290	II	AH6.17	specific stages		Stress response	WBGene00017527	II	F16G10.13	specific stages
Translation	WBGene00015096	I	B0261.8	whole stages		Stress response	WBGene00008896	V	F16H6.6	specific stages
Translation	WBGene00219293	II	B0334.20	specific stages		Stress response	WBGene00009909	V	F49H6.8	specific stages
Translation	WBGene00007179	II	B0457.4	specific stages		Stress response	WBGene00010065	X	F54F7.3	specific stages
Translation	WBGene00001858	IV	C01B10.5a	specific stages		Stress response	WBGene00011234	I	R11A5.6	specific stages
Translation	WBGene00001858	IV	C01B10.5b	specific stages		Stress response	WBGene00021199	IV	Y17G9B.2	specific stages
Translation	WBGene00001858	IV	C01B10.5c	specific stages		Stress response	WBGene00206368	II	Y39F10C.3	specific stages
Translation	WBGene00194890	II	C01B9.4	no stage		Stress response	WBGene00021700	III	Y48G9A.6	specific stages
Translation	WBGene00007306	IV	C04G2.5	specific stages		Structural protein	WBGene00001858	IV	C01B10.5b	specific stages
Translation	WBGene00219280	III	C05B5.16	specific stages		Structural protein	WBGene00007377	II	C06C3.7	specific stages
Translation	WBGene00007342	II	C05D12.5	specific stages		Structural protein	WBGene00015907	I	C17F3.1	specific stages
Translation	WBGene00007377	II	C06C3.7	specific stages		Structural protein	WBGene00007675	V	C18D4.6b	whole stages
Translation	WBGene00206410	II	C09E8.4	specific stages		Structural protein	WBGene00016536	X	C39D10.9	specific stages
Translation	WBGene00007569	V	C14A6.5	specific stages		Structural protein	WBGene00044161	II	C47G2.8	specific stages
Translation	WBGene00015850	II	C16C8.12	whole stages		Structural protein	WBGene00043984	II	C56E6.7	specific stages
Translation	WBGene00015851	II	C16C8.13	specific stages		Structural protein	WBGene00008536	IV	F02H6.3b	specific stages
Translation	WBGene00195071	II	C16C8.21	specific stages		Structural protein	WBGene00008563	II	F07H5.13	specific stages
Translation	WBGene00015843	II	C16C8.5	whole stages		Structural protein	WBGene00017407	II	F12E12.6	specific stages
Translation	WBGene00015890	II	C17C3.5	specific stages		Structural protein	WBGene00008863	II	F15D4.6	specific stages
Translation	WBGene00015892	II	C17C3.9	specific stages		Structural protein	WBGene00017680	V	F21F8.6	specific stages
Translation	WBGene00044711	I	C17H1.11	specific stages		Structural protein	WBGene00017717	X	F22F4.4b	specific stages
Translation	WBGene00007657	I	C17H1.4	specific stages		Structural protein	WBGene00195231	I	F36D1.14	no stage
Translation	WBGene00015945	II	C18A3.9	whole stages		Structural protein	WBGene00018817	II	F54D12.4	whole stages
Translation	WBGene00007675	V	C18D4.6c	whole stages		Structural protein	WBGene00044475	IV	F56D6.13	specific stages
Translation	WBGene00007675	V	C18D4.6d	whole stages		Structural protein	WBGene00206480	II	F58G1.13	specific stages
Translation	WBGene00016070	X	C24H10.4	specific stages		Structural protein	WBGene00010424	X	H36L18.2	whole stages
Translation	WBGene00045411	V	C25F9.11	specific stages		Structural protein	WBGene00010854	I	M04C7.3	specific stages
Translation	WBGene00007726	V	C25F9.6	specific stages		Structural protein	WBGene00011435	I	T04D3.8	whole stages
Translation	WBGene00016218	III	C29F9.3b	specific stages		Structural protein	WBGene00013779	IV	Y116A8B.1	specific stages
Translation	WBGene00016230	V	C29G2.2	specific stages		Structural protein	WBGene00021484	X	Y40A1A.2	specific stages
Translation	WBGene00044755	II	C32D5.14	specific stages		Structural protein	WBGene00012818	V	Y43F8B.7	specific stages
Translation	WBGene00016536	X	C39D10.9	specific stages		Structural protein	WBGene00021837	I	Y54E10BL.1	specific stages
Translation	WBGene00016553	II	C40A11.10	specific stages		Structural protein	WBGene00022508	X	ZC53.1	whole stages
Translation	WBGene00016551	II	C40A11.8	specific stages		Structural protein	WBGene00086560	II	ZK355.8	specific stages
Translation	WBGene00016635	III	C44B11.6	specific stages		Transcription	WBGene00007569	V	C14A6.5	specific stages
Translation	WBGene00043985	X	C44C10.11	specific stages		Transcription	WBGene00015770	X	C14E2.1	specific stages
Translation	WBGene00016724	X	C46H3.1	specific stages		Transcription	WBGene00219272	II	C17C3.24	specific stages
Translation	WBGene00044161	II	C47G2.8	specific stages		Transcription	WBGene00007675	V	C18D4.6d	whole stages
Translation	WBGene00044420	II	C50D2.10	specific stages		Transcription	WBGene00016070	X	C24H10.4	specific stages
Translation	WBGene00016822	V	C50E3.11	whole stages		Transcription	WBGene00007921	III	C34C12.2	whole stages
Translation	WBGene00008279	X	C53C7.3	specific stages		Transcription	WBGene00016485	X	C36C9.1	whole stages
Translation	WBGene00043984	II	C56E6.7	specific stages		Transcription	WBGene00016553	II	C40A11.10	specific stages
Translation	WBGene00001864	V	D1086.4a	whole stages		Transcription	WBGene00008210	X	C49F5.6	whole stages
Translation	WBGene00008463	X	E02H4.5	specific stages		Transcription	WBGene00008468	X	E03G2.1	specific stages
Translation	WBGene00044545	V	EGAP9.4	specific stages		Transcription	WBGene00008587	X	F08G12.3	whole stages
Translation	WBGene00008535	IV	F02H6.2	whole stages		Transcription	WBGene00008617	V	F09C6.3	specific stages
Translation	WBGene00008536	IV	F02H6.3a	specific stages		Transcription	WBGene00017402	II	F12E12.1	specific stages
Translation	WBGene00008536	IV	F02H6.3b	specific stages		Transcription	WBGene00017453	II	F14D2.5	specific stages
Translation	WBGene00008537	IV	F02H6.4a	whole stages		Transcription	WBGene00008789	V	F14D7.2	whole stages
Translation	WBGene00008537	IV	F02H6.4b	whole stages		Transcription	WBGene00195147	II	F14E5.8	specific stages
Translation	WBGene00017212	II	F07E5.7	specific stages		Transcription	WBGene00008824	V	F14H3.5	specific stages
Translation	WBGene00008563	II	F07H5.13	specific stages		Transcription	WBGene00008949	IV	F19B6.3	specific stages
Translation	WBGene00008587	X	F08G12.3	whole stages		Transcription	WBGene00009166	V	F26F2.1	specific stages
Translation	WBGene00017402	II	F12E12.1	specific stages		Transcription	WBGene00009168	V	F26F2.3	specific stages
Translation	WBGene00017407	II	F12E12.6	specific stages		Transcription	WBGene00009169	V	F26F2.4b	specific stages
Translation	WBGene00195154	V	F13A2.10	specific stages		Transcription	WBGene00017843	V	F26G5.1a	whole stages
Translation	WBGene00195147	II	F14E5.8	specific stages		Transcription	WBGene00017843	V	F26G5.1b	whole stages
Translation	WBGene00008822	V	F14H3.3	specific stages		Transcription	WBGene00009299	V	F31E9.6	specific stages
Translation	WBGene00008863	II	F15D4.6	specific stages		Transcription	WBGene00009377	III	F34D10.8	specific stages
Translation	WBGene00008896	V	F16H6.6	specific stages		Transcription	WBGene00009457	I	F36A2.10	specific stages
Translation	WBGene00017584	II	F19B10.2	whole stages		Transcription	WBGene00018098	V	F36F12.7	specific stages
Translation	WBGene00008949	IV	F19B6.3	specific stages		Transcription	WBGene00018127	IV	F36H12.14	specific stages
Translation	WBGene00008970	IV	F20C5.5	specific stages		Transcription	WBGene00018234	II	F40E12.1a	specific stages
Translation	WBGene00008971	IV	F20C5.6	whole stages		Transcription	WBGene00018234	II	F40E12.1b	specific stages
Translation	WBGene00044707	I	F22G12.7	specific stages		Transcription	WBGene00009750	I	F46A8.7	specific stages
Translation	WBGene00044712	I	F22G12.8	specific stages		Transcription	WBGene00018751	II	F53C3.7	specific stages
Translation	WBGene00009166	V	F26F2.1	specific stages		Transcription	WBGene00018805	II	F54D10.4	specific stages
Translation	WBGene00009168	V	F26F2.3	specific stages		Transcription	WBGene00044200	V	H37A05.4	whole stages
Translation	WBGene00009169	V	F26F2.4a	specific stages		Transcription	WBGene00011087	V	R07B7.2a	whole stages
Translation	WBGene00009169	V	F26F2.4b	specific stages		Transcription	WBGene00011491	I	T05F1.5	specific stages
Translation	WBGene00017949	II	F31D5.6	specific stages		Transcription	WBGene00011547	I	T06G6.5a	specific stages
Translation	WBGene00043068	IV	F32E10.9	whole stages		Transcription	WBGene00011547	I	T06G6.5b	specific stages
Translation	WBGene00018010	V	F33E11.2	whole stages		Transcription	WBGene00044789	IV	T07A9.14	whole stages
Translation	WBGene00009377	III	F34D10.8	specific stages		Transcription	WBGene00011707	IV	T11B7.2a	specific stages
Translation	WBGene00018126	IV	F36H12.13	specific stages		Transcription	WBGene00011707	IV	T11B7.2b	specific stages
Translation	WBGene00018127	IV	F36H12.14	specific stages		Transcription	WBGene00011707	IV	T11B7.2c	specific stages
Translation	WBGene00194742	III	F37C12.21	specific stages		Transcription	WBGene00194725	III	T16H12.13	specific stages
Translation	WBGene00018234	II	F40E12.1a	specific stages		Transcription	WBGene00011811	III	T16H12.1a	specific stages
Translation	WBGene00018234	II	F40E12.1b	specific stages		Transcription	WBGene00011982	X	T24C2.3	specific stages
Translation	WBGene00018296	V	F41F3.1	specific stages		Transcription	WBGene00020778	II	T24E12.11	whole stages
Translation	WBGene00018387	II	F43C11.10	specific stages		Transcription	WBGene00020775	II	T24E12.6b	specific stages
Translation	WBGene00018394	II	F43E2.6a	whole stages		Transcription	WBGene00206412	II	T24H7.8	specific stages
Translation	WBGene00018394	II	F43E2.6b	whole stages		Transcription	WBGene00020817	X	T25G12.11	specific stages
Translation	WBGene00009662	II	F43G6.10	whole stages		Transcription	WBGene00012074	X	T27A8.2	specific stages
Translation	WBGene00009676	X	F44A6.4	whole stages		Transcription	WBGene00020899	II	T28D9.11	specific stages
Translation	WBGene00009750	I	F46A8.7	specific stages		Transcription	WBGene00020948	V	W02F12.3	whole stages
Translation	WBGene00018574	II	F47F6.4	specific stages		Transcription	WBGene00175027	V	W02F12.8	specific stages
Translation	WBGene00018670	II	F52C6.13	specific stages		Transcription	WBGene00021018	III	W04B5.1	specific stages
Translation	WBGene00018752	II	F53C3.8	specific stages		Transcription	WBGene00021055	II	W06A11.4	whole stages
Translation	WBGene00009984	V	F53F1.6a	specific stages		Transcription	WBGene00012301	X	W06D11.3	specific stages
Translation	WBGene00009984	V	F53F1.6b	specific stages		Transcription	WBGene00013749	V	Y113G7A.12	specific stages
Translation	WBGene00018817	II	F54D12.4	whole stages		Transcription	WBGene00013791	IV	Y116A8C.11	specific stages
Translation	WBGene00206480	II	F58G1.13	specific stages		Transcription	WBGene00012452	V	Y17D7B.4	specific stages
Translation	WBGene00010424	X	H36L18.2	whole stages		Transcription	WBGene00012473	II	Y17G7B.22	specific stages
Translation	WBGene00077703	III	K08E5.5	specific stages		Transcription	WBGene00021293	II	Y25C1A.6	specific stages
Translation	WBGene00010854	I	M04C7.3	specific stages		Transcription	WBGene00021380	IV	Y37E11B.9	specific stages
Translation	WBGene00011008	V	R04B5.11	specific stages		Transcription	WBGene00012710	IV	Y39C12A.9	whole stages
Translation	WBGene00011113	III	R07E5.5	specific stages		Transcription	WBGene00012910	II	Y46G5A.20	specific stages
Translation	WBGene00043469	X	R09H3.2	specific stages		Transcription	WBGene00021606	V	Y46H3C.6	specific stages
Translation	WBGene00011213	V	R10E8.8	specific stages		Transcription	WBGene00194906	II	Y53C12A.11	specific stages
Translation	WBGene00011435	I	T04D3.8	whole stages		Transcription	WBGene00013152	II	Y53F4B.5	specific stages
Translation	WBGene00011546	I	T06G6.4	specific stages		Transcription	WBGene00013242	III	Y56A3A.30	whole stages
Translation	WBGene00011547	I	T06G6.5a	specific stages		Transcription	WBGene00022163	I	Y71G12B.28	specific stages
Translation	WBGene00011547	I	T06G6.5b	specific stages		Transcription	WBGene00022221	X	Y73B3A.20	specific stages
Translation	WBGene00011706	IV	T11B7.1	whole stages		Transcription	WBGene00194832	IV	Y73B6BL.270	specific stages
Translation	WBGene00011707	IV	T11B7.2a	specific stages		Transcription	WBGene00022298	IV	Y76B12C.4	whole stages
Translation	WBGene00011707	IV	T11B7.2b	specific stages		Transcription	WBGene00022410	V	Y97E10C.1	specific stages
Translation	WBGene00011707	IV	T11B7.2c	specific stages		Transcription	WBGene00022660	III	ZK112.4	specific stages
Translation	WBGene00194725	III	T16H12.13	specific stages		Transcription	WBGene00022669	II	ZK177.1	specific stages
Translation	WBGene00011958	IV	T23G4.2	specific stages		Transcription	WBGene00022821	X	ZK813.2	specific stages
Translation	WBGene00011982	X	T24C2.3	specific stages		Transporter	WBGene00015058	V	B0222.10	specific stages
Translation	WBGene00011991	X	T24D5.3	specific stages		Transporter	WBGene00007213	I	C01A2.1c	specific stages
Translation	WBGene00020775	II	T24E12.6a	specific stages		Transporter	WBGene00219280	III	C05B5.16	specific stages
Translation	WBGene00020775	II	T24E12.6b	specific stages		Transporter	WBGene00206485	X	C10A4.13	specific stages
Translation	WBGene00206412	II	T24H7.8	specific stages		Transporter	WBGene00016551	II	C40A11.8	specific stages
Translation	WBGene00012041	I	T26E3.8	specific stages		Transporter	WBGene00017595	IV	F19C7.5	specific stages
Translation	WBGene00206503	V	T26E4.18	no stage		Transporter	WBGene00017596	IV	F19C7.6	specific stages
Translation	WBGene00005324	II	T27A1.1	specific stages		Transporter	WBGene00044247	I	F36H2.4	specific stages
Translation	WBGene00012074	X	T27A8.2	specific stages		Transporter	WBGene00050913	III	T12B5.14	specific stages
Translation	WBGene00194848	II	T27D12.6	specific stages		Transporter	WBGene00020669	X	T22B2.5	specific stages
Translation	WBGene00012096	III	T27E9.6	specific stages		Transporter	WBGene00012215	I	W02D9.9	specific stages
Translation	WBGene00020899	II	T28D9.11	specific stages		Transporter	WBGene00021076	II	W07E6.5	whole stages
Translation	WBGene00012212	I	W02D9.6	specific stages		Transporter	WBGene00021105	II	W09B6.5	specific stages
Translation	WBGene00175027	V	W02F12.8	specific stages		Transporter	WBGene00021337	III	Y34F4.2a	specific stages
Translation	WBGene00012228	II	W03H9.2b	specific stages		Transporter	WBGene00021337	III	Y34F4.2b	specific stages
Translation	WBGene00021018	III	W04B5.1	specific stages		Transporter	WBGene00013280	II	Y57A10C.1	specific stages
Translation	WBGene00012250	V	W04E12.5b	specific stages		Transporter	WBGene00022111	I	Y71F9AL.6	specific stages
Translation	WBGene00012301	X	W06D11.3	specific stages		Transporter	WBGene00022317	X	Y81B9A.3	specific stages
Translation	WBGene00012312	V	W06G6.10	specific stages		Transporter	WBGene00043952	V	ZC404.2	specific stages
Translation	WBGene00013611	V	Y102A5C.2	whole stages		Transporter	WBGene00194952	II	ZK666.14	specific stages
Translation	WBGene00013698	I	Y106G6D.1	whole stages		Voltage-gated ion channel	WBGene00219293	II	B0334.20	specific stages
Translation	WBGene00022449	II	Y110A2AM.1	whole stages		Voltage-gated ion channel	WBGene00016855	V	C50H11.8	specific stages
Translation	WBGene00013749	V	Y113G7A.12	specific stages		Voltage-gated ion channel	WBGene00017717	X	F22F4.4a	specific stages
Translation	WBGene00013791	IV	Y116A8C.11	specific stages		Voltage-gated ion channel	WBGene00194742	III	F37C12.21	specific stages
Translation	WBGene00012473	II	Y17G7B.22	specific stages
Translation	WBGene00021199	IV	Y17G9B.2	specific stages
Translation	WBGene00021375	IV	Y37E11B.2	specific stages
Translation	WBGene00012617	V	Y38H6C.4	specific stages
Translation	WBGene00012640	IV	Y38H8A.7	specific stages
Translation	WBGene00021484	X	Y40A1A.2	specific stages
Translation	WBGene00021485	X	Y40A1A.3	specific stages
Translation	WBGene00045415	V	Y43F8B.15	specific stages
Translation	WBGene00021729	II	Y49F6C.7	specific stages
Translation	WBGene00021730	II	Y49F6C.8	whole stages
Translation	WBGene00219422	I	Y52B11A.20a	specific stages
Translation	WBGene00194906	II	Y53C12A.11	specific stages
Translation	WBGene00013152	II	Y53F4B.5	specific stages
Translation	WBGene00021837	I	Y54E10BL.1	specific stages
Translation	WBGene00021908	III	Y55B1AR.4	specific stages
Translation	WBGene00044742	IV	Y55F3BR.10	specific stages
Translation	WBGene00044586	V	Y61A9LA.12	specific stages
Translation	WBGene00022111	I	Y71F9AL.6	specific stages
Translation	WBGene00022163	I	Y71G12B.28	specific stages
Translation	WBGene00022221	X	Y73B3A.20	specific stages
Translation	WBGene00194832	IV	Y73B6BL.270	specific stages
Translation	WBGene00013568	V	Y75B12B.3	specific stages
Translation	WBGene00022292	X	Y75D11A.3	specific stages
Translation	WBGene00012414	X	Y7A5A.8	specific stages
Translation	WBGene00206459	III	Y80D4G.1	specific stages
Translation	WBGene00022346	III	Y82E9BR.13	specific stages
Translation	WBGene00022349	III	Y82E9BR.17b	specific stages
Translation	WBGene00044761	III	Y82E9BR.23	specific stages
Translation	WBGene00022338	III	Y82E9BR.5	specific stages
Translation	WBGene00022370	I	Y92H12BR.4	specific stages
Translation	WBGene00022410	V	Y97E10C.1	specific stages
Translation	WBGene00022545	V	ZC196.1	specific stages
Translation	WBGene00022550	V	ZC196.6	specific stages
Translation	WBGene00022564	II	ZC204.14	whole stages
Translation	WBGene00044371	II	ZC239.20	specific stages
Translation	WBGene00022660	III	ZK112.4	specific stages
Translation	WBGene00022669	II	ZK177.1	specific stages
Translation	WBGene00086560	II	ZK355.8	specific stages
Transport and binding	WBGene00015907	I	C17F3.1	specific stages
Transport and binding	WBGene00017059	II	D2062.7	specific stages
Transport and binding	WBGene00017551	II	F18A12.2	specific stages
Transport and binding	WBGene00017595	IV	F19C7.5	specific stages
Transport and binding	WBGene00017596	IV	F19C7.6	specific stages
Transport and binding	WBGene00044247	I	F36H2.4	specific stages
Transport and binding	WBGene00045253	X	F46C3.6	specific stages
Transport and binding	WBGene00044475	IV	F56D6.13	specific stages
Transport and binding	WBGene00011685	X	T10B10.9	specific stages
Transport and binding	WBGene00050913	III	T12B5.14	specific stages
Transport and binding	WBGene00077508	I	T27F6.10	specific stages
Transport and binding	WBGene00012215	I	W02D9.9	specific stages
Transport and binding	WBGene00021076	II	W07E6.5	whole stages
Transport and binding	WBGene00021101	II	W08F4.12	specific stages
Transport and binding	WBGene00021337	III	Y34F4.2a	specific stages
Transport and binding	WBGene00021337	III	Y34F4.2b	specific stages
Transport and binding	WBGene00021339	III	Y34F4.4	specific stages
Transport and binding	WBGene00012910	II	Y46G5A.20	specific stages
Transport and binding	WBGene00021807	III	Y53G8AM.7	specific stages
Transport and binding	WBGene00013280	II	Y57A10C.1	specific stages
Transport and binding	WBGene00022541	V	ZC190.7	specific stages
Transport and binding	WBGene00206413	II	ZK1240.11	specific stages
a,bThe expression phase of each gene comes from RNA-seq analysis,and detailed information on expression phase was offered in Table S3.

## Sheet: GSGs
Table S8_2 The predicted functions of LSGs using ProtFun
Cellular Roles	WormBase Gene Accession	Chromosome	Protein	Expression Phasea		GO Gategory	WormBase Gene Accession	Chromosome	Protein	Expression Phaseb
Amino acid biosynthesis	WBGene00007092	IV	B0001.7c	whole stages		Cation channel	WBGene00017057	II	D2062.5	specific stages
Amino acid biosynthesis	WBGene00015017	I	B0205.1a	whole stages		Cation channel	WBGene00009033	V	F21H7.12	specific stages
Amino acid biosynthesis	WBGene00015017	I	B0205.1b	whole stages		Cation channel	WBGene00010737	V	K10C8.4	specific stages
Amino acid biosynthesis	WBGene00015037	IV	B0212.3	whole stages		Cation channel	WBGene00020467	I	T12F5.2	whole stages
Amino acid biosynthesis	WBGene00015136	II	B0304.4	whole stages		Cation channel	WBGene00012226	X	W03G11.4	specific stages
Amino acid biosynthesis	WBGene00015261	X	B0563.1	specific stages		Growth factor	WBGene00007092	IV	B0001.7c	whole stages
Amino acid biosynthesis	WBGene00001413	IV	C01F6.4a	whole stages		Growth factor	WBGene00194700	I	B0025.5	specific stages
Amino acid biosynthesis	WBGene00007391	V	C06H2.7a	whole stages		Growth factor	WBGene00015006	I	B0041.1	specific stages
Amino acid biosynthesis	WBGene00015566	II	C07D10.1	specific stages		Growth factor	WBGene00015107	III	B0280.13	specific stages
Amino acid biosynthesis	WBGene00015569	II	C07D10.5	whole stages		Growth factor	WBGene00015117	X	B0294.1	specific stages
Amino acid biosynthesis	WBGene00015608	II	C08F1.4a	specific stages		Growth factor	WBGene00015136	II	B0304.4	whole stages
Amino acid biosynthesis	WBGene00007499	II	C09H10.5b	whole stages		Growth factor	WBGene00015142	X	B0310.6	specific stages
Amino acid biosynthesis	WBGene00007506	IV	C10C5.2	specific stages		Growth factor	WBGene00015153	V	B0348.5	specific stages
Amino acid biosynthesis	WBGene00007521	X	C11E4.7a	specific stages		Growth factor	WBGene00015187	II	B0432.6	whole stages
Amino acid biosynthesis	WBGene00007538	V	C12D8.9b	specific stages		Growth factor	WBGene00202499	V	B0507.15	specific stages
Amino acid biosynthesis	WBGene00015750	X	C14A11.5	specific stages		Growth factor	WBGene00015220	V	B0507.3a	specific stages
Amino acid biosynthesis	WBGene00007629	III	C16C10.9	specific stages		Growth factor	WBGene00015220	V	B0507.3b	specific stages
Amino acid biosynthesis	WBGene00015917	II	C17G10.3	specific stages		Growth factor	WBGene00015221	V	B0507.4	specific stages
Amino acid biosynthesis	WBGene00015925	X	C17H11.5	specific stages		Growth factor	WBGene00015280	IV	C01B10.6a	specific stages
Amino acid biosynthesis	WBGene00016004	II	C18H9.6	specific stages		Growth factor	WBGene00015280	IV	C01B10.6b	specific stages
Amino acid biosynthesis	WBGene00016012	III	C23G10.5	specific stages		Growth factor	WBGene00015291	II	C01B12.8	whole stages
Amino acid biosynthesis	WBGene00016069	X	C24H10.3	specific stages		Growth factor	WBGene00044333	II	C01G12.13	specific stages
Amino acid biosynthesis	WBGene00016119	II	C25H3.10a	specific stages		Growth factor	WBGene00015312	I	C01G8.1a	whole stages
Amino acid biosynthesis	WBGene00016163	II	C27D9.1	whole stages		Growth factor	WBGene00015312	I	C01G8.1b	whole stages
Amino acid biosynthesis	WBGene00007797	V	C29A12.1	whole stages		Growth factor	WBGene00015320	X	C02B8.1	specific stages
Amino acid biosynthesis	WBGene00007898	IV	C33D9.3a	specific stages		Growth factor	WBGene00015379	X	C03B1.9	specific stages
Amino acid biosynthesis	WBGene00007898	IV	C33D9.3b	specific stages		Growth factor	WBGene00007348	X	C05G5.2	whole stages
Amino acid biosynthesis	WBGene00016444	III	C35D10.7b	whole stages		Growth factor	WBGene00044414	I	C06A5.12	whole stages
Amino acid biosynthesis	WBGene00016457	I	C35E7.5b	whole stages		Growth factor	WBGene00015500	I	C06A5.2	specific stages
Amino acid biosynthesis	WBGene00016535	X	C39D10.8c	specific stages		Growth factor	WBGene00015504	I	C06A5.6	whole stages
Amino acid biosynthesis	WBGene00016559	X	C41A3.2a	specific stages		Growth factor	WBGene00015511	IV	C06A6.7	specific stages
Amino acid biosynthesis	WBGene00016573	II	C41H7.3	whole stages		Growth factor	WBGene00189947	V	C06B3.16	specific stages
Amino acid biosynthesis	WBGene00016576	II	C41H7.6	whole stages		Growth factor	WBGene00007365	V	C06B3.6	whole stages
Amino acid biosynthesis	WBGene00008177	IV	C48D1.1a	specific stages		Growth factor	WBGene00015558	III	C06G4.4	specific stages
Amino acid biosynthesis	WBGene00008177	IV	C48D1.1b	specific stages		Growth factor	WBGene00015560	X	C07A12.2	specific stages
Amino acid biosynthesis	WBGene00008219	V	C50B6.3b	whole stages		Growth factor	WBGene00007414	II	C07E3.3a	specific stages
Amino acid biosynthesis	WBGene00016883	II	C52E2.4	specific stages		Growth factor	WBGene00007430	V	C08B6.10	specific stages
Amino acid biosynthesis	WBGene00008306	V	C54E10.1	specific stages		Growth factor	WBGene00007423	V	C08B6.2a	specific stages
Amino acid biosynthesis	WBGene00017165	III	F01F1.11	whole stages		Growth factor	WBGene00007423	V	C08B6.2c	specific stages
Amino acid biosynthesis	WBGene00017258	X	F08F1.4b	specific stages		Growth factor	WBGene00007427	V	C08B6.6	specific stages
Amino acid biosynthesis	WBGene00008651	I	F10D11.5	specific stages		Growth factor	WBGene00007450	IV	C08F11.1	specific stages
Amino acid biosynthesis	WBGene00017365	V	F10G2.4	specific stages		Growth factor	WBGene00015608	II	C08F1.4a	specific stages
Amino acid biosynthesis	WBGene00008723	IV	F12F6.8	specific stages		Growth factor	WBGene00219217	IV	C08F8.15	specific stages
Amino acid biosynthesis	WBGene00017439	II	F13H8.6	specific stages		Growth factor	WBGene00015640	III	C09E7.6	specific stages
Amino acid biosynthesis	WBGene00017461	II	F14D2.13a	whole stages		Growth factor	WBGene00007478	II	C09F9.1	specific stages
Amino acid biosynthesis	WBGene00017451	II	F14D2.2	specific stages		Growth factor	WBGene00007489	II	C09G5.7	specific stages
Amino acid biosynthesis	WBGene00008834	V	F14H8.4	specific stages		Growth factor	WBGene00007499	II	C09H10.5b	whole stages
Amino acid biosynthesis	WBGene00017501	V	F15E11.15a	specific stages		Growth factor	WBGene00007515	IV	C10C6.7a	whole stages
Amino acid biosynthesis	WBGene00008880	X	F16B12.4	whole stages		Growth factor	WBGene00015672	X	C10E2.1	specific stages
Amino acid biosynthesis	WBGene00017529	II	F16G10.15	specific stages		Growth factor	WBGene00015686	I	C10G11.6a	whole stages
Amino acid biosynthesis	WBGene00017521	II	F16G10.6	specific stages		Growth factor	WBGene00015686	I	C10G11.6b	whole stages
Amino acid biosynthesis	WBGene00008895	V	F16H6.5	specific stages		Growth factor	WBGene00015701	IV	C11D2.3	specific stages
Amino acid biosynthesis	WBGene00008913	V	F17C11.1	whole stages		Growth factor	WBGene00007532	X	C11H1.8	whole stages
Amino acid biosynthesis	WBGene00017650	I	F21A9.1	specific stages		Growth factor	WBGene00015711	V	C12D5.10	specific stages
Amino acid biosynthesis	WBGene00009026	X	F21G4.5	specific stages		Growth factor	WBGene00015748	X	C14A11.2	specific stages
Amino acid biosynthesis	WBGene00009190	I	F27D4.6a	specific stages		Growth factor	WBGene00050944	X	C14A11.9	whole stages
Amino acid biosynthesis	WBGene00017896	X	F28C10.1	specific stages		Growth factor	WBGene00184990	III	C14B1.12	whole stages
Amino acid biosynthesis	WBGene00018003	I	F33D11.6	specific stages		Growth factor	WBGene00015763	V	C14C6.12	specific stages
Amino acid biosynthesis	WBGene00009361	I	F33E2.5	whole stages		Growth factor	WBGene00015780	X	C14F11.4a	specific stages
Amino acid biosynthesis	WBGene00045457	II	F33H12.7	specific stages		Growth factor	WBGene00015780	X	C14F11.4b	specific stages
Amino acid biosynthesis	WBGene00018065	IV	F35F11.2	specific stages		Growth factor	WBGene00015790	X	C15C7.4	specific stages
Amino acid biosynthesis	WBGene00009438	IV	F35G2.5b	specific stages		Growth factor	WBGene00015823	X	C16B8.3	specific stages
Amino acid biosynthesis	WBGene00002148	V	F44C4.4a	whole stages		Growth factor	WBGene00007629	III	C16C10.9	specific stages
Amino acid biosynthesis	WBGene00018427	V	F44E7.5a	whole stages		Growth factor	WBGene00015856	II	C16C8.19	specific stages
Amino acid biosynthesis	WBGene00018427	V	F44E7.5b	whole stages		Growth factor	WBGene00007633	II	C16D2.1a	specific stages
Amino acid biosynthesis	WBGene00009709	V	F44G3.8a	specific stages		Growth factor	WBGene00007633	II	C16D2.1b	specific stages
Amino acid biosynthesis	WBGene00206358	V	F46E10.18	specific stages		Growth factor	WBGene00015878	V	C17B7.4	specific stages
Amino acid biosynthesis	WBGene00018509	I	F46F11.6	whole stages		Growth factor	WBGene00007639	I	C17D12.5	specific stages
Amino acid biosynthesis	WBGene00009805	V	F47B8.4b	specific stages		Growth factor	WBGene00219313	I	C17E4.20	whole stages
Amino acid biosynthesis	WBGene00018585	II	F48A11.4	whole stages		Growth factor	WBGene00015917	II	C17G10.3	specific stages
Amino acid biosynthesis	WBGene00018683	X	F52D1.2	specific stages		Growth factor	WBGene00015935	IV	C17H12.10	specific stages
Amino acid biosynthesis	WBGene00004681	IV	F52G2.2b	whole stages		Growth factor	WBGene00015950	X	C18A11.4	specific stages
Amino acid biosynthesis	WBGene00018754	II	F53C3.11	specific stages		Growth factor	WBGene00006962	X	C18A11.5a	specific stages
Amino acid biosynthesis	WBGene00010009	X	F53H4.4	whole stages		Growth factor	WBGene00006962	X	C18A11.5b	specific stages
Amino acid biosynthesis	WBGene00175035	II	F54C9.14	specific stages		Growth factor	WBGene00003994	V	C18G1.4a	whole stages
Amino acid biosynthesis	WBGene00045251	X	F54F7.9	specific stages		Growth factor	WBGene00016004	II	C18H9.6	specific stages
Amino acid biosynthesis	WBGene00045493	X	F55G7.4	specific stages		Growth factor	WBGene00016009	X	C23F12.4	whole stages
Amino acid biosynthesis	WBGene00010142	III	F56A8.8	whole stages		Growth factor	WBGene00016068	X	C24H10.2	whole stages
Amino acid biosynthesis	WBGene00010161	I	F56G4.6	whole stages		Growth factor	WBGene00045461	V	C25F9.14a	specific stages
Amino acid biosynthesis	WBGene00019048	IV	F58E2.4	specific stages		Growth factor	WBGene00045461	V	C25F9.14b	specific stages
Amino acid biosynthesis	WBGene00010353	IV	H02I12.5	whole stages		Growth factor	WBGene00007794	IV	C28D4.7	specific stages
Amino acid biosynthesis	WBGene00044534	V	H23N18.6	specific stages		Growth factor	WBGene00016193	III	C28H8.2	specific stages
Amino acid biosynthesis	WBGene00010508	V	K02E2.7a	specific stages		Growth factor	WBGene00016291	IV	C31H1.8	whole stages
Amino acid biosynthesis	WBGene00019306	II	K02E7.1a	specific stages		Growth factor	WBGene00007855	I	C31H5.4	whole stages
Amino acid biosynthesis	WBGene00010581	I	K05C4.4	specific stages		Growth factor	WBGene00004765	III	C32A3.1a	whole stages
Amino acid biosynthesis	WBGene00019422	X	K05G3.1	specific stages		Growth factor	WBGene00044419	II	C32B5.17a	specific stages
Amino acid biosynthesis	WBGene00019441	IV	K06B9.4	whole stages		Growth factor	WBGene00016342	II	C33C12.10	whole stages
Amino acid biosynthesis	WBGene00010649	IV	K08C7.7a	specific stages		Growth factor	WBGene00016357	II	C33F10.11a	specific stages
Amino acid biosynthesis	WBGene00219216	IV	K08D10.14	specific stages		Growth factor	WBGene00007905	X	C33G3.5	specific stages
Amino acid biosynthesis	WBGene00019532	IV	K08D10.9	specific stages		Growth factor	WBGene00016386	I	C34B2.1a	specific stages
Amino acid biosynthesis	WBGene00194664	X	K09E9.7	specific stages		Growth factor	WBGene00016402	IV	C34D4.10	whole stages
Amino acid biosynthesis	WBGene00019589	II	K09F6.6	specific stages		Growth factor	WBGene00004108	X	C34E7.1a	specific stages
Amino acid biosynthesis	WBGene00010754	V	K10G4.5	specific stages		Growth factor	WBGene00016414	II	C34F11.2	specific stages
Amino acid biosynthesis	WBGene00019672	V	K12B6.8	specific stages		Growth factor	WBGene00016449	III	C35D10.13	whole stages
Amino acid biosynthesis	WBGene00019777	IV	M57.1	whole stages		Growth factor	WBGene00016457	I	C35E7.5b	whole stages
Amino acid biosynthesis	WBGene00010973	III	R01H10.5	specific stages		Growth factor	WBGene00016481	V	C36C5.12	specific stages
Amino acid biosynthesis	WBGene00019892	II	R05F9.9	whole stages		Growth factor	WBGene00016559	X	C41A3.2b	specific stages
Amino acid biosynthesis	WBGene00019932	IV	R07C12.2	specific stages		Growth factor	WBGene00016573	II	C41H7.3	whole stages
Amino acid biosynthesis	WBGene00011323	V	T01C3.8a	whole stages		Growth factor	WBGene00016575	II	C41H7.5a	whole stages
Amino acid biosynthesis	WBGene00011375	I	T02E1.2	whole stages		Growth factor	WBGene00206380	IV	C42D4.18	specific stages
Amino acid biosynthesis	WBGene00011385	I	T02G6.2a	specific stages		Growth factor	WBGene00016612	IV	C43G2.3	specific stages
Amino acid biosynthesis	WBGene00011385	I	T02G6.2b	specific stages		Growth factor	WBGene00008102	V	C44H9.7a	specific stages
Amino acid biosynthesis	WBGene00011385	I	T02G6.2c	specific stages		Growth factor	WBGene00016679	III	C45G9.8	specific stages
Amino acid biosynthesis	WBGene00020188	I	T03F1.6a	whole stages		Growth factor	WBGene00016701	IV	C46A5.5a	whole stages
Amino acid biosynthesis	WBGene00020188	I	T03F1.6b	whole stages		Growth factor	WBGene00016701	IV	C46A5.5b	whole stages
Amino acid biosynthesis	WBGene00020276	V	T05H4.15a	specific stages		Growth factor	WBGene00016707	II	C46E10.1	specific stages
Amino acid biosynthesis	WBGene00020276	V	T05H4.15c	specific stages		Growth factor	WBGene00016734	I	C46H11.10b	specific stages
Amino acid biosynthesis	WBGene00011583	I	T07D10.3	specific stages		Growth factor	WBGene00008154	IV	C47E12.11b	specific stages
Amino acid biosynthesis	WBGene00011619	V	T08G3.7	specific stages		Growth factor	WBGene00008176	III	C48B4.13	specific stages
Amino acid biosynthesis	WBGene00011633	II	T09A5.4	whole stages		Growth factor	WBGene00008201	IV	C49C3.11	specific stages
Amino acid biosynthesis	WBGene00020388	V	T10B5.2	specific stages		Growth factor	WBGene00008196	IV	C49C3.6	whole stages
Amino acid biosynthesis	WBGene00020620	V	T20D4.15	specific stages		Growth factor	WBGene00077593	V	C49G7.12	specific stages
Amino acid biosynthesis	WBGene00020610	V	T20D4.4	specific stages		Growth factor	WBGene00008219	V	C50B6.3a	whole stages
Amino acid biosynthesis	WBGene00020809	X	T25G12.1	specific stages		Growth factor	WBGene00008219	V	C50B6.3b	whole stages
Amino acid biosynthesis	WBGene00012110	III	T28A8.4	whole stages		Growth factor	WBGene00044166	III	C54C6.7	specific stages
Amino acid biosynthesis	WBGene00012113	I	T28B8.1	whole stages		Growth factor	WBGene00016914	X	C54D1.7	specific stages
Amino acid biosynthesis	WBGene00020971	IV	W03B1.1	specific stages		Growth factor	WBGene00008310	V	C54E10.6	specific stages
Amino acid biosynthesis	WBGene00021051	X	W05H9.4	whole stages		Growth factor	WBGene00016917	IV	C54E4.1	specific stages
Amino acid biosynthesis	WBGene00012300	X	W06D11.2	specific stages		Growth factor	WBGene00016929	V	C54F6.12	specific stages
Amino acid biosynthesis	WBGene00021191	II	Y14H12B.1c	whole stages		Growth factor	WBGene00008313	I	C54G4.3	specific stages
Amino acid biosynthesis	WBGene00021192	II	Y14H12B.2	whole stages		Growth factor	WBGene00016999	X	D1005.5	specific stages
Amino acid biosynthesis	WBGene00021206	IV	Y17G9B.9	whole stages		Growth factor	WBGene00017009	I	D1007.13b	specific stages
Amino acid biosynthesis	WBGene00012526	V	Y32B12C.3	specific stages		Growth factor	WBGene00017005	I	D1007.8	whole stages
Amino acid biosynthesis	WBGene00012622	V	Y38H6C.9a	specific stages		Growth factor	WBGene00008378	V	D1054.11	specific stages
Amino acid biosynthesis	WBGene00012719	III	Y39E4B.10	whole stages		Growth factor	WBGene00045405	V	D1086.18	specific stages
Amino acid biosynthesis	WBGene00012754	III	Y41C4A.7	specific stages		Growth factor	WBGene00008389	V	D1086.2b	specific stages
Amino acid biosynthesis	WBGene00012823	V	Y43F8B.13	specific stages		Growth factor	WBGene00008392	V	D1086.5	specific stages
Amino acid biosynthesis	WBGene00012851	V	Y44A6C.2	whole stages		Growth factor	WBGene00086551	I	D2005.7	whole stages
Amino acid biosynthesis	WBGene00012951	I	Y47H9C.8	whole stages		Growth factor	WBGene00008420	I	D2030.11	whole stages
Amino acid biosynthesis	WBGene00021676	I	Y48G1C.1	whole stages		Growth factor	WBGene00017056	II	D2062.4b	specific stages
Amino acid biosynthesis	WBGene00013429	III	Y66D12A.3	specific stages		Growth factor	WBGene00017101	III	E02H9.3a	whole stages
Amino acid biosynthesis	WBGene00022061	IV	Y67D8B.1	specific stages		Growth factor	WBGene00017101	III	E02H9.3b	whole stages
Amino acid biosynthesis	WBGene00012399	V	Y6E2A.5	specific stages		Growth factor	WBGene00017102	III	E02H9.4	specific stages
Amino acid biosynthesis	WBGene00050904	V	Y70C5A.3	specific stages		Growth factor	WBGene00017146	III	EGAP1.1	specific stages
Amino acid biosynthesis	WBGene00022113	I	Y71F9AL.8	whole stages		Growth factor	WBGene00017165	III	F01F1.11	whole stages
Amino acid biosynthesis	WBGene00022197	III	Y71H2B.8	specific stages		Growth factor	WBGene00008529	I	F02E9.3	specific stages
Amino acid biosynthesis	WBGene00013567	V	Y75B12B.1a	whole stages		Growth factor	WBGene00017248	II	F08D12.4	specific stages
Amino acid biosynthesis	WBGene00013554	III	Y75B8A.19	whole stages		Growth factor	WBGene00017258	X	F08F1.4b	specific stages
Amino acid biosynthesis	WBGene00194746	III	Y82E9BR.25	specific stages		Growth factor	WBGene00017290	II	F09E5.12	specific stages
Amino acid biosynthesis	WBGene00022656	V	ZK105.5	specific stages		Growth factor	WBGene00008623	IV	F09E8.1a	specific stages
Amino acid biosynthesis	WBGene00014229	III	ZK1128.3	whole stages		Growth factor	WBGene00017303	III	F09F7.6	specific stages
Amino acid biosynthesis	WBGene00022882	II	ZK1248.13	whole stages		Growth factor	WBGene00008650	I	F10D11.4	specific stages
Amino acid biosynthesis	WBGene00022674	II	ZK177.9	specific stages		Growth factor	WBGene00017354	III	F10E9.2	specific stages
Amino acid biosynthesis	WBGene00022681	IV	ZK185.1	whole stages		Growth factor	WBGene00017358	III	F10E9.7	whole stages
Amino acid biosynthesis	WBGene00022688	II	ZK250.5a	specific stages		Growth factor	WBGene00017383	X	F11D5.6	specific stages
Amino acid biosynthesis	WBGene00014124	V	ZK863.4	whole stages		Growth factor	WBGene00017397	II	F12A10.8	whole stages
Amino acid biosynthesis	WBGene00014175	II	ZK971.1	specific stages		Growth factor	WBGene00017403	II	F12E12.2	specific stages
Biosynthesis of cofactors	WBGene00007109	IV	B0035.6	whole stages		Growth factor	WBGene00017404	II	F12E12.3	specific stages
Biosynthesis of cofactors	WBGene00007220	II	C01B9.1b	specific stages		Growth factor	WBGene00017413	V	F13A2.4	specific stages
Biosynthesis of cofactors	WBGene00007324	III	C05B5.8	specific stages		Growth factor	WBGene00017439	II	F13H8.6	specific stages
Biosynthesis of cofactors	WBGene00007460	IV	C08F11.13c	specific stages		Growth factor	WBGene00017462	II	F14D2.14	specific stages
Biosynthesis of cofactors	WBGene00219217	IV	C08F8.15	specific stages		Growth factor	WBGene00017451	II	F14D2.2	specific stages
Biosynthesis of cofactors	WBGene00007677	V	C18D4.8	specific stages		Growth factor	WBGene00017455	II	F14D2.7	specific stages
Biosynthesis of cofactors	WBGene00007794	IV	C28D4.7	specific stages		Growth factor	WBGene00008812	III	F14F7.5	specific stages
Biosynthesis of cofactors	WBGene00016295	II	C32B5.1a	specific stages		Growth factor	WBGene00008835	V	F14H8.5	specific stages
Biosynthesis of cofactors	WBGene00016701	IV	C46A5.5b	whole stages		Growth factor	WBGene00008844	II	F15A4.10	specific stages
Biosynthesis of cofactors	WBGene00017556	II	F18A12.7	specific stages		Growth factor	WBGene00017481	IV	F15B10.3	whole stages
Biosynthesis of cofactors	WBGene00044287	II	F21H12.7	specific stages		Growth factor	WBGene00017501	V	F15E11.15a	specific stages
Biosynthesis of cofactors	WBGene00017712	II	F22E5.17	specific stages		Growth factor	WBGene00008880	X	F16B12.4	whole stages
Biosynthesis of cofactors	WBGene00009190	I	F27D4.6b	specific stages		Growth factor	WBGene00008904	X	F17A2.13	whole stages
Biosynthesis of cofactors	WBGene00009571	V	F40D4.12	specific stages		Growth factor	WBGene00008922	V	F17C11.11b	specific stages
Biosynthesis of cofactors	WBGene00018253	III	F40H6.1	specific stages		Growth factor	WBGene00008917	V	F17C11.6	specific stages
Biosynthesis of cofactors	WBGene00009850	X	F48F7.5	specific stages		Growth factor	WBGene00017549	II	F18A1.8	whole stages
Biosynthesis of cofactors	WBGene00018689	X	F52D2.7	whole stages		Growth factor	WBGene00017567	V	F18E3.11	specific stages
Biosynthesis of cofactors	WBGene00010004	V	F53H2.1	specific stages		Growth factor	WBGene00045276	V	F18E3.13	specific stages
Biosynthesis of cofactors	WBGene00018903	IV	F55G1.7a	whole stages		Growth factor	WBGene00017579	X	F18G5.1	specific stages
Biosynthesis of cofactors	WBGene00010250	V	F58D12.3	specific stages		Growth factor	WBGene00017613	V	F20A1.1	specific stages
Biosynthesis of cofactors	WBGene00010244	I	F58D5.5	whole stages		Growth factor	WBGene00008967	IV	F20B10.3	specific stages
Biosynthesis of cofactors	WBGene00014793	X	H40L08.2b	specific stages		Growth factor	WBGene00008994	V	F21A3.4	specific stages
Biosynthesis of cofactors	WBGene00019282	II	K01A2.8a	specific stages		Growth factor	WBGene00017650	I	F21A9.1	specific stages
Biosynthesis of cofactors	WBGene00011060	I	R06C1.6	specific stages		Growth factor	WBGene00004324	I	F21C3.4a	whole stages
Biosynthesis of cofactors	WBGene00011209	V	R10E8.3	specific stages		Growth factor	WBGene00009005	I	F21C3.6	specific stages
Biosynthesis of cofactors	WBGene00011243	V	R11D1.2	specific stages		Growth factor	WBGene00017694	III	F22B7.3	specific stages
Biosynthesis of cofactors	WBGene00020364	II	T08E11.8	specific stages		Growth factor	WBGene00017712	II	F22E5.17	specific stages
Biosynthesis of cofactors	WBGene00011990	X	T24D5.2	whole stages		Growth factor	WBGene00009061	I	F22G12.1	specific stages
Biosynthesis of cofactors	WBGene00021049	X	W05H9.2	whole stages		Growth factor	WBGene00009070	X	F23A7.5	specific stages
Biosynthesis of cofactors	WBGene00012584	II	Y38E10A.6a	whole stages		Growth factor	WBGene00009075	IV	F23B2.7b	specific stages
Biosynthesis of cofactors	WBGene00012672	V	Y39B6A.10	whole stages		Growth factor	WBGene00017732	I	F23C8.3b	specific stages
Biosynthesis of cofactors	WBGene00013396	X	Y62H9A.8	specific stages		Growth factor	WBGene00194674	X	F23D12.11	specific stages
Biosynthesis of cofactors	WBGene00022396	V	Y97E10AR.1	specific stages		Growth factor	WBGene00017750	II	F23F1.10	whole stages
Cell envelope	WBGene00007097	V	B0024.4	specific stages		Growth factor	WBGene00017748	II	F23F1.7	specific stages
Cell envelope	WBGene00015004	II	B0034.4	specific stages		Growth factor	WBGene00009102	V	F25B3.5a	specific stages
Cell envelope	WBGene00015059	II	B0228.1	specific stages		Growth factor	WBGene00017807	III	F26A1.9	specific stages
Cell envelope	WBGene00015065	II	B0228.8	specific stages		Growth factor	WBGene00017851	I	F27C1.1	specific stages
Cell envelope	WBGene00044615	II	B0252.8	specific stages		Growth factor	WBGene00017854	I	F27C1.4	whole stages
Cell envelope	WBGene00015093	I	B0261.5	specific stages		Growth factor	WBGene00206475	X	F27D9.12	specific stages
Cell envelope	WBGene00015094	I	B0261.6a	specific stages		Growth factor	WBGene00017894	II	F28B12.1	specific stages
Cell envelope	WBGene00015117	X	B0294.1	specific stages		Growth factor	WBGene00009212	IV	F28D1.2	whole stages
Cell envelope	WBGene00015142	X	B0310.6	specific stages		Growth factor	WBGene00009224	V	F28F8.7	whole stages
Cell envelope	WBGene00007149	II	B0334.13	specific stages		Growth factor	WBGene00009243	I	F29C6.1a	specific stages
Cell envelope	WBGene00206372	II	B0454.26	specific stages		Growth factor	WBGene00009243	I	F29C6.1b	specific stages
Cell envelope	WBGene00015257	V	B0554.4	specific stages		Growth factor	WBGene00009374	III	F34D10.4	whole stages
Cell envelope	WBGene00015280	IV	C01B10.6a	specific stages		Growth factor	WBGene00018025	X	F35A5.2	specific stages
Cell envelope	WBGene00015280	IV	C01B10.6b	specific stages		Growth factor	WBGene00009418	V	F35E8.2	specific stages
Cell envelope	WBGene00044333	II	C01G12.13	specific stages		Growth factor	WBGene00009437	IV	F35G2.3	specific stages
Cell envelope	WBGene00015306	IV	C01G5.4	specific stages		Growth factor	WBGene00009438	IV	F35G2.5b	specific stages
Cell envelope	WBGene00007257	I	C01H6.8a	specific stages		Growth factor	WBGene00009463	I	F36D1.4	specific stages
Cell envelope	WBGene00007257	I	C01H6.8b	specific stages		Growth factor	WBGene00018094	V	F36F12.3a	specific stages
Cell envelope	WBGene00015340	V	C02E7.7	specific stages		Growth factor	WBGene00018095	V	F36F12.4	specific stages
Cell envelope	WBGene00044445	III	C02F5.14	specific stages		Growth factor	WBGene00018101	II	F36H5.2a	specific stages
Cell envelope	WBGene00015377	X	C03B1.6a	specific stages		Growth factor	WBGene00018101	II	F36H5.2b	specific stages
Cell envelope	WBGene00015377	X	C03B1.6b	specific stages		Growth factor	WBGene00018140	V	F37B4.10	whole stages
Cell envelope	WBGene00015433	V	C04E12.2	specific stages		Growth factor	WBGene00018164	IV	F38A5.7	whole stages
Cell envelope	WBGene00015434	V	C04E12.4	specific stages		Growth factor	WBGene00018165	IV	F38A5.8	specific stages
Cell envelope	WBGene00015435	V	C04E12.5	specific stages		Growth factor	WBGene00009529	X	F38B2.2	specific stages
Cell envelope	WBGene00015421	V	C04E6.4	specific stages		Growth factor	WBGene00009597	V	F40G12.2	specific stages
Cell envelope	WBGene00007299	I	C04F12.5	whole stages		Growth factor	WBGene00009600	V	F40G12.5	specific stages
Cell envelope	WBGene00007307	IV	C04G2.8	specific stages		Growth factor	WBGene00009604	V	F40G12.9	specific stages
Cell envelope	WBGene00015453	II	C04G6.2	specific stages		Growth factor	WBGene00018243	III	F40G9.7	specific stages
Cell envelope	WBGene00007320	III	C05B5.2	specific stages		Growth factor	WBGene00018258	X	F41B4.2a	specific stages
Cell envelope	WBGene00086567	II	C05C10.8	specific stages		Growth factor	WBGene00018258	X	F41B4.2b	specific stages
Cell envelope	WBGene00007336	IV	C05C12.4	specific stages		Growth factor	WBGene00018267	II	F41C3.1	specific stages
Cell envelope	WBGene00007345	X	C05E7.3	specific stages		Growth factor	WBGene00018292	V	F41E6.11	specific stages
Cell envelope	WBGene00007380	V	C06C6.6	specific stages		Growth factor	WBGene00018302	II	F41G3.6	whole stages
Cell envelope	WBGene00007381	V	C06C6.7	specific stages		Growth factor	WBGene00018311	X	F41G4.8	specific stages
Cell envelope	WBGene00007382	V	C06C6.8	specific stages		Growth factor	WBGene00009641	II	F42G4.2	specific stages
Cell envelope	WBGene00007383	V	C06C6.9	specific stages		Growth factor	WBGene00018379	II	F43C11.2	specific stages
Cell envelope	WBGene00015558	III	C06G4.4	specific stages		Growth factor	WBGene00009685	IV	F44D12.8b	specific stages
Cell envelope	WBGene00015560	X	C07A12.2	specific stages		Growth factor	WBGene00009704	II	F44F4.9	specific stages
Cell envelope	WBGene00007430	V	C08B6.10	specific stages		Growth factor	WBGene00009755	I	F46A9.2	specific stages
Cell envelope	WBGene00007431	V	C08B6.11	specific stages		Growth factor	WBGene00018506	II	F46F5.15	specific stages
Cell envelope	WBGene00007427	V	C08B6.6	specific stages		Growth factor	WBGene00023460	X	F46H6.5	specific stages
Cell envelope	WBGene00007450	IV	C08F11.1	specific stages		Growth factor	WBGene00009804	V	F47B8.3	whole stages
Cell envelope	WBGene00007458	IV	C08F11.11	specific stages		Growth factor	WBGene00009805	V	F47B8.4a	specific stages
Cell envelope	WBGene00007459	IV	C08F11.12	specific stages		Growth factor	WBGene00009805	V	F47B8.4b	specific stages
Cell envelope	WBGene00015621	X	C09B7.2	whole stages		Growth factor	WBGene00018598	I	F48C1.5	whole stages
Cell envelope	WBGene00206357	I	C09D4.9	specific stages		Growth factor	WBGene00018601	I	F48C1.9	specific stages
Cell envelope	WBGene00015655	IV	C09G12.5	specific stages		Growth factor	WBGene00018602	X	F48D6.4a	specific stages
Cell envelope	WBGene00007499	II	C09H10.5a	whole stages		Growth factor	WBGene00018602	X	F48D6.4c	specific stages
Cell envelope	WBGene00007499	II	C09H10.5c	whole stages		Growth factor	WBGene00009850	X	F48F7.5	specific stages
Cell envelope	WBGene00007511	IV	C10C5.7	specific stages		Growth factor	WBGene00009878	IV	F49C12.9	whole stages
Cell envelope	WBGene00015690	I	C10G11.10	specific stages		Growth factor	WBGene00018637	IV	F49E8.6	whole stages
Cell envelope	WBGene00015689	I	C10G11.9	specific stages		Growth factor	WBGene00018689	X	F52D2.7	whole stages
Cell envelope	WBGene00015711	V	C12D5.10	specific stages		Growth factor	WBGene00018690	X	F52D2.8a	specific stages
Cell envelope	WBGene00015706	V	C12D5.3	specific stages		Growth factor	WBGene00018715	X	F52H2.3	specific stages
Cell envelope	WBGene00015708	V	C12D5.5	specific stages		Growth factor	WBGene00009957	IV	F53B2.8	specific stages
Cell envelope	WBGene00015768	V	C14C11.4	specific stages		Growth factor	WBGene00010009	X	F53H4.4	whole stages
Cell envelope	WBGene00015792	X	C15C7.6	specific stages		Growth factor	WBGene00018785	II	F54A3.6	whole stages
Cell envelope	WBGene00015805	X	C15H9.11	specific stages		Growth factor	WBGene00010031	X	F54B11.8	specific stages
Cell envelope	WBGene00015848	II	C16C8.10	specific stages		Growth factor	WBGene00018808	II	F54D10.7	whole stages
Cell envelope	WBGene00195143	II	C16D2.2	specific stages		Growth factor	WBGene00010081	V	F55A11.8a	whole stages
Cell envelope	WBGene00015864	V	C16D9.9	specific stages		Growth factor	WBGene00010081	V	F55A11.8b	whole stages
Cell envelope	WBGene00015886	V	C17B7.12	specific stages		Growth factor	WBGene00010084	IV	F55B11.2	specific stages
Cell envelope	WBGene00015878	V	C17B7.4	specific stages		Growth factor	WBGene00010085	IV	F55B11.3	specific stages
Cell envelope	WBGene00015879	V	C17B7.5	specific stages		Growth factor	WBGene00018903	IV	F55G1.7a	whole stages
Cell envelope	WBGene00015903	V	C17E7.9a	specific stages		Growth factor	WBGene00018903	IV	F55G1.7b	whole stages
Cell envelope	WBGene00015903	V	C17E7.9b	specific stages		Growth factor	WBGene00018903	IV	F55G1.7c	whole stages
Cell envelope	WBGene00007648	X	C17G1.1	specific stages		Growth factor	WBGene00010119	X	F55G7.1	specific stages
Cell envelope	WBGene00007649	X	C17G1.2	specific stages		Growth factor	WBGene00018950	III	F56C9.6b	whole stages
Cell envelope	WBGene00015935	IV	C17H12.10	specific stages		Growth factor	WBGene00206363	I	F56H1.10	specific stages
Cell envelope	WBGene00015932	IV	C17H12.6	specific stages		Growth factor	WBGene00019002	I	F57B10.4	whole stages
Cell envelope	WBGene00015933	IV	C17H12.8	specific stages		Growth factor	WBGene00010246	I	F58D5.7	specific stages
Cell envelope	WBGene00007682	III	C18D11.6	specific stages		Growth factor	WBGene00010262	V	F58E10.7	whole stages
Cell envelope	WBGene00015977	III	C18F10.2	specific stages		Growth factor	WBGene00010289	V	F58H1.6	specific stages
Cell envelope	WBGene00015997	IV	C18H7.7	specific stages		Growth factor	WBGene00019075	I	F59A3.2	whole stages
Cell envelope	WBGene00016017	III	C23G10.11	specific stages		Growth factor	WBGene00019084	II	F59A6.2	specific stages
Cell envelope	WBGene00023431	V	C25E10.13	specific stages		Growth factor	WBGene00010320	II	F59B10.4b	specific stages
Cell envelope	WBGene00007734	IV	C25G4.7b	specific stages		Growth factor	WBGene00010332	X	F59D12.5	whole stages
Cell envelope	WBGene00016109	X	C25G6.4	specific stages		Growth factor	WBGene00019111	V	F59E11.5	specific stages
Cell envelope	WBGene00016146	V	C26F1.1b	specific stages		Growth factor	WBGene00019112	V	F59E11.6	specific stages
Cell envelope	WBGene00007765	IV	C27B7.9	specific stages		Growth factor	WBGene00019113	V	F59E11.7b	specific stages
Cell envelope	WBGene00044389	II	C27D6.12a	specific stages		Growth factor	WBGene00019129	II	F59G1.8a	whole stages
Cell envelope	WBGene00016193	III	C28H8.2	specific stages		Growth factor	WBGene00019129	II	F59G1.8b	whole stages
Cell envelope	WBGene00016198	III	C28H8.7	specific stages		Growth factor	WBGene00010353	IV	H02I12.5	whole stages
Cell envelope	WBGene00007807	V	C29F3.7a	specific stages		Growth factor	WBGene00019150	III	H04J21.1	specific stages
Cell envelope	WBGene00007807	V	C29F3.7b	specific stages		Growth factor	WBGene00019158	III	H05C05.2a	whole stages
Cell envelope	WBGene00016247	II	C30B5.6a	specific stages		Growth factor	WBGene00044534	V	H23N18.6	specific stages
Cell envelope	WBGene00016247	II	C30B5.6b	specific stages		Growth factor	WBGene00019244	V	H25P19.1	whole stages
Cell envelope	WBGene00007827	IV	C30H6.10	specific stages		Growth factor	WBGene00019260	III	H34I24.1	specific stages
Cell envelope	WBGene00016280	V	C31B8.2	specific stages		Growth factor	WBGene00014793	X	H40L08.2a	specific stages
Cell envelope	WBGene00016287	IV	C31H1.2	specific stages		Growth factor	WBGene00014793	X	H40L08.2b	specific stages
Cell envelope	WBGene00007858	I	C31H5.7	specific stages		Growth factor	WBGene00010477	III	K01G5.3	specific stages
Cell envelope	WBGene00007861	X	C32A9.1	specific stages		Growth factor	WBGene00010499	I	K02B12.6	specific stages
Cell envelope	WBGene00007863	V	C32C4.3a	specific stages		Growth factor	WBGene00010508	V	K02E2.7b	specific stages
Cell envelope	WBGene00007863	V	C32C4.3b	specific stages		Growth factor	WBGene00010547	III	K03H1.12	specific stages
Cell envelope	WBGene00007863	V	C32C4.3c	specific stages		Growth factor	WBGene00019393	V	K04F1.14a	specific stages
Cell envelope	WBGene00007864	IV	C32H11.1a	specific stages		Growth factor	WBGene00019421	II	K05F6.10	specific stages
Cell envelope	WBGene00007866	IV	C32H11.3	specific stages		Growth factor	WBGene00044509	IV	K07H8.12	specific stages
Cell envelope	WBGene00007867	IV	C32H11.4	specific stages		Growth factor	WBGene00010651	I	K08C9.2	specific stages
Cell envelope	WBGene00007872	IV	C32H11.9	specific stages		Growth factor	WBGene00010674	IV	K08E7.6	specific stages
Cell envelope	WBGene00007905	X	C33G3.5	specific stages		Growth factor	WBGene00010689	X	K08H2.2	specific stages
Cell envelope	WBGene00016362	V	C33G8.4	specific stages		Growth factor	WBGene00019563	V	K09C6.9	specific stages
Cell envelope	WBGene00007919	II	C34C6.7a	specific stages		Growth factor	WBGene00010715	X	K09C8.2	specific stages
Cell envelope	WBGene00016402	IV	C34D4.10	whole stages		Growth factor	WBGene00194664	X	K09E9.7	specific stages
Cell envelope	WBGene00016417	II	C34F11.8	specific stages		Growth factor	WBGene00044896	I	K12C11.5	specific stages
Cell envelope	WBGene00016424	IV	C34H4.1	specific stages		Growth factor	WBGene00010795	III	M01A8.1b	specific stages
Cell envelope	WBGene00016425	IV	C34H4.2	specific stages		Growth factor	WBGene00010795	III	M01A8.1c	specific stages
Cell envelope	WBGene00016429	V	C35A11.2	specific stages		Growth factor	WBGene00010801	V	M01B2.8	specific stages
Cell envelope	WBGene00007950	V	C35A5.6a	specific stages		Growth factor	WBGene00019734	X	M02E1.2	specific stages
Cell envelope	WBGene00016437	IV	C35B1.8	specific stages		Growth factor	WBGene00019736	X	M02F4.2	specific stages
Cell envelope	WBGene00016459	I	C35E7.7	specific stages		Growth factor	WBGene00019744	V	M02H5.8	specific stages
Cell envelope	WBGene00007975	I	C36B1.8a	whole stages		Growth factor	WBGene00010833	X	M03B6.1	specific stages
Cell envelope	WBGene00007975	I	C36B1.8b	whole stages		Growth factor	WBGene00019777	IV	M57.1	whole stages
Cell envelope	WBGene00016481	V	C36C5.12	specific stages		Growth factor	WBGene00010973	III	R01H10.5	specific stages
Cell envelope	WBGene00016483	V	C36C5.14	specific stages		Growth factor	WBGene00044724	X	R02E4.3	specific stages
Cell envelope	WBGene00016484	V	C36C5.15	specific stages		Growth factor	WBGene00019834	III	R02F2.5	specific stages
Cell envelope	WBGene00044683	X	C36E6.8	specific stages		Growth factor	WBGene00010981	X	R03A10.1	whole stages
Cell envelope	WBGene00014698	I	C37A5.3	specific stages		Growth factor	WBGene00019863	X	R04A9.3	specific stages
Cell envelope	WBGene00045390	V	C38C3.10	specific stages		Growth factor	WBGene00019905	II	R05G9.3	specific stages
Cell envelope	WBGene00007998	II	C38C6.5	specific stages		Growth factor	WBGene00019989	X	R09F10.8	whole stages
Cell envelope	WBGene00008003	III	C38D4.1a	specific stages		Growth factor	WBGene00011292	IV	R102.5a	whole stages
Cell envelope	WBGene00008054	II	C41C4.9	specific stages		Growth factor	WBGene00011292	IV	R102.5b	whole stages
Cell envelope	WBGene00016598	IV	C42D4.13	specific stages		Growth factor	WBGene00011203	III	R10E4.7	whole stages
Cell envelope	WBGene00008075	IV	C43F9.7	specific stages		Growth factor	WBGene00011207	V	R10E8.1	specific stages
Cell envelope	WBGene00016612	IV	C43G2.3	specific stages		Growth factor	WBGene00011231	I	R11A5.3	whole stages
Cell envelope	WBGene00016627	II	C44B7.5	specific stages		Growth factor	WBGene00011244	V	R11D1.3	specific stages
Cell envelope	WBGene00016645	X	C44C1.6	specific stages		Growth factor	WBGene00020098	III	R144.10	whole stages
Cell envelope	WBGene00008100	V	C44H9.5	whole stages		Growth factor	WBGene00011277	II	R53.8	specific stages
Cell envelope	WBGene00008101	V	C44H9.6	specific stages		Growth factor	WBGene00011388	I	T02G6.5b	specific stages
Cell envelope	WBGene00008102	V	C44H9.7b	specific stages		Growth factor	WBGene00011389	I	T02G6.6	specific stages
Cell envelope	WBGene00016667	IV	C45E5.4	specific stages		Growth factor	WBGene00044367	II	T05A8.8	specific stages
Cell envelope	WBGene00016681	III	C45G9.10a	specific stages		Growth factor	WBGene00011464	II	T05B9.1	whole stages
Cell envelope	WBGene00008113	IV	C46C2.5	specific stages		Growth factor	WBGene00011490	I	T05F1.4	whole stages
Cell envelope	WBGene00016707	II	C46E10.1	specific stages		Growth factor	WBGene00011591	V	T07F10.5	specific stages
Cell envelope	WBGene00016714	X	C46F2.1	specific stages		Growth factor	WBGene00011610	X	T08D2.5	specific stages
Cell envelope	WBGene00008139	II	C47D12.5	specific stages		Growth factor	WBGene00020388	V	T10B5.2	specific stages
Cell envelope	WBGene00016738	X	C47D2.1	specific stages		Growth factor	WBGene00077607	V	T10C6.16	specific stages
Cell envelope	WBGene00008152	IV	C47E12.9	specific stages		Growth factor	WBGene00011741	IV	T12G3.6a	whole stages
Cell envelope	WBGene00008175	III	C48B4.12a	specific stages		Growth factor	WBGene00011777	IV	T14G10.8	whole stages
Cell envelope	WBGene00008175	III	C48B4.12b	specific stages		Growth factor	WBGene00020610	V	T20D4.4	specific stages
Cell envelope	WBGene00008176	III	C48B4.13	specific stages		Growth factor	WBGene00011920	I	T22C1.11	whole stages
Cell envelope	WBGene00008201	IV	C49C3.11	specific stages		Growth factor	WBGene00011916	I	T22C1.5	whole stages
Cell envelope	WBGene00008199	IV	C49C3.9	specific stages		Growth factor	WBGene00011924	II	T22C8.3	whole stages
Cell envelope	WBGene00016770	IV	C49C8.6	specific stages		Growth factor	WBGene00020726	X	T23C6.4	whole stages
Cell envelope	WBGene00008216	I	C49G9.1	specific stages		Growth factor	WBGene00044430	II	T23F4.5	specific stages
Cell envelope	WBGene00016795	IV	C49H3.12	specific stages		Growth factor	WBGene00011984	X	T24C2.5	specific stages
Cell envelope	WBGene00016797	IV	C50A2.3	specific stages		Growth factor	WBGene00020790	X	T25B6.4	specific stages
Cell envelope	WBGene00016840	I	C50F2.7	specific stages		Growth factor	WBGene00020791	X	T25B6.5	specific stages
Cell envelope	WBGene00008234	V	C50F4.9	specific stages		Growth factor	WBGene00020792	X	T25B6.6	specific stages
Cell envelope	WBGene00016929	V	C54F6.12	specific stages		Growth factor	WBGene00020880	V	T28A11.18	specific stages
Cell envelope	WBGene00008315	I	C54G4.5	specific stages		Growth factor	WBGene00012111	III	T28A8.5	whole stages
Cell envelope	WBGene00008323	V	C55A1.6	specific stages		Growth factor	WBGene00194852	III	T28A8.8a	specific stages
Cell envelope	WBGene00016949	I	C55C2.3	specific stages		Growth factor	WBGene00020885	X	T28B4.2	specific stages
Cell envelope	WBGene00017009	I	D1007.13a	specific stages		Growth factor	WBGene00012113	I	T28B8.1	whole stages
Cell envelope	WBGene00017009	I	D1007.13b	specific stages		Growth factor	WBGene00045183	IV	T28C6.10	specific stages
Cell envelope	WBGene00008353	X	D1025.1	whole stages		Growth factor	WBGene00020894	II	T28D9.1	whole stages
Cell envelope	WBGene00008377	V	D1054.10	specific stages		Growth factor	WBGene00020898	II	T28D9.9	specific stages
Cell envelope	WBGene00008378	V	D1054.11	specific stages		Growth factor	WBGene00012141	I	T28F4.6	specific stages
Cell envelope	WBGene00008388	V	D1086.1	specific stages		Growth factor	WBGene00020905	IV	T28H11.7	specific stages
Cell envelope	WBGene00044082	V	D1086.12a	specific stages		Growth factor	WBGene00012175	II	W01C9.1	specific stages
Cell envelope	WBGene00044082	V	D1086.12b	specific stages		Growth factor	WBGene00012217	X	W02H3.1a	specific stages
Cell envelope	WBGene00045355	V	D1086.17	specific stages		Growth factor	WBGene00012217	X	W02H3.1b	specific stages
Cell envelope	WBGene00045405	V	D1086.18	specific stages		Growth factor	WBGene00195208	X	W02H3.3	specific stages
Cell envelope	WBGene00008389	V	D1086.2a	specific stages		Growth factor	WBGene00020971	IV	W03B1.1	specific stages
Cell envelope	WBGene00008390	V	D1086.3	whole stages		Growth factor	WBGene00012219	II	W03C9.1	specific stages
Cell envelope	WBGene00008392	V	D1086.5	specific stages		Growth factor	WBGene00012220	II	W03C9.2	whole stages
Cell envelope	WBGene00008395	V	D1086.8a	specific stages		Growth factor	WBGene00012223	II	W03C9.8	specific stages
Cell envelope	WBGene00017041	III	D2007.1	specific stages		Growth factor	WBGene00044431	I	W03G9.8	whole stages
Cell envelope	WBGene00017068	I	D2092.8	specific stages		Growth factor	WBGene00021026	I	W04C9.4	whole stages
Cell envelope	WBGene00044953	IV	D2096.13	specific stages		Growth factor	WBGene00044153	X	W04G3.11	specific stages
Cell envelope	WBGene00017072	IV	D2096.5	specific stages		Growth factor	WBGene00012281	V	W05E10.2	specific stages
Cell envelope	WBGene00008454	V	E02A10.4	specific stages		Growth factor	WBGene00021049	X	W05H9.2	whole stages
Cell envelope	WBGene00017099	III	E02H9.1	specific stages		Growth factor	WBGene00021050	X	W05H9.3	specific stages
Cell envelope	WBGene00003747	V	E03D2.2a	specific stages		Growth factor	WBGene00012300	X	W06D11.2	specific stages
Cell envelope	WBGene00008522	V	F02D8.5	specific stages		Growth factor	WBGene00012325	II	W07A12.8	specific stages
Cell envelope	WBGene00008554	IV	F07C6.3	specific stages		Growth factor	WBGene00012334	II	W07G1.7	specific stages
Cell envelope	WBGene00008572	X	F08B12.4a	specific stages		Growth factor	WBGene00021081	V	W08A12.4	specific stages
Cell envelope	WBGene00008572	X	F08B12.4d	specific stages		Growth factor	WBGene00021089	IV	W08E12.8a	specific stages
Cell envelope	WBGene00008572	X	F08B12.4e	specific stages		Growth factor	WBGene00021089	IV	W08E12.8b	specific stages
Cell envelope	WBGene00008572	X	F08B12.4f	specific stages		Growth factor	WBGene00012347	V	W08G11.3a	whole stages
Cell envelope	WBGene00017236	IV	F08B4.4	specific stages		Growth factor	WBGene00012347	V	W08G11.3b	whole stages
Cell envelope	WBGene00017246	II	F08D12.2	specific stages		Growth factor	WBGene00021104	II	W09B6.4a	whole stages
Cell envelope	WBGene00008584	IV	F08G5.6	specific stages		Growth factor	WBGene00021104	II	W09B6.4b	whole stages
Cell envelope	WBGene00008603	X	F09B9.4	specific stages		Growth factor	WBGene00021121	IV	W09G12.7	specific stages
Cell envelope	WBGene00008623	IV	F09E8.1a	specific stages		Growth factor	WBGene00021135	II	W10G11.2	specific stages
Cell envelope	WBGene00008623	IV	F09E8.1b	specific stages		Growth factor	WBGene00013656	IV	Y105C5B.17	specific stages
Cell envelope	WBGene00017308	X	F09F9.3	specific stages		Growth factor	WBGene00013659	IV	Y105C5B.20	specific stages
Cell envelope	WBGene00008636	V	F10A3.11	specific stages		Growth factor	WBGene00013682	I	Y105E8A.25	whole stages
Cell envelope	WBGene00008634	V	F10A3.4	specific stages		Growth factor	WBGene00013691	I	Y105E8B.6	whole stages
Cell envelope	WBGene00017361	III	F10E9.12	specific stages		Growth factor	WBGene00013696	I	Y106G6A.4	specific stages
Cell envelope	WBGene00017362	V	F10G2.1	specific stages		Growth factor	WBGene00013699	I	Y106G6D.2	specific stages
Cell envelope	WBGene00017363	V	F10G2.2	specific stages		Growth factor	WBGene00013723	I	Y106G6H.13	specific stages
Cell envelope	WBGene00045495	X	F11C1.7b	specific stages		Growth factor	WBGene00013726	I	Y106G6H.16	whole stages
Cell envelope	WBGene00045495	X	F11C1.7c	specific stages		Growth factor	WBGene00022441	II	Y110A2AL.4a	specific stages
Cell envelope	WBGene00008698	V	F11D11.3	specific stages		Growth factor	WBGene00022444	II	Y110A2AL.7	specific stages
Cell envelope	WBGene00017416	IV	F13B6.1	specific stages		Growth factor	WBGene00013775	IV	Y116A8A.4	specific stages
Cell envelope	WBGene00017417	IV	F13B6.2	specific stages		Growth factor	WBGene00013829	V	Y116F11B.14	specific stages
Cell envelope	WBGene00017418	IV	F13B6.3	specific stages		Growth factor	WBGene00022475	I	Y119C1B.10a	whole stages
Cell envelope	WBGene00008739	II	F13D12.3	whole stages		Growth factor	WBGene00022475	I	Y119C1B.10b	whole stages
Cell envelope	WBGene00008759	IV	F13E9.10	specific stages		Growth factor	WBGene00012444	X	Y15E3A.5	specific stages
Cell envelope	WBGene00008761	IV	F13E9.12	specific stages		Growth factor	WBGene00021206	IV	Y17G9B.9	whole stages
Cell envelope	WBGene00008758	IV	F13E9.9	specific stages		Growth factor	WBGene00012481	I	Y18D10A.11	whole stages
Cell envelope	WBGene00045038	IV	F13G11.3	specific stages		Growth factor	WBGene00077495	V	Y20C6A.4	specific stages
Cell envelope	WBGene00008770	I	F13G3.12	specific stages		Growth factor	WBGene00021274	I	Y23H5B.3	specific stages
Cell envelope	WBGene00008792	V	F14D7.5a	specific stages		Growth factor	WBGene00021299	II	Y27F2A.8	specific stages
Cell envelope	WBGene00008794	V	F14D7.7	specific stages		Growth factor	WBGene00021381	IV	Y37E11B.10c	specific stages
Cell envelope	WBGene00008795	V	F14D7.8	specific stages		Growth factor	WBGene00021397	IV	Y38C1AA.6	specific stages
Cell envelope	WBGene00008812	III	F14F7.5	specific stages		Growth factor	WBGene00021398	IV	Y38C1AA.7	specific stages
Cell envelope	WBGene00017474	X	F14H12.7	specific stages		Growth factor	WBGene00012605	II	Y38F1A.1	specific stages
Cell envelope	WBGene00008840	II	F15A4.5	specific stages		Growth factor	WBGene00012615	V	Y38H6C.1a	specific stages
Cell envelope	WBGene00008850	V	F15B9.6	specific stages		Growth factor	WBGene00012634	V	Y38H6C.23	specific stages
Cell envelope	WBGene00017484	IV	F15E6.3	specific stages		Growth factor	WBGene00012672	V	Y39B6A.10	whole stages
Cell envelope	WBGene00017485	IV	F15E6.4	specific stages		Growth factor	WBGene00012674	V	Y39B6A.12a	whole stages
Cell envelope	WBGene00017509	V	F16B4.7	specific stages		Growth factor	WBGene00012695	V	Y39B6A.37	whole stages
Cell envelope	WBGene00044243	I	F16C3.4	specific stages		Growth factor	WBGene00012700	V	Y39B6A.42	whole stages
Cell envelope	WBGene00017518	II	F16G10.3	specific stages		Growth factor	WBGene00012720	III	Y39E4B.11	specific stages
Cell envelope	WBGene00008917	V	F17C11.6	specific stages		Growth factor	WBGene00021458	I	Y39G10AL.1	whole stages
Cell envelope	WBGene00017540	IV	F17E9.3	specific stages		Growth factor	WBGene00021465	I	Y39G10AR.7	whole stages
Cell envelope	WBGene00017541	IV	F17E9.4	specific stages		Growth factor	WBGene00021481	V	Y39H10A.5	specific stages
Cell envelope	WBGene00017545	II	F18A1.1	specific stages		Growth factor	WBGene00021489	V	Y40B10A.4	specific stages
Cell envelope	WBGene00017567	V	F18E3.11	specific stages		Growth factor	WBGene00012753	III	Y41C4A.6	specific stages
Cell envelope	WBGene00003745	X	F18E9.2a	specific stages		Growth factor	WBGene00021525	IV	Y41D4B.26	specific stages
Cell envelope	WBGene00017573	X	F18E9.7a	specific stages		Growth factor	WBGene00021532	III	Y42G9A.2	specific stages
Cell envelope	WBGene00017573	X	F18E9.7b	specific stages		Growth factor	WBGene00012821	V	Y43F8B.11	specific stages
Cell envelope	WBGene00008963	II	F19H8.2	specific stages		Growth factor	WBGene00012823	V	Y43F8B.13	specific stages
Cell envelope	WBGene00017613	V	F20A1.1	specific stages		Growth factor	WBGene00012819	V	Y43F8B.9	specific stages
Cell envelope	WBGene00017621	V	F20A1.10	specific stages		Growth factor	WBGene00012827	V	Y43F8C.5	specific stages
Cell envelope	WBGene00017618	V	F20A1.6a	specific stages		Growth factor	WBGene00021554	V	Y45G5AL.1a	whole stages
Cell envelope	WBGene00017618	V	F20A1.6b	specific stages		Growth factor	WBGene00021554	V	Y45G5AL.1b	whole stages
Cell envelope	WBGene00017618	V	F20A1.6c	specific stages		Growth factor	WBGene00021608	V	Y46H3D.1	specific stages
Cell envelope	WBGene00017619	V	F20A1.8	specific stages		Growth factor	WBGene00012926	III	Y47D3A.13	specific stages
Cell envelope	WBGene00008967	IV	F20B10.3	specific stages		Growth factor	WBGene00012937	III	Y47D3A.31	specific stages
Cell envelope	WBGene00008988	V	F20G2.5	specific stages		Growth factor	WBGene00012924	III	Y47D3A.5	specific stages
Cell envelope	WBGene00017660	V	F21C10.11a	specific stages		Growth factor	WBGene00021633	I	Y47G6A.3	specific stages
Cell envelope	WBGene00017679	V	F21F8.5	specific stages		Growth factor	WBGene00012946	I	Y47H9B.2	specific stages
Cell envelope	WBGene00009044	II	F22B5.6	specific stages		Growth factor	WBGene00012969	III	Y48A6B.8	specific stages
Cell envelope	WBGene00009056	I	F22D6.15	specific stages		Growth factor	WBGene00021658	I	Y48G1A.2	whole stages
Cell envelope	WBGene00017748	II	F23F1.7	specific stages		Growth factor	WBGene00021724	II	Y49F6C.2	specific stages
Cell envelope	WBGene00017785	V	F25E5.4	specific stages		Growth factor	WBGene00013055	V	Y50E8A.12a	specific stages
Cell envelope	WBGene00009125	I	F25H5.2	specific stages		Growth factor	WBGene00013090	II	Y51B9A.8	specific stages
Cell envelope	WBGene00009149	V	F26D2.10	specific stages		Growth factor	WBGene00021781	II	Y51H7C.3	whole stages
Cell envelope	WBGene00044663	II	F26G1.10	specific stages		Growth factor	WBGene00013137	I	Y53C10A.6b	whole stages
Cell envelope	WBGene00045455	II	F26G1.11	specific stages		Growth factor	WBGene00003785	II	Y53C12B.3a	whole stages
Cell envelope	WBGene00044035	II	F27E5.7	specific stages		Growth factor	WBGene00013170	II	Y53F4B.24	specific stages
Cell envelope	WBGene00009196	V	F28B1.2	specific stages		Growth factor	WBGene00021832	I	Y54E10A.12	whole stages
Cell envelope	WBGene00009209	II	F28C6.10	specific stages		Growth factor	WBGene00045397	IV	Y54G2A.52	specific stages
Cell envelope	WBGene00017905	III	F28F5.6	specific stages		Growth factor	WBGene00021871	IV	Y54G2A.5a	whole stages
Cell envelope	WBGene00017913	II	F29A7.3	specific stages		Growth factor	WBGene00013248	II	Y57A10A.3	whole stages
Cell envelope	WBGene00017922	IV	F29B9.7	specific stages		Growth factor	WBGene00013396	X	Y62H9A.8	specific stages
Cell envelope	WBGene00044680	I	F30A10.13a	specific stages		Growth factor	WBGene00044156	X	Y66C5A.1	specific stages
Cell envelope	WBGene00017955	II	F31E8.5	specific stages		Growth factor	WBGene00013437	III	Y66D12A.11	specific stages
Cell envelope	WBGene00017978	I	F32B5.4	specific stages		Growth factor	WBGene00022067	IV	Y67D8C.3b	whole stages
Cell envelope	WBGene00043302	V	F32D8.11	specific stages		Growth factor	WBGene00013519	IV	Y73F8A.10	specific stages
Cell envelope	WBGene00009338	V	F32G8.2	specific stages		Growth factor	WBGene00013521	IV	Y73F8A.12	specific stages
Cell envelope	WBGene00009349	V	F32H5.3a	specific stages		Growth factor	WBGene00013522	IV	Y73F8A.13a	whole stages
Cell envelope	WBGene00009349	V	F32H5.3b	specific stages		Growth factor	WBGene00013523	IV	Y73F8A.14	specific stages
Cell envelope	WBGene00044028	II	F33H1.6	specific stages		Growth factor	WBGene00022275	I	Y74C9A.1	specific stages
Cell envelope	WBGene00044366	II	F34D6.9	specific stages		Growth factor	WBGene00013567	V	Y75B12B.1a	whole stages
Cell envelope	WBGene00009379	X	F34H10.2	specific stages		Growth factor	WBGene00013549	III	Y75B8A.13	whole stages
Cell envelope	WBGene00018025	X	F35A5.2	specific stages		Growth factor	WBGene00013553	III	Y75B8A.18a	whole stages
Cell envelope	WBGene00009383	V	F35B12.3	specific stages		Growth factor	WBGene00013553	III	Y75B8A.18b	whole stages
Cell envelope	WBGene00009388	V	F35B12.9	specific stages		Growth factor	WBGene00013554	III	Y75B8A.19	whole stages
Cell envelope	WBGene00009399	II	F35C5.11	specific stages		Growth factor	WBGene00022310	IV	Y77E11A.7c	whole stages
Cell envelope	WBGene00009434	V	F35E12.10	specific stages		Growth factor	WBGene00012408	X	Y7A5A.2	specific stages
Cell envelope	WBGene00009429	V	F35E12.5	specific stages		Growth factor	WBGene00195150	II	Y81G3A.6	specific stages
Cell envelope	WBGene00009430	V	F35E12.6	specific stages		Growth factor	WBGene00022385	I	Y95B8A.4	specific stages
Cell envelope	WBGene00009432	V	F35E12.8a	specific stages		Growth factor	WBGene00022521	V	ZC132.2	specific stages
Cell envelope	WBGene00009433	V	F35E12.9a	specific stages		Growth factor	WBGene00013832	V	ZC15.3	specific stages
Cell envelope	WBGene00009416	I	F35E2.9	specific stages		Growth factor	WBGene00022562	II	ZC204.12	specific stages
Cell envelope	WBGene00018062	V	F35F10.13	specific stages		Growth factor	WBGene00013898	V	ZC443.3	whole stages
Cell envelope	WBGene00018054	V	F35F10.4	specific stages		Growth factor	WBGene00013899	V	ZC443.4	specific stages
Cell envelope	WBGene00018055	V	F35F10.5	specific stages		Growth factor	WBGene00022653	V	ZK105.1	specific stages
Cell envelope	WBGene00009438	IV	F35G2.5a	specific stages		Growth factor	WBGene00002090	IV	ZK1251.2a	specific stages
Cell envelope	WBGene00018068	IV	F35H10.2	specific stages		Growth factor	WBGene00014255	II	ZK1320.5	specific stages
Cell envelope	WBGene00009446	II	F35H8.1	specific stages		Growth factor	WBGene00022666	X	ZK154.4	whole stages
Cell envelope	WBGene00219291	II	F35H8.12	specific stages		Growth factor	WBGene00022685	II	ZK250.2	specific stages
Cell envelope	WBGene00018080	IV	F36A4.1	specific stages		Growth factor	WBGene00022699	III	ZK353.3	specific stages
Cell envelope	WBGene00018081	IV	F36A4.2	specific stages		Growth factor	WBGene00003992	IV	ZK381.4a	whole stages
Cell envelope	WBGene00018083	IV	F36A4.4	specific stages		Growth factor	WBGene00022749	I	ZK484.3	whole stages
Cell envelope	WBGene00018084	IV	F36A4.5	specific stages		Growth factor	WBGene00022761	II	ZK546.4	specific stages
Cell envelope	WBGene00009465	I	F36D1.6	specific stages		Growth factor	WBGene00022775	IV	ZK616.5	whole stages
Cell envelope	WBGene00009471	V	F36D3.5	specific stages		Growth factor	WBGene00194816	IV	ZK616.61	specific stages
Cell envelope	WBGene00018094	V	F36F12.3b	specific stages		Growth factor	WBGene00014024	III	ZK637.4	specific stages
Cell envelope	WBGene00009489	V	F36G9.13	specific stages		Growth factor	WBGene00014042	II	ZK666.2	specific stages
Cell envelope	WBGene00009496	IV	F36H1.11	specific stages		Growth factor	WBGene00022826	X	ZK816.3	specific stages
Cell envelope	WBGene00018130	IV	F36H12.17	specific stages		Growth factor	WBGene00014142	X	ZK899.3	specific stages
Cell envelope	WBGene00018120	IV	F36H12.4	specific stages		Growth factor	WBGene00014144	X	ZK899.6	specific stages
Cell envelope	WBGene00018111	V	F36H9.2	specific stages		Hormone	WBGene00015004	II	B0034.4	specific stages
Cell envelope	WBGene00018134	III	F37A4.4	specific stages		Hormone	WBGene00007156	I	B0379.2	specific stages
Cell envelope	WBGene00018153	III	F37C12.10	specific stages		Hormone	WBGene00015226	V	B0507.9	specific stages
Cell envelope	WBGene00009528	V	F38A6.4	specific stages		Hormone	WBGene00007257	I	C01H6.8a	specific stages
Cell envelope	WBGene00086569	V	F38A6.5	specific stages		Hormone	WBGene00015340	V	C02E7.7	specific stages
Cell envelope	WBGene00009533	V	F38B7.2b	specific stages		Hormone	WBGene00015433	V	C04E12.2	specific stages
Cell envelope	WBGene00018182	V	F38E1.10	specific stages		Hormone	WBGene00007345	X	C05E7.3	specific stages
Cell envelope	WBGene00018208	V	F39G3.3	whole stages		Hormone	WBGene00007382	V	C06C6.8	specific stages
Cell envelope	WBGene00044917	II	F40F8.12	specific stages		Hormone	WBGene00007383	V	C06C6.9	specific stages
Cell envelope	WBGene00009577	II	F40F8.4	specific stages		Hormone	WBGene00015621	X	C09B7.2	whole stages
Cell envelope	WBGene00009597	V	F40G12.2	specific stages		Hormone	WBGene00007499	II	C09H10.5a	whole stages
Cell envelope	WBGene00009600	V	F40G12.5	specific stages		Hormone	WBGene00007499	II	C09H10.5c	whole stages
Cell envelope	WBGene00009601	V	F40G12.6	specific stages		Hormone	WBGene00007511	IV	C10C5.7	specific stages
Cell envelope	WBGene00018250	II	F40H3.2	specific stages		Hormone	WBGene00015706	V	C12D5.3	specific stages
Cell envelope	WBGene00018278	X	F41C6.4a	specific stages		Hormone	WBGene00195143	II	C16D2.2	specific stages
Cell envelope	WBGene00018278	X	F41C6.4b	specific stages		Hormone	WBGene00007682	III	C18D11.6	specific stages
Cell envelope	WBGene00018292	V	F41E6.11	specific stages		Hormone	WBGene00016016	III	C23G10.10	specific stages
Cell envelope	WBGene00044554	V	F41E6.15	specific stages		Hormone	WBGene00016017	III	C23G10.11	specific stages
Cell envelope	WBGene00018298	II	F41G3.1	specific stages		Hormone	WBGene00023431	V	C25E10.13	specific stages
Cell envelope	WBGene00018311	X	F41G4.8	specific stages		Hormone	WBGene00016146	V	C26F1.1b	specific stages
Cell envelope	WBGene00018363	III	F42G9.4	specific stages		Hormone	WBGene00007765	IV	C27B7.9	specific stages
Cell envelope	WBGene00018378	II	F43C11.1a	specific stages		Hormone	WBGene00044389	II	C27D6.12a	specific stages
Cell envelope	WBGene00018378	II	F43C11.1b	specific stages		Hormone	WBGene00016247	II	C30B5.6a	specific stages
Cell envelope	WBGene00018379	II	F43C11.2	specific stages		Hormone	WBGene00007827	IV	C30H6.10	specific stages
Cell envelope	WBGene00219294	II	F43G6.16	specific stages		Hormone	WBGene00016322	I	C32E8.4	specific stages
Cell envelope	WBGene00009670	I	F43G9.8	specific stages		Hormone	WBGene00007890	IV	C33A12.19	specific stages
Cell envelope	WBGene00009683	IV	F44D12.6	specific stages		Hormone	WBGene00016417	II	C34F11.8	specific stages
Cell envelope	WBGene00009702	II	F44F4.3	specific stages		Hormone	WBGene00007958	X	C35C5.9	specific stages
Cell envelope	WBGene00009760	V	F46B3.7	specific stages		Hormone	WBGene00016483	V	C36C5.14	specific stages
Cell envelope	WBGene00009775	V	F46B6.10	specific stages		Hormone	WBGene00014698	I	C37A5.3	specific stages
Cell envelope	WBGene00018489	V	F46E10.2	specific stages		Hormone	WBGene00008054	II	C41C4.9	specific stages
Cell envelope	WBGene00009787	X	F46F2.3	specific stages		Hormone	WBGene00016627	II	C44B7.5	specific stages
Cell envelope	WBGene00018506	II	F46F5.15	specific stages		Hormone	WBGene00016738	X	C47D2.1	specific stages
Cell envelope	WBGene00018549	IV	F47C12.6	specific stages		Hormone	WBGene00008175	III	C48B4.12a	specific stages
Cell envelope	WBGene00018580	I	F47G6.3	specific stages		Hormone	WBGene00016770	IV	C49C8.6	specific stages
Cell envelope	WBGene00009833	V	F47G9.6	specific stages		Hormone	WBGene00016795	IV	C49H3.12	specific stages
Cell envelope	WBGene00018589	X	F48B9.3	specific stages		Hormone	WBGene00017021	II	D1022.2	specific stages
Cell envelope	WBGene00044163	II	F49C5.11a	specific stages		Hormone	WBGene00008395	V	D1086.8a	specific stages
Cell envelope	WBGene00044163	II	F49C5.11b	specific stages		Hormone	WBGene00017041	III	D2007.1	specific stages
Cell envelope	WBGene00044163	II	F49C5.11c	specific stages		Hormone	WBGene00017068	I	D2092.8	specific stages
Cell envelope	WBGene00044696	V	F52E1.14	specific stages		Hormone	WBGene00008454	V	E02A10.4	specific stages
Cell envelope	WBGene00009971	V	F53C11.1	specific stages		Hormone	WBGene00194696	II	EEED8.18	specific stages
Cell envelope	WBGene00009995	V	F53F4.13	specific stages		Hormone	WBGene00017150	X	EGAP5.1	specific stages
Cell envelope	WBGene00010007	X	F53H4.2	specific stages		Hormone	WBGene00008522	V	F02D8.5	specific stages
Cell envelope	WBGene00010034	X	F54B11.11	specific stages		Hormone	WBGene00008572	X	F08B12.4a	specific stages
Cell envelope	WBGene00010014	II	F54B3.2	specific stages		Hormone	WBGene00008572	X	F08B12.4d	specific stages
Cell envelope	WBGene00175034	II	F54B3.4	specific stages		Hormone	WBGene00008572	X	F08B12.4e	specific stages
Cell envelope	WBGene00010016	V	F54B8.1	specific stages		Hormone	WBGene00008572	X	F08B12.4f	specific stages
Cell envelope	WBGene00010041	II	F54C9.3	specific stages		Hormone	WBGene00008589	X	F08G12.8	specific stages
Cell envelope	WBGene00018815	II	F54D12.1	specific stages		Hormone	WBGene00017292	II	F09E5.16	specific stages
Cell envelope	WBGene00018823	V	F54E2.1	specific stages		Hormone	WBGene00017361	III	F10E9.12	specific stages
Cell envelope	WBGene00010064	X	F54F7.2	specific stages		Hormone	WBGene00017362	V	F10G2.1	specific stages
Cell envelope	WBGene00010084	IV	F55B11.2	specific stages		Hormone	WBGene00017363	V	F10G2.2	specific stages
Cell envelope	WBGene00010085	IV	F55B11.3	specific stages		Hormone	WBGene00044384	II	F11G11.14	specific stages
Cell envelope	WBGene00010114	I	F55D12.6	specific stages		Hormone	WBGene00017390	II	F12A10.1	specific stages
Cell envelope	WBGene00050916	IV	F55F10.3	specific stages		Hormone	WBGene00008739	II	F13D12.3	whole stages
Cell envelope	WBGene00010118	X	F55F3.4	specific stages		Hormone	WBGene00008761	IV	F13E9.12	specific stages
Cell envelope	WBGene00010124	IV	F55G11.4	specific stages		Hormone	WBGene00045038	IV	F13G11.3	specific stages
Cell envelope	WBGene00010125	IV	F55G11.5a	specific stages		Hormone	WBGene00017446	X	F14B8.4	specific stages
Cell envelope	WBGene00010127	IV	F55G11.7	specific stages		Hormone	WBGene00008794	V	F14D7.7	specific stages
Cell envelope	WBGene00010128	IV	F55G11.8	specific stages		Hormone	WBGene00077582	V	F14H8.8	specific stages
Cell envelope	WBGene00010144	IV	F56C4.1	specific stages		Hormone	WBGene00017484	IV	F15E6.3	specific stages
Cell envelope	WBGene00018988	III	F56F11.1	specific stages		Hormone	WBGene00017485	IV	F15E6.4	specific stages
Cell envelope	WBGene00045498	I	F56F4.8	specific stages		Hormone	WBGene00017509	V	F16B4.7	specific stages
Cell envelope	WBGene00010174	V	F56H9.2a	whole stages		Hormone	WBGene00044243	I	F16C3.4	specific stages
Cell envelope	WBGene00010181	V	F57A8.6	specific stages		Hormone	WBGene00003745	X	F18E9.2a	specific stages
Cell envelope	WBGene00010216	V	F57G8.7	specific stages		Hormone	WBGene00017621	V	F20A1.10	specific stages
Cell envelope	WBGene00010226	III	F58A4.1	specific stages		Hormone	WBGene00017618	V	F20A1.6b	specific stages
Cell envelope	WBGene00010227	III	F58A4.2	whole stages		Hormone	WBGene00017619	V	F20A1.8	specific stages
Cell envelope	WBGene00010255	V	F58E6.6	specific stages		Hormone	WBGene00017660	V	F21C10.11a	specific stages
Cell envelope	WBGene00010291	I	F58H10.1	specific stages		Hormone	WBGene00017756	III	F23F12.12	specific stages
Cell envelope	WBGene00010285	V	F58H1.2	specific stages		Hormone	WBGene00044680	I	F30A10.13a	specific stages
Cell envelope	WBGene00010289	V	F58H1.6	specific stages		Hormone	WBGene00017978	I	F32B5.4	specific stages
Cell envelope	WBGene00044665	II	F59A6.12	specific stages		Hormone	WBGene00018005	I	F33D11.8	specific stages
Cell envelope	WBGene00019090	V	F59A7.2	specific stages		Hormone	WBGene00018055	V	F35F10.5	specific stages
Cell envelope	WBGene00206464	I	F59C6.18	whole stages		Hormone	WBGene00009446	II	F35H8.1	specific stages
Cell envelope	WBGene00019103	V	F59D6.1	specific stages		Hormone	WBGene00009459	I	F36A2.12	specific stages
Cell envelope	WBGene00019111	V	F59E11.5	specific stages		Hormone	WBGene00018120	IV	F36H12.4	specific stages
Cell envelope	WBGene00019112	V	F59E11.6	specific stages		Hormone	WBGene00009528	V	F38A6.4	specific stages
Cell envelope	WBGene00019113	V	F59E11.7a	specific stages		Hormone	WBGene00018204	X	F39F10.4	specific stages
Cell envelope	WBGene00019113	V	F59E11.7b	specific stages		Hormone	WBGene00018298	II	F41G3.1	specific stages
Cell envelope	WBGene00044643	II	H17B01.5	specific stages		Hormone	WBGene00018363	III	F42G9.4	specific stages
Cell envelope	WBGene00019213	IV	H20E11.1a	specific stages		Hormone	WBGene00219294	II	F43G6.16	specific stages
Cell envelope	WBGene00019214	IV	H20E11.2	specific stages		Hormone	WBGene00009760	V	F46B3.7	specific stages
Cell envelope	WBGene00019215	IV	H20E11.3b	specific stages		Hormone	WBGene00009775	V	F46B6.10	specific stages
Cell envelope	WBGene00019216	II	H20J04.1	specific stages		Hormone	WBGene00018489	V	F46E10.2	specific stages
Cell envelope	WBGene00019226	X	H22K11.3	specific stages		Hormone	WBGene00009787	X	F46F2.3	specific stages
Cell envelope	WBGene00045261	X	H29C22.1	specific stages		Hormone	WBGene00009935	X	F52E10.4	specific stages
Cell envelope	WBGene00019260	III	H34I24.1	specific stages		Hormone	WBGene00009995	V	F53F4.13	specific stages
Cell envelope	WBGene00019265	X	H35N09.1	specific stages		Hormone	WBGene00175034	II	F54B3.4	specific stages
Cell envelope	WBGene00019273	II	H43E16.1	specific stages		Hormone	WBGene00050916	IV	F55F10.3	specific stages
Cell envelope	WBGene00019278	II	K01A2.3	specific stages		Hormone	WBGene00018988	III	F56F11.1	specific stages
Cell envelope	WBGene00019282	II	K01A2.8c	specific stages		Hormone	WBGene00010174	V	F56H9.2a	whole stages
Cell envelope	WBGene00010464	V	K01D12.5	specific stages		Hormone	WBGene00010216	V	F57G8.7	specific stages
Cell envelope	WBGene00010468	V	K01D12.9	specific stages		Hormone	WBGene00185086	I	F59A3.12	whole stages
Cell envelope	WBGene00010487	I	K02A11.2	specific stages		Hormone	WBGene00019090	V	F59A7.2	specific stages
Cell envelope	WBGene00019290	II	K02A2.5	specific stages		Hormone	WBGene00206464	I	F59C6.18	whole stages
Cell envelope	WBGene00010499	I	K02B12.6	specific stages		Hormone	WBGene00019103	V	F59D6.1	specific stages
Cell envelope	WBGene00010504	X	K02D3.1	specific stages		Hormone	WBGene00019226	X	H22K11.3	specific stages
Cell envelope	WBGene00010512	V	K02E11.3	specific stages		Hormone	WBGene00045261	X	H29C22.1	specific stages
Cell envelope	WBGene00010514	V	K02E11.5	specific stages		Hormone	WBGene00010468	V	K01D12.9	specific stages
Cell envelope	WBGene00010515	V	K02E11.6	specific stages		Hormone	WBGene00019290	II	K02A2.5	specific stages
Cell envelope	WBGene00010516	V	K02E11.7	specific stages		Hormone	WBGene00010514	V	K02E11.5	specific stages
Cell envelope	WBGene00019306	II	K02E7.1b	specific stages		Hormone	WBGene00019357	V	K03B4.7a	whole stages
Cell envelope	WBGene00019357	V	K03B4.7a	whole stages		Hormone	WBGene00010632	V	K07C5.9	specific stages
Cell envelope	WBGene00010525	V	K03B8.8	specific stages		Hormone	WBGene00019597	I	K09H9.5	specific stages
Cell envelope	WBGene00010531	IV	K03D3.5	specific stages		Hormone	WBGene00019623	V	K10C9.1	specific stages
Cell envelope	WBGene00010550	II	K04B12.2a	whole stages		Hormone	WBGene00019689	II	K12H6.9	specific stages
Cell envelope	WBGene00019388	V	K04F1.9	specific stages		Hormone	WBGene00019750	IV	M03D4.3	specific stages
Cell envelope	WBGene00010578	I	K04H8.3	specific stages		Hormone	WBGene00019754	V	M03E7.2	specific stages
Cell envelope	WBGene00019405	II	K05F1.1	specific stages		Hormone	WBGene00011019	IV	R05A10.2	specific stages
Cell envelope	WBGene00010632	V	K07C5.9	specific stages		Hormone	WBGene00011070	II	R06F6.7	specific stages
Cell envelope	WBGene00023486	IV	K08B4.7	specific stages		Hormone	WBGene00011177	IV	R09E10.8	specific stages
Cell envelope	WBGene00010648	IV	K08C7.6	specific stages		Hormone	WBGene00044395	II	R12C12.10	specific stages
Cell envelope	WBGene00010650	I	K08C9.1	specific stages		Hormone	WBGene00020032	I	R12E2.6	specific stages
Cell envelope	WBGene00010651	I	K08C9.2	specific stages		Hormone	WBGene00219369	X	R160.10	specific stages
Cell envelope	WBGene00010657	IV	K08D8.3	specific stages		Hormone	WBGene00020122	X	R160.5a	specific stages
Cell envelope	WBGene00010658	IV	K08D8.4a	specific stages		Hormone	WBGene00020122	X	R160.5b	specific stages
Cell envelope	WBGene00010658	IV	K08D8.4b	specific stages		Hormone	WBGene00011313	II	T01B7.8	specific stages
Cell envelope	WBGene00010658	IV	K08D8.4c	specific stages		Hormone	WBGene00020155	V	T02B11.3b	specific stages
Cell envelope	WBGene00010658	IV	K08D8.4d	specific stages		Hormone	WBGene00020158	X	T02C5.1a	specific stages
Cell envelope	WBGene00010660	IV	K08D8.6	specific stages		Hormone	WBGene00011428	V	T04C12.3	specific stages
Cell envelope	WBGene00019526	V	K08D9.5	specific stages		Hormone	WBGene00077538	V	T04F3.5	specific stages
Cell envelope	WBGene00010728	V	K09G1.2	specific stages		Hormone	WBGene00011463	X	T05A10.6	specific stages
Cell envelope	WBGene00019601	V	K09H11.4	specific stages		Hormone	WBGene00020379	I	T09B4.5b	whole stages
Cell envelope	WBGene00019597	I	K09H9.5	specific stages		Hormone	WBGene00011733	III	T12D8.5	specific stages
Cell envelope	WBGene00045265	X	K10C2.8	specific stages		Hormone	WBGene00020478	II	T13C2.2	specific stages
Cell envelope	WBGene00019623	V	K10C9.1	specific stages		Hormone	WBGene00020616	V	T20D4.10	specific stages
Cell envelope	WBGene00010746	IV	K10D11.2	specific stages		Hormone	WBGene00020617	V	T20D4.11	specific stages
Cell envelope	WBGene00010747	IV	K10D11.3a	specific stages		Hormone	WBGene00020624	V	T20D4.19	specific stages
Cell envelope	WBGene00010747	IV	K10D11.3b	specific stages		Hormone	WBGene00011870	III	T20G5.8	specific stages
Cell envelope	WBGene00010747	IV	K10D11.3c	specific stages		Hormone	WBGene00044898	I	T21G5.6	specific stages
Cell envelope	WBGene00010749	IV	K10D11.5	specific stages		Hormone	WBGene00044767	II	T23B7.3a	specific stages
Cell envelope	WBGene00010750	IV	K10D11.6	specific stages		Hormone	WBGene00044767	II	T23B7.3b	specific stages
Cell envelope	WBGene00206374	II	K10G6.9	specific stages		Hormone	WBGene00011949	IV	T23F6.1	specific stages
Cell envelope	WBGene00010760	II	K10H10.4	specific stages		Hormone	WBGene00011997	II	T24F1.5	specific stages
Cell envelope	WBGene00044723	IV	K11H12.11	specific stages		Hormone	WBGene00020789	X	T25B6.3	specific stages
Cell envelope	WBGene00019659	IV	K11H12.3	specific stages		Hormone	WBGene00012039	I	T26E3.6	specific stages
Cell envelope	WBGene00019660	IV	K11H12.4	specific stages		Hormone	WBGene00020870	V	T28A11.3	specific stages
Cell envelope	WBGene00019683	II	K12H6.2	whole stages		Hormone	WBGene00044512	V	W03F9.11	specific stages
Cell envelope	WBGene00019689	II	K12H6.9	specific stages		Hormone	WBGene00012335	V	W07G4.1	specific stages
Cell envelope	WBGene00010795	III	M01A8.1a	specific stages		Hormone	WBGene00021079	V	W08A12.2	specific stages
Cell envelope	WBGene00010801	V	M01B2.8	specific stages		Hormone	WBGene00021083	IV	W08E12.2	specific stages
Cell envelope	WBGene00010804	I	M01E5.1	specific stages		Hormone	WBGene00021084	IV	W08E12.3	specific stages
Cell envelope	WBGene00019722	X	M02A10.1	specific stages		Hormone	WBGene00021085	IV	W08E12.4	specific stages
Cell envelope	WBGene00010946	II	M176.10	specific stages		Hormone	WBGene00021137	II	W10G11.4	specific stages
Cell envelope	WBGene00019783	IV	M70.1	specific stages		Hormone	WBGene00022440	II	Y110A2AL.3	specific stages
Cell envelope	WBGene00019785	IV	M70.3a	specific stages		Hormone	WBGene00013752	V	Y113G7A.15b	specific stages
Cell envelope	WBGene00019785	IV	M70.3b	specific stages		Hormone	WBGene00022472	I	Y119C1B.6	specific stages
Cell envelope	WBGene00010885	IV	M7.9	specific stages		Hormone	WBGene00012429	IV	Y11D7A.5	specific stages
Cell envelope	WBGene00019810	III	R01H2.2	specific stages		Hormone	WBGene00012440	X	Y12A6A.2	specific stages
Cell envelope	WBGene00045190	III	R01H2.8	specific stages		Hormone	WBGene00021279	I	Y23H5B.8	specific stages
Cell envelope	WBGene00019856	II	R03H10.4	specific stages		Hormone	WBGene00021379	IV	Y37E11B.7	specific stages
Cell envelope	WBGene00011010	X	R04D3.2	whole stages		Hormone	WBGene00012587	II	Y38E10A.9	specific stages
Cell envelope	WBGene00011011	X	R04D3.3	whole stages		Hormone	WBGene00012721	III	Y39E4B.13	specific stages
Cell envelope	WBGene00011019	IV	R05A10.2	specific stages		Hormone	WBGene00021478	V	Y39H10A.1	specific stages
Cell envelope	WBGene00011020	IV	R05A10.3	specific stages		Hormone	WBGene00012783	IV	Y43C5A.3	specific stages
Cell envelope	WBGene00011021	IV	R05A10.4	specific stages		Hormone	WBGene00012836	V	Y43F8C.15	specific stages
Cell envelope	WBGene00011070	II	R06F6.7	specific stages		Hormone	WBGene00012883	IV	Y45F10D.2	specific stages
Cell envelope	WBGene00011121	III	R07E5.17	specific stages		Hormone	WBGene00012905	II	Y46G5A.14	specific stages
Cell envelope	WBGene00019964	V	R08E5.4	specific stages		Hormone	WBGene00012919	II	Y46G5A.34	specific stages
Cell envelope	WBGene00011177	IV	R09E10.8	specific stages		Hormone	WBGene00021625	V	Y47D7A.13	specific stages
Cell envelope	WBGene00019989	X	R09F10.8	whole stages		Hormone	WBGene00021690	I	Y48G8AL.12	specific stages
Cell envelope	WBGene00011295	IV	R102.8	specific stages		Hormone	WBGene00013046	V	Y50E8A.1	specific stages
Cell envelope	WBGene00020087	I	R119.1	whole stages		Hormone	WBGene00013069	V	Y51A2B.5	specific stages
Cell envelope	WBGene00011244	V	R11D1.3	specific stages		Hormone	WBGene00021809	III	Y53G8AR.1	specific stages
Cell envelope	WBGene00044395	II	R12C12.10	specific stages		Hormone	WBGene00013278	II	Y57A10B.6	specific stages
Cell envelope	WBGene00020032	I	R12E2.6	specific stages		Hormone	WBGene00013297	IV	Y57G11B.5	specific stages
Cell envelope	WBGene00020043	IV	R13A1.5	specific stages		Hormone	WBGene00022383	I	Y95B8A.2	specific stages
Cell envelope	WBGene00020054	V	R13D7.2	specific stages		Hormone	WBGene00022594	I	ZC328.5	specific stages
Cell envelope	WBGene00219369	X	R160.10	specific stages		Hormone	WBGene00013897	V	ZC443.2	specific stages
Cell envelope	WBGene00020077	II	R52.5	specific stages		Hormone	WBGene00014225	III	ZK1098.9	specific stages
Cell envelope	WBGene00011277	II	R53.8	specific stages		Hormone	WBGene00022674	II	ZK177.9	specific stages
Cell envelope	WBGene00020136	X	T01B6.4	specific stages		Hormone	WBGene00022751	I	ZK484.5	whole stages
Cell envelope	WBGene00011313	II	T01B7.8	specific stages		Hormone	WBGene00022820	X	ZK813.1	specific stages
Cell envelope	WBGene00020155	V	T02B11.3a	specific stages		Hormone	WBGene00014104	I	ZK849.6	specific stages
Cell envelope	WBGene00020155	V	T02B11.3b	specific stages		Hormone	WBGene00014150	I	ZK909.6	specific stages
Cell envelope	WBGene00020156	V	T02B11.4	specific stages		Immune response	WBGene00007092	IV	B0001.7a	whole stages
Cell envelope	WBGene00020158	X	T02C5.1a	specific stages		Immune response	WBGene00007092	IV	B0001.7b	whole stages
Cell envelope	WBGene00011388	I	T02G6.5c	specific stages		Immune response	WBGene00007097	V	B0024.4	specific stages
Cell envelope	WBGene00020177	II	T02H6.7	specific stages		Immune response	WBGene00015097	IV	B0273.1	specific stages
Cell envelope	WBGene00011428	V	T04C12.3	specific stages		Immune response	WBGene00206372	II	B0454.26	specific stages
Cell envelope	WBGene00077538	V	T04F3.5	specific stages		Immune response	WBGene00015257	V	B0554.4	specific stages
Cell envelope	WBGene00020218	X	T04G9.7	specific stages		Immune response	WBGene00007224	II	C01G6.2	specific stages
Cell envelope	WBGene00011463	X	T05A10.6	specific stages		Immune response	WBGene00007257	I	C01H6.8b	specific stages
Cell envelope	WBGene00044367	II	T05A8.8	specific stages		Immune response	WBGene00015434	V	C04E12.4	specific stages
Cell envelope	WBGene00011487	V	T05E12.6a	specific stages		Immune response	WBGene00015435	V	C04E12.5	specific stages
Cell envelope	WBGene00011487	V	T05E12.6b	specific stages		Immune response	WBGene00007299	I	C04F12.5	whole stages
Cell envelope	WBGene00011499	III	T05G5.4	specific stages		Immune response	WBGene00007521	X	C11E4.7a	specific stages
Cell envelope	WBGene00011533	V	T06E4.5	specific stages		Immune response	WBGene00007521	X	C11E4.7b	specific stages
Cell envelope	WBGene00011581	I	T07D10.1	specific stages		Immune response	WBGene00015708	V	C12D5.5	specific stages
Cell envelope	WBGene00020313	III	T07E3.2	specific stages		Immune response	WBGene00015768	V	C14C11.4	specific stages
Cell envelope	WBGene00020356	IV	T08B6.9	specific stages		Immune response	WBGene00015848	II	C16C8.10	specific stages
Cell envelope	WBGene00011624	V	T08G5.3a	specific stages		Immune response	WBGene00007633	II	C16D2.1c	specific stages
Cell envelope	WBGene00020379	I	T09B4.5a	whole stages		Immune response	WBGene00015864	V	C16D9.9	specific stages
Cell envelope	WBGene00020379	I	T09B4.5b	whole stages		Immune response	WBGene00015879	V	C17B7.5	specific stages
Cell envelope	WBGene00020384	V	T09D3.3	specific stages		Immune response	WBGene00015932	IV	C17H12.6	specific stages
Cell envelope	WBGene00020409	II	T10D4.7	specific stages		Immune response	WBGene00015933	IV	C17H12.8	specific stages
Cell envelope	WBGene00020414	I	T10E9.4	specific stages		Immune response	WBGene00007673	V	C18D4.3	specific stages
Cell envelope	WBGene00011708	IV	T11B7.5	specific stages		Immune response	WBGene00015997	IV	C18H7.7	specific stages
Cell envelope	WBGene00011733	III	T12D8.5	specific stages		Immune response	WBGene00007728	V	C25F9.9	specific stages
Cell envelope	WBGene00020478	II	T13C2.2	specific stages		Immune response	WBGene00007734	IV	C25G4.7b	specific stages
Cell envelope	WBGene00011753	V	T13F3.6	specific stages		Immune response	WBGene00016109	X	C25G6.4	specific stages
Cell envelope	WBGene00020589	V	T19H12.3	specific stages		Immune response	WBGene00007748	V	C26E1.2b	specific stages
Cell envelope	WBGene00011854	V	T20B3.14	specific stages		Immune response	WBGene00007807	V	C29F3.7a	specific stages
Cell envelope	WBGene00020616	V	T20D4.10	specific stages		Immune response	WBGene00007807	V	C29F3.7b	specific stages
Cell envelope	WBGene00020617	V	T20D4.11	specific stages		Immune response	WBGene00016280	V	C31B8.2	specific stages
Cell envelope	WBGene00020618	V	T20D4.12	specific stages		Immune response	WBGene00016287	IV	C31H1.2	specific stages
Cell envelope	WBGene00020622	V	T20D4.17	specific stages		Immune response	WBGene00007864	IV	C32H11.1a	specific stages
Cell envelope	WBGene00020624	V	T20D4.19	specific stages		Immune response	WBGene00007867	IV	C32H11.4	specific stages
Cell envelope	WBGene00020611	V	T20D4.5	specific stages		Immune response	WBGene00007872	IV	C32H11.9	specific stages
Cell envelope	WBGene00011870	III	T20G5.8	specific stages		Immune response	WBGene00016351	II	C33F10.1	specific stages
Cell envelope	WBGene00011877	II	T21B4.3	specific stages		Immune response	WBGene00016357	II	C33F10.11b	specific stages
Cell envelope	WBGene00011900	III	T21C12.4b	specific stages		Immune response	WBGene00016362	V	C33G8.4	specific stages
Cell envelope	WBGene00011895	V	T21C9.9	specific stages		Immune response	WBGene00016424	IV	C34H4.1	specific stages
Cell envelope	WBGene00044898	I	T21G5.6	specific stages		Immune response	WBGene00016425	IV	C34H4.2	specific stages
Cell envelope	WBGene00020670	X	T22B2.6	specific stages		Immune response	WBGene00007950	V	C35A5.6a	specific stages
Cell envelope	WBGene00020686	IV	T22D1.8	specific stages		Immune response	WBGene00007950	V	C35A5.6b	specific stages
Cell envelope	WBGene00020703	III	T22F7.4	specific stages		Immune response	WBGene00007978	I	C36B1.11	whole stages
Cell envelope	WBGene00020713	I	T23B3.5	specific stages		Immune response	WBGene00016484	V	C36C5.15	specific stages
Cell envelope	WBGene00011949	IV	T23F6.1	specific stages		Immune response	WBGene00044683	X	C36E6.8	specific stages
Cell envelope	WBGene00011968	I	T23G11.1	whole stages		Immune response	WBGene00016502	V	C37C3.10	specific stages
Cell envelope	WBGene00011997	II	T24F1.5	specific stages		Immune response	WBGene00008075	IV	C43F9.7	specific stages
Cell envelope	WBGene00020789	X	T25B6.3	specific stages		Immune response	WBGene00016645	X	C44C1.6	specific stages
Cell envelope	WBGene00077622	V	T25E12.14	specific stages		Immune response	WBGene00016667	IV	C45E5.4	specific stages
Cell envelope	WBGene00020832	IV	T26C12.2	specific stages		Immune response	WBGene00016702	IV	C46A5.6	whole stages
Cell envelope	WBGene00012039	I	T26E3.6	specific stages		Immune response	WBGene00016759	IV	C49A9.5	specific stages
Cell envelope	WBGene00020840	I	T27A3.4	specific stages		Immune response	WBGene00008199	IV	C49C3.9	specific stages
Cell envelope	WBGene00003979	II	T27D12.4a	whole stages		Immune response	WBGene00016900	X	C53C11.2	specific stages
Cell envelope	WBGene00012087	IV	T27E7.1	specific stages		Immune response	WBGene00017007	I	D1007.10c	whole stages
Cell envelope	WBGene00020878	V	T28A11.16	specific stages		Immune response	WBGene00008377	V	D1054.10	specific stages
Cell envelope	WBGene00020880	V	T28A11.18	specific stages		Immune response	WBGene00044082	V	D1086.12c	specific stages
Cell envelope	WBGene00020881	V	T28A11.19	specific stages		Immune response	WBGene00045355	V	D1086.17	specific stages
Cell envelope	WBGene00020869	V	T28A11.2a	specific stages		Immune response	WBGene00044953	IV	D2096.13	specific stages
Cell envelope	WBGene00020869	V	T28A11.2b	specific stages		Immune response	WBGene00003747	V	E03D2.2a	specific stages
Cell envelope	WBGene00020870	V	T28A11.3	specific stages		Immune response	WBGene00008513	III	F02A9.1	specific stages
Cell envelope	WBGene00020913	I	W01B11.1	specific stages		Immune response	WBGene00017246	II	F08D12.2	specific stages
Cell envelope	WBGene00004154	I	W01B11.5a	whole stages		Immune response	WBGene00017258	X	F08F1.4a	specific stages
Cell envelope	WBGene00195148	II	W02B12.16	specific stages		Immune response	WBGene00008584	IV	F08G5.6	specific stages
Cell envelope	WBGene00020943	V	W02D7.8	specific stages		Immune response	WBGene00008623	IV	F09E8.1b	specific stages
Cell envelope	WBGene00012219	II	W03C9.1	specific stages		Immune response	WBGene00017321	III	F09G8.7	whole stages
Cell envelope	WBGene00020984	I	W03D8.1	specific stages		Immune response	WBGene00008636	V	F10A3.11	specific stages
Cell envelope	WBGene00020986	I	W03D8.3	specific stages		Immune response	WBGene00008634	V	F10A3.4	specific stages
Cell envelope	WBGene00044512	V	W03F9.11	specific stages		Immune response	WBGene00045495	X	F11C1.7b	specific stages
Cell envelope	WBGene00021015	I	W03G9.3	whole stages		Immune response	WBGene00008698	V	F11D11.3	specific stages
Cell envelope	WBGene00012232	I	W04A4.3	specific stages		Immune response	WBGene00017416	IV	F13B6.1	specific stages
Cell envelope	WBGene00012278	V	W05B10.3	specific stages		Immune response	WBGene00017417	IV	F13B6.2	specific stages
Cell envelope	WBGene00021035	I	W05F2.3	whole stages		Immune response	WBGene00017418	IV	F13B6.3	specific stages
Cell envelope	WBGene00021067	V	W06H8.4	specific stages		Immune response	WBGene00008770	I	F13G3.12	specific stages
Cell envelope	WBGene00012334	II	W07G1.7	specific stages		Immune response	WBGene00008833	V	F14H8.2	specific stages
Cell envelope	WBGene00012335	V	W07G4.1	specific stages		Immune response	WBGene00017486	IV	F15E6.5	specific stages
Cell envelope	WBGene00021083	IV	W08E12.2	specific stages		Immune response	WBGene00008870	I	F15H9.1	specific stages
Cell envelope	WBGene00021084	IV	W08E12.3	specific stages		Immune response	WBGene00017521	II	F16G10.6	specific stages
Cell envelope	WBGene00021085	IV	W08E12.4	specific stages		Immune response	WBGene00017541	IV	F17E9.4	specific stages
Cell envelope	WBGene00021089	IV	W08E12.8b	specific stages		Immune response	WBGene00045275	V	F18E3.12	specific stages
Cell envelope	WBGene00021096	II	W08F4.7	specific stages		Immune response	WBGene00008988	V	F20G2.5	specific stages
Cell envelope	WBGene00021114	I	W09C3.7	specific stages		Immune response	WBGene00009056	I	F22D6.15	specific stages
Cell envelope	WBGene00012357	III	W09D6.4	specific stages		Immune response	WBGene00017718	X	F22F4.5	specific stages
Cell envelope	WBGene00021134	II	W10G11.1	specific stages		Immune response	WBGene00017767	V	F25B4.4	whole stages
Cell envelope	WBGene00021135	II	W10G11.2	specific stages		Immune response	WBGene00017785	V	F25E5.4	specific stages
Cell envelope	WBGene00021136	II	W10G11.3	specific stages		Immune response	WBGene00044663	II	F26G1.10	specific stages
Cell envelope	WBGene00021137	II	W10G11.4	specific stages		Immune response	WBGene00194892	II	F26H11.6	whole stages
Cell envelope	WBGene00013645	IV	Y105C5B.1	specific stages		Immune response	WBGene00044035	II	F27E5.7	specific stages
Cell envelope	WBGene00013657	IV	Y105C5B.18	specific stages		Immune response	WBGene00009209	II	F28C6.10	specific stages
Cell envelope	WBGene00013713	I	Y106G6G.4	specific stages		Immune response	WBGene00017955	II	F31E8.5	specific stages
Cell envelope	WBGene00022441	II	Y110A2AL.4a	specific stages		Immune response	WBGene00043302	V	F32D8.11	specific stages
Cell envelope	WBGene00022441	II	Y110A2AL.4b	specific stages		Immune response	WBGene00045457	II	F33H12.7	specific stages
Cell envelope	WBGene00022442	II	Y110A2AL.5	specific stages		Immune response	WBGene00009379	X	F34H10.2	specific stages
Cell envelope	WBGene00022443	II	Y110A2AL.6	specific stages		Immune response	WBGene00009434	V	F35E12.10	specific stages
Cell envelope	WBGene00022444	II	Y110A2AL.7	specific stages		Immune response	WBGene00009429	V	F35E12.5	specific stages
Cell envelope	WBGene00022445	II	Y110A2AL.9	specific stages		Immune response	WBGene00009430	V	F35E12.6	specific stages
Cell envelope	WBGene00013752	V	Y113G7A.15a	specific stages		Immune response	WBGene00009432	V	F35E12.8a	specific stages
Cell envelope	WBGene00013752	V	Y113G7A.15b	specific stages		Immune response	WBGene00009432	V	F35E12.8b	specific stages
Cell envelope	WBGene00013761	V	Y113G7B.11	specific stages		Immune response	WBGene00009433	V	F35E12.9a	specific stages
Cell envelope	WBGene00013775	IV	Y116A8A.4	specific stages		Immune response	WBGene00009433	V	F35E12.9b	specific stages
Cell envelope	WBGene00013809	IV	Y116A8C.33	specific stages		Immune response	WBGene00009433	V	F35E12.9c	specific stages
Cell envelope	WBGene00013817	V	Y116F11A.3	specific stages		Immune response	WBGene00009416	I	F35E2.9	specific stages
Cell envelope	WBGene00013820	V	Y116F11B.2	specific stages		Immune response	WBGene00018052	V	F35F10.1	specific stages
Cell envelope	WBGene00022472	I	Y119C1B.6	specific stages		Immune response	WBGene00018081	IV	F36A4.2	specific stages
Cell envelope	WBGene00012429	IV	Y11D7A.5	specific stages		Immune response	WBGene00018082	IV	F36A4.3	specific stages
Cell envelope	WBGene00012470	II	Y17G7B.19	specific stages		Immune response	WBGene00018084	IV	F36A4.5	specific stages
Cell envelope	WBGene00012472	II	Y17G7B.21	whole stages		Immune response	WBGene00009465	I	F36D1.6	specific stages
Cell envelope	WBGene00021212	I	Y18H1A.8	specific stages		Immune response	WBGene00018087	V	F36D4.1	specific stages
Cell envelope	WBGene00021274	I	Y23H5B.3	specific stages		Immune response	WBGene00009496	IV	F36H1.11	specific stages
Cell envelope	WBGene00021279	I	Y23H5B.8	specific stages		Immune response	WBGene00206519	II	F36H5.13	specific stages
Cell envelope	WBGene00021289	II	Y25C1A.2	specific stages		Immune response	WBGene00018111	V	F36H9.2	specific stages
Cell envelope	WBGene00012552	III	Y37D8A.12a	whole stages		Immune response	WBGene00009501	III	F37A8.1	specific stages
Cell envelope	WBGene00021379	IV	Y37E11B.7	specific stages		Immune response	WBGene00018153	III	F37C12.10	specific stages
Cell envelope	WBGene00021384	I	Y37F4.3	specific stages		Immune response	WBGene00009519	IV	F38A1.6	specific stages
Cell envelope	WBGene00021386	I	Y37F4.5	specific stages		Immune response	WBGene00009522	IV	F38A1.9	specific stages
Cell envelope	WBGene00012634	V	Y38H6C.23	specific stages		Immune response	WBGene00086569	V	F38A6.5	specific stages
Cell envelope	WBGene00021433	III	Y39A3A.2	specific stages		Immune response	WBGene00018182	V	F38E1.10	specific stages
Cell envelope	WBGene00012670	V	Y39B6A.8	specific stages		Immune response	WBGene00009588	IV	F40F11.3a	whole stages
Cell envelope	WBGene00012721	III	Y39E4B.13	specific stages		Immune response	WBGene00009588	IV	F40F11.3b	whole stages
Cell envelope	WBGene00021458	I	Y39G10AL.1	whole stages		Immune response	WBGene00018255	III	F40H6.5	specific stages
Cell envelope	WBGene00021478	V	Y39H10A.1	specific stages		Immune response	WBGene00018308	X	F41G4.4	specific stages
Cell envelope	WBGene00012761	III	Y41C4A.18	specific stages		Immune response	WBGene00018378	II	F43C11.1a	specific stages
Cell envelope	WBGene00012753	III	Y41C4A.6	specific stages		Immune response	WBGene00018378	II	F43C11.1b	specific stages
Cell envelope	WBGene00021519	IV	Y41D4B.17	specific stages		Immune response	WBGene00002148	V	F44C4.4a	whole stages
Cell envelope	WBGene00021525	IV	Y41D4B.26	specific stages		Immune response	WBGene00009698	I	F44F1.6b	specific stages
Cell envelope	WBGene00021513	IV	Y41D4B.6	specific stages		Immune response	WBGene00195243	V	F46B3.23	specific stages
Cell envelope	WBGene00012766	IV	Y41E3.8	whole stages		Immune response	WBGene00009809	V	F47B8.8	specific stages
Cell envelope	WBGene00021532	III	Y42G9A.2	specific stages		Immune response	WBGene00018615	V	F48G7.4	specific stages
Cell envelope	WBGene00021543	IV	Y43B11AR.1	whole stages		Immune response	WBGene00044163	II	F49C5.11a	specific stages
Cell envelope	WBGene00012809	V	Y43F8A.2	specific stages		Immune response	WBGene00044163	II	F49C5.11b	specific stages
Cell envelope	WBGene00012821	V	Y43F8B.11	specific stages		Immune response	WBGene00044163	II	F49C5.11c	specific stages
Cell envelope	WBGene00012836	V	Y43F8C.15	specific stages		Immune response	WBGene00018626	I	F49D11.2	specific stages
Cell envelope	WBGene00012837	V	Y43F8C.16	specific stages		Immune response	WBGene00044696	V	F52E1.14	specific stages
Cell envelope	WBGene00012827	V	Y43F8C.5	specific stages		Immune response	WBGene00004681	IV	F52G2.2a	whole stages
Cell envelope	WBGene00012878	IV	Y45F10C.2	specific stages		Immune response	WBGene00004681	IV	F52G2.2b	whole stages
Cell envelope	WBGene00012880	IV	Y45F10C.4	specific stages		Immune response	WBGene00009971	V	F53C11.1	specific stages
Cell envelope	WBGene00012883	IV	Y45F10D.2	specific stages		Immune response	WBGene00010007	X	F53H4.2	specific stages
Cell envelope	WBGene00021590	II	Y46D2A.2	specific stages		Immune response	WBGene00010034	X	F54B11.11	specific stages
Cell envelope	WBGene00012905	II	Y46G5A.14	specific stages		Immune response	WBGene00018815	II	F54D12.1	specific stages
Cell envelope	WBGene00021624	V	Y47D7A.12	specific stages		Immune response	WBGene00018823	V	F54E2.1	specific stages
Cell envelope	WBGene00021625	V	Y47D7A.13	specific stages		Immune response	WBGene00010064	X	F54F7.2	specific stages
Cell envelope	WBGene00021621	V	Y47D7A.9	specific stages		Immune response	WBGene00010066	X	F54F7.6	whole stages
Cell envelope	WBGene00021632	I	Y47D9A.5	specific stages		Immune response	WBGene00010114	I	F55D12.6	specific stages
Cell envelope	WBGene00021641	I	Y47G6A.15	specific stages		Immune response	WBGene00010118	X	F55F3.4	specific stages
Cell envelope	WBGene00012947	I	Y47H9C.1	specific stages		Immune response	WBGene00010124	IV	F55G11.4	specific stages
Cell envelope	WBGene00021656	X	Y48D7A.1	specific stages		Immune response	WBGene00010125	IV	F55G11.5a	specific stages
Cell envelope	WBGene00021675	I	Y48G1BR.1	specific stages		Immune response	WBGene00010127	IV	F55G11.7	specific stages
Cell envelope	WBGene00021690	I	Y48G8AL.12	specific stages		Immune response	WBGene00010133	I	F55H12.2	whole stages
Cell envelope	WBGene00044377	II	Y49F6B.13	specific stages		Immune response	WBGene00010255	V	F58E6.6	specific stages
Cell envelope	WBGene00021154	IV	Y4C6A.4	specific stages		Immune response	WBGene00010291	I	F58H10.1	specific stages
Cell envelope	WBGene00021743	V	Y50D4B.4	specific stages		Immune response	WBGene00044665	II	F59A6.12	specific stages
Cell envelope	WBGene00013046	V	Y50E8A.1	specific stages		Immune response	WBGene00019113	V	F59E11.7a	specific stages
Cell envelope	WBGene00013053	V	Y50E8A.10	specific stages		Immune response	WBGene00044643	II	H17B01.5	specific stages
Cell envelope	WBGene00013069	V	Y51A2B.5	specific stages		Immune response	WBGene00019213	IV	H20E11.1a	specific stages
Cell envelope	WBGene00013090	II	Y51B9A.8	specific stages		Immune response	WBGene00019213	IV	H20E11.1b	specific stages
Cell envelope	WBGene00013116	IV	Y51H4A.22	specific stages		Immune response	WBGene00019214	IV	H20E11.2	specific stages
Cell envelope	WBGene00021791	II	Y51H7C.13	specific stages		Immune response	WBGene00019215	IV	H20E11.3a	specific stages
Cell envelope	WBGene00013130	I	Y52B11B.1	specific stages		Immune response	WBGene00019215	IV	H20E11.3b	specific stages
Cell envelope	WBGene00021809	III	Y53G8AR.1	specific stages		Immune response	WBGene00044006	II	H32K21.1	specific stages
Cell envelope	WBGene00013192	II	Y54E2A.7	specific stages		Immune response	WBGene00019273	II	H43E16.1	specific stages
Cell envelope	WBGene00021875	IV	Y54G2A.10a	specific stages		Immune response	WBGene00010515	V	K02E11.6	specific stages
Cell envelope	WBGene00021876	IV	Y54G2A.11a	whole stages		Immune response	WBGene00019306	II	K02E7.1a	specific stages
Cell envelope	WBGene00021894	IV	Y54G2A.32	specific stages		Immune response	WBGene00010525	V	K03B8.8	specific stages
Cell envelope	WBGene00045397	IV	Y54G2A.52	specific stages		Immune response	WBGene00019381	III	K04C2.3a	whole stages
Cell envelope	WBGene00189961	IV	Y54G2A.57	specific stages		Immune response	WBGene00044312	III	K04C2.8	specific stages
Cell envelope	WBGene00013297	IV	Y57G11B.5	specific stages		Immune response	WBGene00010569	I	K04G2.11	specific stages
Cell envelope	WBGene00013306	IV	Y57G11C.8	whole stages		Immune response	WBGene00019405	II	K05F1.1	specific stages
Cell envelope	WBGene00021969	II	Y57G7A.6	specific stages		Immune response	WBGene00023486	IV	K08B4.7	specific stages
Cell envelope	WBGene00013400	X	Y62H9A.12	specific stages		Immune response	WBGene00010650	I	K08C9.1	specific stages
Cell envelope	WBGene00013391	X	Y62H9A.3	specific stages		Immune response	WBGene00010657	IV	K08D8.3	specific stages
Cell envelope	WBGene00013392	X	Y62H9A.4	specific stages		Immune response	WBGene00010658	IV	K08D8.4a	specific stages
Cell envelope	WBGene00013393	X	Y62H9A.5	specific stages		Immune response	WBGene00010658	IV	K08D8.4b	specific stages
Cell envelope	WBGene00013394	X	Y62H9A.6	specific stages		Immune response	WBGene00010658	IV	K08D8.4c	specific stages
Cell envelope	WBGene00013412	IV	Y64G10A.2	specific stages		Immune response	WBGene00010658	IV	K08D8.4d	specific stages
Cell envelope	WBGene00013469	V	Y68A4A.10a	specific stages		Immune response	WBGene00010660	IV	K08D8.6	specific stages
Cell envelope	WBGene00013469	V	Y68A4A.10b	specific stages		Immune response	WBGene00010746	IV	K10D11.2	specific stages
Cell envelope	WBGene00013472	V	Y68A4B.3	specific stages		Immune response	WBGene00010747	IV	K10D11.3a	specific stages
Cell envelope	WBGene00022093	IV	Y69A2AR.22	specific stages		Immune response	WBGene00010747	IV	K10D11.3b	specific stages
Cell envelope	WBGene00013484	V	Y69H2.9	specific stages		Immune response	WBGene00010747	IV	K10D11.3c	specific stages
Cell envelope	WBGene00022133	I	Y71F9B.15	specific stages		Immune response	WBGene00010749	IV	K10D11.5	specific stages
Cell envelope	WBGene00022230	IV	Y73B6A.3	specific stages		Immune response	WBGene00010750	IV	K10D11.6	specific stages
Cell envelope	WBGene00022263	V	Y73C8C.4	specific stages		Immune response	WBGene00010774	X	K11E4.2	specific stages
Cell envelope	WBGene00013519	IV	Y73F8A.10	specific stages		Immune response	WBGene00044723	IV	K11H12.11	specific stages
Cell envelope	WBGene00013527	IV	Y73F8A.22	specific stages		Immune response	WBGene00019659	IV	K11H12.3	specific stages
Cell envelope	WBGene00013566	V	Y75B12A.2	specific stages		Immune response	WBGene00019660	IV	K11H12.4	specific stages
Cell envelope	WBGene00022302	IV	Y76B12C.8	specific stages		Immune response	WBGene00010863	III	M04D8.5	specific stages
Cell envelope	WBGene00022311	IV	Y77E11A.8	specific stages		Immune response	WBGene00019810	III	R01H2.2	specific stages
Cell envelope	WBGene00022383	I	Y95B8A.2	specific stages		Immune response	WBGene00202496	V	R02F11.9	specific stages
Cell envelope	WBGene00022385	I	Y95B8A.4	specific stages		Immune response	WBGene00011010	X	R04D3.2	whole stages
Cell envelope	WBGene00022549	V	ZC196.5	specific stages		Immune response	WBGene00011011	X	R04D3.3	whole stages
Cell envelope	WBGene00022594	I	ZC328.5	specific stages		Immune response	WBGene00011021	IV	R05A10.4	specific stages
Cell envelope	WBGene00022615	X	ZC449.5	specific stages		Immune response	WBGene00011078	X	R07B1.6	specific stages
Cell envelope	WBGene00014194	V	ZK1037.6	specific stages		Immune response	WBGene00019932	IV	R07C12.2	specific stages
Cell envelope	WBGene00022653	V	ZK105.1	specific stages		Immune response	WBGene00011121	III	R07E5.17	specific stages
Cell envelope	WBGene00014238	I	ZK1225.4	specific stages		Immune response	WBGene00011295	IV	R102.8	specific stages
Cell envelope	WBGene00014239	I	ZK1225.5	specific stages		Immune response	WBGene00020043	IV	R13A1.5	specific stages
Cell envelope	WBGene00002090	IV	ZK1251.2a	specific stages		Immune response	WBGene00011385	I	T02G6.2a	specific stages
Cell envelope	WBGene00022886	II	ZK1290.1	specific stages		Immune response	WBGene00011385	I	T02G6.2b	specific stages
Cell envelope	WBGene00022892	II	ZK1290.11	specific stages		Immune response	WBGene00011385	I	T02G6.2c	specific stages
Cell envelope	WBGene00022685	II	ZK250.2	specific stages		Immune response	WBGene00011487	V	T05E12.6a	specific stages
Cell envelope	WBGene00022751	I	ZK484.5	whole stages		Immune response	WBGene00011487	V	T05E12.6b	specific stages
Cell envelope	WBGene00013986	III	ZK512.7	specific stages		Immune response	WBGene00011691	V	T10C6.10a	whole stages
Cell envelope	WBGene00022645	V	ZK6.11a	specific stages		Immune response	WBGene00020484	X	T13C5.3	specific stages
Cell envelope	WBGene00022645	V	ZK6.11b	specific stages		Immune response	WBGene00011746	IV	T13F2.6	whole stages
Cell envelope	WBGene00044667	II	ZK622.5	specific stages		Immune response	WBGene00020589	V	T19H12.3	specific stages
Cell envelope	WBGene00022796	III	ZK688.1	specific stages		Immune response	WBGene00011854	V	T20B3.14	specific stages
Cell envelope	WBGene00044762	III	ZK688.11	whole stages		Immune response	WBGene00020609	V	T20D4.3	specific stages
Cell envelope	WBGene00014082	IV	ZK795.2	specific stages		Immune response	WBGene00020611	V	T20D4.5	specific stages
Cell envelope	WBGene00022820	X	ZK813.1	specific stages		Immune response	WBGene00020686	IV	T22D1.8	specific stages
Cell envelope	WBGene00022822	X	ZK813.3	specific stages		Immune response	WBGene00011981	X	T24C2.2	whole stages
Cell envelope	WBGene00014099	V	ZK836.3	specific stages		Immune response	WBGene00012069	V	T26H5.4a	specific stages
Cell envelope	WBGene00014132	IV	ZK896.1	specific stages		Immune response	WBGene00012069	V	T26H5.4b	specific stages
Cell envelope	WBGene00014135	IV	ZK896.4	specific stages		Immune response	WBGene00020881	V	T28A11.19	specific stages
Cell envelope	WBGene00014136	IV	ZK896.5	specific stages		Immune response	WBGene00012134	IV	T28F3.8	specific stages
Cell envelope	WBGene00014150	I	ZK909.6	specific stages		Immune response	WBGene00020981	IV	W03D2.6	specific stages
Cell envelope	WBGene00022833	I	ZK973.4	specific stages		Immune response	WBGene00012232	I	W04A4.3	specific stages
Central intermediary metabolism	WBGene00015011	I	B0041.8	whole stages		Immune response	WBGene00012305	V	W06D12.6	specific stages
Central intermediary metabolism	WBGene00015051	IV	B0218.7	specific stages		Immune response	WBGene00021096	II	W08F4.7	specific stages
Central intermediary metabolism	WBGene00015066	II	B0228.9	specific stages		Immune response	WBGene00021134	II	W10G11.1	specific stages
Central intermediary metabolism	WBGene00007156	I	B0379.2	specific stages		Immune response	WBGene00021136	II	W10G11.3	specific stages
Central intermediary metabolism	WBGene00015200	II	B0454.9	whole stages		Immune response	WBGene00022438	II	Y110A2AL.1	specific stages
Central intermediary metabolism	WBGene00007220	II	C01B9.1a	specific stages		Immune response	WBGene00022442	II	Y110A2AL.5	specific stages
Central intermediary metabolism	WBGene00015312	I	C01G8.1a	whole stages		Immune response	WBGene00022443	II	Y110A2AL.6	specific stages
Central intermediary metabolism	WBGene00015312	I	C01G8.1b	whole stages		Immune response	WBGene00022445	II	Y110A2AL.9	specific stages
Central intermediary metabolism	WBGene00015504	I	C06A5.6	whole stages		Immune response	WBGene00013752	V	Y113G7A.15a	specific stages
Central intermediary metabolism	WBGene00007366	V	C06B3.7	specific stages		Immune response	WBGene00013761	V	Y113G7B.11	specific stages
Central intermediary metabolism	WBGene00015527	X	C06E2.1	specific stages		Immune response	WBGene00013817	V	Y116F11A.3	specific stages
Central intermediary metabolism	WBGene00015586	X	C08A9.6	whole stages		Immune response	WBGene00013820	V	Y116F11B.2	specific stages
Central intermediary metabolism	WBGene00007423	V	C08B6.2a	specific stages		Immune response	WBGene00021289	II	Y25C1A.2	specific stages
Central intermediary metabolism	WBGene00007423	V	C08B6.2b	specific stages		Immune response	WBGene00021384	I	Y37F4.3	specific stages
Central intermediary metabolism	WBGene00007423	V	C08B6.2c	specific stages		Immune response	WBGene00021386	I	Y37F4.5	specific stages
Central intermediary metabolism	WBGene00015641	III	C09E7.7	whole stages		Immune response	WBGene00012636	IV	Y38H8A.2b	specific stages
Central intermediary metabolism	WBGene00007489	II	C09G5.7	specific stages		Immune response	WBGene00021433	III	Y39A3A.2	specific stages
Central intermediary metabolism	WBGene00015740	X	C13E3.1	specific stages		Immune response	WBGene00021519	IV	Y41D4B.17	specific stages
Central intermediary metabolism	WBGene00015747	III	C13G5.2	whole stages		Immune response	WBGene00021543	IV	Y43B11AR.1	whole stages
Central intermediary metabolism	WBGene00015790	X	C15C7.4	specific stages		Immune response	WBGene00012880	IV	Y45F10C.4	specific stages
Central intermediary metabolism	WBGene00006962	X	C18A11.5b	specific stages		Immune response	WBGene00021589	II	Y46D2A.1	specific stages
Central intermediary metabolism	WBGene00016087	X	C25A11.2	whole stages		Immune response	WBGene00021590	II	Y46D2A.2	specific stages
Central intermediary metabolism	WBGene00016125	IV	C26B2.2	specific stages		Immune response	WBGene00021641	I	Y47G6A.15	specific stages
Central intermediary metabolism	WBGene00007748	V	C26E1.2a	specific stages		Immune response	WBGene00045399	I	Y47G6A.33	specific stages
Central intermediary metabolism	WBGene00016143	III	C26E6.7a	whole stages		Immune response	WBGene00012960	I	Y47H10A.4	specific stages
Central intermediary metabolism	WBGene00016291	IV	C31H1.8	whole stages		Immune response	WBGene00012961	I	Y47H10A.5	specific stages
Central intermediary metabolism	WBGene00004765	III	C32A3.1a	whole stages		Immune response	WBGene00012947	I	Y47H9C.1	specific stages
Central intermediary metabolism	WBGene00016310	II	C32D5.1	specific stages		Immune response	WBGene00044377	II	Y49F6B.13	specific stages
Central intermediary metabolism	WBGene00004108	X	C34E7.1b	specific stages		Immune response	WBGene00021791	II	Y51H7C.13	specific stages
Central intermediary metabolism	WBGene00016444	III	C35D10.7a	whole stages		Immune response	WBGene00189961	IV	Y54G2A.57	specific stages
Central intermediary metabolism	WBGene00016453	I	C35E7.1a	whole stages		Immune response	WBGene00013257	II	Y57A10A.14	specific stages
Central intermediary metabolism	WBGene00016456	I	C35E7.4	specific stages		Immune response	WBGene00044047	II	Y57A10C.11	specific stages
Central intermediary metabolism	WBGene00016457	I	C35E7.5a	whole stages		Immune response	WBGene00013306	IV	Y57G11C.8	whole stages
Central intermediary metabolism	WBGene00016512	V	C38C3.3a	specific stages		Immune response	WBGene00013391	X	Y62H9A.3	specific stages
Central intermediary metabolism	WBGene00016515	V	C38C3.7	specific stages		Immune response	WBGene00013412	IV	Y64G10A.2	specific stages
Central intermediary metabolism	WBGene00016520	III	C39B5.2a	whole stages		Immune response	WBGene00013469	V	Y68A4A.10a	specific stages
Central intermediary metabolism	WBGene00016565	I	C41D11.6	specific stages		Immune response	WBGene00022085	IV	Y69A2AR.14	specific stages
Central intermediary metabolism	WBGene00016575	II	C41H7.5a	whole stages		Immune response	WBGene00195227	I	Y71A12B.23	specific stages
Central intermediary metabolism	WBGene00016681	III	C45G9.10b	specific stages		Immune response	WBGene00022133	I	Y71F9B.15	specific stages
Central intermediary metabolism	WBGene00016742	I	C48B6.4	specific stages		Immune response	WBGene00022230	IV	Y73B6A.3	specific stages
Central intermediary metabolism	WBGene00016755	IV	C49A9.1	specific stages		Immune response	WBGene00013524	IV	Y73F8A.15	specific stages
Central intermediary metabolism	WBGene00016756	IV	C49A9.2	specific stages		Immune response	WBGene00013527	IV	Y73F8A.22	specific stages
Central intermediary metabolism	WBGene00016759	IV	C49A9.5	specific stages		Immune response	WBGene00013566	V	Y75B12A.2	specific stages
Central intermediary metabolism	WBGene00016760	IV	C49A9.6	specific stages		Immune response	WBGene00014194	V	ZK1037.6	specific stages
Central intermediary metabolism	WBGene00016788	V	C49G7.10	specific stages		Immune response	WBGene00022892	II	ZK1290.11	specific stages
Central intermediary metabolism	WBGene00017031	III	D1044.6	whole stages		Immune response	WBGene00013986	III	ZK512.7	specific stages
Central intermediary metabolism	WBGene00008385	I	D1081.7a	whole stages		Immune response	WBGene00013987	III	ZK512.8	specific stages
Central intermediary metabolism	WBGene00008385	I	D1081.7b	whole stages		Immune response	WBGene00022645	V	ZK6.11a	specific stages
Central intermediary metabolism	WBGene00008417	I	D2030.7	whole stages		Immune response	WBGene00022645	V	ZK6.11b	specific stages
Central intermediary metabolism	WBGene00017143	II	EEED8.15	whole stages		Immune response	WBGene00045277	V	ZK742.6	specific stages
Central intermediary metabolism	WBGene00017147	II	EGAP2.1	whole stages		Immune response	WBGene00014132	IV	ZK896.1	specific stages
Central intermediary metabolism	WBGene00008520	V	F02D8.1	specific stages		Immune response	WBGene00014135	IV	ZK896.4	specific stages
Central intermediary metabolism	WBGene00017177	X	F02E8.4	whole stages		Immune response	WBGene00014136	IV	ZK896.5	specific stages
Central intermediary metabolism	WBGene00017213	II	F07E5.8	specific stages		Immune response	WBGene00014175	II	ZK971.1	specific stages
Central intermediary metabolism	WBGene00017274	III	F08F8.9c	whole stages		Ion channe	WBGene00008003	III	C38D4.1a	specific stages
Central intermediary metabolism	WBGene00008648	I	F10D11.2	whole stages		Ion channe	WBGene00016949	I	C55C2.3	specific stages
Central intermediary metabolism	WBGene00017354	III	F10E9.2	specific stages		Ion channe	WBGene00009399	II	F35C5.11	specific stages
Central intermediary metabolism	WBGene00017355	III	F10E9.3	whole stages		Ion channe	WBGene00019409	II	K05F1.8	specific stages
Central intermediary metabolism	WBGene00017397	II	F12A10.8	whole stages		Ion channe	WBGene00019988	X	R09F10.5	specific stages
Central intermediary metabolism	WBGene00008870	I	F15H9.1	specific stages		Ion channe	WBGene00021015	I	W03G9.3	whole stages
Central intermediary metabolism	WBGene00008904	X	F17A2.13	whole stages		Ion channe	WBGene00012833	V	Y43F8C.11	specific stages
Central intermediary metabolism	WBGene00008922	V	F17C11.11a	specific stages		Receptor	WBGene00007083	V	AH10.2	specific stages
Central intermediary metabolism	WBGene00008922	V	F17C11.11b	specific stages		Receptor	WBGene00015252	IV	B0546.5	specific stages
Central intermediary metabolism	WBGene00017589	II	F19B10.10	whole stages		Receptor	WBGene00015421	V	C04E6.4	specific stages
Central intermediary metabolism	WBGene00008991	I	F20G4.2	whole stages		Receptor	WBGene00015444	V	C04F5.2	specific stages
Central intermediary metabolism	WBGene00004324	I	F21C3.4a	whole stages		Receptor	WBGene00007320	III	C05B5.2	specific stages
Central intermediary metabolism	WBGene00017732	I	F23C8.3b	specific stages		Receptor	WBGene00015582	III	C07H6.9	specific stages
Central intermediary metabolism	WBGene00017782	V	F25E5.1	whole stages		Receptor	WBGene00015636	I	C09D4.6	specific stages
Central intermediary metabolism	WBGene00017833	V	F26F12.2	specific stages		Receptor	WBGene00007515	IV	C10C6.7c	whole stages
Central intermediary metabolism	WBGene00017847	III	F27B3.5	specific stages		Receptor	WBGene00045460	V	C15C8.8	specific stages
Central intermediary metabolism	WBGene00017851	I	F27C1.1	specific stages		Receptor	WBGene00015903	V	C17E7.9a	specific stages
Central intermediary metabolism	WBGene00009259	X	F29G6.3a	whole stages		Receptor	WBGene00015903	V	C17E7.9b	specific stages
Central intermediary metabolism	WBGene00009374	III	F34D10.4	whole stages		Receptor	WBGene00007648	X	C17G1.1	specific stages
Central intermediary metabolism	WBGene00009381	X	F34H10.4	specific stages		Receptor	WBGene00007649	X	C17G1.2	specific stages
Central intermediary metabolism	WBGene00009442	III	F35G12.5	whole stages		Receptor	WBGene00016168	III	C27F2.6	specific stages
Central intermediary metabolism	WBGene00009469	V	F36D3.1	whole stages		Receptor	WBGene00016181	IV	C28C12.11a	specific stages
Central intermediary metabolism	WBGene00009476	I	F36F2.2	specific stages		Receptor	WBGene00016181	IV	C28C12.11b	specific stages
Central intermediary metabolism	WBGene00018102	II	F36H5.3a	specific stages		Receptor	WBGene00008139	II	C47D12.5	specific stages
Central intermediary metabolism	WBGene00009547	IV	F38H4.3	specific stages		Receptor	WBGene00008216	I	C49G9.1	specific stages
Central intermediary metabolism	WBGene00018255	III	F40H6.5	specific stages		Receptor	WBGene00016840	I	C50F2.7	specific stages
Central intermediary metabolism	WBGene00009696	I	F44F1.4	whole stages		Receptor	WBGene00008315	I	C54G4.5	specific stages
Central intermediary metabolism	WBGene00009698	I	F44F1.6a	specific stages		Receptor	WBGene00023503	V	F17C11.13	specific stages
Central intermediary metabolism	WBGene00009714	II	F44G4.5	specific stages		Receptor	WBGene00009125	I	F25H5.2	specific stages
Central intermediary metabolism	WBGene00018511	I	F46F11.8	whole stages		Receptor	WBGene00009388	V	F35B12.9	specific stages
Central intermediary metabolism	WBGene00018626	I	F49D11.2	specific stages		Receptor	WBGene00009449	II	F35H8.4	specific stages
Central intermediary metabolism	WBGene00018636	IV	F49E8.2a	whole stages		Receptor	WBGene00018104	II	F36H5.5a	specific stages
Central intermediary metabolism	WBGene00018636	IV	F49E8.2b	whole stages		Receptor	WBGene00009533	V	F38B7.2b	specific stages
Central intermediary metabolism	WBGene00009923	I	F52B5.7	whole stages		Receptor	WBGene00044917	II	F40F8.12	specific stages
Central intermediary metabolism	WBGene00009943	IV	F52G2.3	specific stages		Receptor	WBGene00044221	II	F41G3.18	specific stages
Central intermediary metabolism	WBGene00018714	X	F52H2.1	whole stages		Receptor	WBGene00018338	IV	F42A9.9	specific stages
Central intermediary metabolism	WBGene00009946	II	F52H3.4	whole stages		Receptor	WBGene00010014	II	F54B3.2	specific stages
Central intermediary metabolism	WBGene00009953	III	F53A2.9	whole stages		Receptor	WBGene00019265	X	H35N09.1	specific stages
Central intermediary metabolism	WBGene00010048	II	F54D5.2	whole stages		Receptor	WBGene00019282	II	K01A2.8c	specific stages
Central intermediary metabolism	WBGene00018873	II	F55C12.6	specific stages		Receptor	WBGene00019388	V	K04F1.9	specific stages
Central intermediary metabolism	WBGene00010119	X	F55G7.1	specific stages		Receptor	WBGene00010611	I	K07A1.4	specific stages
Central intermediary metabolism	WBGene00018965	III	F56D2.3	whole stages		Receptor	WBGene00206374	II	K10G6.9	specific stages
Central intermediary metabolism	WBGene00010281	V	F58G11.3a	whole stages		Receptor	WBGene00019683	II	K12H6.2	whole stages
Central intermediary metabolism	WBGene00019158	III	H05C05.2a	whole stages		Receptor	WBGene00011220	III	R10E11.9	specific stages
Central intermediary metabolism	WBGene00019244	V	H25P19.1	whole stages		Receptor	WBGene00011533	V	T06E4.5	specific stages
Central intermediary metabolism	WBGene00010477	III	K01G5.3	specific stages		Receptor	WBGene00011999	II	T24F1.7	specific stages
Central intermediary metabolism	WBGene00010486	IV	K01H12.4	specific stages		Receptor	WBGene00044611	I	T27A3.8	specific stages
Central intermediary metabolism	WBGene00019458	III	K06H7.7	whole stages		Receptor	WBGene00044122	I	T28B8.6	specific stages
Central intermediary metabolism	WBGene00010643	I	K07G5.4	specific stages		Receptor	WBGene00021035	I	W05F2.3	whole stages
Central intermediary metabolism	WBGene00019564	V	K09D9.1	specific stages		Receptor	WBGene00021067	V	W06H8.4	specific stages
Central intermediary metabolism	WBGene00019863	X	R04A9.3	specific stages		Receptor	WBGene00013645	IV	Y105C5B.1	specific stages
Central intermediary metabolism	WBGene00019931	IV	R07C12.1	specific stages		Receptor	WBGene00013657	IV	Y105C5B.18	specific stages
Central intermediary metabolism	WBGene00011324	V	T01C3.9	whole stages		Receptor	WBGene00012552	III	Y37D8A.12a	whole stages
Central intermediary metabolism	WBGene00119203	III	T04A8.18	specific stages		Receptor	WBGene00012609	II	Y38F1A.7	specific stages
Central intermediary metabolism	WBGene00011431	I	T04D3.1	whole stages		Receptor	WBGene00012761	III	Y41C4A.18	specific stages
Central intermediary metabolism	WBGene00044383	II	T05A7.11	specific stages		Receptor	WBGene00013400	X	Y62H9A.12	specific stages
Central intermediary metabolism	WBGene00011475	III	T05D4.2	whole stages		Receptor	WBGene00014082	IV	ZK795.2	specific stages
Central intermediary metabolism	WBGene00011494	I	T05F1.9	specific stages		Stress response	WBGene00015059	II	B0228.1	specific stages
Central intermediary metabolism	WBGene00011560	III	T07C4.3a	whole stages		Stress response	WBGene00015065	II	B0228.8	specific stages
Central intermediary metabolism	WBGene00011560	III	T07C4.3b	whole stages		Stress response	WBGene00044615	II	B0252.8	specific stages
Central intermediary metabolism	WBGene00011597	IV	T07G12.6a	whole stages		Stress response	WBGene00015094	I	B0261.6b	specific stages
Central intermediary metabolism	WBGene00011597	IV	T07G12.6b	whole stages		Stress response	WBGene00015306	IV	C01G5.4	specific stages
Central intermediary metabolism	WBGene00011669	V	T09F5.10	specific stages		Stress response	WBGene00015377	X	C03B1.6a	specific stages
Central intermediary metabolism	WBGene00011710	V	T11F9.7	specific stages		Stress response	WBGene00015453	II	C04G6.2	specific stages
Central intermediary metabolism	WBGene00020508	X	T14F9.2	whole stages		Stress response	WBGene00086567	II	C05C10.8	specific stages
Central intermediary metabolism	WBGene00020619	V	T20D4.13	specific stages		Stress response	WBGene00007336	IV	C05C12.4	specific stages
Central intermediary metabolism	WBGene00020609	V	T20D4.3	specific stages		Stress response	WBGene00007458	IV	C08F11.11	specific stages
Central intermediary metabolism	WBGene00011924	II	T22C8.3	whole stages		Stress response	WBGene00007459	IV	C08F11.12	specific stages
Central intermediary metabolism	WBGene00020771	II	T24E12.1	whole stages		Stress response	WBGene00015655	IV	C09G12.5	specific stages
Central intermediary metabolism	WBGene00020777	II	T24E12.10	whole stages		Stress response	WBGene00015690	I	C10G11.10	specific stages
Central intermediary metabolism	WBGene00012014	IV	T25B9.8	whole stages		Stress response	WBGene00015792	X	C15C7.6	specific stages
Central intermediary metabolism	WBGene00012109	III	T28A8.3	whole stages		Stress response	WBGene00015805	X	C15H9.11	specific stages
Central intermediary metabolism	WBGene00012226	X	W03G11.4	specific stages		Stress response	WBGene00015886	V	C17B7.12	specific stages
Central intermediary metabolism	WBGene00021014	I	W03G9.2	whole stages		Stress response	WBGene00015977	III	C18F10.2	specific stages
Central intermediary metabolism	WBGene00021038	I	W05F2.6	whole stages		Stress response	WBGene00016100	V	C25E10.11	specific stages
Central intermediary metabolism	WBGene00012290	I	W05H12.2	specific stages		Stress response	WBGene00016198	III	C28H8.7	specific stages
Central intermediary metabolism	WBGene00013682	I	Y105E8A.25	whole stages		Stress response	WBGene00007858	I	C31H5.7	specific stages
Central intermediary metabolism	WBGene00013750	V	Y113G7A.13	specific stages		Stress response	WBGene00007861	X	C32A9.1	specific stages
Central intermediary metabolism	WBGene00001482	V	Y113G7B.5a	whole stages		Stress response	WBGene00007866	IV	C32H11.3	specific stages
Central intermediary metabolism	WBGene00022475	I	Y119C1B.10a	whole stages		Stress response	WBGene00016429	V	C35A11.2	specific stages
Central intermediary metabolism	WBGene00022475	I	Y119C1B.10b	whole stages		Stress response	WBGene00016437	IV	C35B1.8	specific stages
Central intermediary metabolism	WBGene00021191	II	Y14H12B.1b	whole stages		Stress response	WBGene00016459	I	C35E7.7	specific stages
Central intermediary metabolism	WBGene00021198	IV	Y17G9B.1	whole stages		Stress response	WBGene00016466	X	C36B7.3	specific stages
Central intermediary metabolism	WBGene00012491	V	Y20C6A.1a	specific stages		Stress response	WBGene00016467	X	C36B7.4	specific stages
Central intermediary metabolism	WBGene00021387	I	Y37F4.6a	whole stages		Stress response	WBGene00045390	V	C38C3.10	specific stages
Central intermediary metabolism	WBGene00012580	II	Y38E10A.2	specific stages		Stress response	WBGene00007998	II	C38C6.5	specific stages
Central intermediary metabolism	WBGene00021489	V	Y40B10A.4	specific stages		Stress response	WBGene00016681	III	C45G9.10a	specific stages
Central intermediary metabolism	WBGene00021541	IV	Y42H9B.3	whole stages		Stress response	WBGene00016714	X	C46F2.1	specific stages
Central intermediary metabolism	WBGene00021554	V	Y45G5AL.1a	whole stages		Stress response	WBGene00008152	IV	C47E12.9	specific stages
Central intermediary metabolism	WBGene00021554	V	Y45G5AL.1b	whole stages		Stress response	WBGene00008175	III	C48B4.12b	specific stages
Central intermediary metabolism	WBGene00021556	V	Y45G5AM.3	specific stages		Stress response	WBGene00008234	V	C50F4.9	specific stages
Central intermediary metabolism	WBGene00012971	III	Y48A6B.10a	whole stages		Stress response	WBGene00016882	II	C52E2.3	specific stages
Central intermediary metabolism	WBGene00012972	III	Y48A6B.11a	whole stages		Stress response	WBGene00008323	V	C55A1.6	specific stages
Central intermediary metabolism	WBGene00021713	II	Y49F6A.5	specific stages		Stress response	WBGene00008388	V	D1086.1	specific stages
Central intermediary metabolism	WBGene00021863	III	Y54F10BM.9	whole stages		Stress response	WBGene00044082	V	D1086.12a	specific stages
Central intermediary metabolism	WBGene00021906	III	Y55B1AR.2a	whole stages		Stress response	WBGene00044082	V	D1086.12b	specific stages
Central intermediary metabolism	WBGene00013247	II	Y57A10A.2	whole stages		Stress response	WBGene00008389	V	D1086.2a	specific stages
Central intermediary metabolism	WBGene00013250	II	Y57A10A.5	whole stages		Stress response	WBGene00008390	V	D1086.3	whole stages
Central intermediary metabolism	WBGene00013253	II	Y57A10A.8	whole stages		Stress response	WBGene00017077	IV	D2096.10	whole stages
Central intermediary metabolism	WBGene00022036	I	Y65B4BL.4	whole stages		Stress response	WBGene00017072	IV	D2096.5	specific stages
Central intermediary metabolism	WBGene00013478	IV	Y69E1A.8	specific stages		Stress response	WBGene00017099	III	E02H9.1	specific stages
Central intermediary metabolism	WBGene00012404	V	Y6G8.2a	specific stages		Stress response	WBGene00017149	X	EGAP4.1	specific stages
Central intermediary metabolism	WBGene00022124	I	Y71F9AR.3	whole stages		Stress response	WBGene00008554	IV	F07C6.3	specific stages
Central intermediary metabolism	WBGene00185098	I	Y71G12B.35	specific stages		Stress response	WBGene00017308	X	F09F9.3	specific stages
Central intermediary metabolism	WBGene00022310	IV	Y77E11A.7b	whole stages		Stress response	WBGene00008759	IV	F13E9.10	specific stages
Central intermediary metabolism	WBGene00013898	V	ZC443.3	whole stages		Stress response	WBGene00008792	V	F14D7.5a	specific stages
Central intermediary metabolism	WBGene00014199	I	ZK1053.4	whole stages		Stress response	WBGene00017518	II	F16G10.3	specific stages
Central intermediary metabolism	WBGene00023405	III	ZK1236.3a	whole stages		Stress response	WBGene00017540	IV	F17E9.3	specific stages
Central intermediary metabolism	WBGene00014154	II	ZK930.4	specific stages		Stress response	WBGene00017545	II	F18A1.1	specific stages
Central intermediary metabolism	WBGene00014168	II	ZK945.6a	specific stages		Stress response	WBGene00017573	X	F18E9.7a	specific stages
Central intermediary metabolism	WBGene00014168	II	ZK945.6b	specific stages		Stress response	WBGene00017573	X	F18E9.7b	specific stages
Central intermediary metabolism	WBGene00014169	II	ZK945.7	specific stages		Stress response	WBGene00008963	II	F19H8.2	specific stages
Energy metabolism	WBGene00007224	II	C01G6.2	specific stages		Stress response	WBGene00017618	V	F20A1.6c	specific stages
Energy metabolism	WBGene00005228	V	C05E4.14a	specific stages		Stress response	WBGene00017731	I	F23C8.1	specific stages
Energy metabolism	WBGene00015511	IV	C06A6.7	specific stages		Stress response	WBGene00009196	V	F28B1.2	specific stages
Energy metabolism	WBGene00007391	V	C06H2.7b	whole stages		Stress response	WBGene00017905	III	F28F5.6	specific stages
Energy metabolism	WBGene00007418	II	C07E3.8	specific stages		Stress response	WBGene00017913	II	F29A7.3	specific stages
Energy metabolism	WBGene00015582	III	C07H6.9	specific stages		Stress response	WBGene00009349	V	F32H5.3a	specific stages
Energy metabolism	WBGene00007453	IV	C08F11.5a	specific stages		Stress response	WBGene00009349	V	F32H5.3b	specific stages
Energy metabolism	WBGene00015624	X	C09B8.5	specific stages		Stress response	WBGene00009355	II	F33A8.7	specific stages
Energy metabolism	WBGene00015764	V	C14C6.13	specific stages		Stress response	WBGene00044028	II	F33H1.6	specific stages
Energy metabolism	WBGene00007619	V	C15H11.11b	specific stages		Stress response	WBGene00044366	II	F34D6.9	specific stages
Energy metabolism	WBGene00015856	II	C16C8.19	specific stages		Stress response	WBGene00009383	V	F35B12.3	specific stages
Energy metabolism	WBGene00007633	II	C16D2.1a	specific stages		Stress response	WBGene00009390	II	F35C5.1	specific stages
Energy metabolism	WBGene00007633	II	C16D2.1b	specific stages		Stress response	WBGene00018062	V	F35F10.13	specific stages
Energy metabolism	WBGene00007644	I	C17E4.4	whole stages		Stress response	WBGene00018068	IV	F35H10.2	specific stages
Energy metabolism	WBGene00015946	II	C18A3.10	specific stages		Stress response	WBGene00219291	II	F35H8.12	specific stages
Energy metabolism	WBGene00016009	X	C23F12.4	whole stages		Stress response	WBGene00018080	IV	F36A4.1	specific stages
Energy metabolism	WBGene00219374	X	C25A11.10	whole stages		Stress response	WBGene00018083	IV	F36A4.4	specific stages
Energy metabolism	WBGene00045461	V	C25F9.14b	specific stages		Stress response	WBGene00018094	V	F36F12.3b	specific stages
Energy metabolism	WBGene00007734	IV	C25G4.7a	specific stages		Stress response	WBGene00018130	IV	F36H12.17	specific stages
Energy metabolism	WBGene00007734	IV	C25G4.7c	specific stages		Stress response	WBGene00009577	II	F40F8.4	specific stages
Energy metabolism	WBGene00016119	II	C25H3.10b	specific stages		Stress response	WBGene00009601	V	F40G12.6	specific stages
Energy metabolism	WBGene00007769	I	C27C7.7	specific stages		Stress response	WBGene00018278	X	F41C6.4a	specific stages
Energy metabolism	WBGene00016268	X	C30G4.2	specific stages		Stress response	WBGene00018549	IV	F47C12.6	specific stages
Energy metabolism	WBGene00007855	I	C31H5.4	whole stages		Stress response	WBGene00010128	IV	F55G11.8	specific stages
Energy metabolism	WBGene00007890	IV	C33A12.19	specific stages		Stress response	WBGene00045498	I	F56F4.8	specific stages
Energy metabolism	WBGene00016357	II	C33F10.11b	specific stages		Stress response	WBGene00010181	V	F57A8.6	specific stages
Energy metabolism	WBGene00007950	V	C35A5.6b	specific stages		Stress response	WBGene00010226	III	F58A4.1	specific stages
Energy metabolism	WBGene00016520	III	C39B5.2b	whole stages		Stress response	WBGene00010285	V	F58H1.2	specific stages
Energy metabolism	WBGene00016563	I	C41D11.4	whole stages		Stress response	WBGene00010504	X	K02D3.1	specific stages
Energy metabolism	WBGene00016734	I	C46H11.10a	specific stages		Stress response	WBGene00010512	V	K02E11.3	specific stages
Energy metabolism	WBGene00016757	IV	C49A9.3	specific stages		Stress response	WBGene00010516	V	K02E11.7	specific stages
Energy metabolism	WBGene00016763	IV	C49A9.9a	specific stages		Stress response	WBGene00019306	II	K02E7.1b	specific stages
Energy metabolism	WBGene00016847	IV	C50F7.9	specific stages		Stress response	WBGene00010531	IV	K03D3.5	specific stages
Energy metabolism	WBGene00016864	V	C52A10.3	specific stages		Stress response	WBGene00010648	IV	K08C7.6	specific stages
Energy metabolism	WBGene00016900	X	C53C11.2	specific stages		Stress response	WBGene00219216	IV	K08D10.14	specific stages
Energy metabolism	WBGene00016917	IV	C54E4.1	specific stages		Stress response	WBGene00019532	IV	K08D10.9	specific stages
Energy metabolism	WBGene00017007	I	D1007.10c	whole stages		Stress response	WBGene00010690	X	K08H2.3	whole stages
Energy metabolism	WBGene00017005	I	D1007.8	whole stages		Stress response	WBGene00019557	V	K09C6.3	specific stages
Energy metabolism	WBGene00044082	V	D1086.12c	specific stages		Stress response	WBGene00045265	X	K10C2.8	specific stages
Energy metabolism	WBGene00017056	II	D2062.4a	specific stages		Stress response	WBGene00010804	I	M01E5.1	specific stages
Energy metabolism	WBGene00017056	II	D2062.4b	specific stages		Stress response	WBGene00010885	IV	M7.9	specific stages
Energy metabolism	WBGene00017057	II	D2062.5	specific stages		Stress response	WBGene00019856	II	R03H10.4	specific stages
Energy metabolism	WBGene00017077	IV	D2096.10	whole stages		Stress response	WBGene00019964	V	R08E5.4	specific stages
Energy metabolism	WBGene00017149	X	EGAP4.1	specific stages		Stress response	WBGene00020087	I	R119.1	whole stages
Energy metabolism	WBGene00219315	II	F07E5.12	specific stages		Stress response	WBGene00020054	V	R13D7.2	specific stages
Energy metabolism	WBGene00017248	II	F08D12.4	specific stages		Stress response	WBGene00020077	II	R52.5	specific stages
Energy metabolism	WBGene00017258	X	F08F1.4a	specific stages		Stress response	WBGene00020136	X	T01B6.4	specific stages
Energy metabolism	WBGene00017403	II	F12E12.2	specific stages		Stress response	WBGene00020155	V	T02B11.3a	specific stages
Energy metabolism	WBGene00045458	I	F17B5.8	specific stages		Stress response	WBGene00020156	V	T02B11.4	specific stages
Energy metabolism	WBGene00023503	V	F17C11.13	specific stages		Stress response	WBGene00020177	II	T02H6.7	specific stages
Energy metabolism	WBGene00017593	IV	F19C7.3	specific stages		Stress response	WBGene00020218	X	T04G9.7	specific stages
Energy metabolism	WBGene00009029	V	F21H7.3	specific stages		Stress response	WBGene00011499	III	T05G5.4	specific stages
Energy metabolism	WBGene00017694	III	F22B7.3	specific stages		Stress response	WBGene00011581	I	T07D10.1	specific stages
Energy metabolism	WBGene00017718	X	F22F4.5	specific stages		Stress response	WBGene00011624	V	T08G5.3a	specific stages
Energy metabolism	WBGene00017732	I	F23C8.3a	specific stages		Stress response	WBGene00020409	II	T10D4.7	specific stages
Energy metabolism	WBGene00194674	X	F23D12.11	specific stages		Stress response	WBGene00020414	I	T10E9.4	specific stages
Energy metabolism	WBGene00017767	V	F25B4.4	whole stages		Stress response	WBGene00011708	IV	T11B7.5	specific stages
Energy metabolism	WBGene00017854	I	F27C1.4	whole stages		Stress response	WBGene00011753	V	T13F3.6	specific stages
Energy metabolism	WBGene00017875	II	F28A10.7	specific stages		Stress response	WBGene00045414	II	T19H5.7	specific stages
Energy metabolism	WBGene00206371	II	F28B12.6	specific stages		Stress response	WBGene00020618	V	T20D4.12	specific stages
Energy metabolism	WBGene00009225	V	F28F8.8a	specific stages		Stress response	WBGene00020622	V	T20D4.17	specific stages
Energy metabolism	WBGene00009243	I	F29C6.1b	specific stages		Stress response	WBGene00011900	III	T21C12.4b	specific stages
Energy metabolism	WBGene00009433	V	F35E12.9c	specific stages		Stress response	WBGene00020670	X	T22B2.6	specific stages
Energy metabolism	WBGene00009437	IV	F35G2.3	specific stages		Stress response	WBGene00020703	III	T22F7.4	specific stages
Energy metabolism	WBGene00018082	IV	F36A4.3	specific stages		Stress response	WBGene00077622	V	T25E12.14	specific stages
Energy metabolism	WBGene00206519	II	F36H5.13	specific stages		Stress response	WBGene00020878	V	T28A11.16	specific stages
Energy metabolism	WBGene00018101	II	F36H5.2a	specific stages		Stress response	WBGene00020869	V	T28A11.2a	specific stages
Energy metabolism	WBGene00018101	II	F36H5.2b	specific stages		Stress response	WBGene00020869	V	T28A11.2b	specific stages
Energy metabolism	WBGene00018106	II	F36H5.8	specific stages		Stress response	WBGene00012163	IV	VZK822L.2	specific stages
Energy metabolism	WBGene00018164	IV	F38A5.7	whole stages		Stress response	WBGene00020984	I	W03D8.1	specific stages
Energy metabolism	WBGene00009529	X	F38B2.2	specific stages		Stress response	WBGene00012278	V	W05B10.3	specific stages
Energy metabolism	WBGene00018258	X	F41B4.2a	specific stages		Stress response	WBGene00021114	I	W09C3.7	specific stages
Energy metabolism	WBGene00018258	X	F41B4.2b	specific stages		Stress response	WBGene00012357	III	W09D6.4	specific stages
Energy metabolism	WBGene00018267	II	F41C3.1	specific stages		Stress response	WBGene00022441	II	Y110A2AL.4b	specific stages
Energy metabolism	WBGene00018332	IV	F42A9.3	specific stages		Stress response	WBGene00013809	IV	Y116A8C.33	specific stages
Energy metabolism	WBGene00018351	II	F42G2.2	specific stages		Stress response	WBGene00021212	I	Y18H1A.8	specific stages
Energy metabolism	WBGene00009698	I	F44F1.6b	specific stages		Stress response	WBGene00021513	IV	Y41D4B.6	specific stages
Energy metabolism	WBGene00009805	V	F47B8.4a	specific stages		Stress response	WBGene00021529	X	Y41G9A.5b	specific stages
Energy metabolism	WBGene00009809	V	F47B8.8	specific stages		Stress response	WBGene00012837	V	Y43F8C.16	specific stages
Energy metabolism	WBGene00018615	V	F48G7.4	specific stages		Stress response	WBGene00012878	IV	Y45F10C.2	specific stages
Energy metabolism	WBGene00018638	IV	F49E8.7b	whole stages		Stress response	WBGene00021656	X	Y48D7A.1	specific stages
Energy metabolism	WBGene00009927	IV	F52B11.5	specific stages		Stress response	WBGene00021743	V	Y50D4B.4	specific stages
Energy metabolism	WBGene00018855	X	F55A4.3	specific stages		Stress response	WBGene00013130	I	Y52B11B.1	specific stages
Energy metabolism	WBGene00018870	II	F55C12.2	specific stages		Stress response	WBGene00021894	IV	Y54G2A.32	specific stages
Energy metabolism	WBGene00018903	IV	F55G1.7b	whole stages		Stress response	WBGene00013392	X	Y62H9A.4	specific stages
Energy metabolism	WBGene00018903	IV	F55G1.7c	whole stages		Stress response	WBGene00013393	X	Y62H9A.5	specific stages
Energy metabolism	WBGene00010133	I	F55H12.2	whole stages		Stress response	WBGene00013394	X	Y62H9A.6	specific stages
Energy metabolism	WBGene00010140	III	F56A8.4	whole stages		Stress response	WBGene00013469	V	Y68A4A.10b	specific stages
Energy metabolism	WBGene00010145	IV	F56C4.2	specific stages		Stress response	WBGene00013472	V	Y68A4B.3	specific stages
Energy metabolism	WBGene00206363	I	F56H1.10	specific stages		Stress response	WBGene00022093	IV	Y69A2AR.22	specific stages
Energy metabolism	WBGene00019057	IV	F58F9.3a	specific stages		Stress response	WBGene00013484	V	Y69H2.9	specific stages
Energy metabolism	WBGene00019058	IV	F58F9.4	specific stages		Stress response	WBGene00194717	II	ZC239.22	specific stages
Energy metabolism	WBGene00010322	II	F59B10.6	specific stages		Stress response	WBGene00014238	I	ZK1225.4	specific stages
Energy metabolism	WBGene00010332	X	F59D12.5	whole stages		Stress response	WBGene00022886	II	ZK1290.1	specific stages
Energy metabolism	WBGene00044312	III	K04C2.8	specific stages		Stress response	WBGene00044667	II	ZK622.5	specific stages
Energy metabolism	WBGene00019393	V	K04F1.14a	specific stages		Stress response	WBGene00022796	III	ZK688.1	specific stages
Energy metabolism	WBGene00010569	I	K04G2.11	specific stages		Structural protein	WBGene00015225	V	B0507.8	specific stages
Energy metabolism	WBGene00010737	V	K10C8.4	specific stages		Structural protein	WBGene00007220	II	C01B9.1a	specific stages
Energy metabolism	WBGene00010740	I	K10D3.6	specific stages		Structural protein	WBGene00007307	IV	C04G2.8	specific stages
Energy metabolism	WBGene00019699	II	M01D1.2a	whole stages		Structural protein	WBGene00015624	X	C09B8.5	specific stages
Energy metabolism	WBGene00010819	I	M01G12.5	specific stages		Structural protein	WBGene00045456	X	C10A4.9b	specific stages
Energy metabolism	WBGene00019736	X	M02F4.2	specific stages		Structural protein	WBGene00015689	I	C10G11.9	specific stages
Energy metabolism	WBGene00011078	X	R07B1.6	specific stages		Structural protein	WBGene00007788	III	C28A5.1	whole stages
Energy metabolism	WBGene00011203	III	R10E4.7	whole stages		Structural protein	WBGene00206484	X	C31H2.14	specific stages
Energy metabolism	WBGene00011207	V	R10E8.1	specific stages		Structural protein	WBGene00008003	III	C38D4.1b	specific stages
Energy metabolism	WBGene00011208	V	R10E8.2	specific stages		Structural protein	WBGene00016563	I	C41D11.4	whole stages
Energy metabolism	WBGene00044504	IV	R13A1.10	specific stages		Structural protein	WBGene00008170	III	C48B4.7	whole stages
Energy metabolism	WBGene00020050	III	R13A5.7	whole stages		Structural protein	WBGene00008520	V	F02D8.1	specific stages
Energy metabolism	WBGene00011388	I	T02G6.5a	specific stages		Structural protein	WBGene00017474	X	F14H12.7	specific stages
Energy metabolism	WBGene00020175	II	T02H6.5	specific stages		Structural protein	WBGene00009029	V	F21H7.3	specific stages
Energy metabolism	WBGene00020201	III	T04A6.2	specific stages		Structural protein	WBGene00009102	V	F25B3.5b	specific stages
Energy metabolism	WBGene00011497	I	T05F1.13	specific stages		Structural protein	WBGene00206371	II	F28B12.6	specific stages
Energy metabolism	WBGene00020276	V	T05H4.15b	specific stages		Structural protein	WBGene00009884	IV	F49C12.15	specific stages
Energy metabolism	WBGene00011691	V	T10C6.10a	whole stages		Structural protein	WBGene00018965	III	F56D2.3	whole stages
Energy metabolism	WBGene00077607	V	T10C6.16	specific stages		Structural protein	WBGene00010174	V	F56H9.2b	whole stages
Energy metabolism	WBGene00020433	IV	T11F8.1	whole stages		Structural protein	WBGene00019429	I	K06A5.1	whole stages
Energy metabolism	WBGene00020484	X	T13C5.3	specific stages		Structural protein	WBGene00010865	III	M04D8.7	specific stages
Energy metabolism	WBGene00020487	X	T13C5.7	specific stages		Structural protein	WBGene00019785	IV	M70.3a	specific stages
Energy metabolism	WBGene00020540	III	T17A3.2	whole stages		Structural protein	WBGene00019785	IV	M70.3b	specific stages
Energy metabolism	WBGene00077599	I	T20F5.8	specific stages		Structural protein	WBGene00020379	I	T09B4.5a	whole stages
Energy metabolism	WBGene00020790	X	T25B6.4	specific stages		Structural protein	WBGene00044681	III	T24C4.8	specific stages
Energy metabolism	WBGene00020791	X	T25B6.5	specific stages		Structural protein	WBGene00020840	I	T27A3.4	specific stages
Energy metabolism	WBGene00012062	III	T26G10.5	specific stages		Structural protein	WBGene00004154	I	W01B11.5a	whole stages
Energy metabolism	WBGene00012111	III	T28A8.5	whole stages		Structural protein	WBGene00012239	I	W04A8.4	specific stages
Energy metabolism	WBGene00020885	X	T28B4.2	specific stages		Structural protein	WBGene00021030	II	W04H10.1	specific stages
Energy metabolism	WBGene00012175	II	W01C9.1	specific stages		Structural protein	WBGene00012766	IV	Y41E3.8	whole stages
Energy metabolism	WBGene00012217	X	W02H3.1a	specific stages		Structural protein	WBGene00021675	I	Y48G1BR.1	specific stages
Energy metabolism	WBGene00012217	X	W02H3.1b	specific stages		Structural protein	WBGene00013142	II	Y53C12A.7	specific stages
Energy metabolism	WBGene00020981	IV	W03D2.6	specific stages		Structural protein	WBGene00021876	IV	Y54G2A.11b	whole stages
Energy metabolism	WBGene00012305	V	W06D12.6	specific stages		Structural protein	WBGene00219383	V	Y61B8A.6	specific stages
Energy metabolism	WBGene00012325	II	W07A12.8	specific stages		Structural protein	WBGene00013579	III	Y79H2A.2a	specific stages
Energy metabolism	WBGene00044733	II	W08F4.13	specific stages		Structural protein	WBGene00013579	III	Y79H2A.2b	specific stages
Energy metabolism	WBGene00022440	II	Y110A2AL.3	specific stages		Structural protein	WBGene00012422	II	Y9C2UA.2	specific stages
Energy metabolism	WBGene00021299	II	Y27F2A.8	specific stages		Structural protein	WBGene00022615	X	ZC449.5	specific stages
Energy metabolism	WBGene00021410	IV	Y38C1BA.1	specific stages		Transcription	WBGene00014999	X	AH9.3	whole stages
Energy metabolism	WBGene00012587	II	Y38E10A.9	specific stages		Transcription	WBGene00007088	IV	B0001.3a	whole stages
Energy metabolism	WBGene00012609	II	Y38F1A.7	specific stages		Transcription	WBGene00007088	IV	B0001.3b	whole stages
Energy metabolism	WBGene00012675	V	Y39B6A.13	whole stages		Transcription	WBGene00007090	IV	B0001.5	whole stages
Energy metabolism	WBGene00021542	IV	Y43B11AL.1	specific stages		Transcription	WBGene00007091	IV	B0001.6	whole stages
Energy metabolism	WBGene00012916	II	Y46G5A.28	specific stages		Transcription	WBGene00007093	IV	B0001.8a	whole stages
Energy metabolism	WBGene00021608	V	Y46H3D.1	specific stages		Transcription	WBGene00007093	IV	B0001.8b	whole stages
Energy metabolism	WBGene00021654	II	Y47G7B.2	whole stages		Transcription	WBGene00007094	I	B0019.2	whole stages
Energy metabolism	WBGene00012959	I	Y47H10A.3	specific stages		Transcription	WBGene00015028	I	B0207.5	specific stages
Energy metabolism	WBGene00012960	I	Y47H10A.4	specific stages		Transcription	WBGene00015093	I	B0261.5	specific stages
Energy metabolism	WBGene00021724	II	Y49F6C.2	specific stages		Transcription	WBGene00015094	I	B0261.6a	specific stages
Energy metabolism	WBGene00021915	III	Y55D5A.1a	specific stages		Transcription	WBGene00015100	III	B0280.2	specific stages
Energy metabolism	WBGene00021968	II	Y57G7A.5	specific stages		Transcription	WBGene00007136	III	B0285.3	whole stages
Energy metabolism	WBGene00013348	V	Y59A8B.11a	specific stages		Transcription	WBGene00015134	II	B0304.2	whole stages
Energy metabolism	WBGene00013359	V	Y60A3A.8	whole stages		Transcription	WBGene00007149	II	B0334.13	specific stages
Energy metabolism	WBGene00013380	IV	Y62E10A.14	whole stages		Transcription	WBGene00015200	II	B0454.9	whole stages
Energy metabolism	WBGene00013437	III	Y66D12A.11	specific stages		Transcription	WBGene00007193	II	B0491.6a	whole stages
Energy metabolism	WBGene00013479	V	Y69H2.1b	specific stages		Transcription	WBGene00007193	II	B0491.6b	whole stages
Energy metabolism	WBGene00013521	IV	Y73F8A.12	specific stages		Transcription	WBGene00015235	I	B0511.9a	whole stages
Energy metabolism	WBGene00013524	IV	Y73F8A.15	specific stages		Transcription	WBGene00015235	I	B0511.9b	whole stages
Energy metabolism	WBGene00013567	V	Y75B12B.1b	whole stages		Transcription	WBGene00015235	I	B0511.9c	whole stages
Energy metabolism	WBGene00022547	V	ZC196.3	specific stages		Transcription	WBGene00015245	III	B0524.6	whole stages
Energy metabolism	WBGene00022586	I	ZC308.4a	whole stages		Transcription	WBGene00044127	III	BE10.5	specific stages
Energy metabolism	WBGene00022586	I	ZC308.4b	whole stages		Transcription	WBGene00007222	IV	C01F6.2	specific stages
Energy metabolism	WBGene00194691	III	ZK1098.12	specific stages		Transcription	WBGene00015357	X	C02F12.8	whole stages
Energy metabolism	WBGene00022699	III	ZK353.3	specific stages		Transcription	WBGene00007273	III	C03C10.7	specific stages
Energy metabolism	WBGene00022761	II	ZK546.4	specific stages		Transcription	WBGene00015390	X	C03F11.4	specific stages
Energy metabolism	WBGene00014104	I	ZK849.6	specific stages		Transcription	WBGene00007288	X	C04A11.5	specific stages
Energy metabolism	WBGene00014145	X	ZK899.7	specific stages		Transcription	WBGene00007337	IV	C05C12.5	specific stages
Fatty acid metabolism	WBGene00044414	I	C06A5.12	whole stages		Transcription	WBGene00007405	III	C07A9.9	whole stages
Fatty acid metabolism	WBGene00015529	X	C06E2.5	whole stages		Transcription	WBGene00007410	X	C07B5.6	specific stages
Fatty acid metabolism	WBGene00007478	II	C09F9.1	specific stages		Transcription	WBGene00015572	IV	C07G1.6	specific stages
Fatty acid metabolism	WBGene00007639	I	C17D12.5	specific stages		Transcription	WBGene00015573	IV	C07G1.7	specific stages
Fatty acid metabolism	WBGene00016100	V	C25E10.11	specific stages		Transcription	WBGene00007423	V	C08B6.2b	specific stages
Fatty acid metabolism	WBGene00007748	V	C26E1.2b	specific stages		Transcription	WBGene00077692	V	C08E8.10	specific stages
Fatty acid metabolism	WBGene00016542	IV	C39H7.4	specific stages		Transcription	WBGene00007439	V	C08E8.3	specific stages
Fatty acid metabolism	WBGene00045275	V	F18E3.12	specific stages		Transcription	WBGene00007445	IV	C08F8.3	whole stages
Fatty acid metabolism	WBGene00018165	IV	F38A5.8	specific stages		Transcription	WBGene00206357	I	C09D4.9	specific stages
Fatty acid metabolism	WBGene00018279	X	F41C6.6	specific stages		Transcription	WBGene00044001	IV	C09G4.4	whole stages
Fatty acid metabolism	WBGene00014761	I	F46A8.11	specific stages		Transcription	WBGene00007538	V	C12D8.9a	specific stages
Fatty acid metabolism	WBGene00018602	X	F48D6.4b	specific stages		Transcription	WBGene00007538	V	C12D8.9b	specific stages
Fatty acid metabolism	WBGene00019215	IV	H20E11.3a	specific stages		Transcription	WBGene00015750	X	C14A11.5	specific stages
Fatty acid metabolism	WBGene00014793	X	H40L08.2a	specific stages		Transcription	WBGene00015766	V	C14C11.2	whole stages
Fatty acid metabolism	WBGene00010542	III	K03H1.7	whole stages		Transcription	WBGene00015769	V	C14C11.7	whole stages
Fatty acid metabolism	WBGene00012069	V	T26H5.4a	specific stages		Transcription	WBGene00007602	I	C15C6.3	whole stages
Fatty acid metabolism	WBGene00044431	I	W03G9.8	whole stages		Transcription	WBGene00007611	III	C15H7.4	specific stages
Fatty acid metabolism	WBGene00021381	IV	Y37E11B.10c	specific stages		Transcription	WBGene00015816	II	C16A11.3	whole stages
Fatty acid metabolism	WBGene00012734	I	Y40B1A.3c	whole stages		Transcription	WBGene00015849	II	C16C8.11	whole stages
Fatty acid metabolism	WBGene00022203	X	Y73B3A.1	whole stages		Transcription	WBGene00015853	II	C16C8.16	whole stages
Purines and pyrimidines	WBGene00007092	IV	B0001.7a	whole stages		Transcription	WBGene00015868	X	C16H3.3b	whole stages
Purines and pyrimidines	WBGene00007092	IV	B0001.7b	whole stages		Transcription	WBGene00015896	II	C17C3.15	specific stages
Purines and pyrimidines	WBGene00015139	X	B0310.3	specific stages		Transcription	WBGene00007642	I	C17E4.2	specific stages
Purines and pyrimidines	WBGene00015157	III	B0361.3	whole stages		Transcription	WBGene00015905	V	C17E7.12	whole stages
Purines and pyrimidines	WBGene00015211	IV	B0496.2	specific stages		Transcription	WBGene00015899	V	C17E7.4	specific stages
Purines and pyrimidines	WBGene00007222	IV	C01F6.2	specific stages		Transcription	WBGene00015922	X	C17H11.2	whole stages
Purines and pyrimidines	WBGene00007334	II	C05C10.7	whole stages		Transcription	WBGene00015944	II	C18A3.7	specific stages
Purines and pyrimidines	WBGene00015630	IV	C09B9.7	specific stages		Transcription	WBGene00015968	V	C18C4.7	specific stages
Purines and pyrimidines	WBGene00015638	III	C09E7.4	whole stages		Transcription	WBGene00015972	I	C18E3.3	whole stages
Purines and pyrimidines	WBGene00007515	IV	C10C6.7c	whole stages		Transcription	WBGene00015976	I	C18E3.9a	whole stages
Purines and pyrimidines	WBGene00003994	V	C18G1.4a	whole stages		Transcription	WBGene00015976	I	C18E3.9b	whole stages
Purines and pyrimidines	WBGene00007788	III	C28A5.1	whole stages		Transcription	WBGene00016102	X	C25F6.1	whole stages
Purines and pyrimidines	WBGene00007789	III	C28A5.2	whole stages		Transcription	WBGene00016125	IV	C26B2.2	specific stages
Purines and pyrimidines	WBGene00077525	I	C41G7.8	specific stages		Transcription	WBGene00016136	X	C26B9.7	specific stages
Purines and pyrimidines	WBGene00016701	IV	C46A5.5a	whole stages		Transcription	WBGene00007747	V	C26E1.1	specific stages
Purines and pyrimidines	WBGene00008219	V	C50B6.3a	whole stages		Transcription	WBGene00007748	V	C26E1.2a	specific stages
Purines and pyrimidines	WBGene00017007	I	D1007.10a	whole stages		Transcription	WBGene00016146	V	C26F1.1a	specific stages
Purines and pyrimidines	WBGene00017343	II	F10E7.1	specific stages		Transcription	WBGene00016155	I	C27A12.4	specific stages
Purines and pyrimidines	WBGene00017504	V	F16B4.2a	specific stages		Transcription	WBGene00007762	IV	C27B7.5	whole stages
Purines and pyrimidines	WBGene00017607	V	F19F10.11a	whole stages		Transcription	WBGene00044389	II	C27D6.12b	specific stages
Purines and pyrimidines	WBGene00009038	IV	F22B3.7	specific stages		Transcription	WBGene00016219	III	C29F9.4	specific stages
Purines and pyrimidines	WBGene00009234	X	F28H6.6	whole stages		Transcription	WBGene00016229	V	C29G2.1	specific stages
Purines and pyrimidines	WBGene00206414	II	F31D5.7	specific stages		Transcription	WBGene00007816	X	C30F2.2	specific stages
Purines and pyrimidines	WBGene00018104	II	F36H5.5a	specific stages		Transcription	WBGene00044177	V	C30G7.3	specific stages
Purines and pyrimidines	WBGene00018235	II	F40E12.2	specific stages		Transcription	WBGene00007894	X	C33D3.3	specific stages
Purines and pyrimidines	WBGene00018316	IV	F41H10.3a	whole stages		Transcription	WBGene00007898	IV	C33D9.3a	specific stages
Purines and pyrimidines	WBGene00018316	IV	F41H10.3b	whole stages		Transcription	WBGene00007898	IV	C33D9.3b	specific stages
Purines and pyrimidines	WBGene00004681	IV	F52G2.2a	whole stages		Transcription	WBGene00007931	V	C34D1.4c	specific stages
Purines and pyrimidines	WBGene00010066	X	F54F7.6	whole stages		Transcription	WBGene00007932	V	C34D1.5a	specific stages
Purines and pyrimidines	WBGene00018864	I	F55A12.5	whole stages		Transcription	WBGene00007932	V	C34D1.5b	specific stages
Purines and pyrimidines	WBGene00018848	I	F55A3.2	whole stages		Transcription	WBGene00007939	X	C34F6.5a	specific stages
Purines and pyrimidines	WBGene00019150	III	H04J21.1	specific stages		Transcription	WBGene00016444	III	C35D10.7a	whole stages
Purines and pyrimidines	WBGene00010547	III	K03H1.12	specific stages		Transcription	WBGene00016455	I	C35E7.3	specific stages
Purines and pyrimidines	WBGene00010580	I	K05C4.3	whole stages		Transcription	WBGene00016456	I	C35E7.4	specific stages
Purines and pyrimidines	WBGene00019611	X	K10B3.5	whole stages		Transcription	WBGene00007975	I	C36B1.8a	whole stages
Purines and pyrimidines	WBGene00019687	II	K12H6.7	specific stages		Transcription	WBGene00007975	I	C36B1.8b	whole stages
Purines and pyrimidines	WBGene00010836	X	M03B6.4a	whole stages		Transcription	WBGene00008001	III	C38C10.3	specific stages
Purines and pyrimidines	WBGene00019843	X	R03E9.2	specific stages		Transcription	WBGene00016512	V	C38C3.3b	specific stages
Purines and pyrimidines	WBGene00020233	II	T05A8.7	specific stages		Transcription	WBGene00008007	III	C38D4.7	specific stages
Purines and pyrimidines	WBGene00020408	II	T10D4.6a	whole stages		Transcription	WBGene00016532	X	C39D10.5	specific stages
Purines and pyrimidines	WBGene00020408	II	T10D4.6b	whole stages		Transcription	WBGene00016574	II	C41H7.4	whole stages
Purines and pyrimidines	WBGene00020439	III	T12A2.5	specific stages		Transcription	WBGene00016598	IV	C42D4.13	specific stages
Purines and pyrimidines	WBGene00020440	III	T12A2.6	specific stages		Transcription	WBGene00008105	V	C45B11.2	specific stages
Purines and pyrimidines	WBGene00020467	I	T12F5.2	whole stages		Transcription	WBGene00016680	III	C45G9.9	specific stages
Purines and pyrimidines	WBGene00020729	IV	T23E1.2a	whole stages		Transcription	WBGene00008154	IV	C47E12.11a	specific stages
Purines and pyrimidines	WBGene00020729	IV	T23E1.2b	whole stages		Transcription	WBGene00016763	IV	C49A9.9b	specific stages
Purines and pyrimidines	WBGene00012021	V	T25E12.6	specific stages		Transcription	WBGene00008198	IV	C49C3.8a	whole stages
Purines and pyrimidines	WBGene00012134	IV	T28F3.8	specific stages		Transcription	WBGene00008198	IV	C49C3.8b	whole stages
Purines and pyrimidines	WBGene00021104	II	W09B6.4a	whole stages		Transcription	WBGene00016767	IV	C49C8.3	whole stages
Purines and pyrimidines	WBGene00022413	X	Y102A11A.3	specific stages		Transcription	WBGene00008213	X	C49F8.1	specific stages
Purines and pyrimidines	WBGene00013656	IV	Y105C5B.17	specific stages		Transcription	WBGene00016788	V	C49G7.10	specific stages
Purines and pyrimidines	WBGene00013726	I	Y106G6H.16	whole stages		Transcription	WBGene00016825	II	C50E10.1	specific stages
Purines and pyrimidines	WBGene00013729	III	Y111B2A.3	whole stages		Transcription	WBGene00016904	I	C53D5.3	specific stages
Purines and pyrimidines	WBGene00012481	I	Y18D10A.11	whole stages		Transcription	WBGene00008312	I	C54G4.2	specific stages
Purines and pyrimidines	WBGene00077495	V	Y20C6A.4	specific stages		Transcription	WBGene00016938	X	C54H2.4	specific stages
Purines and pyrimidines	WBGene00194701	I	Y23H5B.12	specific stages		Transcription	WBGene00016947	I	C55B7.11	whole stages
Purines and pyrimidines	WBGene00012524	V	Y32B12B.4a	whole stages		Transcription	WBGene00016956	IV	C55C3.6	specific stages
Purines and pyrimidines	WBGene00012833	V	Y43F8C.11	specific stages		Transcription	WBGene00017009	I	D1007.13a	specific stages
Purines and pyrimidines	WBGene00021589	II	Y46D2A.1	specific stages		Transcription	WBGene00017031	III	D1044.6	whole stages
Purines and pyrimidines	WBGene00012922	III	Y47D3A.1	specific stages		Transcription	WBGene00008372	V	D1054.5	specific stages
Purines and pyrimidines	WBGene00012938	III	Y47D3A.32a	specific stages		Transcription	WBGene00008383	I	D1081.5	specific stages
Purines and pyrimidines	WBGene00012938	III	Y47D3A.32b	specific stages		Transcription	WBGene00008395	V	D1086.8b	specific stages
Purines and pyrimidines	WBGene00012938	III	Y47D3A.32c	specific stages		Transcription	WBGene00008417	I	D2030.7	whole stages
Purines and pyrimidines	WBGene00012938	III	Y47D3A.32d	specific stages		Transcription	WBGene00017079	IV	D2096.12	whole stages
Purines and pyrimidines	WBGene00012924	III	Y47D3A.5	specific stages		Transcription	WBGene00017143	II	EEED8.15	whole stages
Purines and pyrimidines	WBGene00021664	I	Y48G1BL.5	specific stages		Transcription	WBGene00017147	II	EGAP2.1	whole stages
Purines and pyrimidines	WBGene00013040	III	Y49E10.21a	whole stages		Transcription	WBGene00008503	IV	F01G4.4a	whole stages
Purines and pyrimidines	WBGene00077539	I	Y52B11A.12	specific stages		Transcription	WBGene00008503	IV	F01G4.4b	whole stages
Purines and pyrimidines	WBGene00013186	I	Y53H1C.3	specific stages		Transcription	WBGene00008541	I	F07A5.2	specific stages
Purines and pyrimidines	WBGene00013257	II	Y57A10A.14	specific stages		Transcription	WBGene00017227	X	F07G6.8	specific stages
Purines and pyrimidines	WBGene00013248	II	Y57A10A.3	whole stages		Transcription	WBGene00008572	X	F08B12.4b	specific stages
Purines and pyrimidines	WBGene00022067	IV	Y67D8C.3a	whole stages		Transcription	WBGene00008572	X	F08B12.4c	specific stages
Purines and pyrimidines	WBGene00022067	IV	Y67D8C.3b	whole stages		Transcription	WBGene00008572	X	F08B12.4g	specific stages
Purines and pyrimidines	WBGene00022083	IV	Y69A2AR.12	specific stages		Transcription	WBGene00008572	X	F08B12.4h	specific stages
Purines and pyrimidines	WBGene00022243	IV	Y73B6BL.22	specific stages		Transcription	WBGene00008572	X	F08B12.4i	specific stages
Purines and pyrimidines	WBGene00003992	IV	ZK381.4a	whole stages		Transcription	WBGene00017236	IV	F08B4.4	specific stages
Purines and pyrimidines	WBGene00022838	I	ZK993.2	specific stages		Transcription	WBGene00017255	II	F08D12.12	specific stages
Regulatory functions	WBGene00014999	X	AH9.3	whole stages		Transcription	WBGene00017275	III	F08F8.10a	whole stages
Regulatory functions	WBGene00007088	IV	B0001.3b	whole stages		Transcription	WBGene00017275	III	F08F8.10b	whole stages
Regulatory functions	WBGene00015028	I	B0207.5	specific stages		Transcription	WBGene00017271	III	F08F8.6	specific stages
Regulatory functions	WBGene00015095	I	B0261.7	whole stages		Transcription	WBGene00017274	III	F08F8.9a	whole stages
Regulatory functions	WBGene00015100	III	B0280.2	specific stages		Transcription	WBGene00017274	III	F08F8.9b	whole stages
Regulatory functions	WBGene00015134	II	B0304.2	whole stages		Transcription	WBGene00017274	III	F08F8.9c	whole stages
Regulatory functions	WBGene00015153	V	B0348.5	specific stages		Transcription	WBGene00008576	II	F08G2.4	whole stages
Regulatory functions	WBGene00003508	I	B0379.3a	whole stages		Transcription	WBGene00008578	II	F08G2.7	whole stages
Regulatory functions	WBGene00015220	V	B0507.3a	specific stages		Transcription	WBGene00008580	IV	F08G5.1a	whole stages
Regulatory functions	WBGene00015235	I	B0511.9a	whole stages		Transcription	WBGene00008580	IV	F08G5.1b	whole stages
Regulatory functions	WBGene00015235	I	B0511.9b	whole stages		Transcription	WBGene00017302	III	F09F7.5a	specific stages
Regulatory functions	WBGene00015235	I	B0511.9c	whole stages		Transcription	WBGene00017302	III	F09F7.5b	specific stages
Regulatory functions	WBGene00015245	III	B0524.6	whole stages		Transcription	WBGene00008648	I	F10D11.2	whole stages
Regulatory functions	WBGene00015320	X	C02B8.1	specific stages		Transcription	WBGene00017355	III	F10E9.3	whole stages
Regulatory functions	WBGene00007273	III	C03C10.7	specific stages		Transcription	WBGene00017365	V	F10G2.4	specific stages
Regulatory functions	WBGene00007414	II	C07E3.3a	specific stages		Transcription	WBGene00045495	X	F11C1.7a	specific stages
Regulatory functions	WBGene00007414	II	C07E3.3b	specific stages		Transcription	WBGene00045495	X	F11C1.7c	specific stages
Regulatory functions	WBGene00015572	IV	C07G1.6	specific stages		Transcription	WBGene00008710	IV	F11E6.7	whole stages
Regulatory functions	WBGene00015573	IV	C07G1.7	specific stages		Transcription	WBGene00008726	V	F13A7.11	whole stages
Regulatory functions	WBGene00077692	V	C08E8.10	specific stages		Transcription	WBGene00017434	II	F13H8.1a	specific stages
Regulatory functions	WBGene00007439	V	C08E8.3	specific stages		Transcription	WBGene00045331	V	F14D7.12	specific stages
Regulatory functions	WBGene00007454	IV	C08F11.7	specific stages		Transcription	WBGene00008792	V	F14D7.5b	specific stages
Regulatory functions	WBGene00007445	IV	C08F8.3	whole stages		Transcription	WBGene00008850	V	F15B9.6	specific stages
Regulatory functions	WBGene00007532	X	C11H1.8	whole stages		Transcription	WBGene00008862	II	F15D4.5	specific stages
Regulatory functions	WBGene00050944	X	C14A11.9	whole stages		Transcription	WBGene00008913	V	F17C11.1	whole stages
Regulatory functions	WBGene00184990	III	C14B1.12	whole stages		Transcription	WBGene00017583	II	F19B10.1	whole stages
Regulatory functions	WBGene00007602	I	C15C6.3	whole stages		Transcription	WBGene00008945	V	F19B2.6	specific stages
Regulatory functions	WBGene00007611	III	C15H7.4	specific stages		Transcription	WBGene00008955	X	F19D8.2	specific stages
Regulatory functions	WBGene00015896	II	C17C3.15	specific stages		Transcription	WBGene00017607	V	F19F10.11a	whole stages
Regulatory functions	WBGene00219313	I	C17E4.20	whole stages		Transcription	WBGene00008960	X	F19H6.5	specific stages
Regulatory functions	WBGene00015899	V	C17E7.4	specific stages		Transcription	WBGene00008968	IV	F20C5.3a	whole stages
Regulatory functions	WBGene00015922	X	C17H11.2	whole stages		Transcription	WBGene00008968	IV	F20C5.3b	whole stages
Regulatory functions	WBGene00015968	V	C18C4.7	specific stages		Transcription	WBGene00008968	IV	F20C5.3c	whole stages
Regulatory functions	WBGene00015972	I	C18E3.3	whole stages		Transcription	WBGene00008968	IV	F20C5.3d	whole stages
Regulatory functions	WBGene00015976	I	C18E3.9a	whole stages		Transcription	WBGene00008991	I	F20G4.2	whole stages
Regulatory functions	WBGene00015976	I	C18E3.9b	whole stages		Transcription	WBGene00017660	V	F21C10.11b	specific stages
Regulatory functions	WBGene00007840	II	C31C9.6	specific stages		Transcription	WBGene00009028	V	F21H7.2	specific stages
Regulatory functions	WBGene00016342	II	C33C12.10	whole stages		Transcription	WBGene00017730	X	F22H10.6	specific stages
Regulatory functions	WBGene00007919	II	C34C6.7b	specific stages		Transcription	WBGene00009075	IV	F23B2.7a	specific stages
Regulatory functions	WBGene00007932	V	C34D1.5a	specific stages		Transcription	WBGene00017789	V	F25E5.8b	specific stages
Regulatory functions	WBGene00016512	V	C38C3.3b	specific stages		Transcription	WBGene00017833	V	F26F12.2	specific stages
Regulatory functions	WBGene00008005	III	C38D4.4	whole stages		Transcription	WBGene00017828	III	F26F4.6	whole stages
Regulatory functions	WBGene00008007	III	C38D4.7	specific stages		Transcription	WBGene00017849	III	F27B3.7	specific stages
Regulatory functions	WBGene00016679	III	C45G9.8	specific stages		Transcription	WBGene00009190	I	F27D4.6b	specific stages
Regulatory functions	WBGene00016680	III	C45G9.9	specific stages		Transcription	WBGene00017872	II	F28A10.4	specific stages
Regulatory functions	WBGene00008204	IV	C49C3.15	whole stages		Transcription	WBGene00017910	I	F28H1.5	specific stages
Regulatory functions	WBGene00008213	X	C49F8.1	specific stages		Transcription	WBGene00009233	X	F28H6.4	whole stages
Regulatory functions	WBGene00016825	II	C50E10.1	specific stages		Transcription	WBGene00009259	X	F29G6.3a	whole stages
Regulatory functions	WBGene00016904	I	C53D5.3	specific stages		Transcription	WBGene00009259	X	F29G6.3b	whole stages
Regulatory functions	WBGene00008310	V	C54E10.6	specific stages		Transcription	WBGene00009259	X	F29G6.3c	whole stages
Regulatory functions	WBGene00008312	I	C54G4.2	specific stages		Transcription	WBGene00044680	I	F30A10.13b	specific stages
Regulatory functions	WBGene00016947	I	C55B7.11	whole stages		Transcription	WBGene00009308	II	F32A11.3	specific stages
Regulatory functions	WBGene00008372	V	D1054.5	specific stages		Transcription	WBGene00017985	V	F32D1.6a	whole stages
Regulatory functions	WBGene00017079	IV	D2096.12	whole stages		Transcription	WBGene00017985	V	F32D1.6b	whole stages
Regulatory functions	WBGene00219372	X	F01E11.17	specific stages		Transcription	WBGene00009361	I	F33E2.5	whole stages
Regulatory functions	WBGene00008503	IV	F01G4.4b	whole stages		Transcription	WBGene00023490	I	F36A2.14	specific stages
Regulatory functions	WBGene00008529	I	F02E9.3	specific stages		Transcription	WBGene00009476	I	F36F2.2	specific stages
Regulatory functions	WBGene00008541	I	F07A5.2	specific stages		Transcription	WBGene00044005	III	F37C12.18	specific stages
Regulatory functions	WBGene00017274	III	F08F8.9a	whole stages		Transcription	WBGene00009547	IV	F38H4.3	specific stages
Regulatory functions	WBGene00017274	III	F08F8.9b	whole stages		Transcription	WBGene00018212	X	F39H12.1	whole stages
Regulatory functions	WBGene00008578	II	F08G2.7	whole stages		Transcription	WBGene00018279	X	F41C6.6	specific stages
Regulatory functions	WBGene00008580	IV	F08G5.1a	whole stages		Transcription	WBGene00044554	V	F41E6.15	specific stages
Regulatory functions	WBGene00008580	IV	F08G5.1b	whole stages		Transcription	WBGene00018315	IV	F41H10.2	specific stages
Regulatory functions	WBGene00017290	II	F09E5.12	specific stages		Transcription	WBGene00018316	IV	F41H10.3a	whole stages
Regulatory functions	WBGene00017302	III	F09F7.5a	specific stages		Transcription	WBGene00018316	IV	F41H10.3b	whole stages
Regulatory functions	WBGene00017302	III	F09F7.5b	specific stages		Transcription	WBGene00018386	II	F43C11.9	whole stages
Regulatory functions	WBGene00017372	II	F10G7.9a	whole stages		Transcription	WBGene00009670	I	F43G9.8	specific stages
Regulatory functions	WBGene00017372	II	F10G7.9b	whole stages		Transcription	WBGene00009683	IV	F44D12.6	specific stages
Regulatory functions	WBGene00017383	X	F11D5.6	specific stages		Transcription	WBGene00009685	IV	F44D12.8a	specific stages
Regulatory functions	WBGene00008710	IV	F11E6.7	whole stages		Transcription	WBGene00018420	III	F44E2.7a	whole stages
Regulatory functions	WBGene00045276	V	F18E3.13	specific stages		Transcription	WBGene00018420	III	F44E2.7b	whole stages
Regulatory functions	WBGene00017583	II	F19B10.1	whole stages		Transcription	WBGene00018420	III	F44E2.7c	whole stages
Regulatory functions	WBGene00008955	X	F19D8.2	specific stages		Transcription	WBGene00018420	III	F44E2.7d	whole stages
Regulatory functions	WBGene00009070	X	F23A7.5	specific stages		Transcription	WBGene00009714	II	F44G4.5	specific stages
Regulatory functions	WBGene00017789	V	F25E5.8a	specific stages		Transcription	WBGene00018483	V	F45F2.11a	whole stages
Regulatory functions	WBGene00017828	III	F26F4.6	whole stages		Transcription	WBGene00018483	V	F45F2.11b	whole stages
Regulatory functions	WBGene00017849	III	F27B3.7	specific stages		Transcription	WBGene00009754	I	F46A9.1	specific stages
Regulatory functions	WBGene00009224	V	F28F8.7	whole stages		Transcription	WBGene00206358	V	F46E10.18	specific stages
Regulatory functions	WBGene00009233	X	F28H6.4	whole stages		Transcription	WBGene00018511	I	F46F11.8	whole stages
Regulatory functions	WBGene00017985	V	F32D1.6a	whole stages		Transcription	WBGene00018602	X	F48D6.4b	specific stages
Regulatory functions	WBGene00017985	V	F32D1.6b	whole stages		Transcription	WBGene00000467	I	F52B5.5a	whole stages
Regulatory functions	WBGene00009459	I	F36A2.12	specific stages		Transcription	WBGene00009923	I	F52B5.7	whole stages
Regulatory functions	WBGene00023490	I	F36A2.14	specific stages		Transcription	WBGene00018683	X	F52D1.2	specific stages
Regulatory functions	WBGene00018212	X	F39H12.1	whole stages		Transcription	WBGene00009938	I	F52F12.5	specific stages
Regulatory functions	WBGene00018310	X	F41G4.7	specific stages		Transcription	WBGene00004681	IV	F52G2.2c	whole stages
Regulatory functions	WBGene00009641	II	F42G4.2	specific stages		Transcription	WBGene00018714	X	F52H2.1	whole stages
Regulatory functions	WBGene00009685	IV	F44D12.8a	specific stages		Transcription	WBGene00009946	II	F52H3.4	whole stages
Regulatory functions	WBGene00009685	IV	F44D12.8b	specific stages		Transcription	WBGene00010004	V	F53H2.1	specific stages
Regulatory functions	WBGene00018420	III	F44E2.7a	whole stages		Transcription	WBGene00010030	X	F54B11.7	specific stages
Regulatory functions	WBGene00018420	III	F44E2.7b	whole stages		Transcription	WBGene00010019	V	F54B8.4a	specific stages
Regulatory functions	WBGene00018420	III	F44E2.7c	whole stages		Transcription	WBGene00003221	I	F54C1.3a	whole stages
Regulatory functions	WBGene00018420	III	F44E2.7d	whole stages		Transcription	WBGene00175035	II	F54C9.14	specific stages
Regulatory functions	WBGene00018483	V	F45F2.11b	whole stages		Transcription	WBGene00010041	II	F54C9.3	specific stages
Regulatory functions	WBGene00009884	IV	F49C12.15	specific stages		Transcription	WBGene00018804	II	F54D10.3	specific stages
Regulatory functions	WBGene00000467	I	F52B5.5a	whole stages		Transcription	WBGene00018814	V	F54D11.4	whole stages
Regulatory functions	WBGene00009938	I	F52F12.5	specific stages		Transcription	WBGene00018864	I	F55A12.5	whole stages
Regulatory functions	WBGene00004681	IV	F52G2.2c	whole stages		Transcription	WBGene00010137	I	F55H12.6a	specific stages
Regulatory functions	WBGene00018785	II	F54A3.6	whole stages		Transcription	WBGene00010137	I	F55H12.6b	specific stages
Regulatory functions	WBGene00003221	I	F54C1.3a	whole stages		Transcription	WBGene00018933	IV	F56B3.9	specific stages
Regulatory functions	WBGene00018804	II	F54D10.3	specific stages		Transcription	WBGene00018954	III	F56C9.11	whole stages
Regulatory functions	WBGene00018814	V	F54D11.4	whole stages		Transcription	WBGene00018950	III	F56C9.6a	whole stages
Regulatory functions	WBGene00018844	III	F54H12.4	specific stages		Transcription	WBGene00018950	III	F56C9.6c	whole stages
Regulatory functions	WBGene00010137	I	F55H12.6a	specific stages		Transcription	WBGene00019013	I	F57C9.7	whole stages
Regulatory functions	WBGene00010137	I	F55H12.6b	specific stages		Transcription	WBGene00010221	X	F57G12.1	whole stages
Regulatory functions	WBGene00018954	III	F56C9.11	whole stages		Transcription	WBGene00010227	III	F58A4.2	whole stages
Regulatory functions	WBGene00019013	I	F57C9.7	whole stages		Transcription	WBGene00010244	I	F58D5.5	whole stages
Regulatory functions	WBGene00019075	I	F59A3.2	whole stages		Transcription	WBGene00010281	V	F58G11.3a	whole stages
Regulatory functions	WBGene00019250	X	H28G03.2a	whole stages		Transcription	WBGene00019158	III	H05C05.2b	whole stages
Regulatory functions	WBGene00019250	X	H28G03.2c	whole stages		Transcription	WBGene00019177	V	H10D18.1	specific stages
Regulatory functions	WBGene00019354	V	K03B4.2	whole stages		Transcription	WBGene00019250	X	H28G03.2a	whole stages
Regulatory functions	WBGene00010549	V	K03H4.2	whole stages		Transcription	WBGene00019250	X	H28G03.2b	whole stages
Regulatory functions	WBGene00019429	I	K06A5.1	whole stages		Transcription	WBGene00019250	X	H28G03.2c	whole stages
Regulatory functions	WBGene00010623	I	K07A12.5	whole stages		Transcription	WBGene00010486	IV	K01H12.4	specific stages
Regulatory functions	WBGene00019511	II	K08A2.1	whole stages		Transcription	WBGene00010487	I	K02A11.2	specific stages
Regulatory functions	WBGene00010647	IV	K08C7.4	specific stages		Transcription	WBGene00010519	X	K03A11.1	specific stages
Regulatory functions	WBGene00010687	V	K08F9.4	whole stages		Transcription	WBGene00019354	V	K03B4.2	whole stages
Regulatory functions	WBGene00019554	X	K09C4.10	whole stages		Transcription	WBGene00010549	V	K03H4.2	whole stages
Regulatory functions	WBGene00019556	V	K09C6.2	specific stages		Transcription	WBGene00010550	II	K04B12.2b	whole stages
Regulatory functions	WBGene00019626	V	K10C9.7	specific stages		Transcription	WBGene00010553	X	K04C1.3	whole stages
Regulatory functions	WBGene00010743	V	K10D6.3a	specific stages		Transcription	WBGene00010574	III	K04H4.5	specific stages
Regulatory functions	WBGene00010795	III	M01A8.1b	specific stages		Transcription	WBGene00019458	III	K06H7.7	whole stages
Regulatory functions	WBGene00010795	III	M01A8.1c	specific stages		Transcription	WBGene00010623	I	K07A12.5	whole stages
Regulatory functions	WBGene00019720	IV	M01H9.4a	specific stages		Transcription	WBGene00019490	X	K07E3.1	whole stages
Regulatory functions	WBGene00019720	IV	M01H9.4b	specific stages		Transcription	WBGene00019491	X	K07E3.2	whole stages
Regulatory functions	WBGene00019720	IV	M01H9.4c	specific stages		Transcription	WBGene00010643	I	K07G5.4	specific stages
Regulatory functions	WBGene00019729	X	M02D8.3	whole stages		Transcription	WBGene00010647	IV	K08C7.4	specific stages
Regulatory functions	WBGene00010840	III	M03C11.3a	whole stages		Transcription	WBGene00010687	V	K08F9.4	whole stages
Regulatory functions	WBGene00010840	III	M03C11.3b	whole stages		Transcription	WBGene00010691	X	K08H2.4	specific stages
Regulatory functions	WBGene00010859	I	M04C9.4	specific stages		Transcription	WBGene00019554	X	K09C4.10	whole stages
Regulatory functions	WBGene00010871	I	M05B5.3	specific stages		Transcription	WBGene00019576	X	K09E3.5	specific stages
Regulatory functions	WBGene00010920	IV	M117.4	specific stages		Transcription	WBGene00019577	X	K09E3.6	whole stages
Regulatory functions	WBGene00010976	V	R02D5.1	specific stages		Transcription	WBGene00019601	V	K09H11.4	specific stages
Regulatory functions	WBGene00019834	III	R02F2.5	specific stages		Transcription	WBGene00019626	V	K10C9.7	specific stages
Regulatory functions	WBGene00011016	V	R04F11.3	whole stages		Transcription	WBGene00010743	V	K10D6.3a	specific stages
Regulatory functions	WBGene00019949	IV	R08C7.5	specific stages		Transcription	WBGene00010760	II	K10H10.4	specific stages
Regulatory functions	WBGene00011153	X	R09A8.2	whole stages		Transcription	WBGene00019672	V	K12B6.8	specific stages
Regulatory functions	WBGene00011292	IV	R102.5b	whole stages		Transcription	WBGene00010795	III	M01A8.1a	specific stages
Regulatory functions	WBGene00011231	I	R11A5.3	whole stages		Transcription	WBGene00019720	IV	M01H9.4a	specific stages
Regulatory functions	WBGene00020105	III	R148.7	specific stages		Transcription	WBGene00019720	IV	M01H9.4b	specific stages
Regulatory functions	WBGene00011490	I	T05F1.4	whole stages		Transcription	WBGene00019720	IV	M01H9.4c	specific stages
Regulatory functions	WBGene00011616	X	T08D10.3	specific stages		Transcription	WBGene00019722	X	M02A10.1	specific stages
Regulatory functions	WBGene00020403	I	T10B11.7a	whole stages		Transcription	WBGene00019733	X	M02E1.1a	whole stages
Regulatory functions	WBGene00020403	I	T10B11.7b	whole stages		Transcription	WBGene00019733	X	M02E1.1b	whole stages
Regulatory functions	WBGene00020404	I	T10B11.8a	whole stages		Transcription	WBGene00019735	X	M02F4.1	specific stages
Regulatory functions	WBGene00020404	I	T10B11.8b	whole stages		Transcription	WBGene00194935	II	M02G9.4a	specific stages
Regulatory functions	WBGene00020438	III	T12A2.3	specific stages		Transcription	WBGene00194935	II	M02G9.4b	specific stages
Regulatory functions	WBGene00011746	IV	T13F2.6	whole stages		Transcription	WBGene00010836	X	M03B6.4b	whole stages
Regulatory functions	WBGene00011789	II	T15H9.4	specific stages		Transcription	WBGene00010840	III	M03C11.3a	whole stages
Regulatory functions	WBGene00011813	III	T16H12.3a	whole stages		Transcription	WBGene00010840	III	M03C11.3b	whole stages
Regulatory functions	WBGene00020650	IV	T21D12.11	specific stages		Transcription	WBGene00010859	I	M04C9.4	specific stages
Regulatory functions	WBGene00011920	I	T22C1.11	whole stages		Transcription	WBGene00010920	IV	M117.4	specific stages
Regulatory functions	WBGene00020730	IV	T23E1.3	specific stages		Transcription	WBGene00010976	V	R02D5.1	specific stages
Regulatory functions	WBGene00011956	III	T23F11.4	whole stages		Transcription	WBGene00019847	X	R03G5.6b	whole stages
Regulatory functions	WBGene00020786	X	T25B2.2a	specific stages		Transcription	WBGene00019872	X	R04E5.9	specific stages
Regulatory functions	WBGene00012141	I	T28F4.6	specific stages		Transcription	WBGene00011016	V	R04F11.3	whole stages
Regulatory functions	WBGene00021080	V	W08A12.3	whole stages		Transcription	WBGene00011060	I	R06C1.6	specific stages
Regulatory functions	WBGene00021089	IV	W08E12.8a	specific stages		Transcription	WBGene00011074	X	R07A4.3	specific stages
Regulatory functions	WBGene00012347	V	W08G11.3a	whole stages		Transcription	WBGene00019938	X	R07E4.5	whole stages
Regulatory functions	WBGene00012347	V	W08G11.3b	whole stages		Transcription	WBGene00019949	IV	R08C7.5	specific stages
Regulatory functions	WBGene00021121	IV	W09G12.7	specific stages		Transcription	WBGene00011153	X	R09A8.2	whole stages
Regulatory functions	WBGene00013753	V	Y113G7A.16	specific stages		Transcription	WBGene00011172	IV	R09E10.2	specific stages
Regulatory functions	WBGene00021244	III	Y22D7AL.4	specific stages		Transcription	WBGene00011236	IV	R11A8.1	whole stages
Regulatory functions	WBGene00021381	IV	Y37E11B.10a	specific stages		Transcription	WBGene00020101	III	R148.2	whole stages
Regulatory functions	WBGene00021381	IV	Y37E11B.10b	specific stages		Transcription	WBGene00020105	III	R148.7	specific stages
Regulatory functions	WBGene00012598	II	Y38E10A.20	specific stages		Transcription	WBGene00011324	V	T01C3.9	whole stages
Regulatory functions	WBGene00012674	V	Y39B6A.12a	whole stages		Transcription	WBGene00011388	I	T02G6.5a	specific stages
Regulatory functions	WBGene00012700	V	Y39B6A.42	whole stages		Transcription	WBGene00020183	V	T03D3.5	whole stages
Regulatory functions	WBGene00021471	I	Y39G10AR.15	specific stages		Transcription	WBGene00011431	I	T04D3.1	whole stages
Regulatory functions	WBGene00021500	X	Y40C7B.4	specific stages		Transcription	WBGene00020227	II	T05A8.1	specific stages
Regulatory functions	WBGene00021529	X	Y41G9A.5a	specific stages		Transcription	WBGene00020313	III	T07E3.2	specific stages
Regulatory functions	WBGene00021529	X	Y41G9A.5b	specific stages		Transcription	WBGene00011597	IV	T07G12.6a	whole stages
Regulatory functions	WBGene00021631	I	Y47D9A.4	specific stages		Transcription	WBGene00011597	IV	T07G12.6b	whole stages
Regulatory functions	WBGene00012971	III	Y48A6B.10b	whole stages		Transcription	WBGene00011597	IV	T07G12.6c	whole stages
Regulatory functions	WBGene00012973	III	Y48A6B.13a	whole stages		Transcription	WBGene00020351	IV	T08B6.1	specific stages
Regulatory functions	WBGene00012973	III	Y48A6B.13b	whole stages		Transcription	WBGene00011616	X	T08D10.3	specific stages
Regulatory functions	WBGene00012973	III	Y48A6B.13c	whole stages		Transcription	WBGene00011624	V	T08G5.3b	specific stages
Regulatory functions	WBGene00012973	III	Y48A6B.13d	whole stages		Transcription	WBGene00020384	V	T09D3.3	specific stages
Regulatory functions	WBGene00013019	I	Y48G10A.2a	whole stages		Transcription	WBGene00020403	I	T10B11.7a	whole stages
Regulatory functions	WBGene00021749	V	Y50D4C.5	whole stages		Transcription	WBGene00011710	V	T11F9.7	specific stages
Regulatory functions	WBGene00003785	II	Y53C12B.3a	whole stages		Transcription	WBGene00020438	III	T12A2.3	specific stages
Regulatory functions	WBGene00021876	IV	Y54G2A.11b	whole stages		Transcription	WBGene00011741	IV	T12G3.6b	whole stages
Regulatory functions	WBGene00021869	IV	Y54G2A.3a	specific stages		Transcription	WBGene00011751	V	T13F3.4	specific stages
Regulatory functions	WBGene00013227	III	Y56A3A.6	whole stages		Transcription	WBGene00004148	X	T13H2.4a	whole stages
Regulatory functions	WBGene00013310	IV	Y57G11C.14	specific stages		Transcription	WBGene00011790	II	T15H9.5	specific stages
Regulatory functions	WBGene00013402	X	Y62H9A.14	specific stages		Transcription	WBGene00011813	III	T16H12.3b	whole stages
Regulatory functions	WBGene00022085	IV	Y69A2AR.14	specific stages		Transcription	WBGene00020558	I	T19B4.5	whole stages
Regulatory functions	WBGene00022074	IV	Y69A2AR.1b	whole stages		Transcription	WBGene00020620	V	T20D4.15	specific stages
Regulatory functions	WBGene00022074	IV	Y69A2AR.1d	whole stages		Transcription	WBGene00020632	X	T20F7.5	specific stages
Regulatory functions	WBGene00004783	IV	Y73B6BL.5a	whole stages		Transcription	WBGene00011900	III	T21C12.4a	specific stages
Regulatory functions	WBGene00004783	IV	Y73B6BL.5b	whole stages		Transcription	WBGene00020650	IV	T21D12.11	specific stages
Regulatory functions	WBGene00004783	IV	Y73B6BL.5c	whole stages		Transcription	WBGene00011919	I	T22C1.9	specific stages
Regulatory functions	WBGene00013522	IV	Y73F8A.13a	whole stages		Transcription	WBGene00020713	I	T23B3.5	specific stages
Regulatory functions	WBGene00013522	IV	Y73F8A.13b	whole stages		Transcription	WBGene00020730	IV	T23E1.3	specific stages
Regulatory functions	WBGene00006986	III	Y75B8A.35a	specific stages		Transcription	WBGene00011956	III	T23F11.4	whole stages
Regulatory functions	WBGene00022310	IV	Y77E11A.7a	whole stages		Transcription	WBGene00020771	II	T24E12.1	whole stages
Regulatory functions	WBGene00022310	IV	Y77E11A.7c	whole stages		Transcription	WBGene00020777	II	T24E12.10	whole stages
Regulatory functions	WBGene00013832	V	ZC15.3	specific stages		Transcription	WBGene00020786	X	T25B2.2b	specific stages
Regulatory functions	WBGene00014198	I	ZK1053.3	specific stages		Transcription	WBGene00020786	X	T25B2.2c	specific stages
Regulatory functions	WBGene00022666	X	ZK154.4	whole stages		Transcription	WBGene00012012	IV	T25B9.6	specific stages
Regulatory functions	WBGene00022749	I	ZK484.3	whole stages		Transcription	WBGene00012014	IV	T25B9.8	whole stages
Regulatory functions	WBGene00014029	III	ZK637.12	specific stages		Transcription	WBGene00020809	X	T25G12.1	specific stages
Regulatory functions	WBGene00014044	II	ZK666.4	specific stages		Transcription	WBGene00077519	I	T27C10.8	specific stages
Regulatory functions	WBGene00014061	II	ZK673.5	specific stages		Transcription	WBGene00003979	II	T27D12.4a	whole stages
Regulatory functions	WBGene00014116	I	ZK858.2	specific stages		Transcription	WBGene00003979	II	T27D12.4b	whole stages
Replication and transcription	WBGene00007088	IV	B0001.3a	whole stages		Transcription	WBGene00020865	V	T27E4.7	specific stages
Replication and transcription	WBGene00007093	IV	B0001.8a	whole stages		Transcription	WBGene00012087	IV	T27E7.1	specific stages
Replication and transcription	WBGene00007093	IV	B0001.8b	whole stages		Transcription	WBGene00012091	IV	T27E7.6	specific stages
Replication and transcription	WBGene00015107	III	B0280.13	specific stages		Transcription	WBGene00012112	III	T28A8.6	whole stages
Replication and transcription	WBGene00015220	V	B0507.3b	specific stages		Transcription	WBGene00020913	I	W01B11.1	specific stages
Replication and transcription	WBGene00015357	X	C02F12.8	whole stages		Transcription	WBGene00020918	X	W01C8.1	specific stages
Replication and transcription	WBGene00015431	X	C04E7.4	specific stages		Transcription	WBGene00020943	V	W02D7.8	specific stages
Replication and transcription	WBGene00007337	IV	C05C12.5	specific stages		Transcription	WBGene00012221	II	W03C9.5	whole stages
Replication and transcription	WBGene00007348	X	C05G5.2	whole stages		Transcription	WBGene00020986	I	W03D8.3	specific stages
Replication and transcription	WBGene00015686	I	C10G11.6a	whole stages		Transcription	WBGene00021014	I	W03G9.2	whole stages
Replication and transcription	WBGene00015686	I	C10G11.6b	whole stages		Transcription	WBGene00021044	X	W05H7.1	whole stages
Replication and transcription	WBGene00015766	V	C14C11.2	whole stages		Transcription	WBGene00021080	V	W08A12.3	whole stages
Replication and transcription	WBGene00015780	X	C14F11.4b	specific stages		Transcription	WBGene00022412	X	Y102A11A.2a	specific stages
Replication and transcription	WBGene00015816	II	C16A11.3	whole stages		Transcription	WBGene00022412	X	Y102A11A.2b	specific stages
Replication and transcription	WBGene00015868	X	C16H3.3a	whole stages		Transcription	WBGene00013750	V	Y113G7A.13	specific stages
Replication and transcription	WBGene00015868	X	C16H3.3b	whole stages		Transcription	WBGene00013753	V	Y113G7A.16	specific stages
Replication and transcription	WBGene00016146	V	C26F1.1a	specific stages		Transcription	WBGene00219303	X	Y13C8A.4	specific stages
Replication and transcription	WBGene00016155	I	C27A12.4	specific stages		Transcription	WBGene00021191	II	Y14H12B.1a	whole stages
Replication and transcription	WBGene00007816	X	C30F2.2	specific stages		Transcription	WBGene00021191	II	Y14H12B.1b	whole stages
Replication and transcription	WBGene00007894	X	C33D3.3	specific stages		Transcription	WBGene00012472	II	Y17G7B.21	whole stages
Replication and transcription	WBGene00007932	V	C34D1.5b	specific stages		Transcription	WBGene00012486	I	Y18D10A.21	specific stages
Replication and transcription	WBGene00016532	X	C39D10.5	specific stages		Transcription	WBGene00021244	III	Y22D7AL.4	specific stages
Replication and transcription	WBGene00016559	X	C41A3.2b	specific stages		Transcription	WBGene00012524	V	Y32B12B.4b	whole stages
Replication and transcription	WBGene00016799	III	C50C3.1	whole stages		Transcription	WBGene00012525	V	Y32B12C.1	specific stages
Replication and transcription	WBGene00017101	III	E02H9.3a	whole stages		Transcription	WBGene00021381	IV	Y37E11B.10a	specific stages
Replication and transcription	WBGene00017101	III	E02H9.3b	whole stages		Transcription	WBGene00021381	IV	Y37E11B.10b	specific stages
Replication and transcription	WBGene00008503	IV	F01G4.4a	whole stages		Transcription	WBGene00012580	II	Y38E10A.2	specific stages
Replication and transcription	WBGene00008572	X	F08B12.4b	specific stages		Transcription	WBGene00012598	II	Y38E10A.20	specific stages
Replication and transcription	WBGene00017255	II	F08D12.12	specific stages		Transcription	WBGene00012584	II	Y38E10A.6a	whole stages
Replication and transcription	WBGene00017275	III	F08F8.10a	whole stages		Transcription	WBGene00012656	III	Y39A1A.18	specific stages
Replication and transcription	WBGene00017275	III	F08F8.10b	whole stages		Transcription	WBGene00012670	V	Y39B6A.8	specific stages
Replication and transcription	WBGene00009028	V	F21H7.2	specific stages		Transcription	WBGene00021471	I	Y39G10AR.15	specific stages
Replication and transcription	WBGene00194892	II	F26H11.6	whole stages		Transcription	WBGene00012734	I	Y40B1A.3a	whole stages
Replication and transcription	WBGene00017908	I	F28H1.1	whole stages		Transcription	WBGene00012734	I	Y40B1A.3b	whole stages
Replication and transcription	WBGene00044005	III	F37C12.18	specific stages		Transcription	WBGene00012734	I	Y40B1A.3c	whole stages
Replication and transcription	WBGene00018386	II	F43C11.9	whole stages		Transcription	WBGene00021500	X	Y40C7B.4	specific stages
Replication and transcription	WBGene00018483	V	F45F2.11a	whole stages		Transcription	WBGene00021516	IV	Y41D4B.14	whole stages
Replication and transcription	WBGene00018598	I	F48C1.5	whole stages		Transcription	WBGene00021529	X	Y41G9A.5a	specific stages
Replication and transcription	WBGene00018637	IV	F49E8.6	whole stages		Transcription	WBGene00044257	IV	Y45F10D.16	specific stages
Replication and transcription	WBGene00018772	I	F53G12.4	whole stages		Transcription	WBGene00012931	III	Y47D3A.20	whole stages
Replication and transcription	WBGene00010030	X	F54B11.7	specific stages		Transcription	WBGene00021624	V	Y47D7A.12	specific stages
Replication and transcription	WBGene00019002	I	F57B10.4	whole stages		Transcription	WBGene00021621	V	Y47D7A.9	specific stages
Replication and transcription	WBGene00019250	X	H28G03.2b	whole stages		Transcription	WBGene00021630	I	Y47D9A.3	specific stages
Replication and transcription	WBGene00010550	II	K04B12.2b	whole stages		Transcription	WBGene00021631	I	Y47D9A.4	specific stages
Replication and transcription	WBGene00010574	III	K04H4.5	specific stages		Transcription	WBGene00012971	III	Y48A6B.10a	whole stages
Replication and transcription	WBGene00019490	X	K07E3.1	whole stages		Transcription	WBGene00012971	III	Y48A6B.10b	whole stages
Replication and transcription	WBGene00044896	I	K12C11.5	specific stages		Transcription	WBGene00012973	III	Y48A6B.13a	whole stages
Replication and transcription	WBGene00019733	X	M02E1.1a	whole stages		Transcription	WBGene00012973	III	Y48A6B.13c	whole stages
Replication and transcription	WBGene00019733	X	M02E1.1b	whole stages		Transcription	WBGene00012973	III	Y48A6B.13d	whole stages
Replication and transcription	WBGene00011074	X	R07A4.3	specific stages		Transcription	WBGene00013019	I	Y48G10A.2a	whole stages
Replication and transcription	WBGene00011464	II	T05B9.1	whole stages		Transcription	WBGene00013019	I	Y48G10A.2b	whole stages
Replication and transcription	WBGene00020351	IV	T08B6.1	specific stages		Transcription	WBGene00021694	I	Y48G8AR.3	specific stages
Replication and transcription	WBGene00004148	X	T13H2.4a	whole stages		Transcription	WBGene00021713	II	Y49F6A.5	specific stages
Replication and transcription	WBGene00020632	X	T20F7.5	specific stages		Transcription	WBGene00021154	IV	Y4C6A.4	specific stages
Replication and transcription	WBGene00020726	X	T23C6.4	whole stages		Transcription	WBGene00013053	V	Y50E8A.10	specific stages
Replication and transcription	WBGene00011984	X	T24C2.5	specific stages		Transcription	WBGene00013055	V	Y50E8A.12b	specific stages
Replication and transcription	WBGene00020786	X	T25B2.2b	specific stages		Transcription	WBGene00013087	II	Y51B9A.5	specific stages
Replication and transcription	WBGene00020786	X	T25B2.2c	specific stages		Transcription	WBGene00013098	IV	Y51H4A.1	specific stages
Replication and transcription	WBGene00012012	IV	T25B9.6	specific stages		Transcription	WBGene00013137	I	Y53C10A.6a	whole stages
Replication and transcription	WBGene00020894	II	T28D9.1	whole stages		Transcription	WBGene00021863	III	Y54F10BM.9	whole stages
Replication and transcription	WBGene00022412	X	Y102A11A.2a	specific stages		Transcription	WBGene00021876	IV	Y54G2A.11a	whole stages
Replication and transcription	WBGene00022412	X	Y102A11A.2b	specific stages		Transcription	WBGene00021869	IV	Y54G2A.3a	specific stages
Replication and transcription	WBGene00021191	II	Y14H12B.1a	whole stages		Transcription	WBGene00021869	IV	Y54G2A.3b	specific stages
Replication and transcription	WBGene00012524	V	Y32B12B.4b	whole stages		Transcription	WBGene00021915	III	Y55D5A.1b	specific stages
Replication and transcription	WBGene00012656	III	Y39A1A.18	specific stages		Transcription	WBGene00013227	III	Y56A3A.6	whole stages
Replication and transcription	WBGene00012660	III	Y39A1A.24	whole stages		Transcription	WBGene00013246	II	Y57A10A.1	whole stages
Replication and transcription	WBGene00012695	V	Y39B6A.37	whole stages		Transcription	WBGene00013250	II	Y57A10A.5	whole stages
Replication and transcription	WBGene00021465	I	Y39G10AR.7	whole stages		Transcription	WBGene00013253	II	Y57A10A.8	whole stages
Replication and transcription	WBGene00012734	I	Y40B1A.3a	whole stages		Transcription	WBGene00013402	X	Y62H9A.14	specific stages
Replication and transcription	WBGene00012734	I	Y40B1A.3b	whole stages		Transcription	WBGene00013442	III	Y66D12A.16a	whole stages
Replication and transcription	WBGene00013019	I	Y48G10A.2b	whole stages		Transcription	WBGene00013442	III	Y66D12A.16b	whole stages
Replication and transcription	WBGene00013087	II	Y51B9A.5	specific stages		Transcription	WBGene00013445	III	Y66D12A.19	whole stages
Replication and transcription	WBGene00021869	IV	Y54G2A.3b	specific stages		Transcription	WBGene00022083	IV	Y69A2AR.12	specific stages
Replication and transcription	WBGene00021871	IV	Y54G2A.5a	whole stages		Transcription	WBGene00022074	IV	Y69A2AR.1a	whole stages
Replication and transcription	WBGene00021906	III	Y55B1AR.2b	whole stages		Transcription	WBGene00022074	IV	Y69A2AR.1c	whole stages
Replication and transcription	WBGene00013246	II	Y57A10A.1	whole stages		Transcription	WBGene00022074	IV	Y69A2AR.1d	whole stages
Replication and transcription	WBGene00022074	IV	Y69A2AR.1a	whole stages		Transcription	WBGene00013478	IV	Y69E1A.8	specific stages
Replication and transcription	WBGene00022074	IV	Y69A2AR.1c	whole stages		Transcription	WBGene00012395	II	Y6D1A.1	whole stages
Replication and transcription	WBGene00022149	I	Y71G12B.9a	whole stages		Transcription	WBGene00012399	V	Y6E2A.5	specific stages
Replication and transcription	WBGene00022244	IV	Y73B6BL.23	whole stages		Transcription	WBGene00022124	I	Y71F9AR.3	whole stages
Replication and transcription	WBGene00022275	I	Y74C9A.1	specific stages		Transcription	WBGene00022149	I	Y71G12B.9a	whole stages
Replication and transcription	WBGene00013549	III	Y75B8A.13	whole stages		Transcription	WBGene00022203	X	Y73B3A.1	whole stages
Replication and transcription	WBGene00013553	III	Y75B8A.18a	whole stages		Transcription	WBGene00022244	IV	Y73B6BL.23	whole stages
Replication and transcription	WBGene00013553	III	Y75B8A.18b	whole stages		Transcription	WBGene00004783	IV	Y73B6BL.5a	whole stages
Replication and transcription	WBGene00013562	III	Y75B8A.32	specific stages		Transcription	WBGene00004783	IV	Y73B6BL.5b	whole stages
Replication and transcription	WBGene00022590	V	ZC317.7	whole stages		Transcription	WBGene00004783	IV	Y73B6BL.5c	whole stages
Replication and transcription	WBGene00022775	IV	ZK616.5	whole stages		Transcription	WBGene00013522	IV	Y73F8A.13b	whole stages
Replication and transcription	WBGene00194816	IV	ZK616.61	specific stages		Transcription	WBGene00013567	V	Y75B12B.1b	whole stages
Replication and transcription	WBGene00044448	III	ZK783.6	specific stages		Transcription	WBGene00013562	III	Y75B8A.32	specific stages
Replication and transcription	WBGene00014142	X	ZK899.3	specific stages		Transcription	WBGene00006986	III	Y75B8A.35a	specific stages
Translation	WBGene00007065	III	3R5.1a	whole stages		Transcription	WBGene00022302	IV	Y76B12C.8	specific stages
Translation	WBGene00007087	IV	B0001.2	whole stages		Transcription	WBGene00022310	IV	Y77E11A.7a	whole stages
Translation	WBGene00007090	IV	B0001.5	whole stages		Transcription	WBGene00022310	IV	Y77E11A.7b	whole stages
Translation	WBGene00007091	IV	B0001.6	whole stages		Transcription	WBGene00022311	IV	Y77E11A.8	specific stages
Translation	WBGene00007094	I	B0019.2	whole stages		Transcription	WBGene00012413	X	Y7A5A.7	specific stages
Translation	WBGene00194700	I	B0025.5	specific stages		Transcription	WBGene00022353	III	Y82E9BR.21	specific stages
Translation	WBGene00015006	I	B0041.1	specific stages		Transcription	WBGene00044351	III	ZC21.9	specific stages
Translation	WBGene00015023	I	B0205.9	whole stages		Transcription	WBGene00022590	V	ZC317.7	whole stages
Translation	WBGene00015063	II	B0228.6	whole stages		Transcription	WBGene00022597	III	ZC395.5	specific stages
Translation	WBGene00015084	III	B0244.9	specific stages		Transcription	WBGene00013886	V	ZC412.5	specific stages
Translation	WBGene00015094	I	B0261.6b	specific stages		Transcription	WBGene00045365	X	ZC449.7	specific stages
Translation	WBGene00015097	IV	B0273.1	specific stages		Transcription	WBGene00014198	I	ZK1053.3	specific stages
Translation	WBGene00015111	II	B0281.4	specific stages		Transcription	WBGene00014199	I	ZK1053.4	whole stages
Translation	WBGene00007132	III	B0284.2	specific stages		Transcription	WBGene00023405	III	ZK1236.3a	whole stages
Translation	WBGene00007136	III	B0285.3	whole stages		Transcription	WBGene00044007	II	ZK1320.13	specific stages
Translation	WBGene00015187	II	B0432.6	whole stages		Transcription	WBGene00014029	III	ZK637.12	specific stages
Translation	WBGene00007193	II	B0491.6a	whole stages		Transcription	WBGene00014044	II	ZK666.4	specific stages
Translation	WBGene00007193	II	B0491.6b	whole stages		Transcription	WBGene00014061	II	ZK673.5	specific stages
Translation	WBGene00202499	V	B0507.15	specific stages		Transcription	WBGene00044762	III	ZK688.11	whole stages
Translation	WBGene00015221	V	B0507.4	specific stages		Transcription	WBGene00044448	III	ZK783.6	specific stages
Translation	WBGene00015225	V	B0507.8	specific stages		Transcription	WBGene00022822	X	ZK813.3	specific stages
Translation	WBGene00015226	V	B0507.9	specific stages		Transcription	WBGene00014116	I	ZK858.2	specific stages
Translation	WBGene00044127	III	BE10.5	specific stages		Transcription	WBGene00014154	II	ZK930.4	specific stages
Translation	WBGene00015291	II	C01B12.8	whole stages		Transcription	WBGene00014157	II	ZK930.7	specific stages
Translation	WBGene00007244	II	C01G12.3	whole stages		Transcription	WBGene00014168	II	ZK945.6a	specific stages
Translation	WBGene00015375	X	C03B1.4	specific stages		Transcription	WBGene00014168	II	ZK945.6b	specific stages
Translation	WBGene00015379	X	C03B1.9	specific stages		Transcription	WBGene00014169	II	ZK945.7	specific stages
Translation	WBGene00015390	X	C03F11.4	specific stages		Transcription	WBGene00022833	I	ZK973.4	specific stages
Translation	WBGene00007288	X	C04A11.5	specific stages		Transporter	WBGene00015018	I	B0205.2a	specific stages
Translation	WBGene00015444	V	C04F5.2	specific stages		Transporter	WBGene00015084	III	B0244.9	specific stages
Translation	WBGene00015500	I	C06A5.2	specific stages		Transporter	WBGene00015183	II	B0432.1	whole stages
Translation	WBGene00189947	V	C06B3.16	specific stages		Transporter	WBGene00007247	II	C01G12.7	specific stages
Translation	WBGene00007365	V	C06B3.6	whole stages		Transporter	WBGene00005247	V	C02E7.4a	specific stages
Translation	WBGene00007405	III	C07A9.9	whole stages		Transporter	WBGene00015409	II	C03H5.7	specific stages
Translation	WBGene00007410	X	C07B5.6	specific stages		Transporter	WBGene00206366	II	C03H5.9	specific stages
Translation	WBGene00015602	II	C08E3.10a	specific stages		Transporter	WBGene00007324	III	C05B5.8	specific stages
Translation	WBGene00007457	IV	C08F11.10	specific stages		Transporter	WBGene00005228	V	C05E4.14a	specific stages
Translation	WBGene00007460	IV	C08F11.13b	specific stages		Transporter	WBGene00005228	V	C05E4.14b	specific stages
Translation	WBGene00015640	III	C09E7.6	specific stages		Transporter	WBGene00007431	V	C08B6.11	specific stages
Translation	WBGene00044001	IV	C09G4.4	whole stages		Transporter	WBGene00015613	II	C08F1.10	specific stages
Translation	WBGene00007515	IV	C10C6.7a	whole stages		Transporter	WBGene00007460	IV	C08F11.13a	specific stages
Translation	WBGene00015672	X	C10E2.1	specific stages		Transporter	WBGene00007460	IV	C08F11.13c	specific stages
Translation	WBGene00015701	IV	C11D2.3	specific stages		Transporter	WBGene00007452	IV	C08F11.3	specific stages
Translation	WBGene00007521	X	C11E4.7b	specific stages		Transporter	WBGene00015610	II	C08F1.6	specific stages
Translation	WBGene00007538	V	C12D8.9a	specific stages		Transporter	WBGene00015627	IV	C09B9.2	specific stages
Translation	WBGene00015745	V	C13F10.6	whole stages		Transporter	WBGene00007495	IV	C09G9.5a	specific stages
Translation	WBGene00015748	X	C14A11.2	specific stages		Transporter	WBGene00007495	IV	C09G9.5b	specific stages
Translation	WBGene00015769	V	C14C11.7	whole stages		Transporter	WBGene00045456	X	C10A4.9a	specific stages
Translation	WBGene00015763	V	C14C6.12	specific stages		Transporter	WBGene00007515	IV	C10C6.7b	whole stages
Translation	WBGene00015780	X	C14F11.4a	specific stages		Transporter	WBGene00195250	V	C13C4.8	specific stages
Translation	WBGene00007619	V	C15H11.11a	specific stages		Transporter	WBGene00007558	II	C14A4.7a	specific stages
Translation	WBGene00015818	II	C16A11.5	specific stages		Transporter	WBGene00007558	II	C14A4.7b	specific stages
Translation	WBGene00015823	X	C16B8.3	specific stages		Transporter	WBGene00007619	V	C15H11.11a	specific stages
Translation	WBGene00015849	II	C16C8.11	whole stages		Transporter	WBGene00015946	II	C18A3.10	specific stages
Translation	WBGene00015853	II	C16C8.16	whole stages		Transporter	WBGene00194818	IV	C18H7.13	specific stages
Translation	WBGene00007633	II	C16D2.1c	specific stages		Transporter	WBGene00016056	IV	C24D10.5	specific stages
Translation	WBGene00007642	I	C17E4.2	specific stages		Transporter	WBGene00007720	V	C25D7.10	whole stages
Translation	WBGene00015905	V	C17E7.12	whole stages		Transporter	WBGene00044392	II	C25H3.16	specific stages
Translation	WBGene00007658	I	C17H1.5	specific stages		Transporter	WBGene00045246	III	C29E4.15	whole stages
Translation	WBGene00007659	I	C17H1.6	specific stages		Transporter	WBGene00007809	IV	C29F4.3	specific stages
Translation	WBGene00015950	X	C18A11.4	specific stages		Transporter	WBGene00016279	V	C31B8.1	specific stages
Translation	WBGene00006962	X	C18A11.5a	specific stages		Transporter	WBGene00007863	V	C32C4.3a	specific stages
Translation	WBGene00015944	II	C18A3.7	specific stages		Transporter	WBGene00007863	V	C32C4.3b	specific stages
Translation	WBGene00007673	V	C18D4.3	specific stages		Transporter	WBGene00007931	V	C34D1.4a	specific stages
Translation	WBGene00016068	X	C24H10.2	whole stages		Transporter	WBGene00007973	I	C36B1.6a	specific stages
Translation	WBGene00016102	X	C25F6.1	whole stages		Transporter	WBGene00007973	I	C36B1.6b	specific stages
Translation	WBGene00045461	V	C25F9.14a	specific stages		Transporter	WBGene00016542	IV	C39H7.4	specific stages
Translation	WBGene00007728	V	C25F9.9	specific stages		Transporter	WBGene00077525	I	C41G7.8	specific stages
Translation	WBGene00044392	II	C25H3.16	specific stages		Transporter	WBGene00008072	IV	C43F9.4	specific stages
Translation	WBGene00016136	X	C26B9.7	specific stages		Transporter	WBGene00008173	III	C48B4.10	whole stages
Translation	WBGene00007747	V	C26E1.1	specific stages		Transporter	WBGene00008174	III	C48B4.11	whole stages
Translation	WBGene00007762	IV	C27B7.5	whole stages		Transporter	WBGene00008169	III	C48B4.6	whole stages
Translation	WBGene00044389	II	C27D6.12b	specific stages		Transporter	WBGene00008171	III	C48B4.8a	whole stages
Translation	WBGene00016182	IV	C28C12.12	whole stages		Transporter	WBGene00008171	III	C48B4.8b	whole stages
Translation	WBGene00016216	III	C29F9.1	whole stages		Transporter	WBGene00008172	III	C48B4.9	whole stages
Translation	WBGene00016219	III	C29F9.4	specific stages		Transporter	WBGene00017007	I	D1007.10a	whole stages
Translation	WBGene00016229	V	C29G2.1	specific stages		Transporter	WBGene00017007	I	D1007.10b	whole stages
Translation	WBGene00044177	V	C30G7.3	specific stages		Transporter	WBGene00017056	II	D2062.4a	specific stages
Translation	WBGene00206484	X	C31H2.14	specific stages		Transporter	WBGene00008440	I	DY3.8	whole stages
Translation	WBGene00044419	II	C32B5.17a	specific stages		Transporter	WBGene00017113	IV	E03H12.6a	specific stages
Translation	WBGene00016386	I	C34B2.1a	specific stages		Transporter	WBGene00017168	III	F01F1.14	specific stages
Translation	WBGene00007931	V	C34D1.4a	specific stages		Transporter	WBGene00017353	III	F10E9.1	specific stages
Translation	WBGene00007931	V	C34D1.4c	specific stages		Transporter	WBGene00008679	V	F11A5.13	specific stages
Translation	WBGene00004108	X	C34E7.1a	specific stages		Transporter	WBGene00023501	IV	F11E6.11	specific stages
Translation	WBGene00004108	X	C34E7.1c	specific stages		Transporter	WBGene00008811	III	F14F7.4	specific stages
Translation	WBGene00016414	II	C34F11.2	specific stages		Transporter	WBGene00008889	I	F16D3.6	specific stages
Translation	WBGene00007939	X	C34F6.5a	specific stages		Transporter	WBGene00077548	I	F21C3.7	specific stages
Translation	WBGene00007939	X	C34F6.5b	specific stages		Transporter	WBGene00017875	II	F28A10.7	specific stages
Translation	WBGene00007958	X	C35C5.9	specific stages		Transporter	WBGene00005517	I	F28D9.2a	specific stages
Translation	WBGene00016449	III	C35D10.13	whole stages		Transporter	WBGene00017907	IV	F28F9.3	specific stages
Translation	WBGene00016455	I	C35E7.3	specific stages		Transporter	WBGene00017922	IV	F29B9.7	specific stages
Translation	WBGene00007978	I	C36B1.11	whole stages		Transporter	WBGene00194653	I	F36H2.6	specific stages
Translation	WBGene00016502	V	C37C3.10	specific stages		Transporter	WBGene00018108	II	F36H5.10	specific stages
Translation	WBGene00008001	III	C38C10.3	specific stages		Transporter	WBGene00018103	II	F36H5.4	specific stages
Translation	WBGene00016535	X	C39D10.8a	specific stages		Transporter	WBGene00018253	III	F40H6.1	specific stages
Translation	WBGene00016535	X	C39D10.8b	specific stages		Transporter	WBGene00005702	V	F46B6.11a	specific stages
Translation	WBGene00016574	II	C41H7.4	whole stages		Transporter	WBGene00009782	II	F46C5.7	specific stages
Translation	WBGene00016575	II	C41H7.5b	whole stages		Transporter	WBGene00009814	X	F47B10.3	specific stages
Translation	WBGene00206380	IV	C42D4.18	specific stages		Transporter	WBGene00009803	V	F47B8.2	whole stages
Translation	WBGene00016617	X	C43H6.4	whole stages		Transporter	WBGene00009810	V	F47B8.9a	specific stages
Translation	WBGene00008102	V	C44H9.7a	specific stages		Transporter	WBGene00018606	X	F48E3.6	specific stages
Translation	WBGene00008105	V	C45B11.2	specific stages		Transporter	WBGene00009914	V	F49H6.13	specific stages
Translation	WBGene00016734	I	C46H11.10b	specific stages		Transporter	WBGene00010021	V	F54B8.7a	specific stages
Translation	WBGene00008154	IV	C47E12.11a	specific stages		Transporter	WBGene00018855	X	F55A4.3	specific stages
Translation	WBGene00008154	IV	C47E12.11b	specific stages		Transporter	WBGene00018879	X	F55D10.4	specific stages
Translation	WBGene00016763	IV	C49A9.9b	specific stages		Transporter	WBGene00010187	V	F57B1.1	specific stages
Translation	WBGene00008196	IV	C49C3.6	whole stages		Transporter	WBGene00010219	II	F57G9.3	specific stages
Translation	WBGene00008198	IV	C49C3.8a	whole stages		Transporter	WBGene00019054	IV	F58F6.6	specific stages
Translation	WBGene00008198	IV	C49C3.8b	whole stages		Transporter	WBGene00010297	V	F59A1.11a	specific stages
Translation	WBGene00016767	IV	C49C8.3	whole stages		Transporter	WBGene00010297	V	F59A1.11b	specific stages
Translation	WBGene00077593	V	C49G7.12	specific stages		Transporter	WBGene00010320	II	F59B10.4a	specific stages
Translation	WBGene00016791	IV	C49H3.4	whole stages		Transporter	WBGene00010322	II	F59B10.6	specific stages
Translation	WBGene00008313	I	C54G4.3	specific stages		Transporter	WBGene00019098	V	F59B1.4	specific stages
Translation	WBGene00016938	X	C54H2.4	specific stages		Transporter	WBGene00044792	I	F59C6.14a	specific stages
Translation	WBGene00016956	IV	C55C3.6	specific stages		Transporter	WBGene00044792	I	F59C6.14b	specific stages
Translation	WBGene00016999	X	D1005.5	specific stages		Transporter	WBGene00010324	I	F59C6.3	specific stages
Translation	WBGene00008383	I	D1081.5	specific stages		Transporter	WBGene00019200	III	H14E04.3	specific stages
Translation	WBGene00008389	V	D1086.2b	specific stages		Transporter	WBGene00019278	II	K01A2.3	specific stages
Translation	WBGene00008395	V	D1086.8b	specific stages		Transporter	WBGene00019279	II	K01A2.4	specific stages
Translation	WBGene00008399	I	D2005.4	whole stages		Transporter	WBGene00019282	II	K01A2.8a	specific stages
Translation	WBGene00086551	I	D2005.7	whole stages		Transporter	WBGene00010494	X	K02B9.3a	specific stages
Translation	WBGene00008420	I	D2030.11	whole stages		Transporter	WBGene00010506	V	K02E2.1	specific stages
Translation	WBGene00017102	III	E02H9.4	specific stages		Transporter	WBGene00019315	II	K02E7.11	specific stages
Translation	WBGene00017142	II	EEED8.14	whole stages		Transporter	WBGene00010568	I	K04G2.10	whole stages
Translation	WBGene00194696	II	EEED8.18	specific stages		Transporter	WBGene00077450	V	K06B4.15	specific stages
Translation	WBGene00017133	II	EEED8.2	whole stages		Transporter	WBGene00010608	I	K07A1.1	whole stages
Translation	WBGene00017146	III	EGAP1.1	specific stages		Transporter	WBGene00044987	I	K07A1.17	whole stages
Translation	WBGene00017168	III	F01F1.14	specific stages		Transporter	WBGene00010728	V	K09G1.2	specific stages
Translation	WBGene00008507	IV	F01G10.4	specific stages		Transporter	WBGene00019618	X	K10C2.2	specific stages
Translation	WBGene00017227	X	F07G6.8	specific stages		Transporter	WBGene00005655	V	K11D12.3a	specific stages
Translation	WBGene00008572	X	F08B12.4c	specific stages		Transporter	WBGene00010820	I	M01G12.6	specific stages
Translation	WBGene00008572	X	F08B12.4g	specific stages		Transporter	WBGene00077770	I	M04D5.3	specific stages
Translation	WBGene00008572	X	F08B12.4h	specific stages		Transporter	WBGene00019847	X	R03G5.6a	whole stages
Translation	WBGene00008572	X	F08B12.4i	specific stages		Transporter	WBGene00019909	I	R06A10.1	specific stages
Translation	WBGene00017271	III	F08F8.6	specific stages		Transporter	WBGene00011229	X	R11.4	specific stages
Translation	WBGene00008576	II	F08G2.4	whole stages		Transporter	WBGene00020103	III	R148.4a	whole stages
Translation	WBGene00017303	III	F09F7.6	specific stages		Transporter	WBGene00020103	III	R148.4b	whole stages
Translation	WBGene00017321	III	F09G8.7	whole stages		Transporter	WBGene00005113	V	R186.2a	specific stages
Translation	WBGene00045507	V	F10A3.17	whole stages		Transporter	WBGene00020150	II	T01D1.5	specific stages
Translation	WBGene00008650	I	F10D11.4	specific stages		Transporter	WBGene00011378	I	T02E1.6	specific stages
Translation	WBGene00017358	III	F10E9.7	whole stages		Transporter	WBGene00011397	V	T03E6.8	specific stages
Translation	WBGene00045495	X	F11C1.7a	specific stages		Transporter	WBGene00045356	V	T03E6.9	specific stages
Translation	WBGene00017404	II	F12E12.3	specific stages		Transporter	WBGene00005683	IV	T04A11.7a	specific stages
Translation	WBGene00017413	V	F13A2.4	specific stages		Transporter	WBGene00020201	III	T04A6.2	specific stages
Translation	WBGene00008726	V	F13A7.11	whole stages		Transporter	WBGene00020433	IV	T11F8.1	whole stages
Translation	WBGene00017434	II	F13H8.1a	specific stages		Transporter	WBGene00020434	IV	T11F8.2	specific stages
Translation	WBGene00017434	II	F13H8.1b	specific stages		Transporter	WBGene00011754	V	T13F3.7	specific stages
Translation	WBGene00017441	II	F13H8.8	specific stages		Transporter	WBGene00020526	V	T15B7.14	specific stages
Translation	WBGene00017462	II	F14D2.14	specific stages		Transporter	WBGene00011805	III	T16G12.4	whole stages
Translation	WBGene00045331	V	F14D7.12	specific stages		Transporter	WBGene00011809	III	T16G12.8	whole stages
Translation	WBGene00008792	V	F14D7.5b	specific stages		Transporter	WBGene00020664	V	T21H3.5	specific stages
Translation	WBGene00008811	III	F14F7.4	specific stages		Transporter	WBGene00020692	X	T22E5.6	specific stages
Translation	WBGene00008833	V	F14H8.2	specific stages		Transporter	WBGene00020760	III	T24C4.4	specific stages
Translation	WBGene00008835	V	F14H8.5	specific stages		Transporter	WBGene00012062	III	T26G10.5	specific stages
Translation	WBGene00077582	V	F14H8.8	specific stages		Transporter	WBGene00012089	IV	T27E7.4	specific stages
Translation	WBGene00008844	II	F15A4.10	specific stages		Transporter	WBGene00012093	IV	T27E7.9	specific stages
Translation	WBGene00017481	IV	F15B10.3	whole stages		Transporter	WBGene00020896	II	T28D9.4a	whole stages
Translation	WBGene00008858	I	F15D3.8	specific stages		Transporter	WBGene00020896	II	T28D9.4b	whole stages
Translation	WBGene00008862	II	F15D4.5	specific stages		Transporter	WBGene00020946	V	W02D7.11	specific stages
Translation	WBGene00017486	IV	F15E6.5	specific stages		Transporter	WBGene00022411	X	Y102A11A.1	specific stages
Translation	WBGene00017549	II	F18A1.8	whole stages		Transporter	WBGene00013649	IV	Y105C5B.8	specific stages
Translation	WBGene00017579	X	F18G5.1	specific stages		Transporter	WBGene00013684	I	Y105E8A.27	specific stages
Translation	WBGene00008945	V	F19B2.6	specific stages		Transporter	WBGene00013800	IV	Y116A8C.23	specific stages
Translation	WBGene00008960	X	F19H6.5	specific stages		Transporter	WBGene00021190	II	Y14H12A.1	specific stages
Translation	WBGene00008968	IV	F20C5.3a	whole stages		Transporter	WBGene00044434	I	Y18H1A.15	specific stages
Translation	WBGene00008968	IV	F20C5.3b	whole stages		Transporter	WBGene00194701	I	Y23H5B.12	specific stages
Translation	WBGene00008968	IV	F20C5.3c	whole stages		Transporter	WBGene00021410	IV	Y38C1BA.1	specific stages
Translation	WBGene00008968	IV	F20C5.3d	whole stages		Transporter	WBGene00044034	II	Y38E10A.28	specific stages
Translation	WBGene00008994	V	F21A3.4	specific stages		Transporter	WBGene00012607	II	Y38F1A.4	specific stages
Translation	WBGene00017660	V	F21C10.11b	specific stages		Transporter	WBGene00014569	II	Y39G8C.3a	specific stages
Translation	WBGene00009005	I	F21C3.6	specific stages		Transporter	WBGene00012938	III	Y47D3A.32a	specific stages
Translation	WBGene00009061	I	F22G12.1	specific stages		Transporter	WBGene00012938	III	Y47D3A.32b	specific stages
Translation	WBGene00017730	X	F22H10.6	specific stages		Transporter	WBGene00012938	III	Y47D3A.32c	specific stages
Translation	WBGene00009068	X	F23A7.3	specific stages		Transporter	WBGene00012938	III	Y47D3A.32d	specific stages
Translation	WBGene00009077	IV	F23B2.10	specific stages		Transporter	WBGene00021153	IV	Y4C6A.3	whole stages
Translation	WBGene00009075	IV	F23B2.7a	specific stages		Transporter	WBGene00013089	II	Y51B9A.7	specific stages
Translation	WBGene00009075	IV	F23B2.7b	specific stages		Transporter	WBGene00021804	III	Y53G8AM.4	specific stages
Translation	WBGene00017731	I	F23C8.1	specific stages		Transporter	WBGene00021819	III	Y53G8B.3	specific stages
Translation	WBGene00017750	II	F23F1.10	whole stages		Transporter	WBGene00013389	X	Y62H9A.1	specific stages
Translation	WBGene00009102	V	F25B3.5a	specific stages		Transporter	WBGene00022039	I	Y65B4BL.7	specific stages
Translation	WBGene00009102	V	F25B3.5b	specific stages		Transporter	WBGene00013479	V	Y69H2.1a	specific stages
Translation	WBGene00017789	V	F25E5.8b	specific stages		Transporter	WBGene00013479	V	Y69H2.1b	specific stages
Translation	WBGene00017807	III	F26A1.9	specific stages		Transporter	WBGene00012398	V	Y6E2A.4	specific stages
Translation	WBGene00045392	V	F26D11.12	specific stages		Transporter	WBGene00013563	III	Y75B8A.33	specific stages
Translation	WBGene00206475	X	F27D9.12	specific stages		Transporter	WBGene00013576	III	Y76A2B.4	whole stages
Translation	WBGene00017872	II	F28A10.4	specific stages		Transporter	WBGene00022320	III	Y82E9BL.3	specific stages
Translation	WBGene00017894	II	F28B12.1	specific stages		Transporter	WBGene00022322	III	Y82E9BL.5	specific stages
Translation	WBGene00009212	IV	F28D1.2	whole stages		Transporter	WBGene00022522	V	ZC132.3	specific stages
Translation	WBGene00017910	I	F28H1.5	specific stages		Transporter	WBGene00022527	V	ZC132.9	specific stages
Translation	WBGene00009243	I	F29C6.1a	specific stages		Transporter	WBGene00022537	V	ZC190.2	specific stages
Translation	WBGene00009259	X	F29G6.3b	whole stages		Transporter	WBGene00022551	V	ZC196.8	specific stages
Translation	WBGene00009259	X	F29G6.3c	whole stages		Transporter	WBGene00013907	V	ZC455.7a	specific stages
Translation	WBGene00009259	X	F29G6.3d	whole stages		Transporter	WBGene00014216	X	ZK1086.2	specific stages
Translation	WBGene00044680	I	F30A10.13b	specific stages		Transporter	WBGene00194691	III	ZK1098.12	specific stages
Translation	WBGene00009308	II	F32A11.3	specific stages		Transporter	WBGene00013938	V	ZK218.4	specific stages
Translation	WBGene00009380	X	F34H10.3	whole stages		Transporter	WBGene00014003	IV	ZK593.3	specific stages
Translation	WBGene00009418	V	F35E8.2	specific stages		Transporter	WBGene00014129	II	ZK892.5	specific stages
Translation	WBGene00009449	II	F35H8.4	specific stages		Voltage-gated ion channel	WBGene00007460	IV	C08F11.13b	specific stages
Translation	WBGene00009463	I	F36D1.4	specific stages		Voltage-gated ion channel	WBGene00007619	V	C15H11.11b	specific stages
Translation	WBGene00018087	V	F36D4.1	specific stages		Voltage-gated ion channel	WBGene00007644	I	C17E4.4	whole stages
Translation	WBGene00018094	V	F36F12.3a	specific stages		Voltage-gated ion channel	WBGene00016332	I	C32F10.4	whole stages
Translation	WBGene00018095	V	F36F12.4	specific stages		Voltage-gated ion channel	WBGene00008282	IV	C53D6.5	specific stages
Translation	WBGene00018101	II	F36H5.2c	specific stages		Voltage-gated ion channel	WBGene00008935	I	F18C12.4	specific stages
Translation	WBGene00009501	III	F37A8.1	specific stages		Voltage-gated ion channel	WBGene00009511	II	F37H8.2	specific stages
Translation	WBGene00018140	V	F37B4.10	whole stages		Voltage-gated ion channel	WBGene00018235	II	F40E12.2	specific stages
Translation	WBGene00009519	IV	F38A1.6	specific stages		Voltage-gated ion channel	WBGene00018332	IV	F42A9.3	specific stages
Translation	WBGene00009522	IV	F38A1.9	specific stages		Voltage-gated ion channel	WBGene00018792	I	F54C1.8	specific stages
Translation	WBGene00009533	V	F38B7.2a	specific stages		Voltage-gated ion channel	WBGene00010145	IV	F56C4.2	specific stages
Translation	WBGene00009544	IV	F38E11.9	whole stages		Voltage-gated ion channel	WBGene00010247	I	F58D5.8	specific stages
Translation	WBGene00018204	X	F39F10.4	specific stages		Voltage-gated ion channel	WBGene00010258	V	F58E6.11	specific stages
Translation	WBGene00009588	IV	F40F11.3a	whole stages		Voltage-gated ion channel	WBGene00011619	V	T08G3.7	specific stages
Translation	WBGene00009588	IV	F40F11.3b	whole stages		Voltage-gated ion channel	WBGene00020619	V	T20D4.13	specific stages
Translation	WBGene00009604	V	F40G12.9	specific stages		Voltage-gated ion channel	WBGene00077599	I	T20F5.8	specific stages
Translation	WBGene00044221	II	F41G3.18	specific stages		Voltage-gated ion channel	WBGene00020656	I	T21E12.5	specific stages
Translation	WBGene00018302	II	F41G3.6	whole stages		Voltage-gated ion channel	WBGene00013713	I	Y106G6G.4	specific stages
Translation	WBGene00018308	X	F41G4.4	specific stages		Voltage-gated ion channel	WBGene00013192	II	Y54E2A.7	specific stages
Translation	WBGene00018315	IV	F41H10.2	specific stages		Voltage-gated ion channel	WBGene00013208	II	Y54G9A.5	whole stages
Translation	WBGene00018345	IV	F42C5.3	specific stages		Voltage-gated ion channel	WBGene00022035	I	Y65B4BL.3	whole stages
Translation	WBGene00018346	IV	F42C5.4	specific stages		Voltage-gated ion channel	WBGene00022036	I	Y65B4BL.4	whole stages
Translation	WBGene00009704	II	F44F4.9	specific stages		Voltage-gated ion channel	WBGene00022243	IV	Y73B6BL.22	specific stages
Translation	WBGene00001584	IV	F45E4.10a	whole stages
Translation	WBGene00009733	III	F45G2.7	whole stages
Translation	WBGene00009754	I	F46A9.1	specific stages
Translation	WBGene00009755	I	F46A9.2	specific stages
Translation	WBGene00018521	X	F46H5.5	specific stages
Translation	WBGene00023460	X	F46H6.5	specific stages
Translation	WBGene00009804	V	F47B8.3	whole stages
Translation	WBGene00009835	V	F47H4.2a	specific stages
Translation	WBGene00018602	X	F48D6.4a	specific stages
Translation	WBGene00018602	X	F48D6.4c	specific stages
Translation	WBGene00009851	X	F48F7.6	whole stages
Translation	WBGene00009878	IV	F49C12.9	whole stages
Translation	WBGene00018638	IV	F49E8.7a	whole stages
Translation	WBGene00044753	X	F49H12.7	specific stages
Translation	WBGene00018690	X	F52D2.8a	specific stages
Translation	WBGene00009935	X	F52E10.4	specific stages
Translation	WBGene00018715	X	F52H2.3	specific stages
Translation	WBGene00009957	IV	F53B2.8	specific stages
Translation	WBGene00010031	X	F54B11.8	specific stages
Translation	WBGene00010019	V	F54B8.4a	specific stages
Translation	WBGene00018808	II	F54D10.7	whole stages
Translation	WBGene00010081	V	F55A11.8a	whole stages
Translation	WBGene00010081	V	F55A11.8b	whole stages
Translation	WBGene00018933	IV	F56B3.9	specific stages
Translation	WBGene00018950	III	F56C9.6a	whole stages
Translation	WBGene00018950	III	F56C9.6b	whole stages
Translation	WBGene00018950	III	F56C9.6c	whole stages
Translation	WBGene00010149	IV	F56D5.5	specific stages
Translation	WBGene00010174	V	F56H9.2b	whole stages
Translation	WBGene00010221	X	F57G12.1	whole stages
Translation	WBGene00010246	I	F58D5.7	specific stages
Translation	WBGene00010247	I	F58D5.8	specific stages
Translation	WBGene00019062	II	F58F12.2	specific stages
Translation	WBGene00019057	IV	F58F9.3b	specific stages
Translation	WBGene00185086	I	F59A3.12	whole stages
Translation	WBGene00019084	II	F59A6.2	specific stages
Translation	WBGene00010320	II	F59B10.4a	specific stages
Translation	WBGene00044792	I	F59C6.14b	specific stages
Translation	WBGene00010324	I	F59C6.3	specific stages
Translation	WBGene00019129	II	F59G1.8a	whole stages
Translation	WBGene00019129	II	F59G1.8b	whole stages
Translation	WBGene00019158	III	H05C05.2b	whole stages
Translation	WBGene00019174	III	H09G03.1	specific stages
Translation	WBGene00019177	V	H10D18.1	specific stages
Translation	WBGene00019213	IV	H20E11.1b	specific stages
Translation	WBGene00019279	II	K01A2.4	specific stages
Translation	WBGene00010508	V	K02E2.7b	specific stages
Translation	WBGene00010519	X	K03A11.1	specific stages
Translation	WBGene00010552	X	K04C1.2a	whole stages
Translation	WBGene00010553	X	K04C1.3	whole stages
Translation	WBGene00019381	III	K04C2.3a	whole stages
Translation	WBGene00019381	III	K04C2.3b	whole stages
Translation	WBGene00019396	I	K04F10.3a	whole stages
Translation	WBGene00010571	X	K04G11.3	specific stages
Translation	WBGene00010568	I	K04G2.10	whole stages
Translation	WBGene00019421	II	K05F6.10	specific stages
Translation	WBGene00044987	I	K07A1.17	whole stages
Translation	WBGene00019491	X	K07E3.2	whole stages
Translation	WBGene00044509	IV	K07H8.12	specific stages
Translation	WBGene00019513	II	K08A2.4	whole stages
Translation	WBGene00010674	IV	K08E7.6	specific stages
Translation	WBGene00010689	X	K08H2.2	specific stages
Translation	WBGene00010690	X	K08H2.3	whole stages
Translation	WBGene00010691	X	K08H2.4	specific stages
Translation	WBGene00019576	X	K09E3.5	specific stages
Translation	WBGene00019577	X	K09E3.6	whole stages
Translation	WBGene00010726	X	K09E9.3	whole stages
Translation	WBGene00019618	X	K10C2.2	specific stages
Translation	WBGene00010774	X	K11E4.2	specific stages
Translation	WBGene00010786	II	K12D12.4a	specific stages
Translation	WBGene00019735	X	M02F4.1	specific stages
Translation	WBGene00194935	II	M02G9.4a	specific stages
Translation	WBGene00194935	II	M02G9.4b	specific stages
Translation	WBGene00010833	X	M03B6.1	specific stages
Translation	WBGene00010836	X	M03B6.4b	whole stages
Translation	WBGene00010935	X	M163.1	whole stages
Translation	WBGene00019812	III	R01H2.4	specific stages
Translation	WBGene00044724	X	R02E4.3	specific stages
Translation	WBGene00010981	X	R03A10.1	whole stages
Translation	WBGene00019847	X	R03G5.6b	whole stages
Translation	WBGene00019865	X	R04A9.6	whole stages
Translation	WBGene00019872	X	R04E5.9	specific stages
Translation	WBGene00011062	I	R06C7.2	whole stages
Translation	WBGene00019938	X	R07E4.5	whole stages
Translation	WBGene00011171	IV	R09E10.1	specific stages
Translation	WBGene00011172	IV	R09E10.2	specific stages
Translation	WBGene00011290	IV	R102.3	specific stages
Translation	WBGene00011292	IV	R102.5a	whole stages
Translation	WBGene00011229	X	R11.4	specific stages
Translation	WBGene00011236	IV	R11A8.1	whole stages
Translation	WBGene00020042	IV	R13A1.3	specific stages
Translation	WBGene00020098	III	R144.10	whole stages
Translation	WBGene00020101	III	R148.2	whole stages
Translation	WBGene00011378	I	T02E1.6	specific stages
Translation	WBGene00011388	I	T02G6.5b	specific stages
Translation	WBGene00011389	I	T02G6.6	specific stages
Translation	WBGene00020183	V	T03D3.5	whole stages
Translation	WBGene00011434	I	T04D3.5	whole stages
Translation	WBGene00020227	II	T05A8.1	specific stages
Translation	WBGene00011591	V	T07F10.5	specific stages
Translation	WBGene00011597	IV	T07G12.6c	whole stages
Translation	WBGene00020349	I	T08B2.11	whole stages
Translation	WBGene00011624	V	T08G5.3b	specific stages
Translation	WBGene00011741	IV	T12G3.6a	whole stages
Translation	WBGene00011741	IV	T12G3.6b	whole stages
Translation	WBGene00011751	V	T13F3.4	specific stages
Translation	WBGene00011763	X	T14B1.1	specific stages
Translation	WBGene00011777	IV	T14G10.8	whole stages
Translation	WBGene00011790	II	T15H9.5	specific stages
Translation	WBGene00011805	III	T16G12.4	whole stages
Translation	WBGene00011813	III	T16H12.3b	whole stages
Translation	WBGene00020558	I	T19B4.5	whole stages
Translation	WBGene00011900	III	T21C12.4a	specific stages
Translation	WBGene00020656	I	T21E12.5	specific stages
Translation	WBGene00206474	I	T22A3.12	specific stages
Translation	WBGene00011916	I	T22C1.5	whole stages
Translation	WBGene00011919	I	T22C1.9	specific stages
Translation	WBGene00020709	I	T23B3.1a	whole stages
Translation	WBGene00020709	I	T23B3.1b	whole stages
Translation	WBGene00006379	I	T23D8.9a	whole stages
Translation	WBGene00044430	II	T23F4.5	specific stages
Translation	WBGene00011981	X	T24C2.2	whole stages
Translation	WBGene00020792	X	T25B6.6	specific stages
Translation	WBGene00020819	III	T26A5.2a	whole stages
Translation	WBGene00020819	III	T26A5.2b	whole stages
Translation	WBGene00020834	II	T27A1.2	specific stages
Translation	WBGene00077519	I	T27C10.8	specific stages
Translation	WBGene00003979	II	T27D12.4b	whole stages
Translation	WBGene00020865	V	T27E4.7	specific stages
Translation	WBGene00012091	IV	T27E7.6	specific stages
Translation	WBGene00012112	III	T28A8.6	whole stages
Translation	WBGene00194852	III	T28A8.8a	specific stages
Translation	WBGene00045183	IV	T28C6.10	specific stages
Translation	WBGene00020898	II	T28D9.9	specific stages
Translation	WBGene00020905	IV	T28H11.7	specific stages
Translation	WBGene00020918	X	W01C8.1	specific stages
Translation	WBGene00020946	V	W02D7.11	specific stages
Translation	WBGene00195208	X	W02H3.3	specific stages
Translation	WBGene00020973	IV	W03B1.3	specific stages
Translation	WBGene00012220	II	W03C9.2	whole stages
Translation	WBGene00012221	II	W03C9.5	whole stages
Translation	WBGene00012239	I	W04A8.4	specific stages
Translation	WBGene00021026	I	W04C9.4	whole stages
Translation	WBGene00044153	X	W04G3.11	specific stages
Translation	WBGene00021030	II	W04H10.1	specific stages
Translation	WBGene00012281	V	W05E10.2	specific stages
Translation	WBGene00021044	X	W05H7.1	whole stages
Translation	WBGene00021050	X	W05H9.3	specific stages
Translation	WBGene00021081	V	W08A12.4	specific stages
Translation	WBGene00021104	II	W09B6.4b	whole stages
Translation	WBGene00013659	IV	Y105C5B.20	specific stages
Translation	WBGene00013691	I	Y105E8B.6	whole stages
Translation	WBGene00013696	I	Y106G6A.4	specific stages
Translation	WBGene00013699	I	Y106G6D.2	specific stages
Translation	WBGene00013710	I	Y106G6G.1	specific stages
Translation	WBGene00013723	I	Y106G6H.13	specific stages
Translation	WBGene00022438	II	Y110A2AL.1	specific stages
Translation	WBGene00013754	V	Y113G7B.1a	specific stages
Translation	WBGene00013829	V	Y116F11B.14	specific stages
Translation	WBGene00219303	X	Y13C8A.4	specific stages
Translation	WBGene00012444	X	Y15E3A.5	specific stages
Translation	WBGene00012486	I	Y18D10A.21	specific stages
Translation	WBGene00012525	V	Y32B12C.1	specific stages
Translation	WBGene00021329	I	Y34D9A.3	whole stages
Translation	WBGene00021382	I	Y37F4.1	specific stages
Translation	WBGene00021387	I	Y37F4.6b	whole stages
Translation	WBGene00021397	IV	Y38C1AA.6	specific stages
Translation	WBGene00012581	II	Y38E10A.3	specific stages
Translation	WBGene00012605	II	Y38F1A.1	specific stages
Translation	WBGene00012615	V	Y38H6C.1a	specific stages
Translation	WBGene00012636	IV	Y38H8A.2a	specific stages
Translation	WBGene00012636	IV	Y38H8A.2b	specific stages
Translation	WBGene00012720	III	Y39E4B.11	specific stages
Translation	WBGene00021469	I	Y39G10AR.11	whole stages
Translation	WBGene00021516	IV	Y41D4B.14	whole stages
Translation	WBGene00012819	V	Y43F8B.9	specific stages
Translation	WBGene00012825	V	Y43F8C.3	whole stages
Translation	WBGene00044257	IV	Y45F10D.16	specific stages
Translation	WBGene00021559	V	Y45G5AM.7	whole stages
Translation	WBGene00012919	II	Y46G5A.34	specific stages
Translation	WBGene00012926	III	Y47D3A.13	specific stages
Translation	WBGene00012931	III	Y47D3A.20	whole stages
Translation	WBGene00012937	III	Y47D3A.31	specific stages
Translation	WBGene00021630	I	Y47D9A.3	specific stages
Translation	WBGene00012961	I	Y47H10A.5	specific stages
Translation	WBGene00012969	III	Y48A6B.8	specific stages
Translation	WBGene00004010	III	Y48A6C.5a	whole stages
Translation	WBGene00021658	I	Y48G1A.2	whole stages
Translation	WBGene00021694	I	Y48G8AR.3	specific stages
Translation	WBGene00021701	III	Y48G9A.7	specific stages
Translation	WBGene00013040	III	Y49E10.21b	whole stages
Translation	WBGene00013055	V	Y50E8A.12a	specific stages
Translation	WBGene00013055	V	Y50E8A.12b	specific stages
Translation	WBGene00013089	II	Y51B9A.7	specific stages
Translation	WBGene00021781	II	Y51H7C.3	whole stages
Translation	WBGene00013137	I	Y53C10A.6a	whole stages
Translation	WBGene00013137	I	Y53C10A.6b	whole stages
Translation	WBGene00013142	II	Y53C12A.7	specific stages
Translation	WBGene00013170	II	Y53F4B.24	specific stages
Translation	WBGene00021832	I	Y54E10A.12	whole stages
[truncated: 281 more rows]
