# Supplementary material for: Data in support of genome-wide identification of lineage-specific genes within Caenorhabditis elegans
Source: Data Brief. 2015 Aug 3;4:595–601. doi: 10.1016/j.dib.2015.07.032 (PMC4552949; doi:10.1016/j.dib.2015.07.032)
Supplement: Supplementary file 9 — Supplementary data [file mmc9.xlsx]

## Sheet: Sheet1
Table S9 Primers information for RT-PCR
WormBase Gene Accession	sense primer sequence(5'-3')	anti-sense primer sequence(5'-3')	product length (bp)	TM value (℃)	Annealing temperature(℃)
WBGene00007393	GCATCGTCACGGACTCAC	AACGAGCAGTGTCGCATC	986bp	57.2 , 54.9	56
WBGene00018297	GCCTTCGCCGCTGTCTCTGT	GGGCTCCTCCGTATCCTCCT	334bp	61.6 , 61.6	62
WBGene00077563	CTACACCCGTCACACCAAC	CGTACAGCAGCGCACAAAG	505bp	57.3 , 57.3	57
WBGene00017986	ACTTGAGTCTCCTGCCCGGT	GGCTGCTTGCTCGATGGTTT	472bp	59.5 , 57.4	58
WBGene00013778	GAACACTGCTTATTCCGTAG	ATCGTCCACTTCTTTATCGT	277bp	53.4 , 51.3	52
WBGene00045297	ATCCCATCACCTATCCATCC	AGCTCAAGAATCCGACCATC	298bp	55.4 , 55.4	55
WBGene00015229	TGGAGGAGTAATCGGCGGAACA	CCAGCCTGGAAGCTCGGAAG	446bp	59.5 , 61.6	61
WBGene00013713	GCACTGAAGGCTAATGATGACG	TGGAGGAGGATCTGTGGAGGT	557bp	57.7 , 59.5	58
WBGene00044080	TGCTACGCCCACACTCTCAT	AT TGGCTCTTCGGCATTCTC	384bp	57.4 , 55.4	56
WBGene00009308	TTCCCCGCTACCACCCCAATC	CCTCACCACCGTGCTCTTCTT	751bp	61.5 , 59.5	60
WBGene00008603	AGGAGGATCTGAAATGGGAG	CAGCGTTTGGGTGATAGTGT	373bp	55.4 , 55.4	55
WBGene00003764	CTTCTCCCTCCTTCTTGTTGG	TCTTTCCGAATCCGAATCCT	251bp	57.6 , 53.4	55
WBGene00015821	TGATGAATCCTGCGAGTCCG	TGGCTCCTTGAGTGATGTTGTT	281bp	57.4 , 55.8	57
WBGene00015597	GTCCCAAACGCAAGGAAATA	TGAATCCCAGCATGAACAAA	519bp	53.4 , 51.3	52
WBGene00021289	CATCGTCGTCACCGCAGAAC	AAGCATCCACCCTCCATCAG	400bp	59.5 ,57.4	58
WBGene00002117	CCCTCATCATTGCTCTTCTCC	ATGGTTGGCACGGCTGTCTAC	291bp	57.6 , 59.5	58
